# Supplementary material for: Genome-Wide Acetylation Modification of H3K27ac in Bovine Rumen Cell Following Butyrate Exposure
Source: Biomolecules. 2023 Jul 16;13(7):1137. doi: 10.3390/biom13071137 (PMC10377523; doi:10.3390/biom13071137)
Supplement: Supplementary file 1 [file biomolecules-13-01137-s001.zip]

Archive with 14 entries (12 files):
- Supplementary Figure/
- Supplementary Figure/Figure S1.jpg
- Supplementary Figure/Figure S2.jpg
- Supplementary Figure/Figure S3.jpg
- Supplementary Figure/Figure S4.jpg
- Supplementary Figure/Figure S5.jpg
- Supplementary Figure/Figure S6.jpg
- Supplementary Table/
- Supplementary Table/Supplementary Table1.xlsx
- Supplementary Table/Supplementary Table2.xlsx
- Supplementary Table/Supplementary Table3.xlsx
- Supplementary Table/Supplementary Table4.xlsx
- Supplementary Table/Supplementary Table5.xlsx
- Supplementary Table/Supplementary Table6.xlsx
