# Supplementary material for: Genome-Wide Acetylation Modification of H3K27ac in Bovine Rumen Cell Following Butyrate Exposure
Source: Biomolecules. 2023 Jul 16;13(7):1137. doi: 10.3390/biom13071137 (PMC10377523; doi:10.3390/biom13071137)
Supplement: Supplementary file 1 [file biomolecules-13-01137-s001.zip › Supplementary Table/Supplementary Table1.xlsx]

## Sheet: H3K27ac_BT_peaks_annotation
seqnames	start	end	width	strand	V4	V5	V6	V7	V8	V9	V10	annotation	geneChr	geneStart	geneEnd	geneLength	geneStrand	geneId	transcriptId	distanceToTSS	ENSEMBL	SYMBOL	GENENAME
chr1	882280	882905	626	*	04H3K27ac_BT_peak_1	162	.	6.77267	18.7537	16.2805	465	Distal Intergenic	1	991023	1002224	11202	1	539640	NM_001034679	-108118	ENSBTAG00000020035	RCAN1	regulator of calcineurin 1
chr1	894125	894333	209	*	04H3K27ac_BT_peak_2	25	.	3.06686	4.14638	2.53615	164	Distal Intergenic	1	991023	1002224	11202	1	539640	NM_001034679	-96690	ENSBTAG00000020035	RCAN1	regulator of calcineurin 1
chr1	944774	945352	579	*	04H3K27ac_BT_peak_3	171	.	6.96046	19.6848	17.1731	269	Distal Intergenic	1	991023	1002224	11202	1	539640	NM_001034679	-45671	ENSBTAG00000020035	RCAN1	regulator of calcineurin 1
chr1	945595	946331	737	*	04H3K27ac_BT_peak_4	63	.	4.94859	8.27648	6.3287	363	Distal Intergenic	1	991023	1002224	11202	1	539640	NM_001034679	-44692	ENSBTAG00000020035	RCAN1	regulator of calcineurin 1
chr1	948422	948799	378	*	04H3K27ac_BT_peak_5	35	.	3.39244	5.31046	3.58913	282	Distal Intergenic	1	991023	1002224	11202	1	539640	NM_001034679	-42224	ENSBTAG00000020035	RCAN1	regulator of calcineurin 1
chr1	1117720	1118223	504	*	04H3K27ac_BT_peak_6	154	.	7.05407	17.8694	15.4319	180	Promoter (<=1kb)	1	1102879	1118312	15434	2	615202	NM_001114516	89	ENSBTAG00000011528	SMIM11	small integral membrane protein 11
chr1	1398375	1398950	576	*	04H3K27ac_BT_peak_7	89	.	4.92332	11.0691	8.94512	370	Intron (NM_001040584/615431, intron 2 of 2)	1	1430375	1432531	2157	2	282362	NM_174607	33581	NA	SLC5A3	solute carrier family 5 member 3
chr1	1402370	1402884	515	*	04H3K27ac_BT_peak_8	47	.	3.81715	6.54269	4.72339	423	Intron (NM_001040584/615431, intron 2 of 2)	1	1430375	1432531	2157	2	282362	NM_174607	29647	NA	SLC5A3	solute carrier family 5 member 3
chr1	1455490	1455706	217	*	04H3K27ac_BT_peak_9	52	.	4.65145	7.09233	5.22338	34	Promoter (<=1kb)	1	1390815	1455166	64352	2	615431	NM_001040584	-324	ENSBTAG00000012594	MRPS6	mitochondrial ribosomal protein S6
chr1	1621334	1621639	306	*	04H3K27ac_BT_peak_10	64	.	4.71003	8.44714	6.47911	121	Distal Intergenic	1	1643680	1651038	7359	1	281640	NM_174244	-22041	ENSBTAG00000018278	ATP5PO	ATP synthase peripheral stalk subunit OSCP
chr1	1643811	1644049	239	*	04H3K27ac_BT_peak_11	128	.	5.83372	15.1622	12.8416	127	Promoter (<=1kb)	1	1643680	1651038	7359	1	281640	NM_174244	131	ENSBTAG00000018278	ATP5PO	ATP synthase peripheral stalk subunit OSCP
chr1	1644666	1644993	328	*	04H3K27ac_BT_peak_12	142	.	7.99499	16.5816	14.2022	124	Promoter (<=1kb)	1	1643680	1651038	7359	1	281640	NM_174244	986	ENSBTAG00000018278	ATP5PO	ATP synthase peripheral stalk subunit OSCP
chr1	1647705	1647928	224	*	04H3K27ac_BT_peak_13	35	.	3.39244	5.31046	3.58913	156	Intron (NM_174244/281640, intron 3 of 6)	1	1643680	1651038	7359	1	281640	NM_174244	4025	ENSBTAG00000018278	ATP5PO	ATP synthase peripheral stalk subunit OSCP
chr1	1710615	1711941	1327	*	04H3K27ac_BT_peak_14	108	.	6.29132	13.0262	10.8043	899	Distal Intergenic	1	1727075	1727135	61	2	114482916	NR_162306	15194	ENSBTAG00000053248	MIR2285BS	microRNA mir-2285bs
chr1	1719949	1720273	325	*	04H3K27ac_BT_peak_15	54	.	3.95581	7.28745	5.4074	94	Distal Intergenic	1	1727075	1727135	61	2	114482916	NR_162306	6862	ENSBTAG00000053248	MIR2285BS	microRNA mir-2285bs
chr1	1728075	1728526	452	*	04H3K27ac_BT_peak_16	72	.	4.94476	9.25272	7.23754	246	Promoter (<=1kb)	1	1727075	1727135	61	2	114482916	NR_162306	-940	ENSBTAG00000053248	MIR2285BS	microRNA mir-2285bs
chr1	1729312	1729935	624	*	04H3K27ac_BT_peak_17	56	.	4.71511	7.53305	5.63245	190	Promoter (2-3kb)	1	1727075	1727135	61	2	114482916	NR_162306	-2177	ENSBTAG00000053248	MIR2285BS	microRNA mir-2285bs
chr1	1730200	1730512	313	*	04H3K27ac_BT_peak_18	160	.	8.81463	18.5427	16.0779	172	Distal Intergenic	1	1727075	1727135	61	2	114482916	NR_162306	-3065	ENSBTAG00000053248	MIR2285BS	microRNA mir-2285bs
chr1	1759481	1759701	221	*	04H3K27ac_BT_peak_19	40	.	4.08914	5.86499	4.0984	39	Distal Intergenic	1	1727075	1727135	61	2	114482916	NR_162306	-32346	ENSBTAG00000053248	MIR2285BS	microRNA mir-2285bs
chr1	1779059	1779276	218	*	04H3K27ac_BT_peak_20	54	.	5.00908	7.32583	5.43945	66	Distal Intergenic	1	1727075	1727135	61	2	114482916	NR_162306	-51924	ENSBTAG00000053248	MIR2285BS	microRNA mir-2285bs
chr1	1802276	1802838	563	*	04H3K27ac_BT_peak_21	63	.	5.39248	8.28247	6.33017	386	Distal Intergenic	1	1727075	1727135	61	2	114482916	NR_162306	-75141	ENSBTAG00000053248	MIR2285BS	microRNA mir-2285bs
chr1	1802964	1804155	1192	*	04H3K27ac_BT_peak_22	104	.	5.27034	12.6201	10.4173	769	Distal Intergenic	1	1727075	1727135	61	2	114482916	NR_162306	-75829	ENSBTAG00000053248	MIR2285BS	microRNA mir-2285bs
chr1	1810472	1810945	474	*	04H3K27ac_BT_peak_23	65	.	5.14162	8.47191	6.50049	183	Distal Intergenic	1	1727075	1727135	61	2	114482916	NR_162306	-83337	ENSBTAG00000053248	MIR2285BS	microRNA mir-2285bs
chr1	1811501	1811849	349	*	04H3K27ac_BT_peak_24	64	.	5.0281	8.41215	6.4506	188	Distal Intergenic	1	1727075	1727135	61	2	114482916	NR_162306	-84366	ENSBTAG00000053248	MIR2285BS	microRNA mir-2285bs
chr1	1812525	1812812	288	*	04H3K27ac_BT_peak_25	25	.	2.82907	4.11731	2.51447	32	Distal Intergenic	1	1727075	1727135	61	2	114482916	NR_162306	-85390	ENSBTAG00000053248	MIR2285BS	microRNA mir-2285bs
chr1	1818720	1818958	239	*	04H3K27ac_BT_peak_26	71	.	5.69481	9.14027	7.13353	148	Distal Intergenic	1	1909586	1943207	33622	1	506426	NM_001035037	-90628	ENSBTAG00000008490	CRYZL1	crystallin zeta like 1
chr1	1827231	1827439	209	*	04H3K27ac_BT_peak_27	26	.	3.46318	4.33257	2.69884	145	Distal Intergenic	1	1909586	1943207	33622	1	506426	NM_001035037	-82147	ENSBTAG00000008490	CRYZL1	crystallin zeta like 1
chr1	1851296	1851548	253	*	04H3K27ac_BT_peak_28	30	.	3.85889	4.67244	3.01332	197	Distal Intergenic	1	1909586	1943207	33622	1	506426	NM_001035037	-58038	ENSBTAG00000008490	CRYZL1	crystallin zeta like 1
chr1	1851621	1852486	866	*	04H3K27ac_BT_peak_29	80	.	5.1795	10.0802	8.01208	614	Distal Intergenic	1	1909586	1943207	33622	1	506426	NM_001035037	-57100	ENSBTAG00000008490	CRYZL1	crystallin zeta like 1
chr1	1852834	1853390	557	*	04H3K27ac_BT_peak_30	72	.	5.77587	9.27078	7.25212	449	Distal Intergenic	1	1909586	1943207	33622	1	506426	NM_001035037	-56196	ENSBTAG00000008490	CRYZL1	crystallin zeta like 1
chr1	1855576	1855842	267	*	04H3K27ac_BT_peak_31	30	.	3.85889	4.67244	3.01332	117	Distal Intergenic	1	1909586	1943207	33622	1	506426	NM_001035037	-53744	ENSBTAG00000008490	CRYZL1	crystallin zeta like 1
chr1	1858848	1859177	330	*	04H3K27ac_BT_peak_32	72	.	5.65407	9.31879	7.29234	170	Distal Intergenic	1	1909586	1943207	33622	1	506426	NM_001035037	-50409	ENSBTAG00000008490	CRYZL1	crystallin zeta like 1
chr1	1862140	1863139	1000	*	04H3K27ac_BT_peak_33	112	.	7.69286	13.5019	11.2581	217	Distal Intergenic	1	1909586	1943207	33622	1	506426	NM_001035037	-46447	ENSBTAG00000008490	CRYZL1	crystallin zeta like 1
chr1	1872952	1873178	227	*	04H3K27ac_BT_peak_34	31	.	3.3016	4.79185	3.11495	97	Distal Intergenic	1	1909586	1943207	33622	1	506426	NM_001035037	-36408	ENSBTAG00000008490	CRYZL1	crystallin zeta like 1
chr1	1875675	1877488	1814	*	04H3K27ac_BT_peak_35	168	.	7.52688	19.3689	16.8719	1179	Distal Intergenic	1	1909586	1943207	33622	1	506426	NM_001035037	-32098	ENSBTAG00000008490	CRYZL1	crystallin zeta like 1
chr1	1901561	1901791	231	*	04H3K27ac_BT_peak_36	70	.	4.07897	9.09299	7.08914	182	Distal Intergenic	1	1909586	1943207	33622	1	506426	NM_001035037	-7795	ENSBTAG00000008490	CRYZL1	crystallin zeta like 1
chr1	1905021	1905380	360	*	04H3K27ac_BT_peak_37	96	.	6.40099	11.8623	9.69386	128	Distal Intergenic	1	1909586	1943207	33622	1	506426	NM_001035037	-4206	ENSBTAG00000008490	CRYZL1	crystallin zeta like 1
chr1	1906608	1906883	276	*	04H3K27ac_BT_peak_38	67	.	5.23578	8.7637	6.77691	142	Promoter (2-3kb)	1	1909586	1943207	33622	1	506426	NM_001035037	-2703	ENSBTAG00000008490	CRYZL1	crystallin zeta like 1
chr1	1907102	1908731	1630	*	04H3K27ac_BT_peak_39	466	.	15.9571	50.0858	46.6853	1124	Promoter (<=1kb)	1	1909586	1943207	33622	1	506426	NM_001035037	-855	ENSBTAG00000008490	CRYZL1	crystallin zeta like 1
chr1	1931053	1931482	430	*	04H3K27ac_BT_peak_40	45	.	4.56076	6.30347	4.50439	392	Intron (NM_001035037/506426, intron 6 of 12)	1	1943961	1954001	10041	1	522248	NM_001083445	-12479	ENSBTAG00000035175	DONSON	DNA replication fork stabilization factor DONSON
chr1	1943339	1944035	697	*	04H3K27ac_BT_peak_41	215	.	10.0358	24.2325	21.5534	369	Promoter (<=1kb)	1	1943961	1954001	10041	1	522248	NM_001083445	0	ENSBTAG00000035175	DONSON	DNA replication fork stabilization factor DONSON
chr1	1944139	1944683	545	*	04H3K27ac_BT_peak_42	249	.	11.9706	27.6976	24.9037	163	Promoter (<=1kb)	1	1943961	1954001	10041	1	522248	NM_001083445	178	ENSBTAG00000035175	DONSON	DNA replication fork stabilization factor DONSON
chr1	1961097	1961337	241	*	04H3K27ac_BT_peak_43	50	.	4.00581	6.9063	5.05153	196	Intron (NM_001083694/516462, intron 9 of 12)	1	1943961	1954001	10041	1	522248	NM_001083445	17136	ENSBTAG00000035175	DONSON	DNA replication fork stabilization factor DONSON
chr1	1962489	1962776	288	*	04H3K27ac_BT_peak_44	72	.	5.77587	9.27078	7.25212	192	Intron (NM_001083694/516462, intron 8 of 12)	1	1978829	1978892	64	2	114483416	NR_162354	16116	ENSBTAG00000052933	MIR6501	microRNA mir-6501
chr1	1963723	1963931	209	*	04H3K27ac_BT_peak_45	56	.	4.71511	7.53305	5.63245	129	Intron (NM_001083694/516462, intron 7 of 12)	1	1978829	1978892	64	2	114483416	NR_162354	14961	ENSBTAG00000052933	MIR6501	microRNA mir-6501
chr1	1964482	1964842	361	*	04H3K27ac_BT_peak_46	45	.	4.62568	6.4033	4.5931	153	Intron (NM_001083694/516462, intron 7 of 12)	1	1978829	1978892	64	2	114483416	NR_162354	14050	ENSBTAG00000052933	MIR6501	microRNA mir-6501
chr1	1969657	1969982	326	*	04H3K27ac_BT_peak_47	26	.	3.46318	4.33257	2.69884	275	Intron (NM_001083694/516462, intron 7 of 12)	1	1978829	1978892	64	2	114483416	NR_162354	8910	ENSBTAG00000052933	MIR6501	microRNA mir-6501
chr1	1975181	1975714	534	*	04H3K27ac_BT_peak_48	53	.	4.54702	7.24944	5.37516	154	Exon (NM_001083694/516462, exon 4 of 13)	1	1978829	1978892	64	2	114483416	NR_162354	3178	ENSBTAG00000052933	MIR6501	microRNA mir-6501
chr1	1975973	1976363	391	*	04H3K27ac_BT_peak_49	109	.	5.9187	13.1867	10.9586	192	Promoter (2-3kb)	1	1978829	1978892	64	2	114483416	NR_162354	2529	ENSBTAG00000052933	MIR6501	microRNA mir-6501
chr1	1978166	1979051	886	*	04H3K27ac_BT_peak_50	81	.	4.0328	10.202	8.12961	485	Promoter (<=1kb)	1	1978829	1978892	64	2	114483416	NR_162354	0	ENSBTAG00000052933	MIR6501	microRNA mir-6501
chr1	1984506	1985114	609	*	04H3K27ac_BT_peak_51	138	.	6.49853	16.204	13.8394	113	Promoter (<=1kb)	1	1954261	1985117	30857	2	516462	NM_001083694	3	ENSBTAG00000008482	SON	SON DNA and RNA binding protein
chr1	1985287	1986067	781	*	04H3K27ac_BT_peak_52	210	.	9.74354	23.6967	21.0328	207	Promoter (<=1kb)	1	1986098	2012385	26288	1	281183	NM_001040473	-31	ENSBTAG00000009188	GART	phosphoribosylglycinamide formyltransferase, phosphoribosylglycinamide synthetase, phosphoribosylaminoimidazole synthetase
chr1	2003359	2003728	370	*	04H3K27ac_BT_peak_53	26	.	3.46318	4.33257	2.69884	49	Exon (NM_001040473/281183, exon 13 of 22)	1	1986098	2012385	26288	1	281183	NM_001040473	17261	ENSBTAG00000009188	GART	phosphoribosylglycinamide formyltransferase, phosphoribosylglycinamide synthetase, phosphoribosylaminoimidazole synthetase
chr1	2006689	2006966	278	*	04H3K27ac_BT_peak_54	47	.	4.33252	6.56808	4.74832	127	Intron (NM_001040473/281183, intron 16 of 21)	1	1986098	2012385	26288	1	281183	NM_001040473	20591	ENSBTAG00000009188	GART	phosphoribosylglycinamide formyltransferase, phosphoribosylglycinamide synthetase, phosphoribosylaminoimidazole synthetase
chr1	2007799	2008091	293	*	04H3K27ac_BT_peak_55	21	.	2.55731	3.75727	2.18689	123	Exon (NM_001040473/281183, exon 17 of 22)	1	1986098	2012385	26288	1	281183	NM_001040473	21701	ENSBTAG00000009188	GART	phosphoribosylglycinamide formyltransferase, phosphoribosylglycinamide synthetase, phosphoribosylaminoimidazole synthetase
chr1	2008374	2008935	562	*	04H3K27ac_BT_peak_56	30	.	3.01686	4.70046	3.03502	52	Intron (NM_001040473/281183, intron 17 of 21)	1	1986098	2012385	26288	1	281183	NM_001040473	22276	ENSBTAG00000009188	GART	phosphoribosylglycinamide formyltransferase, phosphoribosylglycinamide synthetase, phosphoribosylaminoimidazole synthetase
chr1	2009308	2009594	287	*	04H3K27ac_BT_peak_57	61	.	5.0566	8.10104	6.16268	179	Intron (NM_001040473/281183, intron 18 of 21)	1	1986098	2012385	26288	1	281183	NM_001040473	23210	ENSBTAG00000009188	GART	phosphoribosylglycinamide formyltransferase, phosphoribosylglycinamide synthetase, phosphoribosylaminoimidazole synthetase
chr1	2046679	2047444	766	*	04H3K27ac_BT_peak_58	147	.	6.71468	17.144	14.7359	265	Promoter (<=1kb)	1	2046733	2083569	36837	1	615627	NM_001034786	0	ENSBTAG00000001258	TMEM50B	transmembrane protein 50B
chr1	2050215	2050440	226	*	04H3K27ac_BT_peak_59	27	.	2.58975	4.35259	2.71817	175	Intron (NM_001034786/615627, intron 1 of 6)	1	2046733	2083569	36837	1	615627	NM_001034786	3482	ENSBTAG00000001258	TMEM50B	transmembrane protein 50B
chr1	2050559	2050850	292	*	04H3K27ac_BT_peak_60	26	.	2.69144	4.24476	2.62119	13	Intron (NM_001034786/615627, intron 1 of 6)	1	2046733	2083569	36837	1	615627	NM_001034786	3826	ENSBTAG00000001258	TMEM50B	transmembrane protein 50B
chr1	2052502	2052710	209	*	04H3K27ac_BT_peak_61	30	.	2.98352	4.70182	3.03502	66	Intron (NM_001034786/615627, intron 1 of 6)	1	2046733	2083569	36837	1	615627	NM_001034786	5769	ENSBTAG00000001258	TMEM50B	transmembrane protein 50B
chr1	2052906	2053207	302	*	04H3K27ac_BT_peak_62	95	.	5.41779	11.7419	9.58498	96	Intron (NM_001034786/615627, intron 1 of 6)	1	2046733	2083569	36837	1	615627	NM_001034786	6173	ENSBTAG00000001258	TMEM50B	transmembrane protein 50B
chr1	2054848	2055656	809	*	04H3K27ac_BT_peak_63	150	.	7.90346	17.4779	15.0567	194	Intron (NM_001034786/615627, intron 1 of 6)	1	2046733	2083569	36837	1	615627	NM_001034786	8115	ENSBTAG00000001258	TMEM50B	transmembrane protein 50B
chr1	2056996	2057287	292	*	04H3K27ac_BT_peak_64	60	.	4.56763	7.95196	6.02341	132	Intron (NM_001034786/615627, intron 1 of 6)	1	2046733	2083569	36837	1	615627	NM_001034786	10263	ENSBTAG00000001258	TMEM50B	transmembrane protein 50B
chr1	2057482	2058055	574	*	04H3K27ac_BT_peak_65	26	.	2.69144	4.24476	2.62119	149	Intron (NM_001034786/615627, intron 1 of 6)	1	2046733	2083569	36837	1	615627	NM_001034786	10749	ENSBTAG00000001258	TMEM50B	transmembrane protein 50B
chr1	2058312	2058861	550	*	04H3K27ac_BT_peak_66	72	.	5.34108	9.31879	7.29234	93	Intron (NM_001034786/615627, intron 1 of 6)	1	2046733	2083569	36837	1	615627	NM_001034786	11579	ENSBTAG00000001258	TMEM50B	transmembrane protein 50B
chr1	2059187	2059544	358	*	04H3K27ac_BT_peak_67	30	.	2.82558	4.75456	3.08471	195	Intron (NM_001034786/615627, intron 1 of 6)	1	2046733	2083569	36837	1	615627	NM_001034786	12454	ENSBTAG00000001258	TMEM50B	transmembrane protein 50B
chr1	2080029	2080237	209	*	04H3K27ac_BT_peak_68	37	.	3.53633	5.46828	3.73372	124	Intron (NM_001034786/615627, intron 6 of 6)	1	2046733	2083569	36837	1	615627	NM_001034786	33296	ENSBTAG00000001258	TMEM50B	transmembrane protein 50B
chr1	2109609	2109951	343	*	04H3K27ac_BT_peak_69	33	.	2.31596	5.05207	3.36004	200	Distal Intergenic	1	2046733	2083569	36837	1	615627	NM_001034786	62876	ENSBTAG00000001258	TMEM50B	transmembrane protein 50B
chr1	2119172	2119668	497	*	04H3K27ac_BT_peak_70	45	.	4.03231	6.36061	4.55732	313	Distal Intergenic	1	2046733	2083569	36837	1	615627	NM_001034786	72439	ENSBTAG00000001258	TMEM50B	transmembrane protein 50B
chr1	2119954	2120381	428	*	04H3K27ac_BT_peak_71	84	.	5.63827	10.5293	8.43316	193	Distal Intergenic	1	2046733	2083569	36837	1	615627	NM_001034786	73221	ENSBTAG00000001258	TMEM50B	transmembrane protein 50B
chr1	2128546	2129393	848	*	04H3K27ac_BT_peak_72	208	.	7.71162	23.5306	20.8738	263	Distal Intergenic	1	2046733	2083569	36837	1	615627	NM_001034786	81813	ENSBTAG00000001258	TMEM50B	transmembrane protein 50B
chr1	2196425	2197134	710	*	04H3K27ac_BT_peak_73	78	.	5.32124	9.95445	7.8961	322	Intron (NM_174552/282257, intron 8 of 10)	1	2189896	2218344	28449	2	282257	NM_174552	21210	ENSBTAG00000021819	IFNAR1	interferon alpha and beta receptor subunit 1
chr1	2197901	2198812	912	*	04H3K27ac_BT_peak_74	81	.	4.0328	10.202	8.12961	663	Intron (NM_174552/282257, intron 6 of 10)	1	2189896	2218344	28449	2	282257	NM_174552	19532	ENSBTAG00000021819	IFNAR1	interferon alpha and beta receptor subunit 1
chr1	2201829	2202091	263	*	04H3K27ac_BT_peak_75	41	.	4.13797	5.94404	4.17114	187	Intron (NM_174552/282257, intron 5 of 10)	1	2189896	2218344	28449	2	282257	NM_174552	16253	ENSBTAG00000021819	IFNAR1	interferon alpha and beta receptor subunit 1
chr1	2204518	2204764	247	*	04H3K27ac_BT_peak_76	42	.	4.41226	6.07456	4.29124	138	Intron (NM_174552/282257, intron 3 of 10)	1	2189896	2218344	28449	2	282257	NM_174552	13580	ENSBTAG00000021819	IFNAR1	interferon alpha and beta receptor subunit 1
chr1	2205013	2205459	447	*	04H3K27ac_BT_peak_77	149	.	8.15794	17.4005	14.9812	350	Intron (NM_174552/282257, intron 2 of 10)	1	2189896	2218344	28449	2	282257	NM_174552	12885	ENSBTAG00000021819	IFNAR1	interferon alpha and beta receptor subunit 1
chr1	2205665	2205972	308	*	04H3K27ac_BT_peak_78	106	.	6.70486	12.8456	10.6291	147	Intron (NM_174552/282257, intron 2 of 10)	1	2189896	2218344	28449	2	282257	NM_174552	12372	ENSBTAG00000021819	IFNAR1	interferon alpha and beta receptor subunit 1
chr1	2210944	2211152	209	*	04H3K27ac_BT_peak_79	65	.	5.14162	8.47191	6.50049	63	Intron (NM_174552/282257, intron 2 of 10)	1	2189896	2218344	28449	2	282257	NM_174552	7192	ENSBTAG00000021819	IFNAR1	interferon alpha and beta receptor subunit 1
chr1	2211429	2211701	273	*	04H3K27ac_BT_peak_80	140	.	6.82267	16.4086	14.0344	155	Intron (NM_174552/282257, intron 2 of 10)	1	2189896	2218344	28449	2	282257	NM_174552	6643	ENSBTAG00000021819	IFNAR1	interferon alpha and beta receptor subunit 1
chr1	2214845	2215286	442	*	04H3K27ac_BT_peak_81	50	.	4.24055	6.9063	5.05153	145	Intron (NM_174552/282257, intron 1 of 10)	1	2189896	2218344	28449	2	282257	NM_174552	3058	ENSBTAG00000021819	IFNAR1	interferon alpha and beta receptor subunit 1
chr1	2215983	2217411	1429	*	04H3K27ac_BT_peak_82	96	.	5.64898	11.7967	9.63428	1062	Promoter (<=1kb)	1	2189896	2218344	28449	2	282257	NM_174552	933	ENSBTAG00000021819	IFNAR1	interferon alpha and beta receptor subunit 1
chr1	2217496	2218565	1070	*	04H3K27ac_BT_peak_83	446	.	16.1248	47.9861	44.6371	636	Promoter (<=1kb)	1	2189896	2218344	28449	2	282257	NM_174552	0	ENSBTAG00000021819	IFNAR1	interferon alpha and beta receptor subunit 1
chr1	2218676	2219151	476	*	04H3K27ac_BT_peak_84	92	.	5.46455	11.4319	9.28657	333	Promoter (<=1kb)	1	2189896	2218344	28449	2	282257	NM_174552	-332	ENSBTAG00000021819	IFNAR1	interferon alpha and beta receptor subunit 1
chr1	2219784	2219992	209	*	04H3K27ac_BT_peak_85	37	.	3.53633	5.46828	3.73372	47	Promoter (1-2kb)	1	2189896	2218344	28449	2	282257	NM_174552	-1440	ENSBTAG00000021819	IFNAR1	interferon alpha and beta receptor subunit 1
chr1	2275631	2276658	1028	*	04H3K27ac_BT_peak_86	104	.	6.86534	12.6459	10.4413	637	Distal Intergenic	1	2285475	2314038	28564	2	767864	NM_001076975	37380	ENSBTAG00000019404	IL10RB	interleukin 10 receptor subunit beta
chr1	2277266	2277493	228	*	04H3K27ac_BT_peak_87	43	.	4.44847	6.13045	4.34556	57	Distal Intergenic	1	2285475	2314038	28564	2	767864	NM_001076975	36545	ENSBTAG00000019404	IL10RB	interleukin 10 receptor subunit beta
chr1	2291054	2291397	344	*	04H3K27ac_BT_peak_88	65	.	4.55319	8.49766	6.52387	159	Intron (NM_001076975/767864, intron 6 of 6)	1	2285475	2314038	28564	2	767864	NM_001076975	22641	ENSBTAG00000019404	IL10RB	interleukin 10 receptor subunit beta
chr1	2306069	2306281	213	*	04H3K27ac_BT_peak_89	25	.	2.82703	4.1611	2.54548	132	Intron (NM_001076975/767864, intron 3 of 6)	1	2285475	2314038	28564	2	767864	NM_001076975	7757	ENSBTAG00000019404	IL10RB	interleukin 10 receptor subunit beta
chr1	2306743	2308263	1521	*	04H3K27ac_BT_peak_90	184	.	8.33426	21.0084	18.4458	675	Exon (NM_001076975/767864, exon 3 of 7)	1	2285475	2314038	28564	2	767864	NM_001076975	5775	ENSBTAG00000019404	IL10RB	interleukin 10 receptor subunit beta
chr1	2310443	2310803	361	*	04H3K27ac_BT_peak_91	55	.	4.32918	7.39441	5.50302	73	Intron (NM_001076975/767864, intron 2 of 6)	1	2285475	2314038	28564	2	767864	NM_001076975	3235	ENSBTAG00000019404	IL10RB	interleukin 10 receptor subunit beta
chr1	2312945	2313540	596	*	04H3K27ac_BT_peak_92	54	.	3.95581	7.28745	5.4074	194	Promoter (<=1kb)	1	2285475	2314038	28564	2	767864	NM_001076975	498	ENSBTAG00000019404	IL10RB	interleukin 10 receptor subunit beta
chr1	2313855	2314154	300	*	04H3K27ac_BT_peak_93	88	.	5.41424	10.9285	8.81179	132	Promoter (<=1kb)	1	2285475	2314038	28564	2	767864	NM_001076975	0	ENSBTAG00000019404	IL10RB	interleukin 10 receptor subunit beta
chr1	2343709	2343993	285	*	04H3K27ac_BT_peak_94	46	.	3.453	6.46191	4.64645	79	Intron (NM_174553/282258, intron 1 of 8)	1	2315592	2350080	34489	2	282258	NM_174553	6087	ENSBTAG00000015212	IFNAR2	interferon alpha and beta receptor subunit 2
chr1	2344546	2344754	209	*	04H3K27ac_BT_peak_95	35	.	3.8759	5.23825	3.53492	37	Intron (NM_174553/282258, intron 1 of 8)	1	2315592	2350080	34489	2	282258	NM_174553	5326	ENSBTAG00000015212	IFNAR2	interferon alpha and beta receptor subunit 2
chr1	2346985	2347198	214	*	04H3K27ac_BT_peak_96	70	.	5.18552	9.04944	7.04915	134	Promoter (2-3kb)	1	2315592	2350080	34489	2	282258	NM_174553	2882	ENSBTAG00000015212	IFNAR2	interferon alpha and beta receptor subunit 2
chr1	2349290	2349927	638	*	04H3K27ac_BT_peak_97	208	.	7.71162	23.5306	20.8738	342	Promoter (<=1kb)	1	2315592	2350080	34489	2	282258	NM_174553	153	ENSBTAG00000015212	IFNAR2	interferon alpha and beta receptor subunit 2
chr1	2370119	2370822	704	*	04H3K27ac_BT_peak_98	194	.	6.73934	22.068	19.4635	441	Distal Intergenic	1	2315592	2350080	34489	2	282258	NM_174553	-20039	ENSBTAG00000015212	IFNAR2	interferon alpha and beta receptor subunit 2
chr1	2786626	2788130	1505	*	04H3K27ac_BT_peak_99	590	.	21.9495	62.7401	59.0677	546	Promoter (<=1kb)	1	2786812	2819637	32826	1	514918	NM_001075689	0	ENSBTAG00000003064	PAXBP1	PAX3 and PAX7 binding protein 1
chr1	2790949	2791765	817	*	04H3K27ac_BT_peak_100	51	.	3.36212	6.99767	5.13695	175	Intron (NM_001075689/514918, intron 2 of 17)	1	2786812	2819637	32826	1	514918	NM_001075689	4137	ENSBTAG00000003064	PAXBP1	PAX3 and PAX7 binding protein 1
chr1	2791845	2792359	515	*	04H3K27ac_BT_peak_101	87	.	5.57385	10.8246	8.71802	310	Intron (NM_001075689/514918, intron 2 of 17)	1	2786812	2819637	32826	1	514918	NM_001075689	5033	ENSBTAG00000003064	PAXBP1	PAX3 and PAX7 binding protein 1
chr1	2794938	2795154	217	*	04H3K27ac_BT_peak_102	54	.	4.98069	7.28141	5.40559	68	Exon (NM_001075689/514918, exon 4 of 18)	1	2786812	2819637	32826	1	514918	NM_001075689	8126	ENSBTAG00000003064	PAXBP1	PAX3 and PAX7 binding protein 1
chr1	2807669	2808023	355	*	04H3K27ac_BT_peak_103	41	.	2.94186	5.86828	4.10121	246	Intron (NM_001075689/514918, intron 11 of 17)	1	2786812	2819637	32826	1	514918	NM_001075689	20857	ENSBTAG00000003064	PAXBP1	PAX3 and PAX7 binding protein 1
chr1	2827792	2828637	846	*	04H3K27ac_BT_peak_104	171	.	7.66876	19.6633	17.1553	549	Promoter (<=1kb)	1	2828980	2915876	86897	1	282087	NM_174468	-343	ENSBTAG00000003063	SYNJ1	synaptojanin 1
chr1	2923844	2925778	1935	*	04H3K27ac_BT_peak_105	543	.	12.3731	57.9373	54.3633	591	Promoter (<=1kb)	1	2924656	2936283	11628	1	535482	NM_001046407	0	ENSBTAG00000003059	CFAP298	cilia and flagella associated protein 298
chr1	2930815	2931378	564	*	04H3K27ac_BT_peak_106	89	.	4.92332	11.0691	8.94512	377	Intron (NM_001046407/535482, intron 3 of 6)	1	2924656	2936283	11628	1	535482	NM_001046407	6159	ENSBTAG00000003059	CFAP298	cilia and flagella associated protein 298
chr1	3102022	3102340	319	*	04H3K27ac_BT_peak_107	116	.	7.35124	13.9433	11.6793	195	Promoter (<=1kb)	1	3103263	3180340	77078	1	530483	NM_001205980	-923	ENSBTAG00000012412	URB1	URB1 ribosome biogenesis homolog
chr1	3102442	3102796	355	*	04H3K27ac_BT_peak_108	67	.	5.10295	8.78712	6.79835	149	Promoter (<=1kb)	1	3103263	3180340	77078	1	530483	NM_001205980	-467	ENSBTAG00000012412	URB1	URB1 ribosome biogenesis homolog
chr1	3106848	3107092	245	*	04H3K27ac_BT_peak_109	88	.	4.89476	11.0053	8.88298	115	Exon (NM_001205980/530483, exon 3 of 39)	1	3103263	3180340	77078	1	530483	NM_001205980	3585	ENSBTAG00000012412	URB1	URB1 ribosome biogenesis homolog
chr1	3107529	3108200	672	*	04H3K27ac_BT_peak_110	61	.	4.73613	8.1382	6.19842	528	Exon (NM_001205980/530483, exon 4 of 39)	1	3103263	3180340	77078	1	530483	NM_001205980	4266	ENSBTAG00000012412	URB1	URB1 ribosome biogenesis homolog
chr1	3108297	3108562	266	*	04H3K27ac_BT_peak_111	88	.	5.66949	11.0016	8.88298	92	Intron (NM_001205980/530483, intron 4 of 38)	1	3103263	3180340	77078	1	530483	NM_001205980	5034	ENSBTAG00000012412	URB1	URB1 ribosome biogenesis homolog
chr1	3112383	3112706	324	*	04H3K27ac_BT_peak_112	35	.	3.39244	5.31046	3.58913	267	Intron (NM_001205980/530483, intron 4 of 38)	1	3103263	3180340	77078	1	530483	NM_001205980	9120	ENSBTAG00000012412	URB1	URB1 ribosome biogenesis homolog
chr1	3136618	3136844	227	*	04H3K27ac_BT_peak_113	42	.	3.70412	6.04759	4.26498	200	Intron (NM_001205980/530483, intron 15 of 38)	1	3103263	3180340	77078	1	530483	NM_001205980	33355	ENSBTAG00000012412	URB1	URB1 ribosome biogenesis homolog
chr1	3139814	3140375	562	*	04H3K27ac_BT_peak_114	61	.	4.53334	8.11465	6.17561	163	Exon (NM_001205980/530483, exon 19 of 39)	1	3103263	3180340	77078	1	530483	NM_001205980	36551	ENSBTAG00000012412	URB1	URB1 ribosome biogenesis homolog
chr1	3144663	3144999	337	*	04H3K27ac_BT_peak_115	39	.	3.11877	5.67321	3.92023	104	Exon (NM_001205980/530483, exon 22 of 39)	1	3103263	3180340	77078	1	530483	NM_001205980	41400	ENSBTAG00000012412	URB1	URB1 ribosome biogenesis homolog
chr1	3145233	3145571	339	*	04H3K27ac_BT_peak_116	64	.	4.35069	8.42673	6.46365	112	Exon (NM_001205980/530483, exon 22 of 39)	1	3103263	3180340	77078	1	530483	NM_001205980	41970	ENSBTAG00000012412	URB1	URB1 ribosome biogenesis homolog
chr1	3150377	3150594	218	*	04H3K27ac_BT_peak_117	35	.	3.20465	5.31046	3.58913	60	Intron (NM_001205980/530483, intron 24 of 38)	1	3103263	3180340	77078	1	530483	NM_001205980	47114	ENSBTAG00000012412	URB1	URB1 ribosome biogenesis homolog
chr1	3157139	3158217	1079	*	04H3K27ac_BT_peak_118	178	.	7.76162	20.3845	17.8435	567	Exon (NM_001205980/530483, exon 28 of 39)	1	3210652	3222939	12288	1	510809	NM_001098010	-52435	ENSBTAG00000016619	MIS18A	MIS18 kinetochore protein A
chr1	3158289	3158742	454	*	04H3K27ac_BT_peak_119	76	.	5.56169	9.69674	7.65001	268	Intron (NM_001205980/530483, intron 28 of 38)	1	3210652	3222939	12288	1	510809	NM_001098010	-51910	ENSBTAG00000016619	MIS18A	MIS18 kinetochore protein A
chr1	3217692	3217915	224	*	04H3K27ac_BT_peak_120	72	.	5.77587	9.27078	7.25212	115	Intron (NM_001098010/510809, intron 2 of 4)	1	3210652	3222939	12288	1	510809	NM_001098010	7040	ENSBTAG00000016619	MIS18A	MIS18 kinetochore protein A
chr1	3759577	3760167	591	*	04H3K27ac_BT_peak_121	135	.	7.61646	15.9174	13.5679	396	Distal Intergenic	1	3824612	3833280	8669	2	281495	NM_174615	73113	ENSBTAG00000018854	SOD1	superoxide dismutase 1
chr1	3760536	3761915	1380	*	04H3K27ac_BT_peak_122	1393	.	39.3364	144.075	139.314	420	Distal Intergenic	1	3824612	3833280	8669	2	281495	NM_174615	71365	ENSBTAG00000018854	SOD1	superoxide dismutase 1
chr1	3762124	3762342	219	*	04H3K27ac_BT_peak_123	30	.	2.82558	4.75456	3.08471	27	Distal Intergenic	1	3824612	3833280	8669	2	281495	NM_174615	70938	ENSBTAG00000018854	SOD1	superoxide dismutase 1
chr1	3762812	3763981	1170	*	04H3K27ac_BT_peak_124	111	.	7.64925	13.4327	11.1964	824	Distal Intergenic	1	3824612	3833280	8669	2	281495	NM_174615	69299	ENSBTAG00000018854	SOD1	superoxide dismutase 1
chr1	3766839	3767135	297	*	04H3K27ac_BT_peak_125	72	.	5.74313	9.2181	7.2086	113	Distal Intergenic	1	3824612	3833280	8669	2	281495	NM_174615	66145	ENSBTAG00000018854	SOD1	superoxide dismutase 1
chr1	3789275	3789592	318	*	04H3K27ac_BT_peak_126	91	.	6.54267	11.3342	9.19213	135	Distal Intergenic	1	3824612	3833280	8669	2	281495	NM_174615	43688	ENSBTAG00000018854	SOD1	superoxide dismutase 1
chr1	3790412	3790779	368	*	04H3K27ac_BT_peak_127	72	.	5.34108	9.31879	7.29234	262	Distal Intergenic	1	3824612	3833280	8669	2	281495	NM_174615	42501	ENSBTAG00000018854	SOD1	superoxide dismutase 1
chr1	3803051	3803467	417	*	04H3K27ac_BT_peak_128	54	.	5.00908	7.32583	5.43945	147	Distal Intergenic	1	3824612	3833280	8669	2	281495	NM_174615	29813	ENSBTAG00000018854	SOD1	superoxide dismutase 1
chr1	3826051	3826330	280	*	04H3K27ac_BT_peak_129	76	.	5.56169	9.69674	7.65001	159	Intron (NM_174615/281495, intron 4 of 4)	1	3824612	3833280	8669	2	281495	NM_174615	6950	ENSBTAG00000018854	SOD1	superoxide dismutase 1
chr1	3828136	3828499	364	*	04H3K27ac_BT_peak_130	57	.	4.47529	7.66459	5.75199	177	Intron (NM_174615/281495, intron 2 of 4)	1	3824612	3833280	8669	2	281495	NM_174615	4781	ENSBTAG00000018854	SOD1	superoxide dismutase 1
chr1	3828835	3829369	535	*	04H3K27ac_BT_peak_131	101	.	6.94233	12.2985	10.1141	439	Intron (NM_174615/281495, intron 2 of 4)	1	3824612	3833280	8669	2	281495	NM_174615	3911	ENSBTAG00000018854	SOD1	superoxide dismutase 1
chr1	3830277	3830879	603	*	04H3K27ac_BT_peak_132	50	.	4.00581	6.9063	5.05153	128	Promoter (2-3kb)	1	3824612	3833280	8669	2	281495	NM_174615	2401	ENSBTAG00000018854	SOD1	superoxide dismutase 1
chr1	3831900	3832353	454	*	04H3K27ac_BT_peak_133	31	.	3.3016	4.79185	3.11495	401	Promoter (<=1kb)	1	3824612	3833280	8669	2	281495	NM_174615	927	ENSBTAG00000018854	SOD1	superoxide dismutase 1
chr1	3832722	3833078	357	*	04H3K27ac_BT_peak_134	156	.	8.2242	18.0584	15.6157	153	Promoter (<=1kb)	1	3824612	3833280	8669	2	281495	NM_174615	202	ENSBTAG00000018854	SOD1	superoxide dismutase 1
chr1	5366397	5366606	210	*	04H3K27ac_BT_peak_135	45	.	4.62568	6.4033	4.5931	71	Distal Intergenic	1	5510180	5511025	846	1	783607	NM_001080350	-143574	ENSBTAG00000039602	KRTAP13-1	keratin associated protein 13-1
chr1	5366947	5367416	470	*	04H3K27ac_BT_peak_136	63	.	5.39248	8.28247	6.33017	173	Distal Intergenic	1	5510180	5511025	846	1	783607	NM_001080350	-142764	ENSBTAG00000039602	KRTAP13-1	keratin associated protein 13-1
chr1	5367492	5367771	280	*	04H3K27ac_BT_peak_137	37	.	4.24229	5.51772	3.77549	98	Distal Intergenic	1	5510180	5511025	846	1	783607	NM_001080350	-142409	ENSBTAG00000039602	KRTAP13-1	keratin associated protein 13-1
chr1	5374211	5374894	684	*	04H3K27ac_BT_peak_138	72	.	5.77587	9.27078	7.25212	549	Distal Intergenic	1	5510180	5511025	846	1	783607	NM_001080350	-135286	ENSBTAG00000039602	KRTAP13-1	keratin associated protein 13-1
chr1	5418466	5418732	267	*	04H3K27ac_BT_peak_139	54	.	5.00908	7.32583	5.43945	154	Distal Intergenic	1	5510180	5511025	846	1	783607	NM_001080350	-91448	ENSBTAG00000039602	KRTAP13-1	keratin associated protein 13-1
chr1	5823254	5824202	949	*	04H3K27ac_BT_peak_140	131	.	8.27132	15.4579	13.1233	586	Distal Intergenic	1	5770225	5772220	1996	1	538761	NM_001098096	53029	ENSBTAG00000039820	CLDN8	claudin 8
chr1	5825219	5825743	525	*	04H3K27ac_BT_peak_141	40	.	4.08914	5.86499	4.0984	323	Distal Intergenic	1	5770225	5772220	1996	1	538761	NM_001098096	54994	ENSBTAG00000039820	CLDN8	claudin 8
chr1	6814949	6815542	594	*	04H3K27ac_BT_peak_142	233	.	10.6551	26.0548	23.3111	426	Distal Intergenic	1	7114205	7127950	13746	1	281047	NM_001033609	-298663	ENSBTAG00000014233	CCT8	chaperonin containing TCP1 subunit 8
chr1	6815659	6815872	214	*	04H3K27ac_BT_peak_143	41	.	3.64795	5.94117	4.17069	129	Distal Intergenic	1	7114205	7127950	13746	1	281047	NM_001033609	-298333	ENSBTAG00000014233	CCT8	chaperonin containing TCP1 subunit 8
chr1	6816004	6816690	687	*	04H3K27ac_BT_peak_144	163	.	7.28114	18.8519	16.3748	322	Distal Intergenic	1	7114205	7127950	13746	1	281047	NM_001033609	-297515	ENSBTAG00000014233	CCT8	chaperonin containing TCP1 subunit 8
chr1	6818725	6819503	779	*	04H3K27ac_BT_peak_145	157	.	8.2802	18.1588	15.7129	206	Distal Intergenic	1	7114205	7127950	13746	1	281047	NM_001033609	-294702	ENSBTAG00000014233	CCT8	chaperonin containing TCP1 subunit 8
chr1	6819822	6820292	471	*	04H3K27ac_BT_peak_146	33	.	3.76812	5.06774	3.37492	336	Distal Intergenic	1	7114205	7127950	13746	1	281047	NM_001033609	-293913	ENSBTAG00000014233	CCT8	chaperonin containing TCP1 subunit 8
chr1	6821029	6821822	794	*	04H3K27ac_BT_peak_147	227	.	8.29422	25.4593	22.7375	245	Distal Intergenic	1	7114205	7127950	13746	1	281047	NM_001033609	-292383	ENSBTAG00000014233	CCT8	chaperonin containing TCP1 subunit 8
chr1	6822908	6823116	209	*	04H3K27ac_BT_peak_148	25	.	3.06686	4.14638	2.53615	95	Distal Intergenic	1	7114205	7127950	13746	1	281047	NM_001033609	-291089	ENSBTAG00000014233	CCT8	chaperonin containing TCP1 subunit 8
chr1	6823345	6824334	990	*	04H3K27ac_BT_peak_149	57	.	4.47529	7.66459	5.75199	616	Distal Intergenic	1	7114205	7127950	13746	1	281047	NM_001033609	-289871	ENSBTAG00000014233	CCT8	chaperonin containing TCP1 subunit 8
chr1	6826434	6828816	2383	*	04H3K27ac_BT_peak_150	255	.	9.30847	28.3564	25.5412	513	Distal Intergenic	1	7114205	7127950	13746	1	281047	NM_001033609	-285389	ENSBTAG00000014233	CCT8	chaperonin containing TCP1 subunit 8
chr1	6829167	6829863	697	*	04H3K27ac_BT_peak_151	168	.	8.95068	19.3419	16.8502	398	Distal Intergenic	1	7114205	7127950	13746	1	281047	NM_001033609	-284342	ENSBTAG00000014233	CCT8	chaperonin containing TCP1 subunit 8
chr1	6830069	6830288	220	*	04H3K27ac_BT_peak_152	47	.	3.76802	6.60524	4.78078	54	Distal Intergenic	1	7114205	7127950	13746	1	281047	NM_001033609	-283917	ENSBTAG00000014233	CCT8	chaperonin containing TCP1 subunit 8
chr1	6830378	6832126	1749	*	04H3K27ac_BT_peak_153	189	.	7.33604	21.584	18.9977	826	Distal Intergenic	1	7114205	7127950	13746	1	281047	NM_001033609	-282079	ENSBTAG00000014233	CCT8	chaperonin containing TCP1 subunit 8
chr1	6832200	6832476	277	*	04H3K27ac_BT_peak_154	69	.	4.78333	8.94474	6.94931	79	Distal Intergenic	1	7114205	7127950	13746	1	281047	NM_001033609	-281729	ENSBTAG00000014233	CCT8	chaperonin containing TCP1 subunit 8
chr1	6832763	6833959	1197	*	04H3K27ac_BT_peak_155	144	.	7.86712	16.8841	14.494	281	Distal Intergenic	1	7114205	7127950	13746	1	281047	NM_001033609	-280246	ENSBTAG00000014233	CCT8	chaperonin containing TCP1 subunit 8
chr1	6834092	6834434	343	*	04H3K27ac_BT_peak_156	133	.	7.5148	15.7369	13.3937	214	Distal Intergenic	1	7114205	7127950	13746	1	281047	NM_001033609	-279771	ENSBTAG00000014233	CCT8	chaperonin containing TCP1 subunit 8
chr1	6834843	6835131	289	*	04H3K27ac_BT_peak_157	66	.	5.24123	8.63863	6.66076	111	Distal Intergenic	1	7114205	7127950	13746	1	281047	NM_001033609	-279074	ENSBTAG00000014233	CCT8	chaperonin containing TCP1 subunit 8
chr1	6835504	6835824	321	*	04H3K27ac_BT_peak_158	62	.	4.88165	8.16174	6.2184	205	Distal Intergenic	1	7114205	7127950	13746	1	281047	NM_001033609	-278381	ENSBTAG00000014233	CCT8	chaperonin containing TCP1 subunit 8
chr1	6835942	6837146	1205	*	04H3K27ac_BT_peak_159	96	.	5.64898	11.7967	9.63428	557	Distal Intergenic	1	7114205	7127950	13746	1	281047	NM_001033609	-277059	ENSBTAG00000014233	CCT8	chaperonin containing TCP1 subunit 8
chr1	6837380	6838631	1252	*	04H3K27ac_BT_peak_160	47	.	3.76802	6.60524	4.78078	300	Distal Intergenic	1	7114205	7127950	13746	1	281047	NM_001033609	-275574	ENSBTAG00000014233	CCT8	chaperonin containing TCP1 subunit 8
chr1	6838770	6839906	1137	*	04H3K27ac_BT_peak_161	179	.	9.99324	20.5302	17.9846	233	Distal Intergenic	1	7114205	7127950	13746	1	281047	NM_001033609	-274299	ENSBTAG00000014233	CCT8	chaperonin containing TCP1 subunit 8
chr1	6840441	6840799	359	*	04H3K27ac_BT_peak_162	81	.	5.96705	10.2513	8.17	209	Distal Intergenic	1	7114205	7127950	13746	1	281047	NM_001033609	-273406	ENSBTAG00000014233	CCT8	chaperonin containing TCP1 subunit 8
chr1	6841846	6842259	414	*	04H3K27ac_BT_peak_163	54	.	5.00908	7.32583	5.43945	250	Distal Intergenic	1	7114205	7127950	13746	1	281047	NM_001033609	-271946	ENSBTAG00000014233	CCT8	chaperonin containing TCP1 subunit 8
chr1	6843508	6844187	680	*	04H3K27ac_BT_peak_164	50	.	4.00581	6.9063	5.05153	647	Distal Intergenic	1	7114205	7127950	13746	1	281047	NM_001033609	-270018	ENSBTAG00000014233	CCT8	chaperonin containing TCP1 subunit 8
chr1	6844397	6844716	320	*	04H3K27ac_BT_peak_165	50	.	4.00581	6.9063	5.05153	146	Distal Intergenic	1	7114205	7127950	13746	1	281047	NM_001033609	-269489	ENSBTAG00000014233	CCT8	chaperonin containing TCP1 subunit 8
chr1	6845241	6845662	422	*	04H3K27ac_BT_peak_166	74	.	5.68982	9.51999	7.48114	310	Distal Intergenic	1	7114205	7127950	13746	1	281047	NM_001033609	-268543	ENSBTAG00000014233	CCT8	chaperonin containing TCP1 subunit 8
chr1	6845829	6846161	333	*	04H3K27ac_BT_peak_167	92	.	6.69953	11.4401	9.29282	129	Distal Intergenic	1	7114205	7127950	13746	1	281047	NM_001033609	-268044	ENSBTAG00000014233	CCT8	chaperonin containing TCP1 subunit 8
chr1	6846407	6846812	406	*	04H3K27ac_BT_peak_168	64	.	4.71003	8.44714	6.47911	215	Distal Intergenic	1	7114205	7127950	13746	1	281047	NM_001033609	-267393	ENSBTAG00000014233	CCT8	chaperonin containing TCP1 subunit 8
chr1	6847273	6848145	873	*	04H3K27ac_BT_peak_169	181	.	9.09689	20.7457	18.1892	357	Distal Intergenic	1	7114205	7127950	13746	1	281047	NM_001033609	-266060	ENSBTAG00000014233	CCT8	chaperonin containing TCP1 subunit 8
chr1	6848783	6849152	370	*	04H3K27ac_BT_peak_170	35	.	3.20465	5.31046	3.58913	6	Distal Intergenic	1	7114205	7127950	13746	1	281047	NM_001033609	-265053	ENSBTAG00000014233	CCT8	chaperonin containing TCP1 subunit 8
chr1	6849921	6850273	353	*	04H3K27ac_BT_peak_171	94	.	4.30108	11.5922	9.44095	147	Distal Intergenic	1	7114205	7127950	13746	1	281047	NM_001033609	-263932	ENSBTAG00000014233	CCT8	chaperonin containing TCP1 subunit 8
chr1	6851023	6851379	357	*	04H3K27ac_BT_peak_172	72	.	4.94476	9.25272	7.23754	119	Distal Intergenic	1	7114205	7127950	13746	1	281047	NM_001033609	-262826	ENSBTAG00000014233	CCT8	chaperonin containing TCP1 subunit 8
chr1	6851581	6852061	481	*	04H3K27ac_BT_peak_173	105	.	6.65981	12.7678	10.5549	352	Distal Intergenic	1	7114205	7127950	13746	1	281047	NM_001033609	-262144	ENSBTAG00000014233	CCT8	chaperonin containing TCP1 subunit 8
chr1	6852260	6852602	343	*	04H3K27ac_BT_peak_174	131	.	6.58793	15.4524	13.1179	176	Distal Intergenic	1	7114205	7127950	13746	1	281047	NM_001033609	-261603	ENSBTAG00000014233	CCT8	chaperonin containing TCP1 subunit 8
chr1	6852980	6854822	1843	*	04H3K27ac_BT_peak_175	179	.	8.95305	20.4865	17.9433	1490	Distal Intergenic	1	7114205	7127950	13746	1	281047	NM_001033609	-259383	ENSBTAG00000014233	CCT8	chaperonin containing TCP1 subunit 8
chr1	6855998	6856396	399	*	04H3K27ac_BT_peak_176	81	.	5.71085	10.2415	8.16244	74	Distal Intergenic	1	7114205	7127950	13746	1	281047	NM_001033609	-257809	ENSBTAG00000014233	CCT8	chaperonin containing TCP1 subunit 8
chr1	6856497	6858075	1579	*	04H3K27ac_BT_peak_177	1444	.	31.0007	149.307	144.483	1019	Distal Intergenic	1	7114205	7127950	13746	1	281047	NM_001033609	-256130	ENSBTAG00000014233	CCT8	chaperonin containing TCP1 subunit 8
chr1	6859307	6859515	209	*	04H3K27ac_BT_peak_178	43	.	4.25805	6.13755	4.35151	136	Distal Intergenic	1	7114205	7127950	13746	1	281047	NM_001033609	-254690	ENSBTAG00000014233	CCT8	chaperonin containing TCP1 subunit 8
chr1	6941481	6941861	381	*	04H3K27ac_BT_peak_179	72	.	5.77587	9.27078	7.25212	192	Distal Intergenic	1	7114205	7127950	13746	1	281047	NM_001033609	-172344	ENSBTAG00000014233	CCT8	chaperonin containing TCP1 subunit 8
chr1	6943670	6943883	214	*	04H3K27ac_BT_peak_180	50	.	4.00581	6.9063	5.05153	57	Distal Intergenic	1	7114205	7127950	13746	1	281047	NM_001033609	-170322	ENSBTAG00000014233	CCT8	chaperonin containing TCP1 subunit 8
chr1	6944313	6944714	402	*	04H3K27ac_BT_peak_181	111	.	7.64925	13.4327	11.1964	155	Distal Intergenic	1	7114205	7127950	13746	1	281047	NM_001033609	-169491	ENSBTAG00000014233	CCT8	chaperonin containing TCP1 subunit 8
chr1	6944989	6946011	1023	*	04H3K27ac_BT_peak_182	81	.	5.96705	10.2513	8.17	461	Distal Intergenic	1	7114205	7127950	13746	1	281047	NM_001033609	-168194	ENSBTAG00000014233	CCT8	chaperonin containing TCP1 subunit 8
chr1	6947326	6948427	1102	*	04H3K27ac_BT_peak_183	88	.	6.34408	11.0071	8.88448	351	Distal Intergenic	1	7114205	7127950	13746	1	281047	NM_001033609	-165778	ENSBTAG00000014233	CCT8	chaperonin containing TCP1 subunit 8
chr1	6983475	6983740	266	*	04H3K27ac_BT_peak_184	63	.	5.39248	8.28247	6.33017	80	Distal Intergenic	1	7114205	7127950	13746	1	281047	NM_001033609	-130465	ENSBTAG00000014233	CCT8	chaperonin containing TCP1 subunit 8
chr1	6993640	6993924	285	*	04H3K27ac_BT_peak_185	72	.	5.74313	9.2181	7.2086	103	Distal Intergenic	1	7114205	7127950	13746	1	281047	NM_001033609	-120281	ENSBTAG00000014233	CCT8	chaperonin containing TCP1 subunit 8
chr1	6995001	6995735	735	*	04H3K27ac_BT_peak_186	155	.	9.17414	18.0223	15.5811	455	Distal Intergenic	1	7114205	7127950	13746	1	281047	NM_001033609	-118470	ENSBTAG00000014233	CCT8	chaperonin containing TCP1 subunit 8
chr1	6995850	6996083	234	*	04H3K27ac_BT_peak_187	74	.	5.64532	9.4465	7.41395	173	Distal Intergenic	1	7114205	7127950	13746	1	281047	NM_001033609	-118122	ENSBTAG00000014233	CCT8	chaperonin containing TCP1 subunit 8
chr1	6996417	6997446	1030	*	04H3K27ac_BT_peak_188	125	.	7.31259	14.874	12.567	654	Distal Intergenic	1	7114205	7127950	13746	1	281047	NM_001033609	-116759	ENSBTAG00000014233	CCT8	chaperonin containing TCP1 subunit 8
chr1	7001622	7001844	223	*	04H3K27ac_BT_peak_189	62	.	5.36191	8.23393	6.28694	44	Distal Intergenic	1	7114205	7127950	13746	1	281047	NM_001033609	-112361	ENSBTAG00000014233	CCT8	chaperonin containing TCP1 subunit 8
chr1	7114270	7115232	963	*	04H3K27ac_BT_peak_190	210	.	9.1104	23.7576	21.0924	364	Promoter (<=1kb)	1	7114205	7127950	13746	1	281047	NM_001033609	65	ENSBTAG00000014233	CCT8	chaperonin containing TCP1 subunit 8
chr1	7115401	7115626	226	*	04H3K27ac_BT_peak_191	54	.	5.00908	7.32583	5.43945	99	Promoter (1-2kb)	1	7114205	7127950	13746	1	281047	NM_001033609	1196	ENSBTAG00000014233	CCT8	chaperonin containing TCP1 subunit 8
chr1	7115782	7116206	425	*	04H3K27ac_BT_peak_192	72	.	5.34108	9.31879	7.29234	244	Promoter (1-2kb)	1	7114205	7127950	13746	1	281047	NM_001033609	1577	ENSBTAG00000014233	CCT8	chaperonin containing TCP1 subunit 8
chr1	7119434	7119696	263	*	04H3K27ac_BT_peak_193	82	.	6.15927	10.2886	8.20268	137	Intron (NM_001033609/281047, intron 4 of 14)	1	7114205	7127950	13746	1	281047	NM_001033609	5229	ENSBTAG00000014233	CCT8	chaperonin containing TCP1 subunit 8
chr1	7124843	7125051	209	*	04H3K27ac_BT_peak_194	37	.	4.24229	5.51772	3.77549	156	Intron (NM_001033609/281047, intron 14 of 14)	1	7114205	7127950	13746	1	281047	NM_001033609	10638	ENSBTAG00000014233	CCT8	chaperonin containing TCP1 subunit 8
chr1	7134228	7134751	524	*	04H3K27ac_BT_peak_195	94	.	6.53943	11.6392	9.48637	347	Intron (NM_001076867/519992, intron 14 of 17)	1	7114205	7127950	13746	1	281047	NM_001033609	20023	ENSBTAG00000014233	CCT8	chaperonin containing TCP1 subunit 8
chr1	7135969	7136388	420	*	04H3K27ac_BT_peak_196	37	.	4.24229	5.51772	3.77549	219	Intron (NM_001076867/519992, intron 13 of 17)	1	7129411	7155271	25861	2	519992	NM_001076867	18883	ENSBTAG00000020122	USP16	ubiquitin specific peptidase 16
chr1	7140089	7140440	352	*	04H3K27ac_BT_peak_197	48	.	4.40213	6.6833	4.84753	155	Intron (NM_001076867/519992, intron 10 of 17)	1	7129411	7155271	25861	2	519992	NM_001076867	14831	ENSBTAG00000020122	USP16	ubiquitin specific peptidase 16
chr1	7146488	7147065	578	*	04H3K27ac_BT_peak_198	20	.	2.51405	3.6454	2.08098	261	Exon (NM_001076867/519992, exon 4 of 18)	1	7129411	7155271	25861	2	519992	NM_001076867	8206	ENSBTAG00000020122	USP16	ubiquitin specific peptidase 16
chr1	7151087	7151318	232	*	04H3K27ac_BT_peak_199	49	.	4.28777	6.8059	4.96427	134	Intron (NM_001076867/519992, intron 2 of 17)	1	7129411	7155271	25861	2	519992	NM_001076867	3953	ENSBTAG00000020122	USP16	ubiquitin specific peptidase 16
chr1	7154948	7155327	380	*	04H3K27ac_BT_peak_200	104	.	5.88372	12.6839	10.474	207	Promoter (<=1kb)	1	7129411	7155271	25861	2	519992	NM_001076867	0	ENSBTAG00000020122	USP16	ubiquitin specific peptidase 16
chr1	7158209	7158515	307	*	04H3K27ac_BT_peak_201	76	.	5.88761	9.69674	7.65001	180	Promoter (2-3kb)	1	7129411	7155271	25861	2	519992	NM_001076867	-2938	ENSBTAG00000020122	USP16	ubiquitin specific peptidase 16
chr1	7158661	7159128	468	*	04H3K27ac_BT_peak_202	35	.	3.14002	5.26629	3.5565	119	Distal Intergenic	1	7129411	7155271	25861	2	519992	NM_001076867	-3390	ENSBTAG00000020122	USP16	ubiquitin specific peptidase 16
chr1	7183883	7184688	806	*	04H3K27ac_BT_peak_203	168	.	9.60984	19.31	16.8199	196	Promoter (<=1kb)	1	7183913	7240822	56910	1	519526	NM_001192509	0	ENSBTAG00000000201	LTN1	listerin E3 ubiquitin protein ligase 1
chr1	7187113	7187321	209	*	04H3K27ac_BT_peak_204	25	.	3.53689	4.1988	2.57721	108	Intron (NM_001192509/519526, intron 1 of 29)	1	7183913	7240822	56910	1	519526	NM_001192509	3200	ENSBTAG00000000201	LTN1	listerin E3 ubiquitin protein ligase 1
chr1	7187569	7188271	703	*	04H3K27ac_BT_peak_205	64	.	5.0281	8.41215	6.4506	330	Intron (NM_001192509/519526, intron 1 of 29)	1	7183913	7240822	56910	1	519526	NM_001192509	3656	ENSBTAG00000000201	LTN1	listerin E3 ubiquitin protein ligase 1
chr1	7195336	7195572	237	*	04H3K27ac_BT_peak_206	40	.	4.08914	5.86499	4.0984	117	Intron (NM_001192509/519526, intron 6 of 29)	1	7183913	7240822	56910	1	519526	NM_001192509	11423	ENSBTAG00000000201	LTN1	listerin E3 ubiquitin protein ligase 1
chr1	7197659	7198095	437	*	04H3K27ac_BT_peak_207	91	.	6.92606	11.3342	9.19213	236	Intron (NM_001192509/519526, intron 6 of 29)	1	7183913	7240822	56910	1	519526	NM_001192509	13746	ENSBTAG00000000201	LTN1	listerin E3 ubiquitin protein ligase 1
chr1	7207938	7208197	260	*	04H3K27ac_BT_peak_208	82	.	6.15927	10.2886	8.20268	94	Exon (NM_001192509/519526, exon 13 of 30)	1	7183913	7240822	56910	1	519526	NM_001192509	24025	ENSBTAG00000000201	LTN1	listerin E3 ubiquitin protein ligase 1
chr1	7280615	7280831	217	*	04H3K27ac_BT_peak_209	84	.	4.39195	10.5157	8.42084	157	Promoter (<=1kb)	1	7267112	7280839	13728	2	615200	NM_001083513	8	ENSBTAG00000001412	N6AMT1	N-6 adenine-specific DNA methyltransferase 1
chr1	7342681	7342973	293	*	04H3K27ac_BT_peak_210	81	.	5.96705	10.2513	8.17	121	Distal Intergenic	1	7267112	7280839	13728	2	615200	NM_001083513	-61842	ENSBTAG00000001412	N6AMT1	N-6 adenine-specific DNA methyltransferase 1
chr1	8157976	8158330	355	*	04H3K27ac_BT_peak_211	66	.	5.37805	8.62745	6.65039	192	Distal Intergenic	1	7267112	7280839	13728	2	615200	NM_001083513	-877137	ENSBTAG00000001412	N6AMT1	N-6 adenine-specific DNA methyltransferase 1
chr1	8667841	8668154	314	*	04H3K27ac_BT_peak_212	91	.	6.92606	11.3342	9.19213	130	Distal Intergenic	1	9441708	9491324	49617	1	286805	NM_001166515	-773554	ENSBTAG00000000648	ADAMTS5	ADAM metallopeptidase with thrombospondin type 1 motif 5
chr1	8674327	8674633	307	*	04H3K27ac_BT_peak_213	102	.	7.05094	12.4744	10.2795	134	Distal Intergenic	1	9441708	9491324	49617	1	286805	NM_001166515	-767075	ENSBTAG00000000648	ADAMTS5	ADAM metallopeptidase with thrombospondin type 1 motif 5
chr1	8755456	8755732	277	*	04H3K27ac_BT_peak_214	63	.	5.39248	8.28247	6.33017	168	Distal Intergenic	1	9441708	9491324	49617	1	286805	NM_001166515	-685976	ENSBTAG00000000648	ADAMTS5	ADAM metallopeptidase with thrombospondin type 1 motif 5
chr1	8859499	8859713	215	*	04H3K27ac_BT_peak_215	43	.	3.77107	6.17368	4.38111	91	Distal Intergenic	1	9441708	9491324	49617	1	286805	NM_001166515	-581995	ENSBTAG00000000648	ADAMTS5	ADAM metallopeptidase with thrombospondin type 1 motif 5
chr1	9220264	9220566	303	*	04H3K27ac_BT_peak_216	57	.	4.47529	7.66459	5.75199	187	Distal Intergenic	1	9441708	9491324	49617	1	286805	NM_001166515	-221142	ENSBTAG00000000648	ADAMTS5	ADAM metallopeptidase with thrombospondin type 1 motif 5
chr1	9440129	9440349	221	*	04H3K27ac_BT_peak_217	54	.	3.95581	7.28745	5.4074	80	Promoter (1-2kb)	1	9441708	9491324	49617	1	286805	NM_001166515	-1359	ENSBTAG00000000648	ADAMTS5	ADAM metallopeptidase with thrombospondin type 1 motif 5
chr1	9440683	9442497	1815	*	04H3K27ac_BT_peak_218	226	.	10.3268	25.3834	22.6672	1012	Promoter (<=1kb)	1	9441708	9491324	49617	1	286805	NM_001166515	0	ENSBTAG00000000648	ADAMTS5	ADAM metallopeptidase with thrombospondin type 1 motif 5
chr1	9584230	9584487	258	*	04H3K27ac_BT_peak_219	64	.	4.71003	8.44714	6.47911	140	Promoter (<=1kb)	1	9583735	9592418	8684	1	512171	NM_001101080	495	ENSBTAG00000000706	ADAMTS1	ADAM metallopeptidase with thrombospondin type 1 motif 1
chr1	9585352	9585605	254	*	04H3K27ac_BT_peak_220	81	.	4.70697	10.2238	8.14715	100	Promoter (1-2kb)	1	9583735	9592418	8684	1	512171	NM_001101080	1617	ENSBTAG00000000706	ADAMTS1	ADAM metallopeptidase with thrombospondin type 1 motif 1
chr1	9591273	9591492	220	*	04H3K27ac_BT_peak_221	45	.	4.18891	6.3288	4.52796	104	Exon (NM_001101080/512171, exon 9 of 9)	1	9583735	9592418	8684	1	512171	NM_001101080	7538	ENSBTAG00000000706	ADAMTS1	ADAM metallopeptidase with thrombospondin type 1 motif 1
chr1	10052695	10053121	427	*	04H3K27ac_BT_peak_222	51	.	4.58396	6.98214	5.12414	338	Distal Intergenic	1	10231785	10543975	312191	1	280722	NM_001076796	-178664	ENSBTAG00000017753	APP	amyloid beta precursor protein
chr1	10054888	10055309	422	*	04H3K27ac_BT_peak_223	62	.	5.13331	8.2273	6.28239	191	Distal Intergenic	1	10231785	10543975	312191	1	280722	NM_001076796	-176476	ENSBTAG00000017753	APP	amyloid beta precursor protein
chr1	10231439	10233318	1880	*	04H3K27ac_BT_peak_224	712	.	19.72	75.1255	71.2269	762	Promoter (<=1kb)	1	10231785	10543975	312191	1	280722	NM_001076796	0	ENSBTAG00000017753	APP	amyloid beta precursor protein
chr1	10234138	10234834	697	*	04H3K27ac_BT_peak_225	109	.	6.8913	13.1657	10.9394	433	Promoter (2-3kb)	1	10231785	10543975	312191	1	280722	NM_001076796	2353	ENSBTAG00000017753	APP	amyloid beta precursor protein
chr1	10235581	10236244	664	*	04H3K27ac_BT_peak_226	74	.	4.51918	9.46042	7.42326	454	Intron (NM_001076796/280722, intron 1 of 15)	1	10231785	10543975	312191	1	280722	NM_001076796	3796	ENSBTAG00000017753	APP	amyloid beta precursor protein
chr1	10236443	10236773	331	*	04H3K27ac_BT_peak_227	69	.	4.78333	8.94474	6.94931	125	Intron (NM_001076796/280722, intron 1 of 15)	1	10231785	10543975	312191	1	280722	NM_001076796	4658	ENSBTAG00000017753	APP	amyloid beta precursor protein
chr1	10238322	10238729	408	*	04H3K27ac_BT_peak_228	113	.	6.11845	13.5895	11.3359	225	Intron (NM_001076796/280722, intron 1 of 15)	1	10231785	10543975	312191	1	280722	NM_001076796	6537	ENSBTAG00000017753	APP	amyloid beta precursor protein
chr1	10239462	10240126	665	*	04H3K27ac_BT_peak_229	88	.	6.34408	11.0071	8.88448	416	Intron (NM_001076796/280722, intron 1 of 15)	1	10231785	10543975	312191	1	280722	NM_001076796	7677	ENSBTAG00000017753	APP	amyloid beta precursor protein
chr1	10240429	10241543	1115	*	04H3K27ac_BT_peak_230	90	.	6.45084	11.1832	9.05477	545	Intron (NM_001076796/280722, intron 1 of 15)	1	10231785	10543975	312191	1	280722	NM_001076796	8644	ENSBTAG00000017753	APP	amyloid beta precursor protein
chr1	10241830	10242234	405	*	04H3K27ac_BT_peak_231	145	.	8.84305	16.9255	14.5304	154	Intron (NM_001076796/280722, intron 1 of 15)	1	10231785	10543975	312191	1	280722	NM_001076796	10045	ENSBTAG00000017753	APP	amyloid beta precursor protein
chr1	10242486	10243304	819	*	04H3K27ac_BT_peak_232	189	.	9.86217	21.4999	18.9181	287	Intron (NM_001076796/280722, intron 1 of 15)	1	10231785	10543975	312191	1	280722	NM_001076796	10701	ENSBTAG00000017753	APP	amyloid beta precursor protein
chr1	10243419	10243641	223	*	04H3K27ac_BT_peak_233	63	.	5.39248	8.28247	6.33017	42	Intron (NM_001076796/280722, intron 1 of 15)	1	10231785	10543975	312191	1	280722	NM_001076796	11634	ENSBTAG00000017753	APP	amyloid beta precursor protein
chr1	10261308	10261889	582	*	04H3K27ac_BT_peak_234	54	.	5.00908	7.32583	5.43945	64	Intron (NM_001076796/280722, intron 1 of 15)	1	10231785	10543975	312191	1	280722	NM_001076796	29523	ENSBTAG00000017753	APP	amyloid beta precursor protein
chr1	10262061	10262379	319	*	04H3K27ac_BT_peak_235	35	.	3.71853	5.25714	3.54957	66	Intron (NM_001076796/280722, intron 1 of 15)	1	10231785	10543975	312191	1	280722	NM_001076796	30276	ENSBTAG00000017753	APP	amyloid beta precursor protein
chr1	10262501	10263256	756	*	04H3K27ac_BT_peak_236	94	.	6.53943	11.6392	9.48637	139	Intron (NM_001076796/280722, intron 1 of 15)	1	10231785	10543975	312191	1	280722	NM_001076796	30716	ENSBTAG00000017753	APP	amyloid beta precursor protein
chr1	10263897	10264776	880	*	04H3K27ac_BT_peak_237	104	.	6.07907	12.6265	10.4226	756	Intron (NM_001076796/280722, intron 1 of 15)	1	10231785	10543975	312191	1	280722	NM_001076796	32112	ENSBTAG00000017753	APP	amyloid beta precursor protein
chr1	10265312	10265785	474	*	04H3K27ac_BT_peak_238	81	.	6.12436	10.2318	8.15431	197	Intron (NM_001076796/280722, intron 1 of 15)	1	10231785	10543975	312191	1	280722	NM_001076796	33527	ENSBTAG00000017753	APP	amyloid beta precursor protein
chr1	10265916	10266287	372	*	04H3K27ac_BT_peak_239	91	.	6.54267	11.3342	9.19213	165	Intron (NM_001076796/280722, intron 1 of 15)	1	10231785	10543975	312191	1	280722	NM_001076796	34131	ENSBTAG00000017753	APP	amyloid beta precursor protein
chr1	10266399	10267002	604	*	04H3K27ac_BT_peak_240	54	.	5.00908	7.32583	5.43945	168	Intron (NM_001076796/280722, intron 1 of 15)	1	10231785	10543975	312191	1	280722	NM_001076796	34614	ENSBTAG00000017753	APP	amyloid beta precursor protein
chr1	10267097	10267401	305	*	04H3K27ac_BT_peak_241	64	.	5.0281	8.41215	6.4506	147	Intron (NM_001076796/280722, intron 1 of 15)	1	10231785	10543975	312191	1	280722	NM_001076796	35312	ENSBTAG00000017753	APP	amyloid beta precursor protein
chr1	10269166	10269379	214	*	04H3K27ac_BT_peak_242	37	.	3.53633	5.46828	3.73372	105	Intron (NM_001076796/280722, intron 1 of 15)	1	10231785	10543975	312191	1	280722	NM_001076796	37381	ENSBTAG00000017753	APP	amyloid beta precursor protein
chr1	10270591	10270868	278	*	04H3K27ac_BT_peak_243	26	.	3.46318	4.33257	2.69884	3	Intron (NM_001076796/280722, intron 1 of 15)	1	10231785	10543975	312191	1	280722	NM_001076796	38806	ENSBTAG00000017753	APP	amyloid beta precursor protein
chr1	10272454	10272817	364	*	04H3K27ac_BT_peak_244	54	.	4.98069	7.28141	5.40559	108	Intron (NM_001076796/280722, intron 1 of 15)	1	10231785	10543975	312191	1	280722	NM_001076796	40669	ENSBTAG00000017753	APP	amyloid beta precursor protein
chr1	10272891	10273190	300	*	04H3K27ac_BT_peak_245	45	.	4.62568	6.4033	4.5931	172	Intron (NM_001076796/280722, intron 1 of 15)	1	10231785	10543975	312191	1	280722	NM_001076796	41106	ENSBTAG00000017753	APP	amyloid beta precursor protein
chr1	10273502	10274070	569	*	04H3K27ac_BT_peak_246	54	.	5.00908	7.32583	5.43945	382	Intron (NM_001076796/280722, intron 1 of 15)	1	10231785	10543975	312191	1	280722	NM_001076796	41717	ENSBTAG00000017753	APP	amyloid beta precursor protein
chr1	10275911	10276295	385	*	04H3K27ac_BT_peak_247	82	.	6.15927	10.2886	8.20268	187	Intron (NM_001076796/280722, intron 1 of 15)	1	10231785	10543975	312191	1	280722	NM_001076796	44126	ENSBTAG00000017753	APP	amyloid beta precursor protein
chr1	10276730	10277209	480	*	04H3K27ac_BT_peak_248	43	.	3.77107	6.17368	4.38111	160	Intron (NM_001076796/280722, intron 1 of 15)	1	10231785	10543975	312191	1	280722	NM_001076796	44945	ENSBTAG00000017753	APP	amyloid beta precursor protein
chr1	10278393	10280160	1768	*	04H3K27ac_BT_peak_249	74	.	3.89867	9.529	7.48876	1255	Intron (NM_001076796/280722, intron 1 of 15)	1	10231785	10543975	312191	1	280722	NM_001076796	46608	ENSBTAG00000017753	APP	amyloid beta precursor protein
chr1	10280357	10280697	341	*	04H3K27ac_BT_peak_250	45	.	3.22799	6.40804	4.59675	255	Intron (NM_001076796/280722, intron 1 of 15)	1	10231785	10543975	312191	1	280722	NM_001076796	48572	ENSBTAG00000017753	APP	amyloid beta precursor protein
chr1	10286254	10289038	2785	*	04H3K27ac_BT_peak_251	250	.	9.63953	27.8561	25.0536	958	Intron (NM_001076796/280722, intron 1 of 15)	1	10231785	10543975	312191	1	280722	NM_001076796	54469	ENSBTAG00000017753	APP	amyloid beta precursor protein
chr1	10289499	10290364	866	*	04H3K27ac_BT_peak_252	90	.	6.28003	11.2084	9.07743	609	Intron (NM_001076796/280722, intron 1 of 15)	1	10231785	10543975	312191	1	280722	NM_001076796	57714	ENSBTAG00000017753	APP	amyloid beta precursor protein
chr1	10290552	10290772	221	*	04H3K27ac_BT_peak_253	40	.	4.27312	5.85924	4.09673	156	Intron (NM_001076796/280722, intron 1 of 15)	1	10231785	10543975	312191	1	280722	NM_001076796	58767	ENSBTAG00000017753	APP	amyloid beta precursor protein
chr1	10293038	10293700	663	*	04H3K27ac_BT_peak_254	110	.	6.44125	13.3049	11.0717	389	Intron (NM_001076796/280722, intron 1 of 15)	1	10231785	10543975	312191	1	280722	NM_001076796	61253	ENSBTAG00000017753	APP	amyloid beta precursor protein
chr1	10294566	10295446	881	*	04H3K27ac_BT_peak_255	57	.	4.47529	7.66459	5.75199	548	Intron (NM_001076796/280722, intron 1 of 15)	1	10231785	10543975	312191	1	280722	NM_001076796	62781	ENSBTAG00000017753	APP	amyloid beta precursor protein
chr1	10296448	10296764	317	*	04H3K27ac_BT_peak_256	46	.	4.45182	6.44739	4.63448	142	Intron (NM_001076796/280722, intron 1 of 15)	1	10231785	10543975	312191	1	280722	NM_001076796	64663	ENSBTAG00000017753	APP	amyloid beta precursor protein
chr1	10297035	10297267	233	*	04H3K27ac_BT_peak_257	72	.	5.34108	9.31879	7.29234	72	Intron (NM_001076796/280722, intron 1 of 15)	1	10231785	10543975	312191	1	280722	NM_001076796	65250	ENSBTAG00000017753	APP	amyloid beta precursor protein
chr1	10300241	10300552	312	*	04H3K27ac_BT_peak_258	43	.	3.77107	6.17368	4.38111	272	Exon (NM_001076796/280722, exon 2 of 16)	1	10231785	10543975	312191	1	280722	NM_001076796	68456	ENSBTAG00000017753	APP	amyloid beta precursor protein
chr1	10302681	10303012	332	*	04H3K27ac_BT_peak_259	115	.	7.00872	13.8498	11.5869	194	Intron (NM_001076796/280722, intron 2 of 15)	1	10231785	10543975	312191	1	280722	NM_001076796	70896	ENSBTAG00000017753	APP	amyloid beta precursor protein
chr1	10303298	10303633	336	*	04H3K27ac_BT_peak_260	54	.	4.57778	7.30155	5.41972	92	Intron (NM_001076796/280722, intron 2 of 15)	1	10231785	10543975	312191	1	280722	NM_001076796	71513	ENSBTAG00000017753	APP	amyloid beta precursor protein
chr1	10304840	10305101	262	*	04H3K27ac_BT_peak_261	64	.	4.35069	8.42673	6.46365	122	Intron (NM_001076796/280722, intron 2 of 15)	1	10231785	10543975	312191	1	280722	NM_001076796	73055	ENSBTAG00000017753	APP	amyloid beta precursor protein
chr1	10305488	10306054	567	*	04H3K27ac_BT_peak_262	47	.	3.76802	6.60524	4.78078	148	Intron (NM_001076796/280722, intron 2 of 15)	1	10231785	10543975	312191	1	280722	NM_001076796	73703	ENSBTAG00000017753	APP	amyloid beta precursor protein
chr1	10306873	10307085	213	*	04H3K27ac_BT_peak_263	39	.	3.97004	5.67122	3.91829	191	Intron (NM_001076796/280722, intron 2 of 15)	1	10231785	10543975	312191	1	280722	NM_001076796	75088	ENSBTAG00000017753	APP	amyloid beta precursor protein
chr1	10307548	10307783	236	*	04H3K27ac_BT_peak_264	104	.	6.57151	12.6146	10.416	137	Intron (NM_001076796/280722, intron 2 of 15)	1	10231785	10543975	312191	1	280722	NM_001076796	75763	ENSBTAG00000017753	APP	amyloid beta precursor protein
chr1	10308478	10309365	888	*	04H3K27ac_BT_peak_265	72	.	4.94476	9.25272	7.23754	112	Intron (NM_001076796/280722, intron 2 of 15)	1	10231785	10543975	312191	1	280722	NM_001076796	76693	ENSBTAG00000017753	APP	amyloid beta precursor protein
chr1	10311183	10311410	228	*	04H3K27ac_BT_peak_266	38	.	4.11108	5.60716	3.85942	78	Intron (NM_001076796/280722, intron 2 of 15)	1	10231785	10543975	312191	1	280722	NM_001076796	79398	ENSBTAG00000017753	APP	amyloid beta precursor protein
chr1	10313204	10313466	263	*	04H3K27ac_BT_peak_267	69	.	5.1163	8.9288	6.93481	174	Intron (NM_001076796/280722, intron 2 of 15)	1	10231785	10543975	312191	1	280722	NM_001076796	81419	ENSBTAG00000017753	APP	amyloid beta precursor protein
chr1	10314409	10316456	2048	*	04H3K27ac_BT_peak_268	239	.	9.40479	26.7525	23.9845	715	Intron (NM_001076796/280722, intron 2 of 15)	1	10231785	10543975	312191	1	280722	NM_001076796	82624	ENSBTAG00000017753	APP	amyloid beta precursor protein
chr1	10318058	10318617	560	*	04H3K27ac_BT_peak_269	145	.	6.2093	16.9306	14.5304	354	Intron (NM_001076796/280722, intron 2 of 15)	1	10231785	10543975	312191	1	280722	NM_001076796	86273	ENSBTAG00000017753	APP	amyloid beta precursor protein
chr1	10319764	10320457	694	*	04H3K27ac_BT_peak_270	112	.	6.77945	13.448	11.2111	460	Intron (NM_001076796/280722, intron 2 of 15)	1	10231785	10543975	312191	1	280722	NM_001076796	87979	ENSBTAG00000017753	APP	amyloid beta precursor protein
chr1	10320549	10321018	470	*	04H3K27ac_BT_peak_271	86	.	6.01574	10.7634	8.65878	274	Intron (NM_001076796/280722, intron 2 of 15)	1	10231785	10543975	312191	1	280722	NM_001076796	88764	ENSBTAG00000017753	APP	amyloid beta precursor protein
chr1	10322941	10325302	2362	*	04H3K27ac_BT_peak_272	168	.	7.52688	19.3689	16.8719	380	Intron (NM_001076796/280722, intron 2 of 15)	1	10231785	10543975	312191	1	280722	NM_001076796	91156	ENSBTAG00000017753	APP	amyloid beta precursor protein
chr1	10325581	10325806	226	*	04H3K27ac_BT_peak_273	52	.	4.85704	7.08762	5.22137	96	Intron (NM_001076796/280722, intron 2 of 15)	1	10231785	10543975	312191	1	280722	NM_001076796	93796	ENSBTAG00000017753	APP	amyloid beta precursor protein
chr1	10325906	10326193	288	*	04H3K27ac_BT_peak_274	62	.	5.31679	8.16221	6.21867	214	Intron (NM_001076796/280722, intron 2 of 15)	1	10231785	10543975	312191	1	280722	NM_001076796	94121	ENSBTAG00000017753	APP	amyloid beta precursor protein
chr1	10326412	10327131	720	*	04H3K27ac_BT_peak_275	133	.	8.4117	15.6854	13.3442	315	Exon (NM_001076796/280722, exon 3 of 16)	1	10231785	10543975	312191	1	280722	NM_001076796	94627	ENSBTAG00000017753	APP	amyloid beta precursor protein
chr1	10341137	10341844	708	*	04H3K27ac_BT_peak_276	83	.	5.99672	10.4303	8.3397	554	Intron (NM_001076796/280722, intron 3 of 15)	1	10231785	10543975	312191	1	280722	NM_001076796	109352	ENSBTAG00000017753	APP	amyloid beta precursor protein
chr1	10342078	10342458	381	*	04H3K27ac_BT_peak_277	26	.	2.69144	4.24476	2.62119	319	Intron (NM_001076796/280722, intron 3 of 15)	1	10231785	10543975	312191	1	280722	NM_001076796	110293	ENSBTAG00000017753	APP	amyloid beta precursor protein
chr1	10343032	10343518	487	*	04H3K27ac_BT_peak_278	238	.	10.9748	26.6287	23.868	168	Intron (NM_001076796/280722, intron 3 of 15)	1	10231785	10543975	312191	1	280722	NM_001076796	111247	ENSBTAG00000017753	APP	amyloid beta precursor protein
chr1	10344073	10344624	552	*	04H3K27ac_BT_peak_279	86	.	6.305	10.8046	8.69922	146	Intron (NM_001076796/280722, intron 3 of 15)	1	10231785	10543975	312191	1	280722	NM_001076796	112288	ENSBTAG00000017753	APP	amyloid beta precursor protein
chr1	10344760	10345055	296	*	04H3K27ac_BT_peak_280	57	.	4.47529	7.66459	5.75199	96	Intron (NM_001076796/280722, intron 3 of 15)	1	10231785	10543975	312191	1	280722	NM_001076796	112975	ENSBTAG00000017753	APP	amyloid beta precursor protein
chr1	10353674	10353882	209	*	04H3K27ac_BT_peak_281	64	.	4.71003	8.44714	6.47911	44	Intron (NM_001076796/280722, intron 3 of 15)	1	10231785	10543975	312191	1	280722	NM_001076796	121889	ENSBTAG00000017753	APP	amyloid beta precursor protein
chr1	10354147	10354583	437	*	04H3K27ac_BT_peak_282	81	.	5.96705	10.2513	8.17	330	Intron (NM_001076796/280722, intron 3 of 15)	1	10231785	10543975	312191	1	280722	NM_001076796	122362	ENSBTAG00000017753	APP	amyloid beta precursor protein
chr1	10361107	10362155	1049	*	04H3K27ac_BT_peak_283	72	.	5.77587	9.27078	7.25212	520	Intron (NM_001076796/280722, intron 4 of 15)	1	10231785	10543975	312191	1	280722	NM_001076796	129322	ENSBTAG00000017753	APP	amyloid beta precursor protein
chr1	10362246	10362467	222	*	04H3K27ac_BT_peak_284	40	.	4.08914	5.86499	4.0984	90	Intron (NM_001076796/280722, intron 4 of 15)	1	10231785	10543975	312191	1	280722	NM_001076796	130461	ENSBTAG00000017753	APP	amyloid beta precursor protein
chr1	10368655	10369068	414	*	04H3K27ac_BT_peak_285	35	.	3.20465	5.31046	3.58913	145	Intron (NM_001076796/280722, intron 5 of 15)	1	10231785	10543975	312191	1	280722	NM_001076796	136870	ENSBTAG00000017753	APP	amyloid beta precursor protein
chr1	10370952	10371160	209	*	04H3K27ac_BT_peak_286	30	.	3.85889	4.67244	3.01332	81	Intron (NM_001076796/280722, intron 5 of 15)	1	10231785	10543975	312191	1	280722	NM_001076796	139167	ENSBTAG00000017753	APP	amyloid beta precursor protein
chr1	10375907	10376190	284	*	04H3K27ac_BT_peak_287	81	.	5.71085	10.2415	8.16244	168	Intron (NM_001076796/280722, intron 5 of 15)	1	10231785	10543975	312191	1	280722	NM_001076796	144122	ENSBTAG00000017753	APP	amyloid beta precursor protein
chr1	10376339	10376612	274	*	04H3K27ac_BT_peak_288	81	.	5.71085	10.2415	8.16244	148	Intron (NM_001076796/280722, intron 5 of 15)	1	10231785	10543975	312191	1	280722	NM_001076796	144554	ENSBTAG00000017753	APP	amyloid beta precursor protein
chr1	10377240	10377539	300	*	04H3K27ac_BT_peak_289	51	.	4.81718	7.02502	5.16245	145	Intron (NM_001076796/280722, intron 5 of 15)	1	10231785	10543975	312191	1	280722	NM_001076796	145455	ENSBTAG00000017753	APP	amyloid beta precursor protein
chr1	10381454	10382456	1003	*	04H3K27ac_BT_peak_290	125	.	7.31259	14.874	12.567	518	Intron (NM_001076796/280722, intron 5 of 15)	1	10231785	10543975	312191	1	280722	NM_001076796	149669	ENSBTAG00000017753	APP	amyloid beta precursor protein
chr1	10382535	10382743	209	*	04H3K27ac_BT_peak_291	35	.	3.71853	5.25714	3.54957	54	Intron (NM_001076796/280722, intron 5 of 15)	1	10231785	10543975	312191	1	280722	NM_001076796	150750	ENSBTAG00000017753	APP	amyloid beta precursor protein
chr1	10387736	10388038	303	*	04H3K27ac_BT_peak_292	40	.	4.08914	5.86499	4.0984	73	Intron (NM_001076796/280722, intron 5 of 15)	1	10231785	10543975	312191	1	280722	NM_001076796	155951	ENSBTAG00000017753	APP	amyloid beta precursor protein
chr1	10392062	10392281	220	*	04H3K27ac_BT_peak_293	56	.	4.90415	7.50185	5.60574	49	Intron (NM_001076796/280722, intron 5 of 15)	1	10231785	10543975	312191	1	280722	NM_001076796	160277	ENSBTAG00000017753	APP	amyloid beta precursor protein
chr1	10392559	10393588	1030	*	04H3K27ac_BT_peak_294	79	.	5.79325	9.96304	7.90337	410	Intron (NM_001076796/280722, intron 5 of 15)	1	10231785	10543975	312191	1	280722	NM_001076796	160774	ENSBTAG00000017753	APP	amyloid beta precursor protein
chr1	10403391	10404712	1322	*	04H3K27ac_BT_peak_295	50	.	4.00581	6.9063	5.05153	360	Intron (NM_001076796/280722, intron 6 of 15)	1	10231785	10543975	312191	1	280722	NM_001076796	171606	ENSBTAG00000017753	APP	amyloid beta precursor protein
chr1	10404860	10405141	282	*	04H3K27ac_BT_peak_296	124	.	6.47294	14.7529	12.4491	106	Intron (NM_001076796/280722, intron 6 of 15)	1	10231785	10543975	312191	1	280722	NM_001076796	173075	ENSBTAG00000017753	APP	amyloid beta precursor protein
chr1	10407352	10407560	209	*	04H3K27ac_BT_peak_297	72	.	5.34108	9.31879	7.29234	144	Intron (NM_001076796/280722, intron 6 of 15)	1	10231785	10543975	312191	1	280722	NM_001076796	175567	ENSBTAG00000017753	APP	amyloid beta precursor protein
chr1	10428607	10428995	389	*	04H3K27ac_BT_peak_298	72	.	5.65407	9.31879	7.29234	99	Intron (NM_001076796/280722, intron 6 of 15)	1	10231785	10543975	312191	1	280722	NM_001076796	196822	ENSBTAG00000017753	APP	amyloid beta precursor protein
chr1	10429118	10430708	1591	*	04H3K27ac_BT_peak_299	232	.	9.61562	25.9671	23.227	635	Intron (NM_001076796/280722, intron 6 of 15)	1	10231785	10543975	312191	1	280722	NM_001076796	197333	ENSBTAG00000017753	APP	amyloid beta precursor protein
chr1	10431385	10431654	270	*	04H3K27ac_BT_peak_300	54	.	4.57778	7.30155	5.41972	145	Intron (NM_001076796/280722, intron 6 of 15)	1	10231785	10543975	312191	1	280722	NM_001076796	199600	ENSBTAG00000017753	APP	amyloid beta precursor protein
chr1	10437576	10437819	244	*	04H3K27ac_BT_peak_301	123	.	8.07625	14.6214	12.3222	70	Intron (NM_001076796/280722, intron 7 of 15)	1	10231785	10543975	312191	1	280722	NM_001076796	205791	ENSBTAG00000017753	APP	amyloid beta precursor protein
chr1	10438003	10438661	659	*	04H3K27ac_BT_peak_302	164	.	9.39591	18.956	16.4775	481	Intron (NM_001076796/280722, intron 7 of 15)	1	10231785	10543975	312191	1	280722	NM_001076796	206218	ENSBTAG00000017753	APP	amyloid beta precursor protein
chr1	10439277	10439667	391	*	04H3K27ac_BT_peak_303	88	.	4.89476	11.0053	8.88298	172	Intron (NM_001076796/280722, intron 7 of 15)	1	10231785	10543975	312191	1	280722	NM_001076796	207492	ENSBTAG00000017753	APP	amyloid beta precursor protein
chr1	10440740	10441045	306	*	04H3K27ac_BT_peak_304	46	.	4.27391	6.47069	4.65313	175	Intron (NM_001076796/280722, intron 7 of 15)	1	10231785	10543975	312191	1	280722	NM_001076796	208955	ENSBTAG00000017753	APP	amyloid beta precursor protein
chr1	10442419	10442798	380	*	04H3K27ac_BT_peak_305	64	.	5.0281	8.41215	6.4506	256	Intron (NM_001076796/280722, intron 7 of 15)	1	10231785	10543975	312191	1	280722	NM_001076796	210634	ENSBTAG00000017753	APP	amyloid beta precursor protein
chr1	10459795	10460157	363	*	04H3K27ac_BT_peak_306	54	.	5.00908	7.32583	5.43945	168	Intron (NM_001076796/280722, intron 9 of 15)	1	10231785	10543975	312191	1	280722	NM_001076796	228010	ENSBTAG00000017753	APP	amyloid beta precursor protein
chr1	10460269	10460712	444	*	04H3K27ac_BT_peak_307	50	.	4.24055	6.9063	5.05153	166	Intron (NM_001076796/280722, intron 9 of 15)	1	10231785	10543975	312191	1	280722	NM_001076796	228484	ENSBTAG00000017753	APP	amyloid beta precursor protein
chr1	10474422	10474649	228	*	04H3K27ac_BT_peak_308	63	.	5.39248	8.28247	6.33017	113	Intron (NM_001076796/280722, intron 11 of 15)	1	10691645	10698961	7317	1	282690	NM_174717	-216996	ENSBTAG00000000605	ATP5PF	ATP synthase peripheral stalk subunit F6
chr1	10481032	10482159	1128	*	04H3K27ac_BT_peak_309	94	.	6.53943	11.6392	9.48637	674	Intron (NM_001076796/280722, intron 11 of 15)	1	10691645	10698961	7317	1	282690	NM_174717	-209486	ENSBTAG00000000605	ATP5PF	ATP synthase peripheral stalk subunit F6
chr1	10486749	10487024	276	*	04H3K27ac_BT_peak_310	30	.	3.01686	4.70046	3.03502	123	Intron (NM_001076796/280722, intron 11 of 15)	1	10691645	10698961	7317	1	282690	NM_174717	-204621	ENSBTAG00000000605	ATP5PF	ATP synthase peripheral stalk subunit F6
chr1	10487495	10487801	307	*	04H3K27ac_BT_peak_311	80	.	6.15554	10.1252	8.05599	115	Intron (NM_001076796/280722, intron 11 of 15)	1	10691645	10698961	7317	1	282690	NM_174717	-203844	ENSBTAG00000000605	ATP5PF	ATP synthase peripheral stalk subunit F6
chr1	10494231	10494439	209	*	04H3K27ac_BT_peak_312	62	.	5.13331	8.2273	6.28239	64	Intron (NM_001076796/280722, intron 11 of 15)	1	10691645	10698961	7317	1	282690	NM_174717	-197206	ENSBTAG00000000605	ATP5PF	ATP synthase peripheral stalk subunit F6
chr1	10498303	10499377	1075	*	04H3K27ac_BT_peak_313	181	.	9.09689	20.7457	18.1892	807	Intron (NM_001076796/280722, intron 11 of 15)	1	10691645	10698961	7317	1	282690	NM_174717	-192268	ENSBTAG00000000605	ATP5PF	ATP synthase peripheral stalk subunit F6
chr1	10499476	10499772	297	*	04H3K27ac_BT_peak_314	51	.	4.58396	6.98214	5.12414	147	Intron (NM_001076796/280722, intron 11 of 15)	1	10691645	10698961	7317	1	282690	NM_174717	-191873	ENSBTAG00000000605	ATP5PF	ATP synthase peripheral stalk subunit F6
chr1	10500572	10501343	772	*	04H3K27ac_BT_peak_315	156	.	8.2242	18.0584	15.6157	171	Intron (NM_001076796/280722, intron 11 of 15)	1	10691645	10698961	7317	1	282690	NM_174717	-190302	ENSBTAG00000000605	ATP5PF	ATP synthase peripheral stalk subunit F6
chr1	10503121	10503968	848	*	04H3K27ac_BT_peak_316	91	.	6.92606	11.3342	9.19213	451	Intron (NM_001076796/280722, intron 11 of 15)	1	10691645	10698961	7317	1	282690	NM_174717	-187677	ENSBTAG00000000605	ATP5PF	ATP synthase peripheral stalk subunit F6
chr1	10504277	10504757	481	*	04H3K27ac_BT_peak_317	134	.	8.45965	15.7629	13.4185	226	Intron (NM_001076796/280722, intron 11 of 15)	1	10691645	10698961	7317	1	282690	NM_174717	-186888	ENSBTAG00000000605	ATP5PF	ATP synthase peripheral stalk subunit F6
chr1	10507643	10507851	209	*	04H3K27ac_BT_peak_318	40	.	4.2397	5.80737	4.04934	189	Intron (NM_001076796/280722, intron 11 of 15)	1	10691645	10698961	7317	1	282690	NM_174717	-183794	ENSBTAG00000000605	ATP5PF	ATP synthase peripheral stalk subunit F6
chr1	10508903	10509133	231	*	04H3K27ac_BT_peak_319	57	.	4.57238	7.62518	5.71837	35	Intron (NM_001076796/280722, intron 11 of 15)	1	10691645	10698961	7317	1	282690	NM_174717	-182512	ENSBTAG00000000605	ATP5PF	ATP synthase peripheral stalk subunit F6
chr1	10509401	10509681	281	*	04H3K27ac_BT_peak_320	40	.	4.08914	5.86499	4.0984	98	Intron (NM_001076796/280722, intron 11 of 15)	1	10691645	10698961	7317	1	282690	NM_174717	-181964	ENSBTAG00000000605	ATP5PF	ATP synthase peripheral stalk subunit F6
chr1	10511123	10511578	456	*	04H3K27ac_BT_peak_321	60	.	4.56763	7.95196	6.02341	311	Intron (NM_001076796/280722, intron 11 of 15)	1	10691645	10698961	7317	1	282690	NM_174717	-180067	ENSBTAG00000000605	ATP5PF	ATP synthase peripheral stalk subunit F6
chr1	10511801	10512487	687	*	04H3K27ac_BT_peak_322	60	.	4.1436	7.99138	6.05813	291	Exon (NM_001076796/280722, exon 12 of 16)	1	10691645	10698961	7317	1	282690	NM_174717	-179158	ENSBTAG00000000605	ATP5PF	ATP synthase peripheral stalk subunit F6
chr1	10515613	10515896	284	*	04H3K27ac_BT_peak_323	33	.	3.77616	5.08049	3.38194	157	Intron (NM_001076796/280722, intron 12 of 15)	1	10691645	10698961	7317	1	282690	NM_174717	-175749	ENSBTAG00000000605	ATP5PF	ATP synthase peripheral stalk subunit F6
chr1	10517682	10518041	360	*	04H3K27ac_BT_peak_324	88	.	6.29201	10.9211	8.80884	156	Intron (NM_001076796/280722, intron 12 of 15)	1	10691645	10698961	7317	1	282690	NM_174717	-173604	ENSBTAG00000000605	ATP5PF	ATP synthase peripheral stalk subunit F6
chr1	10519748	10520426	679	*	04H3K27ac_BT_peak_325	108	.	6.5647	13.0668	10.8424	190	Intron (NM_001076796/280722, intron 12 of 15)	1	10691645	10698961	7317	1	282690	NM_174717	-171219	ENSBTAG00000000605	ATP5PF	ATP synthase peripheral stalk subunit F6
chr1	10535753	10538221	2469	*	04H3K27ac_BT_peak_326	267	.	8.83836	29.6308	26.7733	1378	Intron (NM_001076796/280722, intron 15 of 15)	1	10691645	10698961	7317	1	282690	NM_174717	-153424	ENSBTAG00000000605	ATP5PF	ATP synthase peripheral stalk subunit F6
chr1	10541603	10541965	363	*	04H3K27ac_BT_peak_327	42	.	4.16735	5.9915	4.21228	27	Intron (NM_001076796/280722, intron 15 of 15)	1	10691645	10698961	7317	1	282690	NM_174717	-149680	ENSBTAG00000000605	ATP5PF	ATP synthase peripheral stalk subunit F6
chr1	10662497	10662705	209	*	04H3K27ac_BT_peak_328	37	.	4.24229	5.51772	3.77549	18	Intron (NM_001075437/510204, intron 8 of 9)	1	10691645	10698961	7317	1	282690	NM_174717	-28940	ENSBTAG00000000605	ATP5PF	ATP synthase peripheral stalk subunit F6
chr1	10666923	10670269	3347	*	04H3K27ac_BT_peak_329	210	.	9.38552	23.6967	21.0328	1480	Intron (NM_001075437/510204, intron 6 of 9)	1	10691645	10698961	7317	1	282690	NM_174717	-21376	ENSBTAG00000000605	ATP5PF	ATP synthase peripheral stalk subunit F6
chr1	10681340	10681630	291	*	04H3K27ac_BT_peak_330	52	.	3.60949	7.09102	5.22247	182	Intron (NM_001075437/510204, intron 2 of 9)	1	10691645	10698961	7317	1	282690	NM_174717	-10015	ENSBTAG00000000605	ATP5PF	ATP synthase peripheral stalk subunit F6
chr1	10681848	10682098	251	*	04H3K27ac_BT_peak_331	65	.	5.14162	8.47191	6.50049	69	Intron (NM_001075437/510204, intron 2 of 9)	1	10691645	10698961	7317	1	282690	NM_174717	-9547	ENSBTAG00000000605	ATP5PF	ATP synthase peripheral stalk subunit F6
chr1	10690097	10690463	367	*	04H3K27ac_BT_peak_332	31	.	3.3016	4.79185	3.11495	316	Promoter (1-2kb)	1	10691645	10698961	7317	1	282690	NM_174717	-1182	ENSBTAG00000000605	ATP5PF	ATP synthase peripheral stalk subunit F6
chr1	10690646	10691570	925	*	04H3K27ac_BT_peak_333	363	.	15.0158	39.4833	36.3459	473	Promoter (<=1kb)	1	10691645	10698961	7317	1	282690	NM_174717	-75	ENSBTAG00000000605	ATP5PF	ATP synthase peripheral stalk subunit F6
chr1	10691797	10692751	955	*	04H3K27ac_BT_peak_334	229	.	8.13438	25.6361	22.9072	225	Promoter (<=1kb)	1	10656632	10691694	35063	2	510204	NM_001075437	-103	ENSBTAG00000019043	GABPA	GA binding protein transcription factor subunit alpha
chr1	10693077	10695174	2098	*	04H3K27ac_BT_peak_335	188	.	8.84164	21.4258	18.8467	204	Promoter (1-2kb)	1	10656632	10691694	35063	2	510204	NM_001075437	-1383	ENSBTAG00000019043	GABPA	GA binding protein transcription factor subunit alpha
chr1	10699947	10700434	488	*	04H3K27ac_BT_peak_336	35	.	3.71853	5.25714	3.54957	466	Distal Intergenic	1	10656632	10691694	35063	2	510204	NM_001075437	-8253	ENSBTAG00000019043	GABPA	GA binding protein transcription factor subunit alpha
chr1	10704092	10704404	313	*	04H3K27ac_BT_peak_337	50	.	4.24055	6.9063	5.05153	80	Distal Intergenic	1	10656632	10691694	35063	2	510204	NM_001075437	-12398	ENSBTAG00000019043	GABPA	GA binding protein transcription factor subunit alpha
chr1	10704608	10704830	223	*	04H3K27ac_BT_peak_338	63	.	5.17254	8.29171	6.33903	80	Distal Intergenic	1	10656632	10691694	35063	2	510204	NM_001075437	-12914	ENSBTAG00000019043	GABPA	GA binding protein transcription factor subunit alpha
chr1	10771273	10771579	307	*	04H3K27ac_BT_peak_339	30	.	3.85889	4.67244	3.01332	168	Intron (NM_001083736/538846, intron 1 of 9)	1	10704998	10787558	82561	2	538846	NM_001083736	15979	ENSBTAG00000000603	JAM2	junctional adhesion molecule 2
chr1	10823296	10823694	399	*	04H3K27ac_BT_peak_340	30	.	3.01686	4.70046	3.03502	39	Promoter (<=1kb)	1	10823337	10839082	15746	1	515194	NM_001080730	0	ENSBTAG00000019542	MRPL39	mitochondrial ribosomal protein L39
chr1	10828311	10828547	237	*	04H3K27ac_BT_peak_341	82	.	6.15927	10.2886	8.20268	127	Intron (NM_001080730/515194, intron 4 of 9)	1	10823337	10839082	15746	1	515194	NM_001080730	4974	ENSBTAG00000019542	MRPL39	mitochondrial ribosomal protein L39
chr1	10835433	10835704	272	*	04H3K27ac_BT_peak_342	72	.	5.77587	9.27078	7.25212	114	Intron (NM_001080730/515194, intron 8 of 9)	1	10823337	10839082	15746	1	515194	NM_001080730	12096	ENSBTAG00000019542	MRPL39	mitochondrial ribosomal protein L39
chr1	10846612	10847289	678	*	04H3K27ac_BT_peak_343	60	.	4.1436	7.99138	6.05813	472	Promoter (1-2kb)	1	10848650	10848712	63	2	100313006	NR_031030	1423	ENSBTAG00000036404	MIR155	microRNA mir-155
chr1	10850384	10850635	252	*	04H3K27ac_BT_peak_344	72	.	4.94476	9.25272	7.23754	183	Promoter (1-2kb)	1	10848650	10848712	63	2	100313006	NR_031030	-1672	ENSBTAG00000036404	MIR155	microRNA mir-155
chr1	10854770	10855012	243	*	04H3K27ac_BT_peak_345	48	.	4.5911	6.6685	4.83696	129	Distal Intergenic	1	10848650	10848712	63	2	100313006	NR_031030	-6058	ENSBTAG00000036404	MIR155	microRNA mir-155
chr1	10855093	10855602	510	*	04H3K27ac_BT_peak_346	112	.	5.45814	13.452	11.2111	178	Distal Intergenic	1	10848650	10848712	63	2	100313006	NR_031030	-6381	ENSBTAG00000036404	MIR155	microRNA mir-155
chr1	19227265	19228822	1558	*	04H3K27ac_BT_peak_347	2316	.	53.5407	237.372	231.633	458	Promoter (<=1kb)	1	19227894	19256713	28820	1	540784	NM_001037617	0	ENSBTAG00000001395	C1H21orf91	chromosome 1 C21orf91 homolog
chr1	19418131	19419416	1286	*	04H3K27ac_BT_peak_348	765	.	21.4302	80.5197	76.5357	833	Promoter (<=1kb)	1	19418207	19437164	18958	1	541054	NM_001034722	0	ENSBTAG00000018704	BTG3	BTG anti-proliferation factor 3
chr1	19422063	19422963	901	*	04H3K27ac_BT_peak_349	78	.	5.32124	9.95445	7.8961	385	Intron (NM_001034722/541054, intron 2 of 4)	1	19418207	19437164	18958	1	541054	NM_001034722	3856	ENSBTAG00000018704	BTG3	BTG anti-proliferation factor 3
chr1	19423087	19423510	424	*	04H3K27ac_BT_peak_350	56	.	4.94251	7.56363	5.66101	118	Intron (NM_001034722/541054, intron 2 of 4)	1	19418207	19437164	18958	1	541054	NM_001034722	4880	ENSBTAG00000018704	BTG3	BTG anti-proliferation factor 3
chr1	19430642	19430890	249	*	04H3K27ac_BT_peak_351	30	.	3.85889	4.67244	3.01332	85	Intron (NM_001034722/541054, intron 3 of 4)	1	19418207	19437164	18958	1	541054	NM_001034722	12435	ENSBTAG00000018704	BTG3	BTG anti-proliferation factor 3
chr1	19431013	19431746	734	*	04H3K27ac_BT_peak_352	168	.	9.60984	19.31	16.8199	591	Exon (NM_001034722/541054, exon 4 of 5)	1	19418207	19437164	18958	1	541054	NM_001034722	12806	ENSBTAG00000018704	BTG3	BTG anti-proliferation factor 3
chr1	19482944	19483166	223	*	04H3K27ac_BT_peak_353	30	.	2.82558	4.75456	3.08471	177	Intron (NM_174298/281733, intron 1 of 6)	1	19459303	19502361	43059	2	281733	NM_174298	19195	ENSBTAG00000004869	CXADR	CXADR Ig-like cell adhesion molecule
chr1	19483565	19483851	287	*	04H3K27ac_BT_peak_354	96	.	5.64898	11.7967	9.63428	126	Intron (NM_174298/281733, intron 1 of 6)	1	19459303	19502361	43059	2	281733	NM_174298	18510	ENSBTAG00000004869	CXADR	CXADR Ig-like cell adhesion molecule
chr1	19502018	19502256	239	*	04H3K27ac_BT_peak_355	124	.	6.47294	14.7529	12.4491	129	Promoter (<=1kb)	1	19459303	19502361	43059	2	281733	NM_174298	105	ENSBTAG00000004869	CXADR	CXADR Ig-like cell adhesion molecule
chr1	19607413	19607621	209	*	04H3K27ac_BT_peak_356	48	.	4.40213	6.6833	4.84753	152	Distal Intergenic	1	19459303	19502361	43059	2	281733	NM_174298	-105052	ENSBTAG00000004869	CXADR	CXADR Ig-like cell adhesion molecule
chr1	20391666	20392266	601	*	04H3K27ac_BT_peak_357	74	.	5.64532	9.4465	7.41395	158	Distal Intergenic	1	20385501	20385585	85	2	100170920	NR_030791	-6081	ENSBTAG00000029827	MIR125B-2	microRNA mir-125b-2
chr1	20407548	20407965	418	*	04H3K27ac_BT_peak_358	45	.	4.62568	6.4033	4.5931	363	Distal Intergenic	1	20385501	20385585	85	2	100170920	NR_030791	-21963	ENSBTAG00000029827	MIR125B-2	microRNA mir-125b-2
chr1	20413476	20413893	418	*	04H3K27ac_BT_peak_359	41	.	3.58023	5.94584	4.17114	259	Distal Intergenic	1	20434617	20434700	84	2	100170919	NR_031383	20807	ENSBTAG00000029912	MIRLET7C	microRNA let-7c
chr1	20414611	20415084	474	*	04H3K27ac_BT_peak_360	91	.	6.92606	11.3342	9.19213	365	Distal Intergenic	1	20434617	20434700	84	2	100170919	NR_031383	19616	ENSBTAG00000029912	MIRLET7C	microRNA let-7c
chr1	20437566	20438115	550	*	04H3K27ac_BT_peak_361	54	.	5.00908	7.32583	5.43945	344	Promoter (2-3kb)	1	20435343	20435423	81	2	790991	NR_030927	-2143	ENSBTAG00000029768	MIR99A	microRNA mir-99a
chr1	20438475	20439057	583	*	04H3K27ac_BT_peak_362	123	.	8.07625	14.6214	12.3222	398	Distal Intergenic	1	20435343	20435423	81	2	790991	NR_030927	-3052	ENSBTAG00000029768	MIR99A	microRNA mir-99a
chr1	20579461	20579669	209	*	04H3K27ac_BT_peak_363	54	.	5.00908	7.32583	5.43945	87	Distal Intergenic	1	20435343	20435423	81	2	790991	NR_030927	-144038	ENSBTAG00000029768	MIR99A	microRNA mir-99a
chr1	20581088	20581333	246	*	04H3K27ac_BT_peak_364	45	.	4.62568	6.4033	4.5931	44	Distal Intergenic	1	20435343	20435423	81	2	790991	NR_030927	-145665	ENSBTAG00000029768	MIR99A	microRNA mir-99a
chr1	20581469	20581692	224	*	04H3K27ac_BT_peak_365	63	.	5.39248	8.28247	6.33017	124	Distal Intergenic	1	20435343	20435423	81	2	790991	NR_030927	-146046	ENSBTAG00000029768	MIR99A	microRNA mir-99a
chr1	21188867	21189090	224	*	04H3K27ac_BT_peak_366	81	.	5.96705	10.2513	8.17	82	Distal Intergenic	1	20435343	20435423	81	2	790991	NR_030927	-753444	ENSBTAG00000029768	MIR99A	microRNA mir-99a
chr1	21189193	21189636	444	*	04H3K27ac_BT_peak_367	45	.	4.62568	6.4033	4.5931	306	Distal Intergenic	1	20435343	20435423	81	2	790991	NR_030927	-753770	ENSBTAG00000029768	MIR99A	microRNA mir-99a
chr1	21272912	21273139	228	*	04H3K27ac_BT_peak_368	94	.	6.53943	11.6392	9.48637	95	Distal Intergenic	1	20435343	20435423	81	2	790991	NR_030927	-837489	ENSBTAG00000029768	MIR99A	microRNA mir-99a
chr1	21273565	21273979	415	*	04H3K27ac_BT_peak_369	104	.	5.88372	12.6839	10.474	191	Distal Intergenic	1	20435343	20435423	81	2	790991	NR_030927	-838142	ENSBTAG00000029768	MIR99A	microRNA mir-99a
chr1	21327729	21328217	489	*	04H3K27ac_BT_peak_370	168	.	7.52688	19.3689	16.8719	181	Distal Intergenic	1	20435343	20435423	81	2	790991	NR_030927	-892306	ENSBTAG00000029768	MIR99A	microRNA mir-99a
chr1	21908143	21908406	264	*	04H3K27ac_BT_peak_371	30	.	3.01686	4.70046	3.03502	78	Distal Intergenic	1	22617489	22675629	58141	1	534171	NM_001035404	-709083	ENSBTAG00000002623	SAMSN1	SAM domain, SH3 domain and nuclear localization signals 1
chr1	21908769	21908977	209	*	04H3K27ac_BT_peak_372	42	.	4.37663	6.01951	4.23775	143	Distal Intergenic	1	22617489	22675629	58141	1	534171	NM_001035404	-708512	ENSBTAG00000002623	SAMSN1	SAM domain, SH3 domain and nuclear localization signals 1
chr1	22092987	22095350	2364	*	04H3K27ac_BT_peak_373	1918	.	49.9223	197.203	191.855	1596	Distal Intergenic	1	22617489	22675629	58141	1	534171	NM_001035404	-522139	ENSBTAG00000002623	SAMSN1	SAM domain, SH3 domain and nuclear localization signals 1
chr1	22097766	22098066	301	*	04H3K27ac_BT_peak_374	54	.	4.57778	7.30155	5.41972	169	Distal Intergenic	1	22617489	22675629	58141	1	534171	NM_001035404	-519423	ENSBTAG00000002623	SAMSN1	SAM domain, SH3 domain and nuclear localization signals 1
chr1	22098214	22098863	650	*	04H3K27ac_BT_peak_375	102	.	7.30946	12.4057	10.2123	191	Distal Intergenic	1	22617489	22675629	58141	1	534171	NM_001035404	-518626	ENSBTAG00000002623	SAMSN1	SAM domain, SH3 domain and nuclear localization signals 1
chr1	22101640	22102356	717	*	04H3K27ac_BT_peak_376	45	.	4.59946	6.36299	4.55857	395	Distal Intergenic	1	22617489	22675629	58141	1	534171	NM_001035404	-515133	ENSBTAG00000002623	SAMSN1	SAM domain, SH3 domain and nuclear localization signals 1
chr1	22111527	22111772	246	*	04H3K27ac_BT_peak_377	91	.	6.54267	11.3342	9.19213	90	Distal Intergenic	1	22617489	22675629	58141	1	534171	NM_001035404	-505717	ENSBTAG00000002623	SAMSN1	SAM domain, SH3 domain and nuclear localization signals 1
chr1	22121689	22122107	419	*	04H3K27ac_BT_peak_378	45	.	4.62568	6.4033	4.5931	126	Distal Intergenic	1	22617489	22675629	58141	1	534171	NM_001035404	-495382	ENSBTAG00000002623	SAMSN1	SAM domain, SH3 domain and nuclear localization signals 1
chr1	22125510	22125718	209	*	04H3K27ac_BT_peak_379	45	.	4.62568	6.4033	4.5931	161	Distal Intergenic	1	22617489	22675629	58141	1	534171	NM_001035404	-491771	ENSBTAG00000002623	SAMSN1	SAM domain, SH3 domain and nuclear localization signals 1
chr1	22146883	22147939	1057	*	04H3K27ac_BT_peak_380	145	.	8.84305	16.9255	14.5304	677	Distal Intergenic	1	22617489	22675629	58141	1	534171	NM_001035404	-469550	ENSBTAG00000002623	SAMSN1	SAM domain, SH3 domain and nuclear localization signals 1
chr1	22153060	22153462	403	*	04H3K27ac_BT_peak_381	40	.	4.08914	5.86499	4.0984	157	Distal Intergenic	1	22617489	22675629	58141	1	534171	NM_001035404	-464027	ENSBTAG00000002623	SAMSN1	SAM domain, SH3 domain and nuclear localization signals 1
chr1	22170369	22170672	304	*	04H3K27ac_BT_peak_382	65	.	5.14162	8.47191	6.50049	169	Distal Intergenic	1	22617489	22675629	58141	1	534171	NM_001035404	-446817	ENSBTAG00000002623	SAMSN1	SAM domain, SH3 domain and nuclear localization signals 1
chr1	22171202	22171656	455	*	04H3K27ac_BT_peak_383	50	.	4.00581	6.9063	5.05153	138	Distal Intergenic	1	22617489	22675629	58141	1	534171	NM_001035404	-445833	ENSBTAG00000002623	SAMSN1	SAM domain, SH3 domain and nuclear localization signals 1
chr1	22171747	22172035	289	*	04H3K27ac_BT_peak_384	71	.	5.06863	9.10627	7.10098	189	Distal Intergenic	1	22617489	22675629	58141	1	534171	NM_001035404	-445454	ENSBTAG00000002623	SAMSN1	SAM domain, SH3 domain and nuclear localization signals 1
chr1	22173643	22174085	443	*	04H3K27ac_BT_peak_385	56	.	4.71511	7.53305	5.63245	145	Distal Intergenic	1	22617489	22675629	58141	1	534171	NM_001035404	-443404	ENSBTAG00000002623	SAMSN1	SAM domain, SH3 domain and nuclear localization signals 1
chr1	22188546	22188763	218	*	04H3K27ac_BT_peak_386	30	.	2.82558	4.75456	3.08471	14	Distal Intergenic	1	22617489	22675629	58141	1	534171	NM_001035404	-428726	ENSBTAG00000002623	SAMSN1	SAM domain, SH3 domain and nuclear localization signals 1
chr1	22189796	22190036	241	*	04H3K27ac_BT_peak_387	40	.	4.08914	5.86499	4.0984	160	Distal Intergenic	1	22617489	22675629	58141	1	534171	NM_001035404	-427453	ENSBTAG00000002623	SAMSN1	SAM domain, SH3 domain and nuclear localization signals 1
chr1	22208691	22209011	321	*	04H3K27ac_BT_peak_388	67	.	5.4649	8.76856	6.78161	143	Distal Intergenic	1	22617489	22675629	58141	1	534171	NM_001035404	-408478	ENSBTAG00000002623	SAMSN1	SAM domain, SH3 domain and nuclear localization signals 1
chr1	22211071	22211465	395	*	04H3K27ac_BT_peak_389	65	.	5.29391	8.49033	6.51771	201	Distal Intergenic	1	22617489	22675629	58141	1	534171	NM_001035404	-406024	ENSBTAG00000002623	SAMSN1	SAM domain, SH3 domain and nuclear localization signals 1
chr1	22280307	22281347	1041	*	04H3K27ac_BT_peak_390	212	.	7.05232	23.9089	21.2379	323	Distal Intergenic	1	22617489	22675629	58141	1	534171	NM_001035404	-336142	ENSBTAG00000002623	SAMSN1	SAM domain, SH3 domain and nuclear localization signals 1
chr1	22281787	22282080	294	*	04H3K27ac_BT_peak_391	110	.	6.44125	13.3049	11.0717	167	Distal Intergenic	1	22617489	22675629	58141	1	534171	NM_001035404	-335409	ENSBTAG00000002623	SAMSN1	SAM domain, SH3 domain and nuclear localization signals 1
chr1	22282348	22282593	246	*	04H3K27ac_BT_peak_392	32	.	3.36383	4.90352	3.22015	164	Distal Intergenic	1	22617489	22675629	58141	1	534171	NM_001035404	-334896	ENSBTAG00000002623	SAMSN1	SAM domain, SH3 domain and nuclear localization signals 1
chr1	22287098	22288775	1678	*	04H3K27ac_BT_peak_393	128	.	5.83372	15.1622	12.8416	856	Distal Intergenic	1	22617489	22675629	58141	1	534171	NM_001035404	-328714	ENSBTAG00000002623	SAMSN1	SAM domain, SH3 domain and nuclear localization signals 1
chr1	22783960	22784354	395	*	04H3K27ac_BT_peak_394	136	.	6.02151	16.0393	13.6808	140	Promoter (<=1kb)	1	22783919	22794032	10114	1	505907	NM_001038505	41	ENSBTAG00000012908	HSPA13	heat shock protein family A (Hsp70) member 13
chr1	22791609	22791846	238	*	04H3K27ac_BT_peak_395	102	.	7.30946	12.4057	10.2123	73	Exon (NM_001038505/505907, exon 4 of 5)	1	22783919	22794032	10114	1	505907	NM_001038505	7690	ENSBTAG00000012908	HSPA13	heat shock protein family A (Hsp70) member 13
chr1	26161525	26162083	559	*	04H3K27ac_BT_peak_396	64	.	5.0281	8.41215	6.4506	438	Intron (NM_001192888/536815, intron 21 of 30)	1	26116520	27253380	1136861	2	536815	NM_001192888	1091297	ENSBTAG00000009851	ROBO1	roundabout guidance receptor 1
chr1	26375586	26375814	229	*	04H3K27ac_BT_peak_397	43	.	3.77107	6.17368	4.38111	62	Intron (NM_001192888/536815, intron 3 of 30)	1	26116520	27253380	1136861	2	536815	NM_001192888	877566	ENSBTAG00000009851	ROBO1	roundabout guidance receptor 1
chr1	26536159	26536382	224	*	04H3K27ac_BT_peak_398	91	.	6.54267	11.3342	9.19213	145	Intron (NM_001192888/536815, intron 2 of 30)	1	26116520	27253380	1136861	2	536815	NM_001192888	716998	ENSBTAG00000009851	ROBO1	roundabout guidance receptor 1
chr1	26536464	26536919	456	*	04H3K27ac_BT_peak_399	72	.	5.65407	9.31879	7.29234	199	Intron (NM_001192888/536815, intron 2 of 30)	1	26116520	27253380	1136861	2	536815	NM_001192888	716461	ENSBTAG00000009851	ROBO1	roundabout guidance receptor 1
chr1	26537064	26537346	283	*	04H3K27ac_BT_peak_400	37	.	3.53633	5.46828	3.73372	97	Intron (NM_001192888/536815, intron 2 of 30)	1	26116520	27253380	1136861	2	536815	NM_001192888	716034	ENSBTAG00000009851	ROBO1	roundabout guidance receptor 1
chr1	26541145	26541406	262	*	04H3K27ac_BT_peak_401	43	.	3.77107	6.17368	4.38111	64	Intron (NM_001192888/536815, intron 2 of 30)	1	26116520	27253380	1136861	2	536815	NM_001192888	711974	ENSBTAG00000009851	ROBO1	roundabout guidance receptor 1
chr1	26563511	26564165	655	*	04H3K27ac_BT_peak_402	123	.	8.07625	14.6214	12.3222	298	Intron (NM_001192888/536815, intron 2 of 30)	1	26116520	27253380	1136861	2	536815	NM_001192888	689215	ENSBTAG00000009851	ROBO1	roundabout guidance receptor 1
chr1	26582545	26582846	302	*	04H3K27ac_BT_peak_403	106	.	6.70486	12.8456	10.6291	156	Intron (NM_001192888/536815, intron 2 of 30)	1	26116520	27253380	1136861	2	536815	NM_001192888	670534	ENSBTAG00000009851	ROBO1	roundabout guidance receptor 1
chr1	26583354	26584016	663	*	04H3K27ac_BT_peak_404	106	.	5.58154	12.9054	10.6859	438	Intron (NM_001192888/536815, intron 2 of 30)	1	26116520	27253380	1136861	2	536815	NM_001192888	669364	ENSBTAG00000009851	ROBO1	roundabout guidance receptor 1
chr1	26584096	26584333	238	*	04H3K27ac_BT_peak_405	57	.	4.47529	7.66459	5.75199	109	Intron (NM_001192888/536815, intron 2 of 30)	1	26116520	27253380	1136861	2	536815	NM_001192888	669047	ENSBTAG00000009851	ROBO1	roundabout guidance receptor 1
chr1	29418615	29419122	508	*	04H3K27ac_BT_peak_406	286	.	12.2267	31.5779	28.6693	144	Promoter (<=1kb)	1	29107841	29418737	310897	2	615745	NM_001122729	0	ENSBTAG00000036262	GBE1	1,4-alpha-glucan branching enzyme 1
chr1	34918050	34918391	342	*	04H3K27ac_BT_peak_407	40	.	4.2397	5.80737	4.04934	150	Distal Intergenic	1	35073330	35123243	49914	2	781333	NM_001191130	204852	ENSBTAG00000026156	VGLL3	vestigial like family member 3
chr1	34919387	34919625	239	*	04H3K27ac_BT_peak_408	30	.	3.01686	4.70046	3.03502	76	Distal Intergenic	1	35073330	35123243	49914	2	781333	NM_001191130	203618	ENSBTAG00000026156	VGLL3	vestigial like family member 3
chr1	34920555	34920763	209	*	04H3K27ac_BT_peak_409	45	.	4.62568	6.4033	4.5931	98	Distal Intergenic	1	35073330	35123243	49914	2	781333	NM_001191130	202480	ENSBTAG00000026156	VGLL3	vestigial like family member 3
chr1	34944558	34944784	227	*	04H3K27ac_BT_peak_410	48	.	4.40213	6.6833	4.84753	114	Distal Intergenic	1	35073330	35123243	49914	2	781333	NM_001191130	178459	ENSBTAG00000026156	VGLL3	vestigial like family member 3
chr1	34958469	34958697	229	*	04H3K27ac_BT_peak_411	72	.	5.77587	9.27078	7.25212	50	Distal Intergenic	1	35073330	35123243	49914	2	781333	NM_001191130	164546	ENSBTAG00000026156	VGLL3	vestigial like family member 3
chr1	34958873	34959448	576	*	04H3K27ac_BT_peak_412	72	.	5.34108	9.31879	7.29234	185	Distal Intergenic	1	35073330	35123243	49914	2	781333	NM_001191130	163795	ENSBTAG00000026156	VGLL3	vestigial like family member 3
chr1	34961630	34961901	272	*	04H3K27ac_BT_peak_413	72	.	5.77587	9.27078	7.25212	89	Distal Intergenic	1	35073330	35123243	49914	2	781333	NM_001191130	161342	ENSBTAG00000026156	VGLL3	vestigial like family member 3
chr1	34991910	34992346	437	*	04H3K27ac_BT_peak_414	54	.	5.00908	7.32583	5.43945	250	Distal Intergenic	1	35073330	35123243	49914	2	781333	NM_001191130	130897	ENSBTAG00000026156	VGLL3	vestigial like family member 3
chr1	34992685	34992928	244	*	04H3K27ac_BT_peak_415	45	.	4.62568	6.4033	4.5931	71	Distal Intergenic	1	35073330	35123243	49914	2	781333	NM_001191130	130315	ENSBTAG00000026156	VGLL3	vestigial like family member 3
chr1	34995281	34995536	256	*	04H3K27ac_BT_peak_416	72	.	5.77587	9.27078	7.25212	114	Distal Intergenic	1	35073330	35123243	49914	2	781333	NM_001191130	127707	ENSBTAG00000026156	VGLL3	vestigial like family member 3
chr1	35029758	35029987	230	*	04H3K27ac_BT_peak_417	71	.	5.69481	9.14027	7.13353	124	Distal Intergenic	1	35073330	35123243	49914	2	781333	NM_001191130	93256	ENSBTAG00000026156	VGLL3	vestigial like family member 3
chr1	35030366	35030582	217	*	04H3K27ac_BT_peak_418	81	.	5.96705	10.2513	8.17	70	Distal Intergenic	1	35073330	35123243	49914	2	781333	NM_001191130	92661	ENSBTAG00000026156	VGLL3	vestigial like family member 3
chr1	35031780	35032052	273	*	04H3K27ac_BT_peak_419	99	.	7.14674	12.1497	9.97034	157	Distal Intergenic	1	35073330	35123243	49914	2	781333	NM_001191130	91191	ENSBTAG00000026156	VGLL3	vestigial like family member 3
chr1	35032456	35032944	489	*	04H3K27ac_BT_peak_420	35	.	3.39244	5.31046	3.58913	161	Distal Intergenic	1	35073330	35123243	49914	2	781333	NM_001191130	90299	ENSBTAG00000026156	VGLL3	vestigial like family member 3
chr1	35033414	35033931	518	*	04H3K27ac_BT_peak_421	73	.	5.03797	9.42852	7.39692	155	Distal Intergenic	1	35073330	35123243	49914	2	781333	NM_001191130	89312	ENSBTAG00000026156	VGLL3	vestigial like family member 3
chr1	35034213	35034613	401	*	04H3K27ac_BT_peak_422	51	.	4.08132	7.04994	5.18438	139	Distal Intergenic	1	35073330	35123243	49914	2	781333	NM_001191130	88630	ENSBTAG00000026156	VGLL3	vestigial like family member 3
chr1	35035050	35035448	399	*	04H3K27ac_BT_peak_423	51	.	4.58396	6.98214	5.12414	124	Distal Intergenic	1	35073330	35123243	49914	2	781333	NM_001191130	87795	ENSBTAG00000026156	VGLL3	vestigial like family member 3
chr1	35035623	35035867	245	*	04H3K27ac_BT_peak_424	35	.	4.04655	5.22263	3.52021	80	Distal Intergenic	1	35073330	35123243	49914	2	781333	NM_001191130	87376	ENSBTAG00000026156	VGLL3	vestigial like family member 3
chr1	35036023	35036414	392	*	04H3K27ac_BT_peak_425	71	.	5.69481	9.14027	7.13353	197	Distal Intergenic	1	35073330	35123243	49914	2	781333	NM_001191130	86829	ENSBTAG00000026156	VGLL3	vestigial like family member 3
chr1	35037043	35037554	512	*	04H3K27ac_BT_peak_426	48	.	4.40213	6.6833	4.84753	102	Distal Intergenic	1	35073330	35123243	49914	2	781333	NM_001191130	85689	ENSBTAG00000026156	VGLL3	vestigial like family member 3
chr1	35038491	35038774	284	*	04H3K27ac_BT_peak_427	45	.	4.62568	6.4033	4.5931	89	Distal Intergenic	1	35073330	35123243	49914	2	781333	NM_001191130	84469	ENSBTAG00000026156	VGLL3	vestigial like family member 3
chr1	35060696	35060956	261	*	04H3K27ac_BT_peak_428	72	.	5.65407	9.31879	7.29234	140	Distal Intergenic	1	35073330	35123243	49914	2	781333	NM_001191130	62287	ENSBTAG00000026156	VGLL3	vestigial like family member 3
chr1	35064773	35066931	2159	*	04H3K27ac_BT_peak_429	266	.	12.677	29.5308	26.6782	1634	Distal Intergenic	1	35073330	35123243	49914	2	781333	NM_001191130	56312	ENSBTAG00000026156	VGLL3	vestigial like family member 3
chr1	35070300	35070553	254	*	04H3K27ac_BT_peak_430	63	.	5.39248	8.28247	6.33017	162	Distal Intergenic	1	35073330	35123243	49914	2	781333	NM_001191130	52690	ENSBTAG00000026156	VGLL3	vestigial like family member 3
chr1	35073482	35073734	253	*	04H3K27ac_BT_peak_431	82	.	6.15927	10.2886	8.20268	107	3' UTR	1	35073330	35123243	49914	2	781333	NM_001191130	49509	ENSBTAG00000026156	VGLL3	vestigial like family member 3
chr1	35081512	35082360	849	*	04H3K27ac_BT_peak_432	106	.	6.70486	12.8456	10.6291	650	Intron (NM_001191130/781333, intron 3 of 3)	1	35073330	35123243	49914	2	781333	NM_001191130	40883	ENSBTAG00000026156	VGLL3	vestigial like family member 3
chr1	35082605	35082858	254	*	04H3K27ac_BT_peak_433	42	.	4.00315	6.01587	4.23444	85	Intron (NM_001191130/781333, intron 3 of 3)	1	35073330	35123243	49914	2	781333	NM_001191130	40385	ENSBTAG00000026156	VGLL3	vestigial like family member 3
chr1	35084388	35084991	604	*	04H3K27ac_BT_peak_434	91	.	6.54267	11.3342	9.19213	148	Intron (NM_001191130/781333, intron 3 of 3)	1	35073330	35123243	49914	2	781333	NM_001191130	38252	ENSBTAG00000026156	VGLL3	vestigial like family member 3
chr1	35086803	35087048	246	*	04H3K27ac_BT_peak_435	54	.	5.00908	7.32583	5.43945	159	Intron (NM_001191130/781333, intron 3 of 3)	1	35073330	35123243	49914	2	781333	NM_001191130	36195	ENSBTAG00000026156	VGLL3	vestigial like family member 3
chr1	35088103	35088316	214	*	04H3K27ac_BT_peak_436	30	.	3.01686	4.70046	3.03502	34	Intron (NM_001191130/781333, intron 3 of 3)	1	35073330	35123243	49914	2	781333	NM_001191130	34927	ENSBTAG00000026156	VGLL3	vestigial like family member 3
chr1	35088909	35089197	289	*	04H3K27ac_BT_peak_437	72	.	5.77587	9.27078	7.25212	177	Intron (NM_001191130/781333, intron 3 of 3)	1	35073330	35123243	49914	2	781333	NM_001191130	34046	ENSBTAG00000026156	VGLL3	vestigial like family member 3
chr1	35089913	35090210	298	*	04H3K27ac_BT_peak_438	91	.	6.54267	11.3342	9.19213	159	Intron (NM_001191130/781333, intron 3 of 3)	1	35073330	35123243	49914	2	781333	NM_001191130	33033	ENSBTAG00000026156	VGLL3	vestigial like family member 3
chr1	35092994	35093202	209	*	04H3K27ac_BT_peak_439	40	.	4.08914	5.86499	4.0984	83	Intron (NM_001191130/781333, intron 3 of 3)	1	35073330	35123243	49914	2	781333	NM_001191130	30041	ENSBTAG00000026156	VGLL3	vestigial like family member 3
chr1	35093960	35094919	960	*	04H3K27ac_BT_peak_440	90	.	6.28003	11.2084	9.07743	109	Intron (NM_001191130/781333, intron 3 of 3)	1	35073330	35123243	49914	2	781333	NM_001191130	28324	ENSBTAG00000026156	VGLL3	vestigial like family member 3
chr1	35095974	35096211	238	*	04H3K27ac_BT_peak_441	60	.	5.18589	7.95364	6.02481	80	Intron (NM_001191130/781333, intron 3 of 3)	1	35073330	35123243	49914	2	781333	NM_001191130	27032	ENSBTAG00000026156	VGLL3	vestigial like family member 3
chr1	35097110	35098983	1874	*	04H3K27ac_BT_peak_442	96	.	5.64898	11.7967	9.63428	962	Intron (NM_001191130/781333, intron 3 of 3)	1	35073330	35123243	49914	2	781333	NM_001191130	24260	ENSBTAG00000026156	VGLL3	vestigial like family member 3
chr1	35099082	35101275	2194	*	04H3K27ac_BT_peak_443	221	.	7.20881	24.8447	22.1426	594	Exon (NM_001191130/781333, exon 3 of 4)	1	35073330	35123243	49914	2	781333	NM_001191130	21968	ENSBTAG00000026156	VGLL3	vestigial like family member 3
chr1	35106286	35106503	218	*	04H3K27ac_BT_peak_444	63	.	5.39248	8.28247	6.33017	102	Intron (NM_001191130/781333, intron 2 of 3)	1	35073330	35123243	49914	2	781333	NM_001191130	16740	ENSBTAG00000026156	VGLL3	vestigial like family member 3
chr1	35106757	35107017	261	*	04H3K27ac_BT_peak_445	65	.	5.29391	8.49033	6.51771	128	Intron (NM_001191130/781333, intron 2 of 3)	1	35073330	35123243	49914	2	781333	NM_001191130	16226	ENSBTAG00000026156	VGLL3	vestigial like family member 3
chr1	35108085	35108293	209	*	04H3K27ac_BT_peak_446	63	.	5.39248	8.28247	6.33017	73	Intron (NM_001191130/781333, intron 2 of 3)	1	35073330	35123243	49914	2	781333	NM_001191130	14950	ENSBTAG00000026156	VGLL3	vestigial like family member 3
chr1	35108525	35108841	317	*	04H3K27ac_BT_peak_447	90	.	6.28003	11.2084	9.07743	147	Intron (NM_001191130/781333, intron 2 of 3)	1	35073330	35123243	49914	2	781333	NM_001191130	14402	ENSBTAG00000026156	VGLL3	vestigial like family member 3
chr1	35109183	35109777	595	*	04H3K27ac_BT_peak_448	131	.	6.58793	15.4524	13.1179	257	Intron (NM_001191130/781333, intron 2 of 3)	1	35073330	35123243	49914	2	781333	NM_001191130	13466	ENSBTAG00000026156	VGLL3	vestigial like family member 3
chr1	35110095	35110320	226	*	04H3K27ac_BT_peak_449	38	.	3.76465	5.6078	3.85942	52	Intron (NM_001191130/781333, intron 2 of 3)	1	35073330	35123243	49914	2	781333	NM_001191130	12923	ENSBTAG00000026156	VGLL3	vestigial like family member 3
chr1	35110392	35111339	948	*	04H3K27ac_BT_peak_450	41	.	3.58023	5.94584	4.17114	181	Exon (NM_001191130/781333, exon 2 of 4)	1	35073330	35123243	49914	2	781333	NM_001191130	11904	ENSBTAG00000026156	VGLL3	vestigial like family member 3
chr1	35113906	35115554	1649	*	04H3K27ac_BT_peak_451	228	.	11.5268	25.581	22.8532	1038	Intron (NM_001191130/781333, intron 1 of 3)	1	35073330	35123243	49914	2	781333	NM_001191130	7689	ENSBTAG00000026156	VGLL3	vestigial like family member 3
chr1	35116171	35116953	783	*	04H3K27ac_BT_peak_452	129	.	7.53197	15.2573	12.932	514	Intron (NM_001191130/781333, intron 1 of 3)	1	35073330	35123243	49914	2	781333	NM_001191130	6290	ENSBTAG00000026156	VGLL3	vestigial like family member 3
chr1	35117441	35117699	259	*	04H3K27ac_BT_peak_453	40	.	4.08914	5.86499	4.0984	208	Intron (NM_001191130/781333, intron 1 of 3)	1	35073330	35123243	49914	2	781333	NM_001191130	5544	ENSBTAG00000026156	VGLL3	vestigial like family member 3
chr1	35117811	35118029	219	*	04H3K27ac_BT_peak_454	39	.	3.97004	5.67122	3.91829	191	Intron (NM_001191130/781333, intron 1 of 3)	1	35073330	35123243	49914	2	781333	NM_001191130	5214	ENSBTAG00000026156	VGLL3	vestigial like family member 3
chr1	35118730	35120203	1474	*	04H3K27ac_BT_peak_455	145	.	8.84305	16.9255	14.5304	585	Intron (NM_001191130/781333, intron 1 of 3)	1	35073330	35123243	49914	2	781333	NM_001191130	3040	ENSBTAG00000026156	VGLL3	vestigial like family member 3
chr1	35120299	35120905	607	*	04H3K27ac_BT_peak_456	84	.	6.44901	10.5892	8.49041	515	Promoter (2-3kb)	1	35073330	35123243	49914	2	781333	NM_001191130	2338	ENSBTAG00000026156	VGLL3	vestigial like family member 3
chr1	35121447	35123794	2348	*	04H3K27ac_BT_peak_457	642	.	18.457	68.0389	64.2654	1483	Promoter (<=1kb)	1	35073330	35123243	49914	2	781333	NM_001191130	0	ENSBTAG00000026156	VGLL3	vestigial like family member 3
chr1	35234464	35234672	209	*	04H3K27ac_BT_peak_458	54	.	5.00908	7.32583	5.43945	113	Distal Intergenic	1	35073330	35123243	49914	2	781333	NM_001191130	-111221	ENSBTAG00000026156	VGLL3	vestigial like family member 3
chr1	35380703	35380915	213	*	04H3K27ac_BT_peak_459	72	.	5.34108	9.31879	7.29234	154	Promoter (<=1kb)	1	35381297	35415199	33903	1	615954	NM_001035472	-382	ENSBTAG00000007939	CHMP2B	charged multivesicular body protein 2B
chr1	35381278	35381671	394	*	04H3K27ac_BT_peak_460	120	.	5.17441	14.3451	12.06	202	Promoter (<=1kb)	1	35381297	35415199	33903	1	615954	NM_001035472	0	ENSBTAG00000007939	CHMP2B	charged multivesicular body protein 2B
chr1	36061447	36061688	242	*	04H3K27ac_BT_peak_461	69	.	5.60056	8.9882	6.99207	99	Promoter (2-3kb)	1	36058726	36063724	4999	2	613824	NM_001191137	2036	ENSBTAG00000046959	CGGBP1	CGG triplet repeat binding protein 1
chr1	36062538	36062835	298	*	04H3K27ac_BT_peak_462	42	.	4.37663	6.01951	4.23775	97	Promoter (<=1kb)	1	36058726	36063724	4999	2	613824	NM_001191137	889	ENSBTAG00000046959	CGGBP1	CGG triplet repeat binding protein 1
chr1	36062981	36063741	761	*	04H3K27ac_BT_peak_463	85	.	3.99818	10.6508	8.54949	542	Promoter (<=1kb)	1	36058726	36063724	4999	2	613824	NM_001191137	0	ENSBTAG00000046959	CGGBP1	CGG triplet repeat binding protein 1
chr1	36063952	36064777	826	*	04H3K27ac_BT_peak_464	112	.	4.0436	13.5438	11.2983	217	Promoter (<=1kb)	1	36058726	36063724	4999	2	613824	NM_001191137	-228	ENSBTAG00000046959	CGGBP1	CGG triplet repeat binding protein 1
chr1	36064866	36065086	221	*	04H3K27ac_BT_peak_465	54	.	5.00908	7.32583	5.43945	39	Promoter (1-2kb)	1	36058726	36063724	4999	2	613824	NM_001191137	-1142	ENSBTAG00000046959	CGGBP1	CGG triplet repeat binding protein 1
chr1	36078021	36081086	3066	*	04H3K27ac_BT_peak_466	81	.	4.70697	10.2238	8.14715	1623	Distal Intergenic	1	36058726	36063724	4999	2	613824	NM_001191137	-14297	ENSBTAG00000046959	CGGBP1	CGG triplet repeat binding protein 1
chr1	36118086	36118408	323	*	04H3K27ac_BT_peak_467	54	.	5.00908	7.32583	5.43945	172	Distal Intergenic	1	36156598	36162574	5977	1	511707	NM_001206451	-38190	ENSBTAG00000007970	C1H3orf38	chromosome 1 C3orf38 homolog
chr1	36127870	36128085	216	*	04H3K27ac_BT_peak_468	54	.	5.00908	7.32583	5.43945	119	Distal Intergenic	1	36156598	36162574	5977	1	511707	NM_001206451	-28513	ENSBTAG00000007970	C1H3orf38	chromosome 1 C3orf38 homolog
chr1	36130650	36131976	1327	*	04H3K27ac_BT_peak_469	115	.	7.00872	13.8498	11.5869	428	Distal Intergenic	1	36156598	36162574	5977	1	511707	NM_001206451	-24622	ENSBTAG00000007970	C1H3orf38	chromosome 1 C3orf38 homolog
chr1	36156014	36157444	1431	*	04H3K27ac_BT_peak_470	36	.	2.82449	5.34426	3.62049	747	Promoter (<=1kb)	1	36156598	36162574	5977	1	511707	NM_001206451	0	ENSBTAG00000007970	C1H3orf38	chromosome 1 C3orf38 homolog
chr1	38275745	38276060	316	*	04H3K27ac_BT_peak_471	41	.	3.58023	5.94584	4.17114	162	Distal Intergenic	1	38203318	38267163	63846	2	282006	NM_174438	-8582	ENSBTAG00000023652	PROS1	protein S
chr1	38360507	38360890	384	*	04H3K27ac_BT_peak_472	89	.	5.51629	11.1258	8.99955	178	Promoter (<=1kb)	1	38360629	38420855	60227	1	533791	NM_001076001	0	ENSBTAG00000015728	NSUN3	NOP2/Sun RNA methyltransferase 3
chr1	38361122	38361403	282	*	04H3K27ac_BT_peak_473	54	.	4.57778	7.30155	5.41972	80	Promoter (<=1kb)	1	38360629	38420855	60227	1	533791	NM_001076001	493	ENSBTAG00000015728	NSUN3	NOP2/Sun RNA methyltransferase 3
chr1	38361653	38361887	235	*	04H3K27ac_BT_peak_474	48	.	4.40213	6.6833	4.84753	56	Promoter (1-2kb)	1	38360629	38420855	60227	1	533791	NM_001076001	1024	ENSBTAG00000015728	NSUN3	NOP2/Sun RNA methyltransferase 3
chr1	38458544	38458851	308	*	04H3K27ac_BT_peak_475	56	.	4.71511	7.53305	5.63245	177	Distal Intergenic	1	38360629	38420855	60227	1	533791	NM_001076001	97915	ENSBTAG00000015728	NSUN3	NOP2/Sun RNA methyltransferase 3
chr1	42070262	42071188	927	*	04H3K27ac_BT_peak_476	294	.	13.0695	32.3733	29.4402	436	Distal Intergenic	1	42010599	42049951	39353	1	519014	NM_001075782	59663	ENSBTAG00000010091	ARL6	ADP ribosylation factor like GTPase 6
chr1	42072159	42072417	259	*	04H3K27ac_BT_peak_477	45	.	4.03231	6.36061	4.55732	170	Distal Intergenic	1	42010599	42049951	39353	1	519014	NM_001075782	61560	ENSBTAG00000010091	ARL6	ADP ribosylation factor like GTPase 6
chr1	42159206	42159616	411	*	04H3K27ac_BT_peak_478	54	.	5.00908	7.32583	5.43945	74	Distal Intergenic	1	42197610	42230735	33126	2	540466	NM_001015675	71119	ENSBTAG00000015546	RIOX2	ribosomal oxygenase 2
chr1	42160235	42160593	359	*	04H3K27ac_BT_peak_479	20	.	2.51405	3.6454	2.08098	241	Distal Intergenic	1	42197610	42230735	33126	2	540466	NM_001015675	70142	ENSBTAG00000015546	RIOX2	ribosomal oxygenase 2
chr1	42199933	42200150	218	*	04H3K27ac_BT_peak_480	50	.	4.00581	6.9063	5.05153	176	Exon (NM_001015675/540466, exon 8 of 10)	1	42197610	42230735	33126	2	540466	NM_001015675	30585	ENSBTAG00000015546	RIOX2	ribosomal oxygenase 2
chr1	42203909	42205615	1707	*	04H3K27ac_BT_peak_481	90	.	3.86692	11.1278	9.00136	477	Intron (NM_001015675/540466, intron 5 of 9)	1	42197610	42230735	33126	2	540466	NM_001015675	25120	ENSBTAG00000015546	RIOX2	ribosomal oxygenase 2
chr1	42205817	42206844	1028	*	04H3K27ac_BT_peak_482	98	.	4.70494	12.0029	9.82894	251	Exon (NM_001015675/540466, exon 5 of 10)	1	42197610	42230735	33126	2	540466	NM_001015675	23891	ENSBTAG00000015546	RIOX2	ribosomal oxygenase 2
chr1	42230529	42230934	406	*	04H3K27ac_BT_peak_483	65	.	4.55319	8.49766	6.52387	229	Promoter (<=1kb)	1	42197610	42230735	33126	2	540466	NM_001015675	0	ENSBTAG00000015546	RIOX2	ribosomal oxygenase 2
chr1	42829630	42829986	357	*	04H3K27ac_BT_peak_484	89	.	4.92332	11.0691	8.94512	194	Promoter (<=1kb)	1	42822728	42830070	7343	2	515537	NM_001206357	84	ENSBTAG00000020996	CLDND1	claudin domain containing 1
chr1	42900688	42901499	812	*	04H3K27ac_BT_peak_485	74	.	4.51918	9.46042	7.42326	355	Promoter (<=1kb)	1	42888156	42901415	13260	2	540283	NM_001192393	0	ENSBTAG00000004124	CPOX	coproporphyrinogen oxidase
chr1	43113227	43113612	386	*	04H3K27ac_BT_peak_486	70	.	5.48938	9.04944	7.04915	187	3' UTR	1	43047976	43111608	63633	1	444860	NM_001002883	65251	ENSBTAG00000004471	ST3GAL6	ST3 beta-galactoside alpha-2,3-sialyltransferase 6
chr1	43132469	43132686	218	*	04H3K27ac_BT_peak_487	38	.	4.11108	5.60716	3.85942	171	Intron (NM_001205911/524608, intron 8 of 15)	1	43112084	43194797	82714	2	524608	NM_001205911	62111	ENSBTAG00000014889	DCBLD2	discoidin, CUB and LCCL domain containing 2
chr1	43132973	43133204	232	*	04H3K27ac_BT_peak_488	53	.	4.72095	7.20543	5.33216	125	Exon (NM_001205911/524608, exon 8 of 16)	1	43112084	43194797	82714	2	524608	NM_001205911	61593	ENSBTAG00000014889	DCBLD2	discoidin, CUB and LCCL domain containing 2
chr1	43133508	43133985	478	*	04H3K27ac_BT_peak_489	113	.	6.11845	13.5895	11.3359	173	Intron (NM_001205911/524608, intron 7 of 15)	1	43112084	43194797	82714	2	524608	NM_001205911	60812	ENSBTAG00000014889	DCBLD2	discoidin, CUB and LCCL domain containing 2
chr1	43135692	43136292	601	*	04H3K27ac_BT_peak_490	71	.	5.52677	9.1108	7.10515	200	Intron (NM_001205911/524608, intron 6 of 15)	1	43112084	43194797	82714	2	524608	NM_001205911	58505	ENSBTAG00000014889	DCBLD2	discoidin, CUB and LCCL domain containing 2
chr1	43136492	43136710	219	*	04H3K27ac_BT_peak_491	26	.	2.69144	4.24476	2.62119	11	Exon (NM_001205911/524608, exon 6 of 16)	1	43112084	43194797	82714	2	524608	NM_001205911	58087	ENSBTAG00000014889	DCBLD2	discoidin, CUB and LCCL domain containing 2
chr1	43137623	43138566	944	*	04H3K27ac_BT_peak_492	74	.	4.51918	9.46042	7.42326	287	Intron (NM_001205911/524608, intron 4 of 15)	1	43112084	43194797	82714	2	524608	NM_001205911	56231	ENSBTAG00000014889	DCBLD2	discoidin, CUB and LCCL domain containing 2
chr1	43140885	43141645	761	*	04H3K27ac_BT_peak_493	109	.	6.906	13.1909	10.961	467	Intron (NM_001205911/524608, intron 3 of 15)	1	43112084	43194797	82714	2	524608	NM_001205911	53152	ENSBTAG00000014889	DCBLD2	discoidin, CUB and LCCL domain containing 2
chr1	43141813	43142216	404	*	04H3K27ac_BT_peak_494	48	.	4.40213	6.6833	4.84753	133	Intron (NM_001205911/524608, intron 3 of 15)	1	43112084	43194797	82714	2	524608	NM_001205911	52581	ENSBTAG00000014889	DCBLD2	discoidin, CUB and LCCL domain containing 2
chr1	43142352	43142944	593	*	04H3K27ac_BT_peak_495	88	.	5.41424	10.9285	8.81179	397	Intron (NM_001205911/524608, intron 3 of 15)	1	43112084	43194797	82714	2	524608	NM_001205911	51853	ENSBTAG00000014889	DCBLD2	discoidin, CUB and LCCL domain containing 2
chr1	43146199	43146407	209	*	04H3K27ac_BT_peak_496	45	.	4.59946	6.36299	4.55857	105	Intron (NM_001205911/524608, intron 3 of 15)	1	43112084	43194797	82714	2	524608	NM_001205911	48390	ENSBTAG00000014889	DCBLD2	discoidin, CUB and LCCL domain containing 2
chr1	43149571	43150085	515	*	04H3K27ac_BT_peak_497	40	.	4.08914	5.86499	4.0984	353	Intron (NM_001205911/524608, intron 3 of 15)	1	43112084	43194797	82714	2	524608	NM_001205911	44712	ENSBTAG00000014889	DCBLD2	discoidin, CUB and LCCL domain containing 2
chr1	43153746	43154011	266	*	04H3K27ac_BT_peak_498	30	.	3.85889	4.67244	3.01332	115	Intron (NM_001205911/524608, intron 2 of 15)	1	43112084	43194797	82714	2	524608	NM_001205911	40786	ENSBTAG00000014889	DCBLD2	discoidin, CUB and LCCL domain containing 2
chr1	43154346	43155051	706	*	04H3K27ac_BT_peak_499	90	.	6.28003	11.2084	9.07743	503	Intron (NM_001205911/524608, intron 2 of 15)	1	43112084	43194797	82714	2	524608	NM_001205911	39746	ENSBTAG00000014889	DCBLD2	discoidin, CUB and LCCL domain containing 2
chr1	43166651	43167054	404	*	04H3K27ac_BT_peak_500	37	.	4.24229	5.51772	3.77549	129	Intron (NM_001205911/524608, intron 2 of 15)	1	43112084	43194797	82714	2	524608	NM_001205911	27743	ENSBTAG00000014889	DCBLD2	discoidin, CUB and LCCL domain containing 2
chr1	43168693	43169033	341	*	04H3K27ac_BT_peak_501	54	.	5.00908	7.32583	5.43945	187	Intron (NM_001205911/524608, intron 2 of 15)	1	43112084	43194797	82714	2	524608	NM_001205911	25764	ENSBTAG00000014889	DCBLD2	discoidin, CUB and LCCL domain containing 2
chr1	43173393	43173698	306	*	04H3K27ac_BT_peak_502	50	.	4.00581	6.9063	5.05153	132	Intron (NM_001205911/524608, intron 1 of 15)	1	43112084	43194797	82714	2	524608	NM_001205911	21099	ENSBTAG00000014889	DCBLD2	discoidin, CUB and LCCL domain containing 2
chr1	43178024	43178232	209	*	04H3K27ac_BT_peak_503	45	.	4.03231	6.36061	4.55732	122	Intron (NM_001205911/524608, intron 1 of 15)	1	43112084	43194797	82714	2	524608	NM_001205911	16565	ENSBTAG00000014889	DCBLD2	discoidin, CUB and LCCL domain containing 2
chr1	43182470	43183414	945	*	04H3K27ac_BT_peak_504	67	.	4.33139	8.71601	6.73238	878	Intron (NM_001205911/524608, intron 1 of 15)	1	43112084	43194797	82714	2	524608	NM_001205911	11383	ENSBTAG00000014889	DCBLD2	discoidin, CUB and LCCL domain containing 2
chr1	43184710	43185411	702	*	04H3K27ac_BT_peak_505	81	.	5.71085	10.2415	8.16244	553	Intron (NM_001205911/524608, intron 1 of 15)	1	43112084	43194797	82714	2	524608	NM_001205911	9386	ENSBTAG00000014889	DCBLD2	discoidin, CUB and LCCL domain containing 2
chr1	43185656	43185950	295	*	04H3K27ac_BT_peak_506	35	.	3.14002	5.26629	3.5565	86	Intron (NM_001205911/524608, intron 1 of 15)	1	43112084	43194797	82714	2	524608	NM_001205911	8847	ENSBTAG00000014889	DCBLD2	discoidin, CUB and LCCL domain containing 2
chr1	43186579	43187373	795	*	04H3K27ac_BT_peak_507	72	.	4.94476	9.25272	7.23754	154	Intron (NM_001205911/524608, intron 1 of 15)	1	43112084	43194797	82714	2	524608	NM_001205911	7424	ENSBTAG00000014889	DCBLD2	discoidin, CUB and LCCL domain containing 2
chr1	43187669	43187944	276	*	04H3K27ac_BT_peak_508	56	.	4.71511	7.53305	5.63245	94	Intron (NM_001205911/524608, intron 1 of 15)	1	43112084	43194797	82714	2	524608	NM_001205911	6853	ENSBTAG00000014889	DCBLD2	discoidin, CUB and LCCL domain containing 2
chr1	43188319	43188707	389	*	04H3K27ac_BT_peak_509	167	.	8.27241	19.2368	16.7491	189	Intron (NM_001205911/524608, intron 1 of 15)	1	43112084	43194797	82714	2	524608	NM_001205911	6090	ENSBTAG00000014889	DCBLD2	discoidin, CUB and LCCL domain containing 2
chr1	43189755	43189966	212	*	04H3K27ac_BT_peak_510	43	.	4.48528	6.18722	4.39427	72	Intron (NM_001205911/524608, intron 1 of 15)	1	43112084	43194797	82714	2	524608	NM_001205911	4831	ENSBTAG00000014889	DCBLD2	discoidin, CUB and LCCL domain containing 2
chr1	43190975	43191276	302	*	04H3K27ac_BT_peak_511	83	.	5.99672	10.4303	8.3397	140	Intron (NM_001205911/524608, intron 1 of 15)	1	43112084	43194797	82714	2	524608	NM_001205911	3521	ENSBTAG00000014889	DCBLD2	discoidin, CUB and LCCL domain containing 2
chr1	43191504	43191753	250	*	04H3K27ac_BT_peak_512	48	.	4.40213	6.6833	4.84753	138	Intron (NM_001205911/524608, intron 1 of 15)	1	43112084	43194797	82714	2	524608	NM_001205911	3044	ENSBTAG00000014889	DCBLD2	discoidin, CUB and LCCL domain containing 2
chr1	43192153	43192550	398	*	04H3K27ac_BT_peak_513	69	.	5.5546	8.91389	6.92035	200	Promoter (2-3kb)	1	43112084	43194797	82714	2	524608	NM_001205911	2247	ENSBTAG00000014889	DCBLD2	discoidin, CUB and LCCL domain containing 2
chr1	43192956	43195200	2245	*	04H3K27ac_BT_peak_514	1134	.	29.6187	117.902	113.45	1829	Promoter (<=1kb)	1	43112084	43194797	82714	2	524608	NM_001205911	0	ENSBTAG00000014889	DCBLD2	discoidin, CUB and LCCL domain containing 2
chr1	43208123	43208961	839	*	04H3K27ac_BT_peak_515	43	.	3.77107	6.17368	4.38111	249	Distal Intergenic	1	43112084	43194797	82714	2	524608	NM_001205911	-13326	ENSBTAG00000014889	DCBLD2	discoidin, CUB and LCCL domain containing 2
chr1	43216651	43216887	237	*	04H3K27ac_BT_peak_516	56	.	4.94251	7.56363	5.66101	88	Distal Intergenic	1	43112084	43194797	82714	2	524608	NM_001205911	-21854	ENSBTAG00000014889	DCBLD2	discoidin, CUB and LCCL domain containing 2
chr1	43218717	43220101	1385	*	04H3K27ac_BT_peak_517	72	.	5.34108	9.31879	7.29234	863	Distal Intergenic	1	43112084	43194797	82714	2	524608	NM_001205911	-23920	ENSBTAG00000014889	DCBLD2	discoidin, CUB and LCCL domain containing 2
chr1	43230299	43230761	463	*	04H3K27ac_BT_peak_518	33	.	3.27455	5.07697	3.38194	370	Distal Intergenic	1	43112084	43194797	82714	2	524608	NM_001205911	-35502	ENSBTAG00000014889	DCBLD2	discoidin, CUB and LCCL domain containing 2
chr1	43231111	43232145	1035	*	04H3K27ac_BT_peak_519	184	.	7.79543	21.0454	18.4805	420	Distal Intergenic	1	43112084	43194797	82714	2	524608	NM_001205911	-36314	ENSBTAG00000014889	DCBLD2	discoidin, CUB and LCCL domain containing 2
chr1	43262609	43263208	600	*	04H3K27ac_BT_peak_520	171	.	8.78391	19.6141	17.1079	228	Distal Intergenic	1	43112084	43194797	82714	2	524608	NM_001205911	-67812	ENSBTAG00000014889	DCBLD2	discoidin, CUB and LCCL domain containing 2
chr1	43263617	43264096	480	*	04H3K27ac_BT_peak_521	48	.	4.1021	6.65498	4.82513	397	Distal Intergenic	1	43112084	43194797	82714	2	524608	NM_001205911	-68820	ENSBTAG00000014889	DCBLD2	discoidin, CUB and LCCL domain containing 2
chr1	43264490	43264807	318	*	04H3K27ac_BT_peak_522	84	.	5.63827	10.5293	8.43316	204	Distal Intergenic	1	43112084	43194797	82714	2	524608	NM_001205911	-69693	ENSBTAG00000014889	DCBLD2	discoidin, CUB and LCCL domain containing 2
chr1	43267423	43267828	406	*	04H3K27ac_BT_peak_523	74	.	5.64532	9.4465	7.41395	218	Distal Intergenic	1	43112084	43194797	82714	2	524608	NM_001205911	-72626	ENSBTAG00000014889	DCBLD2	discoidin, CUB and LCCL domain containing 2
chr1	43270745	43271261	517	*	04H3K27ac_BT_peak_524	44	.	4.52271	6.24488	4.45004	325	Distal Intergenic	1	43112084	43194797	82714	2	524608	NM_001205911	-75948	ENSBTAG00000014889	DCBLD2	discoidin, CUB and LCCL domain containing 2
chr1	43273433	43273752	320	*	04H3K27ac_BT_peak_525	69	.	5.60056	8.9882	6.99207	145	Distal Intergenic	1	43112084	43194797	82714	2	524608	NM_001205911	-78636	ENSBTAG00000014889	DCBLD2	discoidin, CUB and LCCL domain containing 2
chr1	43948575	43949021	447	*	04H3K27ac_BT_peak_526	62	.	5.36191	8.23393	6.28694	334	Intron (NM_001101176/538564, intron 1 of 3)	1	43902264	44073697	171434	1	538564	NM_001101176	46311	ENSBTAG00000013662	COL8A1	collagen type VIII alpha 1 chain
chr1	43990967	43991175	209	*	04H3K27ac_BT_peak_527	72	.	4.94476	9.25272	7.23754	80	Intron (NM_001101176/538564, intron 1 of 3)	1	43902264	44073697	171434	1	538564	NM_001101176	88703	ENSBTAG00000013662	COL8A1	collagen type VIII alpha 1 chain
chr1	43995193	43995401	209	*	04H3K27ac_BT_peak_528	24	.	3.42959	4.0402	2.44464	135	Intron (NM_001101176/538564, intron 1 of 3)	1	44085962	44481330	395369	1	616567	NM_001038215	-90561	ENSBTAG00000013663	CMSS1	cms1 ribosomal small subunit homolog
chr1	43996067	43996478	412	*	04H3K27ac_BT_peak_529	55	.	4.56341	7.48037	5.58446	227	Intron (NM_001101176/538564, intron 1 of 3)	1	44085962	44481330	395369	1	616567	NM_001038215	-89484	ENSBTAG00000013663	CMSS1	cms1 ribosomal small subunit homolog
chr1	44023964	44024254	291	*	04H3K27ac_BT_peak_530	57	.	4.47529	7.66459	5.75199	116	Intron (NM_001101176/538564, intron 2 of 3)	1	44085962	44481330	395369	1	616567	NM_001038215	-61708	ENSBTAG00000013663	CMSS1	cms1 ribosomal small subunit homolog
chr1	44042339	44043043	705	*	04H3K27ac_BT_peak_531	35	.	3.39244	5.31046	3.58913	54	Intron (NM_001101176/538564, intron 2 of 3)	1	44085962	44481330	395369	1	616567	NM_001038215	-42919	ENSBTAG00000013663	CMSS1	cms1 ribosomal small subunit homolog
chr1	44043570	44043778	209	*	04H3K27ac_BT_peak_532	71	.	5.25662	9.17287	7.16516	148	Intron (NM_001101176/538564, intron 2 of 3)	1	44085962	44481330	395369	1	616567	NM_001038215	-42184	ENSBTAG00000013663	CMSS1	cms1 ribosomal small subunit homolog
chr1	44044228	44045269	1042	*	04H3K27ac_BT_peak_533	149	.	7.05741	17.3804	14.9637	352	Intron (NM_001101176/538564, intron 2 of 3)	1	44085962	44481330	395369	1	616567	NM_001038215	-40693	ENSBTAG00000013663	CMSS1	cms1 ribosomal small subunit homolog
chr1	44045450	44046025	576	*	04H3K27ac_BT_peak_534	96	.	5.64898	11.7967	9.63428	197	Intron (NM_001101176/538564, intron 2 of 3)	1	44085962	44481330	395369	1	616567	NM_001038215	-39937	ENSBTAG00000013663	CMSS1	cms1 ribosomal small subunit homolog
chr1	44046227	44046975	749	*	04H3K27ac_BT_peak_535	88	.	6.13864	10.9711	8.8532	162	Intron (NM_001101176/538564, intron 2 of 3)	1	44085962	44481330	395369	1	616567	NM_001038215	-38987	ENSBTAG00000013663	CMSS1	cms1 ribosomal small subunit homolog
chr1	44069468	44069686	219	*	04H3K27ac_BT_peak_536	25	.	2.82703	4.1611	2.54548	204	Exon (NM_001101176/538564, exon 4 of 4)	1	44085962	44481330	395369	1	616567	NM_001038215	-16276	ENSBTAG00000013663	CMSS1	cms1 ribosomal small subunit homolog
chr1	44069767	44070355	589	*	04H3K27ac_BT_peak_537	52	.	3.60949	7.09102	5.22247	359	Exon (NM_001101176/538564, exon 4 of 4)	1	44085962	44481330	395369	1	616567	NM_001038215	-15607	ENSBTAG00000013663	CMSS1	cms1 ribosomal small subunit homolog
chr1	44106310	44106518	209	*	04H3K27ac_BT_peak_538	60	.	4.56763	7.95196	6.02341	54	Intron (NM_001038215/616567, intron 1 of 9)	1	44085962	44481330	395369	1	616567	NM_001038215	20348	ENSBTAG00000013663	CMSS1	cms1 ribosomal small subunit homolog
chr1	44113619	44114286	668	*	04H3K27ac_BT_peak_539	88	.	4.89476	11.0053	8.88298	505	Intron (NM_001038215/616567, intron 1 of 9)	1	44085962	44481330	395369	1	616567	NM_001038215	27657	ENSBTAG00000013663	CMSS1	cms1 ribosomal small subunit homolog
chr1	44114388	44114935	548	*	04H3K27ac_BT_peak_540	87	.	6.09712	10.9011	8.78963	167	Intron (NM_001038215/616567, intron 1 of 9)	1	44085962	44481330	395369	1	616567	NM_001038215	28426	ENSBTAG00000013663	CMSS1	cms1 ribosomal small subunit homolog
chr1	44115387	44116377	991	*	04H3K27ac_BT_peak_541	100	.	6.59302	12.1886	10.0064	719	Intron (NM_001038215/616567, intron 1 of 9)	1	44085962	44481330	395369	1	616567	NM_001038215	29425	ENSBTAG00000013663	CMSS1	cms1 ribosomal small subunit homolog
chr1	44119219	44120563	1345	*	04H3K27ac_BT_peak_542	203	.	10.76	23.0229	20.3837	853	Intron (NM_001038215/616567, intron 1 of 9)	1	44085962	44481330	395369	1	616567	NM_001038215	33257	ENSBTAG00000013663	CMSS1	cms1 ribosomal small subunit homolog
chr1	44120979	44121536	558	*	04H3K27ac_BT_peak_543	43	.	3.77107	6.17368	4.38111	308	Intron (NM_001038215/616567, intron 1 of 9)	1	44085962	44481330	395369	1	616567	NM_001038215	35017	ENSBTAG00000013663	CMSS1	cms1 ribosomal small subunit homolog
chr1	44121609	44122075	467	*	04H3K27ac_BT_peak_544	82	.	6.15927	10.2886	8.20268	177	Intron (NM_001038215/616567, intron 1 of 9)	1	44085962	44481330	395369	1	616567	NM_001038215	35647	ENSBTAG00000013663	CMSS1	cms1 ribosomal small subunit homolog
chr1	44124911	44125131	221	*	04H3K27ac_BT_peak_545	40	.	4.2397	5.80737	4.04934	40	Intron (NM_001038215/616567, intron 1 of 9)	1	44085962	44481330	395369	1	616567	NM_001038215	38949	ENSBTAG00000013663	CMSS1	cms1 ribosomal small subunit homolog
chr1	44125367	44125792	426	*	04H3K27ac_BT_peak_546	72	.	5.34108	9.31879	7.29234	149	Intron (NM_001038215/616567, intron 1 of 9)	1	44085962	44481330	395369	1	616567	NM_001038215	39405	ENSBTAG00000013663	CMSS1	cms1 ribosomal small subunit homolog
chr1	44126749	44126981	233	*	04H3K27ac_BT_peak_547	25	.	3.06686	4.14638	2.53615	85	Intron (NM_001038215/616567, intron 1 of 9)	1	44085962	44481330	395369	1	616567	NM_001038215	40787	ENSBTAG00000013663	CMSS1	cms1 ribosomal small subunit homolog
chr1	44127659	44128346	688	*	04H3K27ac_BT_peak_548	56	.	4.71511	7.53305	5.63245	25	Intron (NM_001038215/616567, intron 1 of 9)	1	44085962	44481330	395369	1	616567	NM_001038215	41697	ENSBTAG00000013663	CMSS1	cms1 ribosomal small subunit homolog
chr1	44128601	44128881	281	*	04H3K27ac_BT_peak_549	60	.	4.56763	7.95196	6.02341	199	Intron (NM_001038215/616567, intron 1 of 9)	1	44085962	44481330	395369	1	616567	NM_001038215	42639	ENSBTAG00000013663	CMSS1	cms1 ribosomal small subunit homolog
chr1	44129092	44129710	619	*	04H3K27ac_BT_peak_550	95	.	5.82646	11.7156	9.56053	200	Intron (NM_001038215/616567, intron 1 of 9)	1	44085962	44481330	395369	1	616567	NM_001038215	43130	ENSBTAG00000013663	CMSS1	cms1 ribosomal small subunit homolog
chr1	44130638	44131384	747	*	04H3K27ac_BT_peak_551	171	.	8.78391	19.6141	17.1079	613	Intron (NM_001038215/616567, intron 1 of 9)	1	44085962	44481330	395369	1	616567	NM_001038215	44676	ENSBTAG00000013663	CMSS1	cms1 ribosomal small subunit homolog
chr1	44131563	44132114	552	*	04H3K27ac_BT_peak_552	50	.	4.24055	6.9063	5.05153	318	Intron (NM_001038215/616567, intron 1 of 9)	1	44085962	44481330	395369	1	616567	NM_001038215	45601	ENSBTAG00000013663	CMSS1	cms1 ribosomal small subunit homolog
chr1	44132357	44132644	288	*	04H3K27ac_BT_peak_553	48	.	4.40213	6.6833	4.84753	47	Intron (NM_001038215/616567, intron 1 of 9)	1	44085962	44481330	395369	1	616567	NM_001038215	46395	ENSBTAG00000013663	CMSS1	cms1 ribosomal small subunit homolog
chr1	44132732	44133296	565	*	04H3K27ac_BT_peak_554	60	.	5.18589	7.95364	6.02481	188	Intron (NM_001038215/616567, intron 1 of 9)	1	44085962	44481330	395369	1	616567	NM_001038215	46770	ENSBTAG00000013663	CMSS1	cms1 ribosomal small subunit homolog
chr1	44134395	44134615	221	*	04H3K27ac_BT_peak_555	40	.	4.27312	5.85924	4.09673	99	Intron (NM_001038215/616567, intron 1 of 9)	1	44085962	44481330	395369	1	616567	NM_001038215	48433	ENSBTAG00000013663	CMSS1	cms1 ribosomal small subunit homolog
chr1	44134702	44135028	327	*	04H3K27ac_BT_peak_556	66	.	5.37805	8.62745	6.65039	194	Intron (NM_001038215/616567, intron 1 of 9)	1	44085962	44481330	395369	1	616567	NM_001038215	48740	ENSBTAG00000013663	CMSS1	cms1 ribosomal small subunit homolog
chr1	44135259	44135501	243	*	04H3K27ac_BT_peak_557	70	.	5.48938	9.04944	7.04915	84	Intron (NM_001038215/616567, intron 1 of 9)	1	44085962	44481330	395369	1	616567	NM_001038215	49297	ENSBTAG00000013663	CMSS1	cms1 ribosomal small subunit homolog
chr1	44135721	44136597	877	*	04H3K27ac_BT_peak_558	134	.	8.16905	15.8184	13.4727	202	Intron (NM_001038215/616567, intron 1 of 9)	1	44085962	44481330	395369	1	616567	NM_001038215	49759	ENSBTAG00000013663	CMSS1	cms1 ribosomal small subunit homolog
chr1	44136717	44139290	2574	*	04H3K27ac_BT_peak_559	270	.	12.0799	29.9339	27.0691	1770	Intron (NM_001038215/616567, intron 1 of 9)	1	44085962	44481330	395369	1	616567	NM_001038215	50755	ENSBTAG00000013663	CMSS1	cms1 ribosomal small subunit homolog
chr1	44139409	44144220	4812	*	04H3K27ac_BT_peak_560	639	.	22.1613	67.685	63.9212	3236	Intron (NM_001038215/616567, intron 1 of 9)	1	44085962	44481330	395369	1	616567	NM_001038215	53447	ENSBTAG00000013663	CMSS1	cms1 ribosomal small subunit homolog
chr1	44145617	44146001	385	*	04H3K27ac_BT_peak_561	179	.	9.99324	20.5302	17.9846	185	Intron (NM_001038215/616567, intron 1 of 9)	1	44085962	44481330	395369	1	616567	NM_001038215	59655	ENSBTAG00000013663	CMSS1	cms1 ribosomal small subunit homolog
chr1	44146168	44147207	1040	*	04H3K27ac_BT_peak_562	62	.	4.55625	8.15808	6.21648	828	Intron (NM_001038215/616567, intron 1 of 9)	1	44085962	44481330	395369	1	616567	NM_001038215	60206	ENSBTAG00000013663	CMSS1	cms1 ribosomal small subunit homolog
chr1	44147917	44148217	301	*	04H3K27ac_BT_peak_563	45	.	4.62568	6.4033	4.5931	252	Intron (NM_001038215/616567, intron 1 of 9)	1	44085962	44481330	395369	1	616567	NM_001038215	61955	ENSBTAG00000013663	CMSS1	cms1 ribosomal small subunit homolog
chr1	44159857	44160223	367	*	04H3K27ac_BT_peak_564	72	.	5.65407	9.31879	7.29234	231	Intron (NM_001038215/616567, intron 1 of 9)	1	44085962	44481330	395369	1	616567	NM_001038215	73895	ENSBTAG00000013663	CMSS1	cms1 ribosomal small subunit homolog
chr1	44160744	44161797	1054	*	04H3K27ac_BT_peak_565	85	.	3.88081	10.6508	8.54949	156	Intron (NM_001038215/616567, intron 1 of 9)	1	44085962	44481330	395369	1	616567	NM_001038215	74782	ENSBTAG00000013663	CMSS1	cms1 ribosomal small subunit homolog
chr1	44162319	44162547	229	*	04H3K27ac_BT_peak_566	45	.	4.62568	6.4033	4.5931	145	Intron (NM_001038215/616567, intron 1 of 9)	1	44085962	44481330	395369	1	616567	NM_001038215	76357	ENSBTAG00000013663	CMSS1	cms1 ribosomal small subunit homolog
chr1	44176208	44176446	239	*	04H3K27ac_BT_peak_567	48	.	4.40213	6.6833	4.84753	139	Intron (NM_001038215/616567, intron 1 of 9)	1	44085962	44481330	395369	1	616567	NM_001038215	90246	ENSBTAG00000013663	CMSS1	cms1 ribosomal small subunit homolog
chr1	44177985	44178263	279	*	04H3K27ac_BT_peak_568	31	.	3.3016	4.79185	3.11495	199	Intron (NM_001038215/616567, intron 1 of 9)	1	44085962	44481330	395369	1	616567	NM_001038215	92023	ENSBTAG00000013663	CMSS1	cms1 ribosomal small subunit homolog
chr1	44178691	44179013	323	*	04H3K27ac_BT_peak_569	48	.	4.40213	6.6833	4.84753	156	Intron (NM_001038215/616567, intron 1 of 9)	1	44085962	44481330	395369	1	616567	NM_001038215	92729	ENSBTAG00000013663	CMSS1	cms1 ribosomal small subunit homolog
chr1	44229131	44230082	952	*	04H3K27ac_BT_peak_570	58	.	3.76599	7.73977	5.82061	620	Intron (NM_001038215/616567, intron 1 of 9)	1	44085962	44481330	395369	1	616567	NM_001038215	143169	ENSBTAG00000013663	CMSS1	cms1 ribosomal small subunit homolog
chr1	44238240	44238738	499	*	04H3K27ac_BT_peak_571	110	.	6.44125	13.3049	11.0717	174	Intron (NM_001038215/616567, intron 1 of 9)	1	44085962	44481330	395369	1	616567	NM_001038215	152278	ENSBTAG00000013663	CMSS1	cms1 ribosomal small subunit homolog
chr1	44238860	44239195	336	*	04H3K27ac_BT_peak_572	56	.	4.94251	7.56363	5.66101	153	Intron (NM_001038215/616567, intron 1 of 9)	1	44085962	44481330	395369	1	616567	NM_001038215	152898	ENSBTAG00000013663	CMSS1	cms1 ribosomal small subunit homolog
chr1	44244439	44244647	209	*	04H3K27ac_BT_peak_573	26	.	2.69144	4.24476	2.62119	117	Intron (NM_001038215/616567, intron 1 of 9)	1	44085962	44481330	395369	1	616567	NM_001038215	158477	ENSBTAG00000013663	CMSS1	cms1 ribosomal small subunit homolog
chr1	44244741	44246463	1723	*	04H3K27ac_BT_peak_574	159	.	8.39453	18.363	15.91	557	Intron (NM_001038215/616567, intron 1 of 9)	1	44085962	44481330	395369	1	616567	NM_001038215	158779	ENSBTAG00000013663	CMSS1	cms1 ribosomal small subunit homolog
chr1	44246640	44246962	323	*	04H3K27ac_BT_peak_575	104	.	5.88372	12.6839	10.474	152	Intron (NM_001038215/616567, intron 1 of 9)	1	44085962	44481330	395369	1	616567	NM_001038215	160678	ENSBTAG00000013663	CMSS1	cms1 ribosomal small subunit homolog
chr1	44247228	44248164	937	*	04H3K27ac_BT_peak_576	96	.	5.64898	11.7967	9.63428	314	Intron (NM_001038215/616567, intron 1 of 9)	1	44085962	44481330	395369	1	616567	NM_001038215	161266	ENSBTAG00000013663	CMSS1	cms1 ribosomal small subunit homolog
chr1	44248449	44248657	209	*	04H3K27ac_BT_peak_577	32	.	3.49699	4.88619	3.20445	61	Intron (NM_001038215/616567, intron 1 of 9)	1	44085962	44481330	395369	1	616567	NM_001038215	162487	ENSBTAG00000013663	CMSS1	cms1 ribosomal small subunit homolog
chr1	44249096	44249329	234	*	04H3K27ac_BT_peak_578	20	.	2.64128	3.5627	2.01068	46	Intron (NM_001038215/616567, intron 1 of 9)	1	44085962	44481330	395369	1	616567	NM_001038215	163134	ENSBTAG00000013663	CMSS1	cms1 ribosomal small subunit homolog
chr1	44249863	44250431	569	*	04H3K27ac_BT_peak_579	99	.	6.28009	12.1037	9.92492	377	Intron (NM_001038215/616567, intron 1 of 9)	1	44085962	44481330	395369	1	616567	NM_001038215	163901	ENSBTAG00000013663	CMSS1	cms1 ribosomal small subunit homolog
chr1	44250749	44251602	854	*	04H3K27ac_BT_peak_580	101	.	6.17359	12.3594	10.169	203	Intron (NM_001038215/616567, intron 1 of 9)	1	44085962	44481330	395369	1	616567	NM_001038215	164787	ENSBTAG00000013663	CMSS1	cms1 ribosomal small subunit homolog
chr1	44251716	44252345	630	*	04H3K27ac_BT_peak_581	97	.	6.44458	11.9367	9.76663	159	Intron (NM_001038215/616567, intron 1 of 9)	1	44085962	44481330	395369	1	616567	NM_001038215	165754	ENSBTAG00000013663	CMSS1	cms1 ribosomal small subunit homolog
chr1	44255553	44255761	209	*	04H3K27ac_BT_peak_582	67	.	5.10295	8.78712	6.79835	81	Intron (NM_001038215/616567, intron 1 of 9)	1	44085962	44481330	395369	1	616567	NM_001038215	169591	ENSBTAG00000013663	CMSS1	cms1 ribosomal small subunit homolog
chr1	44287842	44288496	655	*	04H3K27ac_BT_peak_583	30	.	2.82558	4.75456	3.08471	454	Intron (NM_001038215/616567, intron 1 of 9)	1	44483383	44508873	25491	1	531379	NM_001038150	-194887	ENSBTAG00000013667	TMEM30C	transmembrane protein 30C
chr1	44289346	44290942	1597	*	04H3K27ac_BT_peak_584	309	.	9.77732	33.8953	30.9141	572	Intron (NM_001038215/616567, intron 1 of 9)	1	44483383	44508873	25491	1	531379	NM_001038150	-192441	ENSBTAG00000013667	TMEM30C	transmembrane protein 30C
chr1	44291049	44291388	340	*	04H3K27ac_BT_peak_585	106	.	5.58154	12.9054	10.6859	167	Intron (NM_001038215/616567, intron 1 of 9)	1	44483383	44508873	25491	1	531379	NM_001038150	-191995	ENSBTAG00000013667	TMEM30C	transmembrane protein 30C
chr1	44291823	44292553	731	*	04H3K27ac_BT_peak_586	139	.	7.84495	16.3197	13.9507	514	Intron (NM_001038215/616567, intron 1 of 9)	1	44483383	44508873	25491	1	531379	NM_001038150	-190830	ENSBTAG00000013667	TMEM30C	transmembrane protein 30C
chr1	44292774	44293367	594	*	04H3K27ac_BT_peak_587	89	.	6.49628	11.114	8.98899	431	Intron (NM_001038215/616567, intron 1 of 9)	1	44483383	44508873	25491	1	531379	NM_001038150	-190016	ENSBTAG00000013667	TMEM30C	transmembrane protein 30C
chr1	44308125	44309957	1833	*	04H3K27ac_BT_peak_588	349	.	13.7917	38.0296	34.9342	312	Intron (NM_001038215/616567, intron 1 of 9)	1	44483383	44508873	25491	1	531379	NM_001038150	-173426	ENSBTAG00000013667	TMEM30C	transmembrane protein 30C
chr1	44313988	44314272	285	*	04H3K27ac_BT_peak_589	40	.	4.08914	5.86499	4.0984	167	Intron (NM_001038215/616567, intron 1 of 9)	1	44483383	44508873	25491	1	531379	NM_001038150	-169111	ENSBTAG00000013667	TMEM30C	transmembrane protein 30C
chr1	44314345	44314734	390	*	04H3K27ac_BT_peak_590	166	.	8.82082	19.1153	16.6315	208	Intron (NM_001038215/616567, intron 1 of 9)	1	44483383	44508873	25491	1	531379	NM_001038150	-168649	ENSBTAG00000013667	TMEM30C	transmembrane protein 30C
chr1	44315482	44316074	593	*	04H3K27ac_BT_peak_591	110	.	6.44125	13.3049	11.0717	77	Intron (NM_001038215/616567, intron 1 of 9)	1	44483383	44508873	25491	1	531379	NM_001038150	-167309	ENSBTAG00000013667	TMEM30C	transmembrane protein 30C
chr1	44319673	44320673	1001	*	04H3K27ac_BT_peak_592	81	.	5.96705	10.2513	8.17	508	Intron (NM_001038215/616567, intron 1 of 9)	1	44483383	44508873	25491	1	531379	NM_001038150	-162710	ENSBTAG00000013667	TMEM30C	transmembrane protein 30C
chr1	44321390	44321710	321	*	04H3K27ac_BT_peak_593	74	.	5.64532	9.4465	7.41395	194	Intron (NM_001038215/616567, intron 1 of 9)	1	44483383	44508873	25491	1	531379	NM_001038150	-161673	ENSBTAG00000013667	TMEM30C	transmembrane protein 30C
chr1	44322277	44322591	315	*	04H3K27ac_BT_peak_594	51	.	4.58396	6.98214	5.12414	79	Intron (NM_001038215/616567, intron 1 of 9)	1	44483383	44508873	25491	1	531379	NM_001038150	-160792	ENSBTAG00000013667	TMEM30C	transmembrane protein 30C
chr1	44328192	44329277	1086	*	04H3K27ac_BT_peak_595	35	.	3.39244	5.31046	3.58913	177	Intron (NM_001038215/616567, intron 1 of 9)	1	44483383	44508873	25491	1	531379	NM_001038150	-154106	ENSBTAG00000013667	TMEM30C	transmembrane protein 30C
chr1	44329367	44329653	287	*	04H3K27ac_BT_peak_596	49	.	4.28777	6.8059	4.96427	109	Intron (NM_001038215/616567, intron 1 of 9)	1	44483383	44508873	25491	1	531379	NM_001038150	-153730	ENSBTAG00000013667	TMEM30C	transmembrane protein 30C
chr1	44329753	44330639	887	*	04H3K27ac_BT_peak_597	215	.	10.0358	24.2325	21.5534	716	Intron (NM_001038215/616567, intron 1 of 9)	1	44483383	44508873	25491	1	531379	NM_001038150	-152744	ENSBTAG00000013667	TMEM30C	transmembrane protein 30C
chr1	44330793	44331488	696	*	04H3K27ac_BT_peak_598	104	.	5.27034	12.6201	10.4173	512	Intron (NM_001038215/616567, intron 1 of 9)	1	44483383	44508873	25491	1	531379	NM_001038150	-151895	ENSBTAG00000013667	TMEM30C	transmembrane protein 30C
chr1	44335069	44336775	1707	*	04H3K27ac_BT_peak_599	87	.	4.16694	10.8899	8.78067	709	Intron (NM_001038215/616567, intron 1 of 9)	1	44483383	44508873	25491	1	531379	NM_001038150	-146608	ENSBTAG00000013667	TMEM30C	transmembrane protein 30C
chr1	44337313	44338821	1509	*	04H3K27ac_BT_peak_600	85	.	3.99818	10.6508	8.54949	179	Intron (NM_001038215/616567, intron 1 of 9)	1	44483383	44508873	25491	1	531379	NM_001038150	-144562	ENSBTAG00000013667	TMEM30C	transmembrane protein 30C
chr1	44346703	44347529	827	*	04H3K27ac_BT_peak_601	72	.	5.64203	9.29918	7.27862	194	Intron (NM_001038215/616567, intron 1 of 9)	1	44483383	44508873	25491	1	531379	NM_001038150	-135854	ENSBTAG00000013667	TMEM30C	transmembrane protein 30C
chr1	44352790	44353013	224	*	04H3K27ac_BT_peak_602	55	.	4.32918	7.39441	5.50302	91	Intron (NM_001038215/616567, intron 1 of 9)	1	44483383	44508873	25491	1	531379	NM_001038150	-130370	ENSBTAG00000013667	TMEM30C	transmembrane protein 30C
chr1	44455410	44455618	209	*	04H3K27ac_BT_peak_603	54	.	5.00908	7.32583	5.43945	139	Intron (NM_001038215/616567, intron 2 of 9)	1	44483383	44508873	25491	1	531379	NM_001038150	-27765	ENSBTAG00000013667	TMEM30C	transmembrane protein 30C
chr1	44457588	44458013	426	*	04H3K27ac_BT_peak_604	91	.	6.8868	11.2732	9.13682	265	Intron (NM_001038215/616567, intron 2 of 9)	1	44483383	44508873	25491	1	531379	NM_001038150	-25370	ENSBTAG00000013667	TMEM30C	transmembrane protein 30C
chr1	44458086	44458580	495	*	04H3K27ac_BT_peak_605	127	.	7.13394	15.052	12.739	208	Exon (NM_001038215/616567, exon 3 of 10)	1	44483383	44508873	25491	1	531379	NM_001038150	-24803	ENSBTAG00000013667	TMEM30C	transmembrane protein 30C
chr1	44458989	44459770	782	*	04H3K27ac_BT_peak_606	115	.	7.00872	13.8498	11.5869	180	Intron (NM_001038215/616567, intron 3 of 9)	1	44483383	44508873	25491	1	531379	NM_001038150	-23613	ENSBTAG00000013667	TMEM30C	transmembrane protein 30C
chr1	44487755	44488043	289	*	04H3K27ac_BT_peak_607	54	.	4.40494	7.32976	5.44319	84	Intron (NM_001038150/531379, intron 3 of 8)	1	44483383	44508873	25491	1	531379	NM_001038150	4372	ENSBTAG00000013667	TMEM30C	transmembrane protein 30C
chr1	44554237	44554483	247	*	04H3K27ac_BT_peak_608	65	.	5.14162	8.47191	6.50049	75	Distal Intergenic	1	44617616	44637448	19833	1	520620	NM_001038133	-63133	ENSBTAG00000004833	NIT2	nitrilase family member 2
chr1	44555361	44556332	972	*	04H3K27ac_BT_peak_609	221	.	7.80618	24.8334	22.1336	161	Distal Intergenic	1	44617616	44637448	19833	1	520620	NM_001038133	-61284	ENSBTAG00000004833	NIT2	nitrilase family member 2
chr1	44577746	44578072	327	*	04H3K27ac_BT_peak_610	82	.	6.15927	10.2886	8.20268	159	Distal Intergenic	1	44617616	44637448	19833	1	520620	NM_001038133	-39544	ENSBTAG00000004833	NIT2	nitrilase family member 2
chr1	44579296	44579514	219	*	04H3K27ac_BT_peak_611	50	.	4.00581	6.9063	5.05153	138	Distal Intergenic	1	44617616	44637448	19833	1	520620	NM_001038133	-38102	ENSBTAG00000004833	NIT2	nitrilase family member 2
chr1	44600275	44600578	304	*	04H3K27ac_BT_peak_612	91	.	6.54267	11.3342	9.19213	133	Distal Intergenic	1	44617616	44637448	19833	1	520620	NM_001038133	-17038	ENSBTAG00000004833	NIT2	nitrilase family member 2
chr1	44617529	44618169	641	*	04H3K27ac_BT_peak_613	306	.	12.9636	33.6125	30.6402	319	Promoter (<=1kb)	1	44617616	44637448	19833	1	520620	NM_001038133	0	ENSBTAG00000004833	NIT2	nitrilase family member 2
chr1	44621549	44622054	506	*	04H3K27ac_BT_peak_614	46	.	3.453	6.46191	4.64645	421	Intron (NM_001038133/520620, intron 1 of 9)	1	44617616	44637448	19833	1	520620	NM_001038133	3933	ENSBTAG00000004833	NIT2	nitrilase family member 2
chr1	44622550	44622865	316	*	04H3K27ac_BT_peak_615	81	.	5.71085	10.2415	8.16244	174	Exon (NM_001038133/520620, exon 2 of 10)	1	44617616	44637448	19833	1	520620	NM_001038133	4934	ENSBTAG00000004833	NIT2	nitrilase family member 2
chr1	44623885	44624153	269	*	04H3K27ac_BT_peak_616	72	.	5.34108	9.31879	7.29234	87	Intron (NM_001038133/520620, intron 2 of 9)	1	44617616	44637448	19833	1	520620	NM_001038133	6269	ENSBTAG00000004833	NIT2	nitrilase family member 2
chr1	44631850	44632774	925	*	04H3K27ac_BT_peak_617	90	.	6.28003	11.2084	9.07743	208	Exon (NM_001038133/520620, exon 7 of 10)	1	44617616	44637448	19833	1	520620	NM_001038133	14234	ENSBTAG00000004833	NIT2	nitrilase family member 2
chr1	44633044	44633262	219	*	04H3K27ac_BT_peak_618	70	.	5.18552	9.04944	7.04915	121	Intron (NM_001038133/520620, intron 7 of 9)	1	44617616	44637448	19833	1	520620	NM_001038133	15428	ENSBTAG00000004833	NIT2	nitrilase family member 2
chr1	44648702	44649139	438	*	04H3K27ac_BT_peak_619	62	.	5.13331	8.2273	6.28239	79	Distal Intergenic	1	44617616	44637448	19833	1	520620	NM_001038133	31086	ENSBTAG00000004833	NIT2	nitrilase family member 2
chr1	44679419	44680397	979	*	04H3K27ac_BT_peak_620	39	.	3.97004	5.67122	3.91829	872	Intron (NM_001075328/507707, intron 1 of 11)	1	44650782	44687949	37168	2	507707	NM_001075328	7552	ENSBTAG00000014302	TOMM70	translocase of outer mitochondrial membrane 70
chr1	44686059	44686786	728	*	04H3K27ac_BT_peak_621	156	.	9.22644	18.1081	15.6627	455	Promoter (1-2kb)	1	44650782	44687949	37168	2	507707	NM_001075328	1163	ENSBTAG00000014302	TOMM70	translocase of outer mitochondrial membrane 70
chr1	44687148	44688050	903	*	04H3K27ac_BT_peak_622	581	.	19.4254	61.765	58.1131	622	Promoter (<=1kb)	1	44650782	44687949	37168	2	507707	NM_001075328	0	ENSBTAG00000014302	TOMM70	translocase of outer mitochondrial membrane 70
chr1	44688155	44688982	828	*	04H3K27ac_BT_peak_623	122	.	6.35319	14.5125	12.2176	615	Promoter (<=1kb)	1	44688566	44729118	40553	1	507217	NM_001205535	0	ENSBTAG00000034442	LNP1	leukemia NUP98 fusion partner 1
chr1	44977988	44978678	691	*	04H3K27ac_BT_peak_624	88	.	5.41424	10.9285	8.81179	497	Intron (NM_001075405/509461, intron 1 of 5)	1	44948306	45061339	113034	1	509461	NM_001075405	29682	ENSBTAG00000004459	TMEM45A	transmembrane protein 45A
chr1	44979232	44979770	539	*	04H3K27ac_BT_peak_625	96	.	6.40099	11.8623	9.69386	339	Intron (NM_001075405/509461, intron 1 of 5)	1	44948306	45061339	113034	1	509461	NM_001075405	30926	ENSBTAG00000004459	TMEM45A	transmembrane protein 45A
chr1	44980006	44980859	854	*	04H3K27ac_BT_peak_626	177	.	9.14673	20.2571	17.7311	653	Intron (NM_001075405/509461, intron 1 of 5)	1	44948306	45061339	113034	1	509461	NM_001075405	31700	ENSBTAG00000004459	TMEM45A	transmembrane protein 45A
chr1	44997731	44997976	246	*	04H3K27ac_BT_peak_627	25	.	3.06686	4.14638	2.53615	45	Intron (NM_001075405/509461, intron 1 of 5)	1	44948306	45061339	113034	1	509461	NM_001075405	49425	ENSBTAG00000004459	TMEM45A	transmembrane protein 45A
chr1	45041248	45041713	466	*	04H3K27ac_BT_peak_628	96	.	5.64898	11.7967	9.63428	191	Intron (NM_001075405/509461, intron 4 of 5)	1	45082065	45145327	63263	1	523482	NM_001083702	-40352	ENSBTAG00000012140	ADGRG7	adhesion G protein-coupled receptor G7
chr1	45042155	45042506	352	*	04H3K27ac_BT_peak_629	51	.	4.08132	7.04994	5.18438	165	Intron (NM_001075405/509461, intron 4 of 5)	1	45082065	45145327	63263	1	523482	NM_001083702	-39559	ENSBTAG00000012140	ADGRG7	adhesion G protein-coupled receptor G7
chr1	45042884	45043313	430	*	04H3K27ac_BT_peak_630	60	.	4.1436	7.99138	6.05813	326	Intron (NM_001075405/509461, intron 4 of 5)	1	45082065	45145327	63263	1	523482	NM_001083702	-38752	ENSBTAG00000012140	ADGRG7	adhesion G protein-coupled receptor G7
chr1	45155975	45156925	951	*	04H3K27ac_BT_peak_631	1309	.	34.7616	135.566	130.906	329	Promoter (<=1kb)	1	45156043	45188355	32313	1	505171	NM_001192976	0	ENSBTAG00000016363	TFG	trafficking from ER to golgi regulator
chr1	45157116	45157831	716	*	04H3K27ac_BT_peak_632	89	.	5.51629	11.1258	8.99955	155	Promoter (1-2kb)	1	45156043	45188355	32313	1	505171	NM_001192976	1073	ENSBTAG00000016363	TFG	trafficking from ER to golgi regulator
chr1	45158011	45158365	355	*	04H3K27ac_BT_peak_633	40	.	4.08914	5.86499	4.0984	171	Promoter (1-2kb)	1	45156043	45188355	32313	1	505171	NM_001192976	1968	ENSBTAG00000016363	TFG	trafficking from ER to golgi regulator
chr1	45159530	45160045	516	*	04H3K27ac_BT_peak_634	54	.	4.98069	7.28141	5.40559	377	Intron (NM_001192976/505171, intron 1 of 7)	1	45156043	45188355	32313	1	505171	NM_001192976	3487	ENSBTAG00000016363	TFG	trafficking from ER to golgi regulator
chr1	45163127	45163361	235	*	04H3K27ac_BT_peak_635	48	.	4.40213	6.6833	4.84753	48	Intron (NM_001192976/505171, intron 2 of 7)	1	45156043	45188355	32313	1	505171	NM_001192976	7084	ENSBTAG00000016363	TFG	trafficking from ER to golgi regulator
chr1	45163621	45163869	249	*	04H3K27ac_BT_peak_636	37	.	4.24229	5.51772	3.77549	71	Intron (NM_001192976/505171, intron 2 of 7)	1	45156043	45188355	32313	1	505171	NM_001192976	7578	ENSBTAG00000016363	TFG	trafficking from ER to golgi regulator
chr1	45171663	45171933	271	*	04H3K27ac_BT_peak_637	43	.	3.77107	6.17368	4.38111	171	Intron (NM_001192976/505171, intron 4 of 7)	1	45156043	45188355	32313	1	505171	NM_001192976	15620	ENSBTAG00000016363	TFG	trafficking from ER to golgi regulator
chr1	45241624	45242313	690	*	04H3K27ac_BT_peak_638	69	.	4.78333	8.94474	6.94931	219	Distal Intergenic	1	45156043	45188355	32313	1	505171	NM_001192976	85581	ENSBTAG00000016363	TFG	trafficking from ER to golgi regulator
chr1	45242615	45242913	299	*	04H3K27ac_BT_peak_639	84	.	5.63827	10.5293	8.43316	140	Distal Intergenic	1	45156043	45188355	32313	1	505171	NM_001192976	86572	ENSBTAG00000016363	TFG	trafficking from ER to golgi regulator
chr1	45243135	45243734	600	*	04H3K27ac_BT_peak_640	81	.	4.70697	10.2238	8.14715	396	Distal Intergenic	1	45156043	45188355	32313	1	505171	NM_001192976	87092	ENSBTAG00000016363	TFG	trafficking from ER to golgi regulator
chr1	45244155	45244637	483	*	04H3K27ac_BT_peak_641	140	.	7.08951	16.4534	14.0764	294	Distal Intergenic	1	45156043	45188355	32313	1	505171	NM_001192976	88112	ENSBTAG00000016363	TFG	trafficking from ER to golgi regulator
chr1	45271937	45272505	569	*	04H3K27ac_BT_peak_642	88	.	6.34408	11.0071	8.88448	403	Distal Intergenic	1	45156043	45188355	32313	1	505171	NM_001192976	115894	ENSBTAG00000016363	TFG	trafficking from ER to golgi regulator
chr1	45465822	45466136	315	*	04H3K27ac_BT_peak_643	48	.	4.40213	6.6833	4.84753	109	Distal Intergenic	1	45156043	45188355	32313	1	505171	NM_001192976	309779	ENSBTAG00000016363	TFG	trafficking from ER to golgi regulator
chr1	45704766	45705178	413	*	04H3K27ac_BT_peak_644	67	.	5.23578	8.7637	6.77691	208	Distal Intergenic	1	45817784	45962890	145107	2	507820	NM_001101888	257712	ENSBTAG00000016932	SENP7	SUMO specific peptidase 7
chr1	45794571	45794816	246	*	04H3K27ac_BT_peak_645	54	.	5.00908	7.32583	5.43945	156	Distal Intergenic	1	45817784	45962890	145107	2	507820	NM_001101888	168074	ENSBTAG00000016932	SENP7	SUMO specific peptidase 7
chr1	45962479	45962725	247	*	04H3K27ac_BT_peak_646	41	.	2.82364	5.931	4.16209	181	Promoter (<=1kb)	1	45817784	45962890	145107	2	507820	NM_001101888	165	ENSBTAG00000016932	SENP7	SUMO specific peptidase 7
chr1	46001625	46003231	1607	*	04H3K27ac_BT_peak_647	476	.	12.782	51.0766	47.6529	597	Promoter (<=1kb)	1	46002022	46016857	14836	1	615197	NM_001038205	0	ENSBTAG00000015069	PCNP	PEST proteolytic signal containing nuclear protein
chr1	46003325	46003657	333	*	04H3K27ac_BT_peak_648	145	.	8.84305	16.9255	14.5304	189	Promoter (1-2kb)	1	46002022	46016857	14836	1	615197	NM_001038205	1303	ENSBTAG00000015069	PCNP	PEST proteolytic signal containing nuclear protein
chr1	46057832	46058436	605	*	04H3K27ac_BT_peak_649	254	.	8.06195	28.2135	25.4048	248	Promoter (<=1kb)	1	46028911	46058876	29966	2	538545	NM_001205556	440	ENSBTAG00000013460	ZBTB11	zinc finger and BTB domain containing 11
chr1	46059104	46059640	537	*	04H3K27ac_BT_peak_650	143	.	6.32246	16.739	14.3552	333	Promoter (<=1kb)	1	46028911	46058876	29966	2	538545	NM_001205556	-228	ENSBTAG00000013460	ZBTB11	zinc finger and BTB domain containing 11
chr1	46064603	46064945	343	*	04H3K27ac_BT_peak_651	111	.	7.64925	13.4327	11.1964	176	Promoter (2-3kb)	1	46061449	46066949	5501	2	282048	NM_174455	2004	ENSBTAG00000013461	RPL24	ribosomal protein L24
chr1	46065359	46065761	403	*	04H3K27ac_BT_peak_652	94	.	6.53943	11.6392	9.48637	226	Promoter (1-2kb)	1	46061449	46066949	5501	2	282048	NM_174455	1188	ENSBTAG00000013461	RPL24	ribosomal protein L24
chr1	46066173	46066993	821	*	04H3K27ac_BT_peak_653	338	.	14.4304	36.9427	33.8776	521	Promoter (<=1kb)	1	46061449	46066949	5501	2	282048	NM_174455	0	ENSBTAG00000013461	RPL24	ribosomal protein L24
chr1	46094459	46094667	209	*	04H3K27ac_BT_peak_654	48	.	4.40213	6.6833	4.84753	143	Intron (NM_001192424/540395, intron 9 of 10)	1	46110763	46165921	55159	1	532838	NM_001081529	-16096	ENSBTAG00000013465	NXPE3	neurexophilin and PC-esterase domain family member 3
chr1	46128332	46128757	426	*	04H3K27ac_BT_peak_655	54	.	3.95581	7.28745	5.4074	234	Intron (NM_001081529/532838, intron 4 of 7)	1	46110763	46165921	55159	1	532838	NM_001081529	17569	ENSBTAG00000013465	NXPE3	neurexophilin and PC-esterase domain family member 3
chr1	46132565	46132998	434	*	04H3K27ac_BT_peak_656	43	.	3.77107	6.17368	4.38111	24	Intron (NM_001081529/532838, intron 4 of 7)	1	46110763	46165921	55159	1	532838	NM_001081529	21802	ENSBTAG00000013465	NXPE3	neurexophilin and PC-esterase domain family member 3
chr1	46144397	46144637	241	*	04H3K27ac_BT_peak_657	33	.	3.77616	5.08049	3.38194	46	Exon (NM_001081529/532838, exon 5 of 8)	1	46110763	46165921	55159	1	532838	NM_001081529	33634	ENSBTAG00000013465	NXPE3	neurexophilin and PC-esterase domain family member 3
chr1	46153778	46154045	268	*	04H3K27ac_BT_peak_658	62	.	4.88165	8.16174	6.2184	155	Intron (NM_001081529/532838, intron 6 of 7)	1	46190242	46201252	11011	1	282713	NM_174726	-36197	ENSBTAG00000010987	NFKBIZ	NFKB inhibitor zeta
chr1	46154157	46154365	209	*	04H3K27ac_BT_peak_659	56	.	4.90415	7.50185	5.60574	160	Intron (NM_001081529/532838, intron 6 of 7)	1	46190242	46201252	11011	1	282713	NM_174726	-35877	ENSBTAG00000010987	NFKBIZ	NFKB inhibitor zeta
chr1	46169069	46169301	233	*	04H3K27ac_BT_peak_660	35	.	3.55297	5.23896	3.53492	46	Distal Intergenic	1	46190242	46201252	11011	1	282713	NM_174726	-20941	ENSBTAG00000010987	NFKBIZ	NFKB inhibitor zeta
chr1	46169666	46170021	356	*	04H3K27ac_BT_peak_661	46	.	4.48584	6.50152	4.68341	156	Distal Intergenic	1	46190242	46201252	11011	1	282713	NM_174726	-20221	ENSBTAG00000010987	NFKBIZ	NFKB inhibitor zeta
chr1	46188755	46189894	1140	*	04H3K27ac_BT_peak_662	684	.	19.2148	72.2726	68.4248	935	Promoter (<=1kb)	1	46190242	46201252	11011	1	282713	NM_174726	-348	ENSBTAG00000010987	NFKBIZ	NFKB inhibitor zeta
chr1	46189967	46191719	1753	*	04H3K27ac_BT_peak_663	925	.	21.4128	96.743	92.534	490	Promoter (<=1kb)	1	46190242	46201252	11011	1	282713	NM_174726	0	ENSBTAG00000010987	NFKBIZ	NFKB inhibitor zeta
chr1	46191918	46193007	1090	*	04H3K27ac_BT_peak_664	72	.	5.65407	9.31879	7.29234	274	Promoter (1-2kb)	1	46190242	46201252	11011	1	282713	NM_174726	1676	ENSBTAG00000010987	NFKBIZ	NFKB inhibitor zeta
chr1	46193769	46194015	247	*	04H3K27ac_BT_peak_665	88	.	5.41424	10.9285	8.81179	114	Exon (NM_174726/282713, exon 5 of 15)	1	46190242	46201252	11011	1	282713	NM_174726	3527	ENSBTAG00000010987	NFKBIZ	NFKB inhibitor zeta
chr1	46194141	46195276	1136	*	04H3K27ac_BT_peak_666	113	.	6.11845	13.5895	11.3359	192	Exon (NM_174726/282713, exon 8 of 15)	1	46190242	46201252	11011	1	282713	NM_174726	3899	ENSBTAG00000010987	NFKBIZ	NFKB inhibitor zeta
chr1	46195436	46196691	1256	*	04H3K27ac_BT_peak_667	77	.	4.23546	9.79599	7.7434	655	Exon (NM_174726/282713, exon 10 of 15)	1	46190242	46201252	11011	1	282713	NM_174726	5194	ENSBTAG00000010987	NFKBIZ	NFKB inhibitor zeta
chr1	46196821	46197029	209	*	04H3K27ac_BT_peak_668	35	.	3.71853	5.25714	3.54957	179	Intron (NM_174726/282713, intron 12 of 14)	1	46190242	46201252	11011	1	282713	NM_174726	6579	ENSBTAG00000010987	NFKBIZ	NFKB inhibitor zeta
chr1	46197421	46198434	1014	*	04H3K27ac_BT_peak_669	131	.	6.8369	15.4707	13.1349	165	Exon (NM_174726/282713, exon 13 of 15)	1	46190242	46201252	11011	1	282713	NM_174726	7179	ENSBTAG00000010987	NFKBIZ	NFKB inhibitor zeta
chr1	46198919	46199235	317	*	04H3K27ac_BT_peak_670	63	.	5.39248	8.28247	6.33017	239	Intron (NM_174726/282713, intron 14 of 14)	1	46190242	46201252	11011	1	282713	NM_174726	8677	ENSBTAG00000010987	NFKBIZ	NFKB inhibitor zeta
chr1	46269227	46269458	232	*	04H3K27ac_BT_peak_671	33	.	3.77616	5.08049	3.38194	108	Distal Intergenic	1	46190242	46201252	11011	1	282713	NM_174726	78985	ENSBTAG00000010987	NFKBIZ	NFKB inhibitor zeta
chr1	46304948	46305720	773	*	04H3K27ac_BT_peak_672	82	.	6.15927	10.2886	8.20268	261	Distal Intergenic	1	46190242	46201252	11011	1	282713	NM_174726	114706	ENSBTAG00000010987	NFKBIZ	NFKB inhibitor zeta
chr1	46411386	46411718	333	*	04H3K27ac_BT_peak_673	127	.	6.37285	15.0116	12.7003	202	Distal Intergenic	1	46190242	46201252	11011	1	282713	NM_174726	221144	ENSBTAG00000010987	NFKBIZ	NFKB inhibitor zeta
chr1	46411863	46412128	266	*	04H3K27ac_BT_peak_674	60	.	4.56763	7.95196	6.02341	86	Distal Intergenic	1	46190242	46201252	11011	1	282713	NM_174726	221621	ENSBTAG00000010987	NFKBIZ	NFKB inhibitor zeta
chr1	46523922	46524232	311	*	04H3K27ac_BT_peak_675	82	.	6.15927	10.2886	8.20268	172	Distal Intergenic	1	46802247	46802310	64	2	114482985	NR_162418	278078	ENSBTAG00000051892	MIR2285DK	microRNA mir-2285dk
chr1	46524606	46525083	478	*	04H3K27ac_BT_peak_676	64	.	5.0281	8.41215	6.4506	206	Distal Intergenic	1	46802247	46802310	64	2	114482985	NR_162418	277227	ENSBTAG00000051892	MIR2285DK	microRNA mir-2285dk
chr1	46533769	46534625	857	*	04H3K27ac_BT_peak_677	112	.	7.69286	13.5019	11.2581	206	Distal Intergenic	1	46802247	46802310	64	2	114482985	NR_162418	267685	ENSBTAG00000051892	MIR2285DK	microRNA mir-2285dk
chr1	46560201	46560503	303	*	04H3K27ac_BT_peak_678	25	.	2.82907	4.11731	2.51447	13	Distal Intergenic	1	46802247	46802310	64	2	114482985	NR_162418	241807	ENSBTAG00000051892	MIR2285DK	microRNA mir-2285dk
chr1	46561086	46562529	1444	*	04H3K27ac_BT_peak_679	112	.	5.45814	13.452	11.2111	727	Distal Intergenic	1	46802247	46802310	64	2	114482985	NR_162418	239781	ENSBTAG00000051892	MIR2285DK	microRNA mir-2285dk
chr1	46562641	46562922	282	*	04H3K27ac_BT_peak_680	95	.	5.82646	11.7156	9.56053	131	Distal Intergenic	1	46802247	46802310	64	2	114482985	NR_162418	239388	ENSBTAG00000051892	MIR2285DK	microRNA mir-2285dk
chr1	46579835	46580048	214	*	04H3K27ac_BT_peak_681	40	.	4.2397	5.80737	4.04934	194	Distal Intergenic	1	46802247	46802310	64	2	114482985	NR_162418	222262	ENSBTAG00000051892	MIR2285DK	microRNA mir-2285dk
chr1	46933910	46934204	295	*	04H3K27ac_BT_peak_682	54	.	5.00908	7.32583	5.43945	156	Distal Intergenic	1	46802247	46802310	64	2	114482985	NR_162418	-131600	ENSBTAG00000051892	MIR2285DK	microRNA mir-2285dk
chr1	46938141	46938349	209	*	04H3K27ac_BT_peak_683	36	.	3.93213	5.32684	3.60384	109	Distal Intergenic	1	46802247	46802310	64	2	114482985	NR_162418	-135831	ENSBTAG00000051892	MIR2285DK	microRNA mir-2285dk
chr1	49687154	49689181	2028	*	04H3K27ac_BT_peak_684	191	.	10.3766	21.7681	19.1752	897	Distal Intergenic	1	49931478	50158043	226566	1	281614	NM_174238	-242297	ENSBTAG00000000088	ALCAM	activated leukocyte cell adhesion molecule
chr1	49689520	49689752	233	*	04H3K27ac_BT_peak_685	46	.	4.27391	6.47069	4.65313	168	Distal Intergenic	1	49931478	50158043	226566	1	281614	NM_174238	-241726	ENSBTAG00000000088	ALCAM	activated leukocyte cell adhesion molecule
chr1	49689932	49690197	266	*	04H3K27ac_BT_peak_686	30	.	3.01686	4.70046	3.03502	61	Distal Intergenic	1	49931478	50158043	226566	1	281614	NM_174238	-241281	ENSBTAG00000000088	ALCAM	activated leukocyte cell adhesion molecule
chr1	49690550	49690878	329	*	04H3K27ac_BT_peak_687	54	.	5.00908	7.32583	5.43945	182	Distal Intergenic	1	49931478	50158043	226566	1	281614	NM_174238	-240600	ENSBTAG00000000088	ALCAM	activated leukocyte cell adhesion molecule
chr1	49925574	49926753	1180	*	04H3K27ac_BT_peak_688	90	.	6.28003	11.2084	9.07743	805	Distal Intergenic	1	49931478	50158043	226566	1	281614	NM_174238	-4725	ENSBTAG00000000088	ALCAM	activated leukocyte cell adhesion molecule
chr1	49930840	49933725	2886	*	04H3K27ac_BT_peak_689	1240	.	27.9491	128.577	124.001	772	Promoter (<=1kb)	1	49931478	50158043	226566	1	281614	NM_174238	0	ENSBTAG00000000088	ALCAM	activated leukocyte cell adhesion molecule
chr1	50027199	50027783	585	*	04H3K27ac_BT_peak_690	72	.	5.77587	9.27078	7.25212	88	Intron (NM_174238/281614, intron 1 of 14)	1	49931478	50158043	226566	1	281614	NM_174238	95721	ENSBTAG00000000088	ALCAM	activated leukocyte cell adhesion molecule
chr1	50352977	50353216	240	*	04H3K27ac_BT_peak_691	72	.	5.77587	9.27078	7.25212	64	Intron (NM_001205923/525906, intron 6 of 17)	1	50258766	50479888	221123	2	525906	NM_001205923	126672	ENSBTAG00000013057	CBLB	Cbl proto-oncogene B
chr1	50354026	50354576	551	*	04H3K27ac_BT_peak_692	56	.	4.71511	7.53305	5.63245	13	Intron (NM_001205923/525906, intron 6 of 17)	1	50258766	50479888	221123	2	525906	NM_001205923	125312	ENSBTAG00000013057	CBLB	Cbl proto-oncogene B
chr1	50400720	50401130	411	*	04H3K27ac_BT_peak_693	56	.	4.71511	7.53305	5.63245	352	Intron (NM_001205923/525906, intron 2 of 17)	1	50258766	50479888	221123	2	525906	NM_001205923	78758	ENSBTAG00000013057	CBLB	Cbl proto-oncogene B
chr1	50403145	50403360	216	*	04H3K27ac_BT_peak_694	45	.	4.03231	6.36061	4.55732	68	Intron (NM_001205923/525906, intron 2 of 17)	1	50258766	50479888	221123	2	525906	NM_001205923	76528	ENSBTAG00000013057	CBLB	Cbl proto-oncogene B
chr1	50403726	50403974	249	*	04H3K27ac_BT_peak_695	45	.	4.59946	6.36299	4.55857	126	Intron (NM_001205923/525906, intron 2 of 17)	1	50258766	50479888	221123	2	525906	NM_001205923	75914	ENSBTAG00000013057	CBLB	Cbl proto-oncogene B
chr1	50424100	50424351	252	*	04H3K27ac_BT_peak_696	43	.	3.77107	6.17368	4.38111	90	Intron (NM_001205923/525906, intron 2 of 17)	1	50258766	50479888	221123	2	525906	NM_001205923	55537	ENSBTAG00000013057	CBLB	Cbl proto-oncogene B
chr1	50424803	50425139	337	*	04H3K27ac_BT_peak_697	37	.	4.24229	5.51772	3.77549	138	Intron (NM_001205923/525906, intron 2 of 17)	1	50258766	50479888	221123	2	525906	NM_001205923	54749	ENSBTAG00000013057	CBLB	Cbl proto-oncogene B
chr1	50436450	50437100	651	*	04H3K27ac_BT_peak_698	80	.	5.1795	10.0802	8.01208	462	Intron (NM_001205923/525906, intron 2 of 17)	1	50258766	50479888	221123	2	525906	NM_001205923	42788	ENSBTAG00000013057	CBLB	Cbl proto-oncogene B
chr1	50437245	50438162	918	*	04H3K27ac_BT_peak_699	161	.	6.91398	18.5882	16.1217	481	Intron (NM_001205923/525906, intron 2 of 17)	1	50258766	50479888	221123	2	525906	NM_001205923	41726	ENSBTAG00000013057	CBLB	Cbl proto-oncogene B
chr1	50439272	50439539	268	*	04H3K27ac_BT_peak_700	67	.	5.42112	8.69749	6.71832	61	Intron (NM_001205923/525906, intron 2 of 17)	1	50258766	50479888	221123	2	525906	NM_001205923	40349	ENSBTAG00000013057	CBLB	Cbl proto-oncogene B
chr1	50452191	50452595	405	*	04H3K27ac_BT_peak_701	67	.	4.33139	8.71601	6.73238	61	Intron (NM_001205923/525906, intron 2 of 17)	1	50258766	50479888	221123	2	525906	NM_001205923	27293	ENSBTAG00000013057	CBLB	Cbl proto-oncogene B
chr1	50453039	50454330	1292	*	04H3K27ac_BT_peak_702	91	.	6.92606	11.3342	9.19213	1120	Intron (NM_001205923/525906, intron 2 of 17)	1	50258766	50479888	221123	2	525906	NM_001205923	25558	ENSBTAG00000013057	CBLB	Cbl proto-oncogene B
chr1	50479644	50481929	2286	*	04H3K27ac_BT_peak_703	548	.	17.6648	58.3831	54.8035	1249	Promoter (<=1kb)	1	50258766	50479888	221123	2	525906	NM_001205923	0	ENSBTAG00000013057	CBLB	Cbl proto-oncogene B
chr1	50579163	50579384	222	*	04H3K27ac_BT_peak_704	57	.	4.47529	7.66459	5.75199	155	Distal Intergenic	1	50258766	50479888	221123	2	525906	NM_001205923	-99275	ENSBTAG00000013057	CBLB	Cbl proto-oncogene B
chr1	50913930	50915495	1566	*	04H3K27ac_BT_peak_705	131	.	6.58793	15.4524	13.1179	331	Distal Intergenic	1	50258766	50479888	221123	2	525906	NM_001205923	-434042	ENSBTAG00000013057	CBLB	Cbl proto-oncogene B
chr1	50915677	50915885	209	*	04H3K27ac_BT_peak_706	30	.	3.85889	4.67244	3.01332	97	Distal Intergenic	1	50258766	50479888	221123	2	525906	NM_001205923	-435789	ENSBTAG00000013057	CBLB	Cbl proto-oncogene B
chr1	50916564	50917019	456	*	04H3K27ac_BT_peak_707	80	.	5.1795	10.0802	8.01208	148	Distal Intergenic	1	50258766	50479888	221123	2	525906	NM_001205923	-436676	ENSBTAG00000013057	CBLB	Cbl proto-oncogene B
chr1	50917706	50918127	422	*	04H3K27ac_BT_peak_708	54	.	5.00908	7.32583	5.43945	109	Distal Intergenic	1	50258766	50479888	221123	2	525906	NM_001205923	-437818	ENSBTAG00000013057	CBLB	Cbl proto-oncogene B
chr1	50925451	50926118	668	*	04H3K27ac_BT_peak_709	51	.	3.1766	6.96909	5.11218	201	Distal Intergenic	1	50258766	50479888	221123	2	525906	NM_001205923	-445563	ENSBTAG00000013057	CBLB	Cbl proto-oncogene B
chr1	51006239	51006997	759	*	04H3K27ac_BT_peak_710	139	.	7.84495	16.3197	13.9507	368	Distal Intergenic	1	50258766	50479888	221123	2	525906	NM_001205923	-526351	ENSBTAG00000013057	CBLB	Cbl proto-oncogene B
chr1	51007495	51007711	217	*	04H3K27ac_BT_peak_711	48	.	4.40213	6.6833	4.84753	112	Distal Intergenic	1	50258766	50479888	221123	2	525906	NM_001205923	-527607	ENSBTAG00000013057	CBLB	Cbl proto-oncogene B
chr1	51045126	51045520	395	*	04H3K27ac_BT_peak_712	50	.	4.00581	6.9063	5.05153	27	Distal Intergenic	1	50258766	50479888	221123	2	525906	NM_001205923	-565238	ENSBTAG00000013057	CBLB	Cbl proto-oncogene B
chr1	51045725	51045954	230	*	04H3K27ac_BT_peak_713	91	.	6.54267	11.3342	9.19213	139	Distal Intergenic	1	50258766	50479888	221123	2	525906	NM_001205923	-565837	ENSBTAG00000013057	CBLB	Cbl proto-oncogene B
chr1	51046090	51046364	275	*	04H3K27ac_BT_peak_714	37	.	4.24229	5.51772	3.77549	100	Distal Intergenic	1	50258766	50479888	221123	2	525906	NM_001205923	-566202	ENSBTAG00000013057	CBLB	Cbl proto-oncogene B
chr1	51046475	51046726	252	*	04H3K27ac_BT_peak_715	56	.	4.71511	7.53305	5.63245	114	Distal Intergenic	1	50258766	50479888	221123	2	525906	NM_001205923	-566587	ENSBTAG00000013057	CBLB	Cbl proto-oncogene B
chr1	51070219	51070435	217	*	04H3K27ac_BT_peak_716	56	.	4.71511	7.53305	5.63245	164	Distal Intergenic	1	50258766	50479888	221123	2	525906	NM_001205923	-590331	ENSBTAG00000013057	CBLB	Cbl proto-oncogene B
chr1	51492632	51492904	273	*	04H3K27ac_BT_peak_717	74	.	5.64532	9.4465	7.41395	73	Distal Intergenic	1	51788401	51788474	74	2	100313115	NR_030836	295570	ENSBTAG00000045335	MIR2286	microRNA mir-2286
chr1	51811456	51812906	1451	*	04H3K27ac_BT_peak_718	256	.	11.2629	28.4662	25.6482	230	Distal Intergenic	1	51788401	51788474	74	2	100313115	NR_030836	-22982	ENSBTAG00000045335	MIR2286	microRNA mir-2286
chr1	52133203	52134098	896	*	04H3K27ac_BT_peak_719	276	.	10.006	30.5066	27.6275	294	Promoter (<=1kb)	1	52133128	52425953	292826	1	533187	NM_001192759	75	ENSBTAG00000006893	BBX	BBX high mobility group box domain containing
chr1	52134369	52134580	212	*	04H3K27ac_BT_peak_720	37	.	4.18275	5.42807	3.70055	78	Promoter (1-2kb)	1	52133128	52425953	292826	1	533187	NM_001192759	1241	ENSBTAG00000006893	BBX	BBX high mobility group box domain containing
chr1	52134978	52136138	1161	*	04H3K27ac_BT_peak_721	234	.	11.1022	26.1996	23.4522	202	Promoter (1-2kb)	1	52133128	52425953	292826	1	533187	NM_001192759	1850	ENSBTAG00000006893	BBX	BBX high mobility group box domain containing
chr1	52213474	52213823	350	*	04H3K27ac_BT_peak_722	33	.	3.77616	5.08049	3.38194	298	Intron (NM_001192759/533187, intron 2 of 17)	1	52133128	52425953	292826	1	533187	NM_001192759	80346	ENSBTAG00000006893	BBX	BBX high mobility group box domain containing
chr1	52214085	52214909	825	*	04H3K27ac_BT_peak_723	72	.	4.94476	9.25272	7.23754	97	Intron (NM_001192759/533187, intron 2 of 17)	1	52133128	52425953	292826	1	533187	NM_001192759	80957	ENSBTAG00000006893	BBX	BBX high mobility group box domain containing
chr1	52413893	52414214	322	*	04H3K27ac_BT_peak_724	37	.	3.53633	5.46828	3.73372	174	Intron (NM_001192759/533187, intron 15 of 17)	1	52133128	52425953	292826	1	533187	NM_001192759	280765	ENSBTAG00000006893	BBX	BBX high mobility group box domain containing
chr1	52568708	52569421	714	*	04H3K27ac_BT_peak_725	167	.	9.23157	19.2536	16.7657	511	Distal Intergenic	1	52712126	52777176	65051	2	282661	NM_174708	207755	ENSBTAG00000003585	CD47	CD47 molecule
chr1	52641922	52642130	209	*	04H3K27ac_BT_peak_726	58	.	3.76599	7.73977	5.82061	143	Distal Intergenic	1	52712126	52777176	65051	2	282661	NM_174708	135046	ENSBTAG00000003585	CD47	CD47 molecule
chr1	52642717	52642997	281	*	04H3K27ac_BT_peak_727	45	.	3.84215	6.30663	4.50637	82	Distal Intergenic	1	52712126	52777176	65051	2	282661	NM_174708	134179	ENSBTAG00000003585	CD47	CD47 molecule
chr1	52650384	52651217	834	*	04H3K27ac_BT_peak_728	92	.	5.46455	11.4319	9.28657	162	Distal Intergenic	1	52712126	52777176	65051	2	282661	NM_174708	125959	ENSBTAG00000003585	CD47	CD47 molecule
chr1	52679779	52680119	341	*	04H3K27ac_BT_peak_729	76	.	5.82765	9.74683	7.69925	198	Distal Intergenic	1	52712126	52777176	65051	2	282661	NM_174708	97057	ENSBTAG00000003585	CD47	CD47 molecule
chr1	52708221	52708558	338	*	04H3K27ac_BT_peak_730	63	.	5.39248	8.28247	6.33017	166	Distal Intergenic	1	52712126	52777176	65051	2	282661	NM_174708	68618	ENSBTAG00000003585	CD47	CD47 molecule
chr1	52716077	52716643	567	*	04H3K27ac_BT_peak_731	102	.	7.30946	12.4057	10.2123	188	Intron (NM_174708/282661, intron 8 of 8)	1	52712126	52777176	65051	2	282661	NM_174708	60533	ENSBTAG00000003585	CD47	CD47 molecule
chr1	52716755	52717731	977	*	04H3K27ac_BT_peak_732	64	.	4.71003	8.44714	6.47911	281	Intron (NM_174708/282661, intron 8 of 8)	1	52712126	52777176	65051	2	282661	NM_174708	59445	ENSBTAG00000003585	CD47	CD47 molecule
chr1	52717836	52718080	245	*	04H3K27ac_BT_peak_733	48	.	4.40213	6.6833	4.84753	141	Intron (NM_174708/282661, intron 8 of 8)	1	52712126	52777176	65051	2	282661	NM_174708	59096	ENSBTAG00000003585	CD47	CD47 molecule
chr1	52718552	52718863	312	*	04H3K27ac_BT_peak_734	20	.	2.51405	3.6454	2.08098	55	Intron (NM_174708/282661, intron 7 of 8)	1	52712126	52777176	65051	2	282661	NM_174708	58313	ENSBTAG00000003585	CD47	CD47 molecule
chr1	52719692	52719956	265	*	04H3K27ac_BT_peak_735	56	.	4.71511	7.53305	5.63245	121	Intron (NM_174708/282661, intron 7 of 8)	1	52712126	52777176	65051	2	282661	NM_174708	57220	ENSBTAG00000003585	CD47	CD47 molecule
chr1	52720080	52720298	219	*	04H3K27ac_BT_peak_736	91	.	6.50558	11.2732	9.13682	162	Intron (NM_174708/282661, intron 7 of 8)	1	52712126	52777176	65051	2	282661	NM_174708	56878	ENSBTAG00000003585	CD47	CD47 molecule
chr1	52721747	52722026	280	*	04H3K27ac_BT_peak_737	104	.	6.07907	12.6265	10.4226	130	Intron (NM_174708/282661, intron 7 of 8)	1	52712126	52777176	65051	2	282661	NM_174708	55150	ENSBTAG00000003585	CD47	CD47 molecule
chr1	52722116	52722326	211	*	04H3K27ac_BT_peak_738	57	.	4.47529	7.66459	5.75199	186	Intron (NM_174708/282661, intron 7 of 8)	1	52712126	52777176	65051	2	282661	NM_174708	54850	ENSBTAG00000003585	CD47	CD47 molecule
chr1	52732006	52732424	419	*	04H3K27ac_BT_peak_739	33	.	3.77616	5.08049	3.38194	298	Intron (NM_174708/282661, intron 3 of 8)	1	52712126	52777176	65051	2	282661	NM_174708	44752	ENSBTAG00000003585	CD47	CD47 molecule
chr1	52738094	52738515	422	*	04H3K27ac_BT_peak_740	35	.	3.20465	5.31046	3.58913	256	Intron (NM_174708/282661, intron 3 of 8)	1	52712126	52777176	65051	2	282661	NM_174708	38661	ENSBTAG00000003585	CD47	CD47 molecule
chr1	52738691	52739095	405	*	04H3K27ac_BT_peak_741	25	.	2.67054	4.1611	2.54548	294	Intron (NM_174708/282661, intron 3 of 8)	1	52712126	52777176	65051	2	282661	NM_174708	38081	ENSBTAG00000003585	CD47	CD47 molecule
chr1	52752559	52752786	228	*	04H3K27ac_BT_peak_742	63	.	5.39248	8.28247	6.33017	139	Intron (NM_174708/282661, intron 2 of 8)	1	52712126	52777176	65051	2	282661	NM_174708	24390	ENSBTAG00000003585	CD47	CD47 molecule
chr1	52755167	52755400	234	*	04H3K27ac_BT_peak_743	42	.	4.00315	6.01587	4.23444	60	Intron (NM_174708/282661, intron 2 of 8)	1	52712126	52777176	65051	2	282661	NM_174708	21776	ENSBTAG00000003585	CD47	CD47 molecule
chr1	52756192	52756844	653	*	04H3K27ac_BT_peak_744	109	.	6.906	13.1909	10.961	179	Intron (NM_174708/282661, intron 2 of 8)	1	52712126	52777176	65051	2	282661	NM_174708	20332	ENSBTAG00000003585	CD47	CD47 molecule
chr1	52765755	52766103	349	*	04H3K27ac_BT_peak_745	60	.	4.83529	7.95196	6.02341	144	Intron (NM_174708/282661, intron 1 of 8)	1	52712126	52777176	65051	2	282661	NM_174708	11073	ENSBTAG00000003585	CD47	CD47 molecule
chr1	52766414	52767120	707	*	04H3K27ac_BT_peak_746	81	.	5.96705	10.2513	8.17	504	Intron (NM_174708/282661, intron 1 of 8)	1	52712126	52777176	65051	2	282661	NM_174708	10056	ENSBTAG00000003585	CD47	CD47 molecule
chr1	52767271	52767479	209	*	04H3K27ac_BT_peak_747	52	.	4.85704	7.08762	5.22137	152	Intron (NM_174708/282661, intron 1 of 8)	1	52712126	52777176	65051	2	282661	NM_174708	9697	ENSBTAG00000003585	CD47	CD47 molecule
chr1	52767829	52768399	571	*	04H3K27ac_BT_peak_748	117	.	7.70362	14.0216	11.7563	387	Intron (NM_174708/282661, intron 1 of 8)	1	52712126	52777176	65051	2	282661	NM_174708	8777	ENSBTAG00000003585	CD47	CD47 molecule
chr1	52768524	52769648	1125	*	04H3K27ac_BT_peak_749	144	.	8.45655	16.833	14.4454	430	Intron (NM_174708/282661, intron 1 of 8)	1	52712126	52777176	65051	2	282661	NM_174708	7528	ENSBTAG00000003585	CD47	CD47 molecule
chr1	52769858	52770243	386	*	04H3K27ac_BT_peak_750	25	.	3.06686	4.14638	2.53615	276	Intron (NM_174708/282661, intron 1 of 8)	1	52712126	52777176	65051	2	282661	NM_174708	6933	ENSBTAG00000003585	CD47	CD47 molecule
chr1	52770371	52770786	416	*	04H3K27ac_BT_peak_751	51	.	4.58396	6.98214	5.12414	178	Intron (NM_174708/282661, intron 1 of 8)	1	52712126	52777176	65051	2	282661	NM_174708	6390	ENSBTAG00000003585	CD47	CD47 molecule
chr1	52772429	52772662	234	*	04H3K27ac_BT_peak_752	31	.	3.3016	4.79185	3.11495	104	Intron (NM_174708/282661, intron 1 of 8)	1	52712126	52777176	65051	2	282661	NM_174708	4514	ENSBTAG00000003585	CD47	CD47 molecule
chr1	52775466	52777403	1938	*	04H3K27ac_BT_peak_753	348	.	12.5974	37.9185	34.8252	1491	Promoter (<=1kb)	1	52712126	52777176	65051	2	282661	NM_174708	0	ENSBTAG00000003585	CD47	CD47 molecule
chr1	52777497	52777734	238	*	04H3K27ac_BT_peak_754	57	.	4.47529	7.66459	5.75199	126	Promoter (<=1kb)	1	52712126	52777176	65051	2	282661	NM_174708	-321	ENSBTAG00000003585	CD47	CD47 molecule
chr1	52790369	52790729	361	*	04H3K27ac_BT_peak_755	35	.	3.31304	5.29351	3.58103	95	Distal Intergenic	1	52712126	52777176	65051	2	282661	NM_174708	-13193	ENSBTAG00000003585	CD47	CD47 molecule
chr1	52791265	52792080	816	*	04H3K27ac_BT_peak_756	171	.	7.66876	19.6633	17.1553	164	Distal Intergenic	1	52712126	52777176	65051	2	282661	NM_174708	-14089	ENSBTAG00000003585	CD47	CD47 molecule
chr1	52952927	52953373	447	*	04H3K27ac_BT_peak_757	208	.	8.70057	23.5121	20.8593	271	Promoter (<=1kb)	1	52879906	52953385	73480	2	531436	NM_001105403	12	ENSBTAG00000005787	IFT57	intraflagellar transport 57
chr1	53014319	53014527	209	*	04H3K27ac_BT_peak_758	26	.	3.46318	4.33257	2.69884	47	Distal Intergenic	1	52879906	52953385	73480	2	531436	NM_001105403	-60934	ENSBTAG00000005787	IFT57	intraflagellar transport 57
chr1	53338089	53339405	1317	*	04H3K27ac_BT_peak_759	385	.	15.0131	41.7804	38.5866	639	Promoter (<=1kb)	1	53314656	53338782	24127	2	538580	NM_001103284	0	ENSBTAG00000017140	CIP2A	cellular inhibitor of PP2A
chr1	53339700	53339937	238	*	04H3K27ac_BT_peak_760	48	.	4.40213	6.6833	4.84753	161	Promoter (<=1kb)	1	53338853	53468674	129822	1	537349	NM_001076092	847	ENSBTAG00000006158	DZIP3	DAZ interacting zinc finger protein 3
chr1	53554585	53554972	388	*	04H3K27ac_BT_peak_761	43	.	4.25805	6.13755	4.35151	312	Distal Intergenic	1	53578753	53626467	47715	1	614942	NM_001163943	-23781	ENSBTAG00000049108	TRAT1	T cell receptor associated transmembrane adaptor 1
chr1	53555204	53555459	256	*	04H3K27ac_BT_peak_762	64	.	5.0281	8.41215	6.4506	111	Distal Intergenic	1	53578753	53626467	47715	1	614942	NM_001163943	-23294	ENSBTAG00000049108	TRAT1	T cell receptor associated transmembrane adaptor 1
chr1	54121701	54122418	718	*	04H3K27ac_BT_peak_763	50	.	4.00581	6.9063	5.05153	408	Distal Intergenic	1	54084686	54095829	11144	2	783813	NM_001206481	-25872	ENSBTAG00000038103	DPPA4	developmental pluripotency associated 4
chr1	54227396	54227717	322	*	04H3K27ac_BT_peak_764	91	.	6.92606	11.3342	9.19213	174	Distal Intergenic	1	54084686	54095829	11144	2	783813	NM_001206481	-131567	ENSBTAG00000038103	DPPA4	developmental pluripotency associated 4
chr1	55368899	55369774	876	*	04H3K27ac_BT_peak_765	72	.	5.34108	9.31879	7.29234	466	Distal Intergenic	1	55457849	55459351	1503	1	617160	NM_001099163	-88075	ENSBTAG00000038738	PXMP4	peroxisomal membrane protein 4
chr1	55891903	55892953	1051	*	04H3K27ac_BT_peak_766	92	.	4.90594	11.401	9.25756	577	Distal Intergenic	1	56306243	56402844	96602	1	509578	NM_001035072	-413290	ENSBTAG00000014441	CD96	CD96 molecule
chr1	55893424	55894939	1516	*	04H3K27ac_BT_peak_767	399	.	12.9259	43.1346	39.9042	482	Distal Intergenic	1	56306243	56402844	96602	1	509578	NM_001035072	-411304	ENSBTAG00000014441	CD96	CD96 molecule
chr1	56052810	56053018	209	*	04H3K27ac_BT_peak_768	50	.	4.00581	6.9063	5.05153	26	Distal Intergenic	1	56306243	56402844	96602	1	509578	NM_001035072	-253225	ENSBTAG00000014441	CD96	CD96 molecule
chr1	56090129	56090371	243	*	04H3K27ac_BT_peak_769	31	.	3.61724	4.82729	3.14877	124	Distal Intergenic	1	56306243	56402844	96602	1	509578	NM_001035072	-215872	ENSBTAG00000014441	CD96	CD96 molecule
chr1	56420032	56420731	700	*	04H3K27ac_BT_peak_770	67	.	4.33139	8.71601	6.73238	274	Distal Intergenic	1	56306243	56402844	96602	1	509578	NM_001035072	113789	ENSBTAG00000014441	CD96	CD96 molecule
chr1	56424622	56425008	387	*	04H3K27ac_BT_peak_771	20	.	2.64128	3.5627	2.01068	101	Distal Intergenic	1	56306243	56402844	96602	1	509578	NM_001035072	118379	ENSBTAG00000014441	CD96	CD96 molecule
chr1	56425443	56426353	911	*	04H3K27ac_BT_peak_772	162	.	6.77267	18.7537	16.2805	422	Distal Intergenic	1	56306243	56402844	96602	1	509578	NM_001035072	119200	ENSBTAG00000014441	CD96	CD96 molecule
chr1	56427425	56427750	326	*	04H3K27ac_BT_peak_773	35	.	3.71853	5.25714	3.54957	137	Distal Intergenic	1	56306243	56402844	96602	1	509578	NM_001035072	121182	ENSBTAG00000014441	CD96	CD96 molecule
chr1	56432031	56432317	287	*	04H3K27ac_BT_peak_774	101	.	5.69162	12.3001	10.1143	142	Distal Intergenic	1	56306243	56402844	96602	1	509578	NM_001035072	125788	ENSBTAG00000014441	CD96	CD96 molecule
chr1	56432827	56433098	272	*	04H3K27ac_BT_peak_775	76	.	5.37061	9.64666	7.60199	114	Distal Intergenic	1	56306243	56402844	96602	1	509578	NM_001035072	126584	ENSBTAG00000014441	CD96	CD96 molecule
chr1	56433551	56433765	215	*	04H3K27ac_BT_peak_776	62	.	4.88165	8.16174	6.2184	169	Distal Intergenic	1	56306243	56402844	96602	1	509578	NM_001035072	127308	ENSBTAG00000014441	CD96	CD96 molecule
chr1	56440167	56440392	226	*	04H3K27ac_BT_peak_777	33	.	3.77616	5.08049	3.38194	180	Distal Intergenic	1	56306243	56402844	96602	1	509578	NM_001035072	133924	ENSBTAG00000014441	CD96	CD96 molecule
chr1	56446781	56449035	2255	*	04H3K27ac_BT_peak_778	298	.	10.7779	32.8044	29.8589	1265	Distal Intergenic	1	56306243	56402844	96602	1	509578	NM_001035072	140538	ENSBTAG00000014441	CD96	CD96 molecule
chr1	56468100	56468759	660	*	04H3K27ac_BT_peak_779	127	.	6.37285	15.0116	12.7003	303	Distal Intergenic	1	56306243	56402844	96602	1	509578	NM_001035072	161857	ENSBTAG00000014441	CD96	CD96 molecule
chr1	56468847	56469825	979	*	04H3K27ac_BT_peak_780	131	.	6.58793	15.4524	13.1179	674	Distal Intergenic	1	56306243	56402844	96602	1	509578	NM_001035072	162604	ENSBTAG00000014441	CD96	CD96 molecule
chr1	56470026	56471100	1075	*	04H3K27ac_BT_peak_781	149	.	8.15794	17.4005	14.9812	232	Distal Intergenic	1	56306243	56402844	96602	1	509578	NM_001035072	163783	ENSBTAG00000014441	CD96	CD96 molecule
chr1	56471386	56472487	1102	*	04H3K27ac_BT_peak_782	189	.	8.58253	21.4965	18.915	767	Distal Intergenic	1	56636130	56727134	91005	1	509784	NM_001206308	-163643	ENSBTAG00000001209	PHLDB2	pleckstrin homology like domain family B member 2
chr1	56474681	56474963	283	*	04H3K27ac_BT_peak_783	53	.	4.75649	7.26311	5.38835	165	Distal Intergenic	1	56636130	56727134	91005	1	509784	NM_001206308	-161167	ENSBTAG00000001209	PHLDB2	pleckstrin homology like domain family B member 2
chr1	56475226	56475577	352	*	04H3K27ac_BT_peak_784	56	.	4.71511	7.53305	5.63245	182	Distal Intergenic	1	56636130	56727134	91005	1	509784	NM_001206308	-160553	ENSBTAG00000001209	PHLDB2	pleckstrin homology like domain family B member 2
chr1	56476020	56476231	212	*	04H3K27ac_BT_peak_785	33	.	3.77616	5.08049	3.38194	88	Distal Intergenic	1	56636130	56727134	91005	1	509784	NM_001206308	-159899	ENSBTAG00000001209	PHLDB2	pleckstrin homology like domain family B member 2
chr1	56483967	56484178	212	*	04H3K27ac_BT_peak_786	40	.	4.08914	5.86499	4.0984	104	Distal Intergenic	1	56636130	56727134	91005	1	509784	NM_001206308	-151952	ENSBTAG00000001209	PHLDB2	pleckstrin homology like domain family B member 2
chr1	56488541	56488975	435	*	04H3K27ac_BT_peak_787	95	.	6.31555	11.7161	9.56087	255	Distal Intergenic	1	56636130	56727134	91005	1	509784	NM_001206308	-147155	ENSBTAG00000001209	PHLDB2	pleckstrin homology like domain family B member 2
chr1	56489181	56489547	367	*	04H3K27ac_BT_peak_788	59	.	4.69126	7.83276	5.91026	85	Distal Intergenic	1	56636130	56727134	91005	1	509784	NM_001206308	-146583	ENSBTAG00000001209	PHLDB2	pleckstrin homology like domain family B member 2
chr1	56490097	56490421	325	*	04H3K27ac_BT_peak_789	50	.	4.37084	6.94888	5.09316	157	Distal Intergenic	1	56636130	56727134	91005	1	509784	NM_001206308	-145709	ENSBTAG00000001209	PHLDB2	pleckstrin homology like domain family B member 2
chr1	56491902	56493237	1336	*	04H3K27ac_BT_peak_790	81	.	5.95435	10.2304	8.15347	653	Distal Intergenic	1	56636130	56727134	91005	1	509784	NM_001206308	-142893	ENSBTAG00000001209	PHLDB2	pleckstrin homology like domain family B member 2
chr1	56493509	56494117	609	*	04H3K27ac_BT_peak_791	46	.	3.453	6.46191	4.64645	454	Distal Intergenic	1	56636130	56727134	91005	1	509784	NM_001206308	-142013	ENSBTAG00000001209	PHLDB2	pleckstrin homology like domain family B member 2
chr1	56509910	56510305	396	*	04H3K27ac_BT_peak_792	50	.	4.24055	6.9063	5.05153	264	Distal Intergenic	1	56636130	56727134	91005	1	509784	NM_001206308	-125825	ENSBTAG00000001209	PHLDB2	pleckstrin homology like domain family B member 2
chr1	56511025	56511440	416	*	04H3K27ac_BT_peak_793	45	.	4.03231	6.36061	4.55732	158	Distal Intergenic	1	56636130	56727134	91005	1	509784	NM_001206308	-124690	ENSBTAG00000001209	PHLDB2	pleckstrin homology like domain family B member 2
chr1	56512088	56512730	643	*	04H3K27ac_BT_peak_794	64	.	5.0281	8.41215	6.4506	208	Distal Intergenic	1	56636130	56727134	91005	1	509784	NM_001206308	-123400	ENSBTAG00000001209	PHLDB2	pleckstrin homology like domain family B member 2
chr1	56518628	56519039	412	*	04H3K27ac_BT_peak_795	81	.	5.96705	10.2513	8.17	251	Distal Intergenic	1	56636130	56727134	91005	1	509784	NM_001206308	-117091	ENSBTAG00000001209	PHLDB2	pleckstrin homology like domain family B member 2
chr1	56556454	56557051	598	*	04H3K27ac_BT_peak_796	33	.	3.77616	5.08049	3.38194	527	Distal Intergenic	1	56636130	56727134	91005	1	509784	NM_001206308	-79079	ENSBTAG00000001209	PHLDB2	pleckstrin homology like domain family B member 2
chr1	56558898	56559119	222	*	04H3K27ac_BT_peak_797	36	.	3.93213	5.32684	3.60384	43	Distal Intergenic	1	56636130	56727134	91005	1	509784	NM_001206308	-77011	ENSBTAG00000001209	PHLDB2	pleckstrin homology like domain family B member 2
chr1	56566939	56567315	377	*	04H3K27ac_BT_peak_798	73	.	5.03797	9.42852	7.39692	96	Distal Intergenic	1	56636130	56727134	91005	1	509784	NM_001206308	-68815	ENSBTAG00000001209	PHLDB2	pleckstrin homology like domain family B member 2
chr1	56572033	56572407	375	*	04H3K27ac_BT_peak_799	72	.	5.34108	9.31879	7.29234	144	Distal Intergenic	1	56636130	56727134	91005	1	509784	NM_001206308	-63723	ENSBTAG00000001209	PHLDB2	pleckstrin homology like domain family B member 2
chr1	56608429	56608982	554	*	04H3K27ac_BT_peak_800	123	.	7.75374	14.6117	12.314	185	Distal Intergenic	1	56636130	56727134	91005	1	509784	NM_001206308	-27148	ENSBTAG00000001209	PHLDB2	pleckstrin homology like domain family B member 2
chr1	56616514	56618537	2024	*	04H3K27ac_BT_peak_801	852	.	25.2408	89.4065	85.2928	461	Distal Intergenic	1	56636130	56727134	91005	1	509784	NM_001206308	-17593	ENSBTAG00000001209	PHLDB2	pleckstrin homology like domain family B member 2
chr1	56618626	56619383	758	*	04H3K27ac_BT_peak_802	129	.	7.53197	15.2573	12.932	404	Distal Intergenic	1	56636130	56727134	91005	1	509784	NM_001206308	-16747	ENSBTAG00000001209	PHLDB2	pleckstrin homology like domain family B member 2
chr1	56622426	56622634	209	*	04H3K27ac_BT_peak_803	35	.	3.20465	5.31046	3.58913	131	Distal Intergenic	1	56636130	56727134	91005	1	509784	NM_001206308	-13496	ENSBTAG00000001209	PHLDB2	pleckstrin homology like domain family B member 2
chr1	56627567	56627925	359	*	04H3K27ac_BT_peak_804	77	.	5.87509	9.82466	7.77124	153	Distal Intergenic	1	56636130	56727134	91005	1	509784	NM_001206308	-8205	ENSBTAG00000001209	PHLDB2	pleckstrin homology like domain family B member 2
chr1	56628005	56628259	255	*	04H3K27ac_BT_peak_805	25	.	3.06686	4.14638	2.53615	112	Distal Intergenic	1	56636130	56727134	91005	1	509784	NM_001206308	-7871	ENSBTAG00000001209	PHLDB2	pleckstrin homology like domain family B member 2
chr1	56629188	56629915	728	*	04H3K27ac_BT_peak_806	83	.	6.34813	10.4303	8.3397	296	Distal Intergenic	1	56636130	56727134	91005	1	509784	NM_001206308	-6215	ENSBTAG00000001209	PHLDB2	pleckstrin homology like domain family B member 2
chr1	56631973	56632445	473	*	04H3K27ac_BT_peak_807	81	.	6.25035	10.2757	8.19298	101	Distal Intergenic	1	56636130	56727134	91005	1	509784	NM_001206308	-3685	ENSBTAG00000001209	PHLDB2	pleckstrin homology like domain family B member 2
chr1	56632549	56632804	256	*	04H3K27ac_BT_peak_808	26	.	3.46318	4.33257	2.69884	168	Distal Intergenic	1	56636130	56727134	91005	1	509784	NM_001206308	-3326	ENSBTAG00000001209	PHLDB2	pleckstrin homology like domain family B member 2
chr1	56634306	56634850	545	*	04H3K27ac_BT_peak_809	41	.	3.58023	5.94584	4.17114	160	Promoter (1-2kb)	1	56636130	56727134	91005	1	509784	NM_001206308	-1280	ENSBTAG00000001209	PHLDB2	pleckstrin homology like domain family B member 2
chr1	56636204	56637202	999	*	04H3K27ac_BT_peak_810	166	.	8.52806	19.1546	16.669	577	Promoter (<=1kb)	1	56636130	56727134	91005	1	509784	NM_001206308	74	ENSBTAG00000001209	PHLDB2	pleckstrin homology like domain family B member 2
chr1	56641872	56642193	322	*	04H3K27ac_BT_peak_811	45	.	4.62568	6.4033	4.5931	145	Intron (NM_001206308/509784, intron 1 of 16)	1	56636130	56727134	91005	1	509784	NM_001206308	5742	ENSBTAG00000001209	PHLDB2	pleckstrin homology like domain family B member 2
chr1	56642721	56643077	357	*	04H3K27ac_BT_peak_812	72	.	4.94476	9.25272	7.23754	191	Intron (NM_001206308/509784, intron 1 of 16)	1	56636130	56727134	91005	1	509784	NM_001206308	6591	ENSBTAG00000001209	PHLDB2	pleckstrin homology like domain family B member 2
chr1	56643158	56643721	564	*	04H3K27ac_BT_peak_813	60	.	4.83529	7.95196	6.02341	389	Intron (NM_001206308/509784, intron 1 of 16)	1	56636130	56727134	91005	1	509784	NM_001206308	7028	ENSBTAG00000001209	PHLDB2	pleckstrin homology like domain family B member 2
chr1	56646267	56646490	224	*	04H3K27ac_BT_peak_814	56	.	4.94251	7.56363	5.66101	68	Intron (NM_001206308/509784, intron 1 of 16)	1	56636130	56727134	91005	1	509784	NM_001206308	10137	ENSBTAG00000001209	PHLDB2	pleckstrin homology like domain family B member 2
chr1	56648684	56649167	484	*	04H3K27ac_BT_peak_815	43	.	3.77107	6.17368	4.38111	114	Intron (NM_001206308/509784, intron 1 of 16)	1	56636130	56727134	91005	1	509784	NM_001206308	12554	ENSBTAG00000001209	PHLDB2	pleckstrin homology like domain family B member 2
chr1	56651920	56652185	266	*	04H3K27ac_BT_peak_816	37	.	4.24229	5.51772	3.77549	89	Intron (NM_001206308/509784, intron 1 of 16)	1	56636130	56727134	91005	1	509784	NM_001206308	15790	ENSBTAG00000001209	PHLDB2	pleckstrin homology like domain family B member 2
chr1	56652355	56653438	1084	*	04H3K27ac_BT_peak_817	149	.	8.15794	17.4005	14.9812	883	Intron (NM_001206308/509784, intron 1 of 16)	1	56636130	56727134	91005	1	509784	NM_001206308	16225	ENSBTAG00000001209	PHLDB2	pleckstrin homology like domain family B member 2
chr1	56653561	56654245	685	*	04H3K27ac_BT_peak_818	168	.	9.60984	19.31	16.8199	419	Intron (NM_001206308/509784, intron 1 of 16)	1	56636130	56727134	91005	1	509784	NM_001206308	17431	ENSBTAG00000001209	PHLDB2	pleckstrin homology like domain family B member 2
chr1	56654566	56654881	316	*	04H3K27ac_BT_peak_819	45	.	4.62568	6.4033	4.5931	180	Intron (NM_001206308/509784, intron 1 of 16)	1	56636130	56727134	91005	1	509784	NM_001206308	18436	ENSBTAG00000001209	PHLDB2	pleckstrin homology like domain family B member 2
chr1	56656981	56657391	411	*	04H3K27ac_BT_peak_820	160	.	8.47092	18.4988	16.0362	150	Intron (NM_001206308/509784, intron 1 of 16)	1	56636130	56727134	91005	1	509784	NM_001206308	20851	ENSBTAG00000001209	PHLDB2	pleckstrin homology like domain family B member 2
chr1	56657492	56657804	313	*	04H3K27ac_BT_peak_821	72	.	5.74313	9.2181	7.2086	157	Intron (NM_001206308/509784, intron 1 of 16)	1	56636130	56727134	91005	1	509784	NM_001206308	21362	ENSBTAG00000001209	PHLDB2	pleckstrin homology like domain family B member 2
chr1	56659380	56660078	699	*	04H3K27ac_BT_peak_822	160	.	8.47092	18.4988	16.0362	427	Exon (NM_001206308/509784, exon 2 of 17)	1	56636130	56727134	91005	1	509784	NM_001206308	23250	ENSBTAG00000001209	PHLDB2	pleckstrin homology like domain family B member 2
chr1	56662594	56662835	242	*	04H3K27ac_BT_peak_823	48	.	3.93173	6.63981	4.81342	171	Intron (NM_001206308/509784, intron 2 of 16)	1	56636130	56727134	91005	1	509784	NM_001206308	26464	ENSBTAG00000001209	PHLDB2	pleckstrin homology like domain family B member 2
chr1	56664665	56665191	527	*	04H3K27ac_BT_peak_824	43	.	3.77107	6.17368	4.38111	164	Intron (NM_001206308/509784, intron 2 of 16)	1	56636130	56727134	91005	1	509784	NM_001206308	28535	ENSBTAG00000001209	PHLDB2	pleckstrin homology like domain family B member 2
chr1	56671018	56672604	1587	*	04H3K27ac_BT_peak_825	74	.	3.89867	9.529	7.48876	1216	Intron (NM_001206308/509784, intron 4 of 16)	1	56636130	56727134	91005	1	509784	NM_001206308	34888	ENSBTAG00000001209	PHLDB2	pleckstrin homology like domain family B member 2
chr1	56672703	56673228	526	*	04H3K27ac_BT_peak_826	264	.	12.1053	29.2925	26.45	262	Intron (NM_001206308/509784, intron 4 of 16)	1	56636130	56727134	91005	1	509784	NM_001206308	36573	ENSBTAG00000001209	PHLDB2	pleckstrin homology like domain family B member 2
chr1	56673335	56673543	209	*	04H3K27ac_BT_peak_827	33	.	3.77616	5.08049	3.38194	181	Intron (NM_001206308/509784, intron 4 of 16)	1	56636130	56727134	91005	1	509784	NM_001206308	37205	ENSBTAG00000001209	PHLDB2	pleckstrin homology like domain family B member 2
chr1	56673855	56674175	321	*	04H3K27ac_BT_peak_828	57	.	4.47529	7.66459	5.75199	193	Intron (NM_001206308/509784, intron 4 of 16)	1	56636130	56727134	91005	1	509784	NM_001206308	37725	ENSBTAG00000001209	PHLDB2	pleckstrin homology like domain family B member 2
chr1	56674343	56674688	346	*	04H3K27ac_BT_peak_829	67	.	5.10295	8.78712	6.79835	181	Intron (NM_001206308/509784, intron 4 of 16)	1	56636130	56727134	91005	1	509784	NM_001206308	38213	ENSBTAG00000001209	PHLDB2	pleckstrin homology like domain family B member 2
chr1	56675258	56675705	448	*	04H3K27ac_BT_peak_830	85	.	6.50067	10.6704	8.56797	164	Intron (NM_001206308/509784, intron 4 of 16)	1	56636130	56727134	91005	1	509784	NM_001206308	39128	ENSBTAG00000001209	PHLDB2	pleckstrin homology like domain family B member 2
chr1	56676210	56676461	252	*	04H3K27ac_BT_peak_831	50	.	4.00581	6.9063	5.05153	139	Intron (NM_001206308/509784, intron 4 of 16)	1	56636130	56727134	91005	1	509784	NM_001206308	40080	ENSBTAG00000001209	PHLDB2	pleckstrin homology like domain family B member 2
chr1	56679825	56682117	2293	*	04H3K27ac_BT_peak_832	204	.	9.72286	23.0554	20.4149	1755	Intron (NM_001206308/509784, intron 4 of 16)	1	56636130	56727134	91005	1	509784	NM_001206308	43695	ENSBTAG00000001209	PHLDB2	pleckstrin homology like domain family B member 2
chr1	56682467	56682688	222	*	04H3K27ac_BT_peak_833	33	.	3.77616	5.08049	3.38194	110	Exon (NM_001206308/509784, exon 5 of 17)	1	56636130	56727134	91005	1	509784	NM_001206308	46337	ENSBTAG00000001209	PHLDB2	pleckstrin homology like domain family B member 2
chr1	56685640	56685848	209	*	04H3K27ac_BT_peak_834	25	.	3.06686	4.14638	2.53615	2	Intron (NM_001206308/509784, intron 5 of 16)	1	56636130	56727134	91005	1	509784	NM_001206308	49510	ENSBTAG00000001209	PHLDB2	pleckstrin homology like domain family B member 2
chr1	56691655	56692021	367	*	04H3K27ac_BT_peak_835	47	.	3.76802	6.60524	4.78078	166	Intron (NM_001206308/509784, intron 7 of 16)	1	56737576	56750713	13138	1	515563	NM_001015606	-45555	ENSBTAG00000004601	ABHD10	abhydrolase domain containing 10, depalmitoylase
chr1	56692126	56692482	357	*	04H3K27ac_BT_peak_836	57	.	4.47529	7.66459	5.75199	179	Intron (NM_001206308/509784, intron 7 of 16)	1	56737576	56750713	13138	1	515563	NM_001015606	-45094	ENSBTAG00000004601	ABHD10	abhydrolase domain containing 10, depalmitoylase
chr1	56692876	56693287	412	*	04H3K27ac_BT_peak_837	102	.	7.30946	12.4057	10.2123	291	Exon (NM_001206308/509784, exon 8 of 17)	1	56737576	56750713	13138	1	515563	NM_001015606	-44289	ENSBTAG00000004601	ABHD10	abhydrolase domain containing 10, depalmitoylase
chr1	56693368	56693627	260	*	04H3K27ac_BT_peak_838	91	.	6.92606	11.3342	9.19213	148	Intron (NM_001206308/509784, intron 8 of 16)	1	56737576	56750713	13138	1	515563	NM_001015606	-43949	ENSBTAG00000004601	ABHD10	abhydrolase domain containing 10, depalmitoylase
chr1	56694490	56694797	308	*	04H3K27ac_BT_peak_839	72	.	5.77587	9.27078	7.25212	153	Intron (NM_001206308/509784, intron 8 of 16)	1	56737576	56750713	13138	1	515563	NM_001015606	-42779	ENSBTAG00000004601	ABHD10	abhydrolase domain containing 10, depalmitoylase
chr1	56695140	56695471	332	*	04H3K27ac_BT_peak_840	45	.	4.62568	6.4033	4.5931	144	Intron (NM_001206308/509784, intron 8 of 16)	1	56737576	56750713	13138	1	515563	NM_001015606	-42105	ENSBTAG00000004601	ABHD10	abhydrolase domain containing 10, depalmitoylase
chr1	56698284	56698593	310	*	04H3K27ac_BT_peak_841	33	.	3.77616	5.08049	3.38194	178	Intron (NM_001206308/509784, intron 9 of 16)	1	56737576	56750713	13138	1	515563	NM_001015606	-38983	ENSBTAG00000004601	ABHD10	abhydrolase domain containing 10, depalmitoylase
chr1	56707333	56707561	229	*	04H3K27ac_BT_peak_842	36	.	3.99003	5.41778	3.69084	154	Intron (NM_001206308/509784, intron 11 of 16)	1	56737576	56750713	13138	1	515563	NM_001015606	-30015	ENSBTAG00000004601	ABHD10	abhydrolase domain containing 10, depalmitoylase
chr1	56714345	56714811	467	*	04H3K27ac_BT_peak_843	37	.	3.53633	5.46828	3.73372	252	Intron (NM_001206308/509784, intron 12 of 16)	1	56737576	56750713	13138	1	515563	NM_001015606	-22765	ENSBTAG00000004601	ABHD10	abhydrolase domain containing 10, depalmitoylase
chr1	56717225	56717548	324	*	04H3K27ac_BT_peak_844	91	.	6.54267	11.3342	9.19213	143	Intron (NM_001206308/509784, intron 12 of 16)	1	56737576	56750713	13138	1	515563	NM_001015606	-20028	ENSBTAG00000004601	ABHD10	abhydrolase domain containing 10, depalmitoylase
chr1	56717950	56718258	309	*	04H3K27ac_BT_peak_845	90	.	5.99547	11.1616	9.03383	98	Intron (NM_001206308/509784, intron 12 of 16)	1	56737576	56750713	13138	1	515563	NM_001015606	-19318	ENSBTAG00000004601	ABHD10	abhydrolase domain containing 10, depalmitoylase
chr1	56718351	56719439	1089	*	04H3K27ac_BT_peak_846	145	.	8.84305	16.9255	14.5304	404	Exon (NM_001206308/509784, exon 13 of 17)	1	56737576	56750713	13138	1	515563	NM_001015606	-18137	ENSBTAG00000004601	ABHD10	abhydrolase domain containing 10, depalmitoylase
chr1	56737560	56737953	394	*	04H3K27ac_BT_peak_847	129	.	6.28238	15.2791	12.9525	242	Promoter (<=1kb)	1	56737576	56750713	13138	1	515563	NM_001015606	0	ENSBTAG00000004601	ABHD10	abhydrolase domain containing 10, depalmitoylase
chr1	56743492	56743732	241	*	04H3K27ac_BT_peak_848	72	.	5.34108	9.31879	7.29234	111	Intron (NM_001015606/515563, intron 2 of 4)	1	56737576	56750713	13138	1	515563	NM_001015606	5916	ENSBTAG00000004601	ABHD10	abhydrolase domain containing 10, depalmitoylase
chr1	57075300	57075540	241	*	04H3K27ac_BT_peak_849	37	.	4.24229	5.51772	3.77549	49	Distal Intergenic	1	57126575	57147990	21416	1	534910	NM_001034620	-51035	ENSBTAG00000033319	CD200	CD200 molecule
chr1	57075688	57076129	442	*	04H3K27ac_BT_peak_850	91	.	6.92606	11.3342	9.19213	274	Distal Intergenic	1	57126575	57147990	21416	1	534910	NM_001034620	-50446	ENSBTAG00000033319	CD200	CD200 molecule
chr1	57076261	57076983	723	*	04H3K27ac_BT_peak_851	167	.	9.55536	19.22	16.7336	323	Distal Intergenic	1	57126575	57147990	21416	1	534910	NM_001034620	-49592	ENSBTAG00000033319	CD200	CD200 molecule
chr1	57077377	57077652	276	*	04H3K27ac_BT_peak_852	72	.	5.77587	9.27078	7.25212	145	Distal Intergenic	1	57126575	57147990	21416	1	534910	NM_001034620	-48923	ENSBTAG00000033319	CD200	CD200 molecule
chr1	57077823	57078179	357	*	04H3K27ac_BT_peak_853	91	.	6.92606	11.3342	9.19213	161	Distal Intergenic	1	57126575	57147990	21416	1	534910	NM_001034620	-48396	ENSBTAG00000033319	CD200	CD200 molecule
chr1	57096905	57097740	836	*	04H3K27ac_BT_peak_854	41	.	3.58023	5.94584	4.17114	360	Distal Intergenic	1	57126575	57147990	21416	1	534910	NM_001034620	-28835	ENSBTAG00000033319	CD200	CD200 molecule
chr1	57126770	57128698	1929	*	04H3K27ac_BT_peak_855	68	.	3.76453	8.87152	6.87877	1295	Promoter (<=1kb)	1	57126575	57147990	21416	1	534910	NM_001034620	195	ENSBTAG00000033319	CD200	CD200 molecule
chr1	57129236	57129801	566	*	04H3K27ac_BT_peak_856	25	.	2.82907	4.11731	2.51447	76	Promoter (2-3kb)	1	57126575	57147990	21416	1	534910	NM_001034620	2661	ENSBTAG00000033319	CD200	CD200 molecule
chr1	57134409	57134714	306	*	04H3K27ac_BT_peak_857	45	.	4.62568	6.4033	4.5931	136	Intron (NM_001034620/534910, intron 3 of 5)	1	57126575	57147990	21416	1	534910	NM_001034620	7834	ENSBTAG00000033319	CD200	CD200 molecule
chr1	57153570	57153778	209	*	04H3K27ac_BT_peak_858	51	.	4.58396	6.98214	5.12414	30	Distal Intergenic	1	57126575	57147990	21416	1	534910	NM_001034620	26995	ENSBTAG00000033319	CD200	CD200 molecule
chr1	57177430	57177752	323	*	04H3K27ac_BT_peak_859	45	.	4.62568	6.4033	4.5931	189	Distal Intergenic	1	57126575	57147990	21416	1	534910	NM_001034620	50855	ENSBTAG00000033319	CD200	CD200 molecule
chr1	57224209	57225220	1012	*	04H3K27ac_BT_peak_860	178	.	9.93659	20.4361	17.8933	728	Distal Intergenic	1	57126575	57147990	21416	1	534910	NM_001034620	97634	ENSBTAG00000033319	CD200	CD200 molecule
chr1	57225845	57226430	586	*	04H3K27ac_BT_peak_861	57	.	4.47529	7.66459	5.75199	406	Distal Intergenic	1	57126575	57147990	21416	1	534910	NM_001034620	99270	ENSBTAG00000033319	CD200	CD200 molecule
chr1	57288021	57288432	412	*	04H3K27ac_BT_peak_862	35	.	3.14002	5.26629	3.5565	392	Distal Intergenic	1	57309115	57343709	34595	2	508571	NM_001075364	55277	ENSBTAG00000009084	ATG3	autophagy related 3
chr1	57288577	57289395	819	*	04H3K27ac_BT_peak_863	58	.	4.33704	7.7387	5.82061	110	Distal Intergenic	1	57309115	57343709	34595	2	508571	NM_001075364	54314	ENSBTAG00000009084	ATG3	autophagy related 3
chr1	57305626	57306000	375	*	04H3K27ac_BT_peak_864	125	.	7.31259	14.874	12.567	197	Distal Intergenic	1	57309115	57343709	34595	2	508571	NM_001075364	37709	ENSBTAG00000009084	ATG3	autophagy related 3
chr1	57306292	57306734	443	*	04H3K27ac_BT_peak_865	91	.	6.92606	11.3342	9.19213	319	Distal Intergenic	1	57309115	57343709	34595	2	508571	NM_001075364	36975	ENSBTAG00000009084	ATG3	autophagy related 3
chr1	57307957	57308249	293	*	04H3K27ac_BT_peak_866	64	.	5.0281	8.41215	6.4506	146	Distal Intergenic	1	57309115	57343709	34595	2	508571	NM_001075364	35460	ENSBTAG00000009084	ATG3	autophagy related 3
chr1	57312145	57312486	342	*	04H3K27ac_BT_peak_867	54	.	4.57778	7.30155	5.41972	159	Intron (NM_001075364/508571, intron 10 of 11)	1	57309115	57343709	34595	2	508571	NM_001075364	31223	ENSBTAG00000009084	ATG3	autophagy related 3
chr1	57316390	57316817	428	*	04H3K27ac_BT_peak_868	90	.	6.28003	11.2084	9.07743	155	Intron (NM_001075364/508571, intron 7 of 11)	1	57309115	57343709	34595	2	508571	NM_001075364	26892	ENSBTAG00000009084	ATG3	autophagy related 3
chr1	57321701	57321909	209	*	04H3K27ac_BT_peak_869	50	.	4.24055	6.9063	5.05153	55	Intron (NM_001075364/508571, intron 5 of 11)	1	57309115	57343709	34595	2	508571	NM_001075364	21800	ENSBTAG00000009084	ATG3	autophagy related 3
chr1	57322346	57322646	301	*	04H3K27ac_BT_peak_870	63	.	5.39248	8.28247	6.33017	136	Intron (NM_001075364/508571, intron 5 of 11)	1	57309115	57343709	34595	2	508571	NM_001075364	21063	ENSBTAG00000009084	ATG3	autophagy related 3
chr1	57325848	57327706	1859	*	04H3K27ac_BT_peak_871	163	.	5.01453	18.8305	16.3557	938	Intron (NM_001075364/508571, intron 4 of 11)	1	57309115	57343709	34595	2	508571	NM_001075364	16003	ENSBTAG00000009084	ATG3	autophagy related 3
chr1	57338011	57338547	537	*	04H3K27ac_BT_peak_872	91	.	6.92606	11.3342	9.19213	364	Intron (NM_001075364/508571, intron 2 of 11)	1	57309115	57343709	34595	2	508571	NM_001075364	5162	ENSBTAG00000009084	ATG3	autophagy related 3
chr1	57341372	57341630	259	*	04H3K27ac_BT_peak_873	56	.	4.71511	7.53305	5.63245	104	Promoter (2-3kb)	1	57309115	57343709	34595	2	508571	NM_001075364	2079	ENSBTAG00000009084	ATG3	autophagy related 3
chr1	57341736	57342147	412	*	04H3K27ac_BT_peak_874	54	.	5.00908	7.32583	5.43945	137	Promoter (1-2kb)	1	57309115	57343709	34595	2	508571	NM_001075364	1562	ENSBTAG00000009084	ATG3	autophagy related 3
chr1	57342850	57343701	852	*	04H3K27ac_BT_peak_875	582	.	16.7569	61.8596	58.2049	516	Promoter (<=1kb)	1	57309115	57343709	34595	2	508571	NM_001075364	8	ENSBTAG00000009084	ATG3	autophagy related 3
chr1	57346307	57346676	370	*	04H3K27ac_BT_peak_876	40	.	4.2397	5.80737	4.04934	181	Promoter (2-3kb)	1	57343877	57363822	19946	1	534488	NM_001076025	2430	ENSBTAG00000009085	SLC35A5	solute carrier family 35 member A5
chr1	57347501	57347752	252	*	04H3K27ac_BT_peak_877	70	.	5.18552	9.04944	7.04915	177	Intron (NM_001076025/534488, intron 2 of 6)	1	57343877	57363822	19946	1	534488	NM_001076025	3624	ENSBTAG00000009085	SLC35A5	solute carrier family 35 member A5
chr1	57348676	57349355	680	*	04H3K27ac_BT_peak_878	82	.	6.15927	10.2886	8.20268	306	Intron (NM_001076025/534488, intron 2 of 6)	1	57343877	57363822	19946	1	534488	NM_001076025	4799	ENSBTAG00000009085	SLC35A5	solute carrier family 35 member A5
chr1	57349531	57349861	331	*	04H3K27ac_BT_peak_879	48	.	4.5911	6.6685	4.83696	167	Exon (NM_001076025/534488, exon 3 of 7)	1	57343877	57363822	19946	1	534488	NM_001076025	5654	ENSBTAG00000009085	SLC35A5	solute carrier family 35 member A5
chr1	57350687	57351059	373	*	04H3K27ac_BT_peak_880	82	.	6.15927	10.2886	8.20268	208	Intron (NM_001076025/534488, intron 3 of 6)	1	57343877	57363822	19946	1	534488	NM_001076025	6810	ENSBTAG00000009085	SLC35A5	solute carrier family 35 member A5
chr1	57351493	57351786	294	*	04H3K27ac_BT_peak_881	48	.	4.40213	6.6833	4.84753	77	Intron (NM_001076025/534488, intron 4 of 6)	1	57343877	57363822	19946	1	534488	NM_001076025	7616	ENSBTAG00000009085	SLC35A5	solute carrier family 35 member A5
chr1	57352645	57353181	537	*	04H3K27ac_BT_peak_882	90	.	6.28003	11.2084	9.07743	275	Intron (NM_001076025/534488, intron 4 of 6)	1	57343877	57363822	19946	1	534488	NM_001076025	8768	ENSBTAG00000009085	SLC35A5	solute carrier family 35 member A5
chr1	57360738	57361422	685	*	04H3K27ac_BT_peak_883	64	.	5.0281	8.41215	6.4506	631	Exon (NM_001076025/534488, exon 6 of 7)	1	57343877	57363822	19946	1	534488	NM_001076025	16861	ENSBTAG00000009085	SLC35A5	solute carrier family 35 member A5
chr1	57365742	57365993	252	*	04H3K27ac_BT_peak_884	65	.	5.14162	8.47191	6.50049	57	Distal Intergenic	1	57343877	57363822	19946	1	534488	NM_001076025	21865	ENSBTAG00000009085	SLC35A5	solute carrier family 35 member A5
chr1	57378480	57378991	512	*	04H3K27ac_BT_peak_885	72	.	4.94476	9.25272	7.23754	93	Intron (NM_001098982/515235, intron 6 of 7)	1	57376901	57412494	35594	2	515235	NM_001098982	33503	ENSBTAG00000010793	CCDC80	coiled-coil domain containing 80
chr1	57379271	57379528	258	*	04H3K27ac_BT_peak_886	45	.	4.62568	6.4033	4.5931	165	Intron (NM_001098982/515235, intron 6 of 7)	1	57376901	57412494	35594	2	515235	NM_001098982	32966	ENSBTAG00000010793	CCDC80	coiled-coil domain containing 80
chr1	57379770	57383857	4088	*	04H3K27ac_BT_peak_887	359	.	15.6549	39.058	35.9328	2854	Exon (NM_001098982/515235, exon 6 of 8)	1	57376901	57412494	35594	2	515235	NM_001098982	28637	ENSBTAG00000010793	CCDC80	coiled-coil domain containing 80
chr1	57388058	57388329	272	*	04H3K27ac_BT_peak_888	32	.	3.66617	4.90551	3.22015	181	Intron (NM_001098982/515235, intron 5 of 7)	1	57376901	57412494	35594	2	515235	NM_001098982	24165	ENSBTAG00000010793	CCDC80	coiled-coil domain containing 80
chr1	57390170	57390677	508	*	04H3K27ac_BT_peak_889	67	.	5.10295	8.78712	6.79835	194	Exon (NM_001098982/515235, exon 4 of 8)	1	57376901	57412494	35594	2	515235	NM_001098982	21817	ENSBTAG00000010793	CCDC80	coiled-coil domain containing 80
chr1	57391979	57392285	307	*	04H3K27ac_BT_peak_890	63	.	5.39248	8.28247	6.33017	105	Intron (NM_001098982/515235, intron 3 of 7)	1	57376901	57412494	35594	2	515235	NM_001098982	20209	ENSBTAG00000010793	CCDC80	coiled-coil domain containing 80
chr1	57392865	57393260	396	*	04H3K27ac_BT_peak_891	60	.	4.56763	7.95196	6.02341	207	Intron (NM_001098982/515235, intron 3 of 7)	1	57376901	57412494	35594	2	515235	NM_001098982	19234	ENSBTAG00000010793	CCDC80	coiled-coil domain containing 80
chr1	57394121	57394332	212	*	04H3K27ac_BT_peak_892	43	.	4.25805	6.13755	4.35151	37	Intron (NM_001098982/515235, intron 3 of 7)	1	57376901	57412494	35594	2	515235	NM_001098982	18162	ENSBTAG00000010793	CCDC80	coiled-coil domain containing 80
chr1	57400517	57401211	695	*	04H3K27ac_BT_peak_893	94	.	6.53943	11.6392	9.48637	494	Intron (NM_001098982/515235, intron 3 of 7)	1	57376901	57412494	35594	2	515235	NM_001098982	11283	ENSBTAG00000010793	CCDC80	coiled-coil domain containing 80
chr1	57402028	57402325	298	*	04H3K27ac_BT_peak_894	76	.	5.56169	9.69674	7.65001	123	Intron (NM_001098982/515235, intron 2 of 7)	1	57376901	57412494	35594	2	515235	NM_001098982	10169	ENSBTAG00000010793	CCDC80	coiled-coil domain containing 80
chr1	57402614	57402853	240	*	04H3K27ac_BT_peak_895	45	.	4.41831	6.39401	4.58875	42	Intron (NM_001098982/515235, intron 2 of 7)	1	57376901	57412494	35594	2	515235	NM_001098982	9641	ENSBTAG00000010793	CCDC80	coiled-coil domain containing 80
chr1	57403790	57404478	689	*	04H3K27ac_BT_peak_896	71	.	5.47405	9.16247	7.15533	372	Intron (NM_001098982/515235, intron 2 of 7)	1	57376901	57412494	35594	2	515235	NM_001098982	8016	ENSBTAG00000010793	CCDC80	coiled-coil domain containing 80
chr1	57404900	57405120	221	*	04H3K27ac_BT_peak_897	25	.	2.82703	4.1611	2.54548	175	Intron (NM_001098982/515235, intron 2 of 7)	1	57376901	57412494	35594	2	515235	NM_001098982	7374	ENSBTAG00000010793	CCDC80	coiled-coil domain containing 80
chr1	57407837	57408114	278	*	04H3K27ac_BT_peak_898	66	.	5.24123	8.63863	6.66076	116	Intron (NM_001098982/515235, intron 2 of 7)	1	57376901	57412494	35594	2	515235	NM_001098982	4380	ENSBTAG00000010793	CCDC80	coiled-coil domain containing 80
chr1	57408398	57412527	4130	*	04H3K27ac_BT_peak_899	386	.	10.8877	41.8483	38.6533	1871	Promoter (<=1kb)	1	57376901	57412494	35594	2	515235	NM_001098982	0	ENSBTAG00000010793	CCDC80	coiled-coil domain containing 80
chr1	57413180	57413469	290	*	04H3K27ac_BT_peak_900	50	.	4.00581	6.9063	5.05153	177	Promoter (<=1kb)	1	57376901	57412494	35594	2	515235	NM_001098982	-686	ENSBTAG00000010793	CCDC80	coiled-coil domain containing 80
chr1	57472506	57472792	287	*	04H3K27ac_BT_peak_901	32	.	3.8883	4.98303	3.29341	119	Distal Intergenic	1	57376901	57412494	35594	2	515235	NM_001098982	-60012	ENSBTAG00000010793	CCDC80	coiled-coil domain containing 80
chr1	57472899	57473377	479	*	04H3K27ac_BT_peak_902	89	.	6.39702	11.0945	8.97002	359	Distal Intergenic	1	57376901	57412494	35594	2	515235	NM_001098982	-60405	ENSBTAG00000010793	CCDC80	coiled-coil domain containing 80
chr1	57520702	57520924	223	*	04H3K27ac_BT_peak_903	67	.	4.33139	8.71601	6.73238	110	Distal Intergenic	1	57376901	57412494	35594	2	515235	NM_001098982	-108208	ENSBTAG00000010793	CCDC80	coiled-coil domain containing 80
chr1	57704197	57704413	217	*	04H3K27ac_BT_peak_904	72	.	5.34108	9.31879	7.29234	183	Distal Intergenic	1	57707985	57721752	13768	1	522329	NM_001075828	-3572	ENSBTAG00000006534	GTPBP8	GTP binding protein 8 (putative)
chr1	57708036	57708616	581	*	04H3K27ac_BT_peak_905	101	.	6.17359	12.3594	10.169	195	Promoter (<=1kb)	1	57707985	57721752	13768	1	522329	NM_001075828	51	ENSBTAG00000006534	GTPBP8	GTP binding protein 8 (putative)
chr1	57711029	57711390	362	*	04H3K27ac_BT_peak_906	43	.	3.77107	6.17368	4.38111	172	Intron (NM_001075828/522329, intron 2 of 5)	1	57707985	57721752	13768	1	522329	NM_001075828	3044	ENSBTAG00000006534	GTPBP8	GTP binding protein 8 (putative)
chr1	57712740	57713621	882	*	04H3K27ac_BT_peak_907	37	.	4.24229	5.51772	3.77549	366	Exon (NM_001075828/522329, exon 4 of 6)	1	57707985	57721752	13768	1	522329	NM_001075828	4755	ENSBTAG00000006534	GTPBP8	GTP binding protein 8 (putative)
chr1	57730573	57730794	222	*	04H3K27ac_BT_peak_908	36	.	3.93213	5.32684	3.60384	49	Distal Intergenic	1	57707985	57721752	13768	1	522329	NM_001075828	22588	ENSBTAG00000006534	GTPBP8	GTP binding protein 8 (putative)
chr1	57733230	57733674	445	*	04H3K27ac_BT_peak_909	72	.	5.34108	9.31879	7.29234	204	Distal Intergenic	1	57707985	57721752	13768	1	522329	NM_001075828	25245	ENSBTAG00000006534	GTPBP8	GTP binding protein 8 (putative)
chr1	57740461	57741234	774	*	04H3K27ac_BT_peak_910	418	.	11.6552	45.1584	41.8776	335	Distal Intergenic	1	57707985	57721752	13768	1	522329	NM_001075828	32476	ENSBTAG00000006534	GTPBP8	GTP binding protein 8 (putative)
chr1	57845983	57846211	229	*	04H3K27ac_BT_peak_911	54	.	5.00908	7.32583	5.43945	133	Distal Intergenic	1	57707985	57721752	13768	1	522329	NM_001075828	137998	ENSBTAG00000006534	GTPBP8	GTP binding protein 8 (putative)
chr1	57846551	57847551	1001	*	04H3K27ac_BT_peak_912	56	.	4.71511	7.53305	5.63245	141	Distal Intergenic	1	57984296	58023212	38917	1	512018	NM_001206219	-136745	ENSBTAG00000013909	BOC	BOC cell adhesion associated, oncogene regulated
chr1	57944257	57944475	219	*	04H3K27ac_BT_peak_913	96	.	6.40099	11.8623	9.69386	124	Distal Intergenic	1	57984296	58023212	38917	1	512018	NM_001206219	-39821	ENSBTAG00000013909	BOC	BOC cell adhesion associated, oncogene regulated
chr1	57997923	57998376	454	*	04H3K27ac_BT_peak_914	117	.	6.55275	13.9766	11.7119	129	Intron (NM_001206219/512018, intron 2 of 17)	1	57984296	58023212	38917	1	512018	NM_001206219	13627	ENSBTAG00000013909	BOC	BOC cell adhesion associated, oncogene regulated
chr1	58021418	58021869	452	*	04H3K27ac_BT_peak_915	51	.	4.19988	6.96267	5.10675	105	3' UTR	1	57984296	58023212	38917	1	512018	NM_001206219	37122	ENSBTAG00000013909	BOC	BOC cell adhesion associated, oncogene regulated
chr1	58199023	58199389	367	*	04H3K27ac_BT_peak_916	60	.	4.83529	7.95196	6.02341	305	Promoter (<=1kb)	1	58141826	58199854	58029	2	515350	NM_001038117	465	ENSBTAG00000013937	SPICE1	spindle and centriole associated protein 1
chr1	58243603	58243994	392	*	04H3K27ac_BT_peak_917	62	.	4.91489	8.21878	6.27405	202	Intron (NM_001205633/508259, intron 1 of 24)	1	58218879	58326309	107431	1	508259	NM_001205633	24724	ENSBTAG00000013292	SIDT1	SID1 transmembrane family member 1
chr1	58331257	58331759	503	*	04H3K27ac_BT_peak_918	71	.	5.32503	9.17134	7.16401	311	Distal Intergenic	1	58402276	58433748	31473	2	517211	NM_001075750	101989	ENSBTAG00000007784	NAA50	N-alpha-acetyltransferase 50, NatE catalytic subunit
chr1	58391321	58392039	719	*	04H3K27ac_BT_peak_919	203	.	10.76	23.0229	20.3837	194	Distal Intergenic	1	58402276	58433748	31473	2	517211	NM_001075750	41709	ENSBTAG00000007784	NAA50	N-alpha-acetyltransferase 50, NatE catalytic subunit
chr1	58413911	58414143	233	*	04H3K27ac_BT_peak_920	60	.	4.56763	7.95196	6.02341	166	Intron (NM_001075750/517211, intron 1 of 4)	1	58402276	58433748	31473	2	517211	NM_001075750	19605	ENSBTAG00000007784	NAA50	N-alpha-acetyltransferase 50, NatE catalytic subunit
chr1	58420145	58420381	237	*	04H3K27ac_BT_peak_921	54	.	5.00908	7.32583	5.43945	106	Intron (NM_001075750/517211, intron 1 of 4)	1	58402276	58433748	31473	2	517211	NM_001075750	13367	ENSBTAG00000007784	NAA50	N-alpha-acetyltransferase 50, NatE catalytic subunit
chr1	58422606	58422830	225	*	04H3K27ac_BT_peak_922	63	.	5.39248	8.28247	6.33017	89	Intron (NM_001075750/517211, intron 1 of 4)	1	58402276	58433748	31473	2	517211	NM_001075750	10918	ENSBTAG00000007784	NAA50	N-alpha-acetyltransferase 50, NatE catalytic subunit
chr1	58424704	58425073	370	*	04H3K27ac_BT_peak_923	45	.	4.62568	6.4033	4.5931	181	Intron (NM_001075750/517211, intron 1 of 4)	1	58402276	58433748	31473	2	517211	NM_001075750	8675	ENSBTAG00000007784	NAA50	N-alpha-acetyltransferase 50, NatE catalytic subunit
chr1	58425187	58426813	1627	*	04H3K27ac_BT_peak_924	311	.	12.8527	34.1251	31.1341	803	Intron (NM_001075750/517211, intron 1 of 4)	1	58402276	58433748	31473	2	517211	NM_001075750	6935	ENSBTAG00000007784	NAA50	N-alpha-acetyltransferase 50, NatE catalytic subunit
chr1	58427117	58427581	465	*	04H3K27ac_BT_peak_925	35	.	3.20465	5.31046	3.58913	37	Intron (NM_001075750/517211, intron 1 of 4)	1	58402276	58433748	31473	2	517211	NM_001075750	6167	ENSBTAG00000007784	NAA50	N-alpha-acetyltransferase 50, NatE catalytic subunit
chr1	58427722	58427930	209	*	04H3K27ac_BT_peak_926	37	.	4.24229	5.51772	3.77549	50	Intron (NM_001075750/517211, intron 1 of 4)	1	58402276	58433748	31473	2	517211	NM_001075750	5818	ENSBTAG00000007784	NAA50	N-alpha-acetyltransferase 50, NatE catalytic subunit
chr1	58430231	58430469	239	*	04H3K27ac_BT_peak_927	57	.	4.47529	7.66459	5.75199	189	Intron (NM_001075750/517211, intron 1 of 4)	1	58402276	58433748	31473	2	517211	NM_001075750	3279	ENSBTAG00000007784	NAA50	N-alpha-acetyltransferase 50, NatE catalytic subunit
chr1	58432270	58432547	278	*	04H3K27ac_BT_peak_928	73	.	5.6015	9.37403	7.34472	168	Promoter (1-2kb)	1	58402276	58433748	31473	2	517211	NM_001075750	1201	ENSBTAG00000007784	NAA50	N-alpha-acetyltransferase 50, NatE catalytic subunit
chr1	58432954	58434956	2003	*	04H3K27ac_BT_peak_929	208	.	8.70057	23.5121	20.8593	339	Promoter (<=1kb)	1	58402276	58433748	31473	2	517211	NM_001075750	0	ENSBTAG00000007784	NAA50	N-alpha-acetyltransferase 50, NatE catalytic subunit
chr1	58518405	58519031	627	*	04H3K27ac_BT_peak_930	35	.	3.20465	5.31046	3.58913	391	Promoter (<=1kb)	1	58518934	58618293	99360	1	505581	NM_001103229	0	ENSBTAG00000004971	GRAMD1C	GRAM domain containing 1C
chr1	58604253	58604468	216	*	04H3K27ac_BT_peak_931	37	.	4.21824	5.48152	3.74577	30	Intron (NM_001103229/505581, intron 7 of 14)	1	58619102	58629385	10284	1	512177	NM_001192314	-14634	ENSBTAG00000004974	ZDHHC23	zinc finger DHHC-type palmitoyltransferase 23
chr1	58748789	58748997	209	*	04H3K27ac_BT_peak_932	40	.	4.08914	5.86499	4.0984	163	Intron (NM_001098908/508374, intron 5 of 7)	1	58735356	58758361	23006	1	508374	NM_001098908	13433	ENSBTAG00000004977	QTRT2	queuine tRNA-ribosyltransferase accessory subunit 2
chr1	58834128	58834358	231	*	04H3K27ac_BT_peak_933	46	.	4.27391	6.47069	4.65313	107	Intron (NM_001192895/537043, intron 1 of 6)	1	58791091	58837917	46827	2	537043	NM_001192895	3559	ENSBTAG00000002132	DRD3	dopamine receptor D3
chr1	59190018	59190397	380	*	04H3K27ac_BT_peak_934	60	.	4.83529	7.95196	6.02341	277	Distal Intergenic	1	58953786	58953879	94	2	100313385	NR_031331	-236139	NA	MIR568	microRNA mir-568
chr1	59190521	59191207	687	*	04H3K27ac_BT_peak_935	54	.	3.95581	7.28745	5.4074	135	Distal Intergenic	1	58953786	58953879	94	2	100313385	NR_031331	-236642	NA	MIR568	microRNA mir-568
chr1	59191733	59192190	458	*	04H3K27ac_BT_peak_936	72	.	5.34108	9.31879	7.29234	289	Distal Intergenic	1	58953786	58953879	94	2	100313385	NR_031331	-237854	NA	MIR568	microRNA mir-568
chr1	59234243	59234817	575	*	04H3K27ac_BT_peak_937	72	.	4.94476	9.25272	7.23754	263	Distal Intergenic	1	58953786	58953879	94	2	100313385	NR_031331	-280364	NA	MIR568	microRNA mir-568
chr1	59234937	59236951	2015	*	04H3K27ac_BT_peak_938	149	.	7.05741	17.3804	14.9637	1059	Distal Intergenic	1	58953786	58953879	94	2	100313385	NR_031331	-281058	NA	MIR568	microRNA mir-568
chr1	59239883	59240570	688	*	04H3K27ac_BT_peak_939	63	.	5.39248	8.28247	6.33017	322	Distal Intergenic	1	58953786	58953879	94	2	100313385	NR_031331	-286004	NA	MIR568	microRNA mir-568
chr1	59240731	59240952	222	*	04H3K27ac_BT_peak_940	82	.	6.15927	10.2886	8.20268	117	Distal Intergenic	1	58953786	58953879	94	2	100313385	NR_031331	-286852	NA	MIR568	microRNA mir-568
chr1	59814047	59814589	543	*	04H3K27ac_BT_peak_941	188	.	8.2311	21.4139	18.8362	341	Distal Intergenic	1	60306675	60407777	101103	1	281777	NM_203358	-492086	ENSBTAG00000006451	GAP43	growth associated protein 43
chr1	59815577	59815839	263	*	04H3K27ac_BT_peak_942	84	.	4.39195	10.5157	8.42084	70	Distal Intergenic	1	60306675	60407777	101103	1	281777	NM_203358	-490836	ENSBTAG00000006451	GAP43	growth associated protein 43
chr1	63648642	63648955	314	*	04H3K27ac_BT_peak_943	69	.	5.35227	8.95921	6.96333	152	Distal Intergenic	1	63749646	63892877	143232	2	540003	NM_001076921	243922	ENSBTAG00000045704	IGSF11	immunoglobulin superfamily member 11
chr1	63649285	63650954	1670	*	04H3K27ac_BT_peak_944	231	.	10.6222	25.9213	23.1833	645	Distal Intergenic	1	63749646	63892877	143232	2	540003	NM_001076921	241923	ENSBTAG00000045704	IGSF11	immunoglobulin superfamily member 11
chr1	63651515	63652046	532	*	04H3K27ac_BT_peak_945	54	.	3.95581	7.28745	5.4074	245	Distal Intergenic	1	63749646	63892877	143232	2	540003	NM_001076921	240831	ENSBTAG00000045704	IGSF11	immunoglobulin superfamily member 11
chr1	63983101	63983320	220	*	04H3K27ac_BT_peak_946	41	.	4.34158	5.96529	4.18716	86	Promoter (1-2kb)	1	63981645	64010644	29000	1	282113	NM_174482	1456	ENSBTAG00000009014	UPK1B	uroplakin 1B
chr1	63984699	63985668	970	*	04H3K27ac_BT_peak_947	77	.	5.97429	9.83593	7.78208	815	Intron (NM_174482/282113, intron 1 of 7)	1	63981645	64010644	29000	1	282113	NM_174482	3054	ENSBTAG00000009014	UPK1B	uroplakin 1B
chr1	63985750	63986308	559	*	04H3K27ac_BT_peak_948	54	.	3.95581	7.28745	5.4074	361	Intron (NM_174482/282113, intron 1 of 7)	1	63981645	64010644	29000	1	282113	NM_174482	4105	ENSBTAG00000009014	UPK1B	uroplakin 1B
chr1	64010902	64011147	246	*	04H3K27ac_BT_peak_949	89	.	6.44738	11.0351	8.91204	151	Downstream (<=300bp)	1	63981645	64010644	29000	1	282113	NM_174482	29257	ENSBTAG00000009014	UPK1B	uroplakin 1B
chr1	64012304	64012562	259	*	04H3K27ac_BT_peak_950	55	.	4.32918	7.39441	5.50302	174	Distal Intergenic	1	63981645	64010644	29000	1	282113	NM_174482	30659	ENSBTAG00000009014	UPK1B	uroplakin 1B
chr1	64013603	64013822	220	*	04H3K27ac_BT_peak_951	65	.	4.857	8.47191	6.50049	127	Distal Intergenic	1	63981645	64010644	29000	1	282113	NM_174482	31958	ENSBTAG00000009014	UPK1B	uroplakin 1B
chr1	64014270	64014567	298	*	04H3K27ac_BT_peak_952	66	.	5.12426	8.57542	6.60023	101	Distal Intergenic	1	63981645	64010644	29000	1	282113	NM_174482	32625	ENSBTAG00000009014	UPK1B	uroplakin 1B
chr1	64034379	64034655	277	*	04H3K27ac_BT_peak_953	35	.	3.20465	5.31046	3.58913	57	Exon (NM_001038078/511328, exon 4 of 9)	1	64019141	64049977	30837	2	511328	NM_001038078	15322	ENSBTAG00000001390	B4GALT4	beta-1,4-galactosyltransferase 4
chr1	64034785	64036430	1646	*	04H3K27ac_BT_peak_954	67	.	3.5287	8.74288	6.75775	1097	Intron (NM_001038078/511328, intron 3 of 8)	1	64019141	64049977	30837	2	511328	NM_001038078	13547	ENSBTAG00000001390	B4GALT4	beta-1,4-galactosyltransferase 4
chr1	64049219	64050099	881	*	04H3K27ac_BT_peak_955	112	.	5.45814	13.452	11.2111	354	Promoter (<=1kb)	1	64019141	64049977	30837	2	511328	NM_001038078	0	ENSBTAG00000001390	B4GALT4	beta-1,4-galactosyltransferase 4
chr1	64082562	64083656	1095	*	04H3K27ac_BT_peak_956	221	.	10.3513	24.8689	22.1642	152	Promoter (<=1kb)	1	64083127	64202212	119086	1	515490	NM_001205810	0	ENSBTAG00000000210	ARHGAP31	Rho GTPase activating protein 31
chr1	64085293	64085868	576	*	04H3K27ac_BT_peak_957	111	.	6.73539	13.3701	11.1356	374	Promoter (2-3kb)	1	64083127	64202212	119086	1	515490	NM_001205810	2166	ENSBTAG00000000210	ARHGAP31	Rho GTPase activating protein 31
chr1	64095870	64096558	689	*	04H3K27ac_BT_peak_958	77	.	5.0104	9.75326	7.70419	530	Intron (NM_001205810/515490, intron 1 of 11)	1	64083127	64202212	119086	1	515490	NM_001205810	12743	ENSBTAG00000000210	ARHGAP31	Rho GTPase activating protein 31
chr1	64096831	64097722	892	*	04H3K27ac_BT_peak_959	110	.	6.93954	13.2481	11.0166	554	Intron (NM_001205810/515490, intron 1 of 11)	1	64083127	64202212	119086	1	515490	NM_001205810	13704	ENSBTAG00000000210	ARHGAP31	Rho GTPase activating protein 31
chr1	64118771	64121768	2998	*	04H3K27ac_BT_peak_960	253	.	7.25207	28.1271	25.3202	1542	Intron (NM_001205810/515490, intron 1 of 11)	1	64083127	64202212	119086	1	515490	NM_001205810	35644	ENSBTAG00000000210	ARHGAP31	Rho GTPase activating protein 31
chr1	64163418	64163674	257	*	04H3K27ac_BT_peak_961	56	.	4.94251	7.56363	5.66101	92	Intron (NM_001205810/515490, intron 3 of 11)	1	64211527	64240559	29033	2	615128	NM_001076360	76885	ENSBTAG00000000213	TMEM39A	transmembrane protein 39A
chr1	64163798	64164138	341	*	04H3K27ac_BT_peak_962	48	.	4.5911	6.6685	4.83696	208	Intron (NM_001205810/515490, intron 3 of 11)	1	64211527	64240559	29033	2	615128	NM_001076360	76421	ENSBTAG00000000213	TMEM39A	transmembrane protein 39A
chr1	64164256	64164464	209	*	04H3K27ac_BT_peak_963	25	.	2.82907	4.11731	2.51447	148	Intron (NM_001205810/515490, intron 3 of 11)	1	64211527	64240559	29033	2	615128	NM_001076360	76095	ENSBTAG00000000213	TMEM39A	transmembrane protein 39A
chr1	64164697	64165581	885	*	04H3K27ac_BT_peak_964	122	.	6.35319	14.5125	12.2176	205	Exon (NM_001205810/515490, exon 4 of 12)	1	64211527	64240559	29033	2	615128	NM_001076360	74978	ENSBTAG00000000213	TMEM39A	transmembrane protein 39A
chr1	64171565	64171922	358	*	04H3K27ac_BT_peak_965	41	.	3.80558	5.9576	4.17966	192	Exon (NM_001205810/515490, exon 7 of 12)	1	64211527	64240559	29033	2	615128	NM_001076360	68637	ENSBTAG00000000213	TMEM39A	transmembrane protein 39A
chr1	64174244	64174483	240	*	04H3K27ac_BT_peak_966	33	.	3.77616	5.08049	3.38194	184	Intron (NM_001205810/515490, intron 7 of 11)	1	64211527	64240559	29033	2	615128	NM_001076360	66076	ENSBTAG00000000213	TMEM39A	transmembrane protein 39A
chr1	64175113	64176107	995	*	04H3K27ac_BT_peak_967	250	.	11.6824	27.876	25.0732	516	Exon (NM_001205810/515490, exon 8 of 12)	1	64211527	64240559	29033	2	615128	NM_001076360	64452	ENSBTAG00000000213	TMEM39A	transmembrane protein 39A
chr1	64196224	64196494	271	*	04H3K27ac_BT_peak_968	57	.	4.60153	7.67625	5.76345	103	Intron (NM_001205810/515490, intron 11 of 11)	1	64211527	64240559	29033	2	615128	NM_001076360	44065	ENSBTAG00000000213	TMEM39A	transmembrane protein 39A
chr1	64196732	64196967	236	*	04H3K27ac_BT_peak_969	66	.	5.24123	8.63863	6.66076	99	Intron (NM_001205810/515490, intron 11 of 11)	1	64211527	64240559	29033	2	615128	NM_001076360	43592	ENSBTAG00000000213	TMEM39A	transmembrane protein 39A
chr1	64199293	64200886	1594	*	04H3K27ac_BT_peak_970	85	.	3.99818	10.6508	8.54949	875	Exon (NM_001205810/515490, exon 12 of 12)	1	64211527	64240559	29033	2	615128	NM_001076360	39673	ENSBTAG00000000213	TMEM39A	transmembrane protein 39A
chr1	64201040	64201265	226	*	04H3K27ac_BT_peak_971	57	.	4.47529	7.66459	5.75199	68	3' UTR	1	64211527	64240559	29033	2	615128	NM_001076360	39294	ENSBTAG00000000213	TMEM39A	transmembrane protein 39A
chr1	64201609	64201829	221	*	04H3K27ac_BT_peak_972	29	.	3.47798	4.60335	2.95386	75	3' UTR	1	64211527	64240559	29033	2	615128	NM_001076360	38730	ENSBTAG00000000213	TMEM39A	transmembrane protein 39A
chr1	64201931	64202357	427	*	04H3K27ac_BT_peak_973	41	.	3.97795	5.9731	4.19474	326	3' UTR	1	64211527	64240559	29033	2	615128	NM_001076360	38202	ENSBTAG00000000213	TMEM39A	transmembrane protein 39A
chr1	64202550	64203161	612	*	04H3K27ac_BT_peak_974	41	.	3.58023	5.94584	4.17114	240	Distal Intergenic	1	64211527	64240559	29033	2	615128	NM_001076360	37398	ENSBTAG00000000213	TMEM39A	transmembrane protein 39A
chr1	64204522	64204742	221	*	04H3K27ac_BT_peak_975	67	.	5.10295	8.78712	6.79835	83	Distal Intergenic	1	64211527	64240559	29033	2	615128	NM_001076360	35817	ENSBTAG00000000213	TMEM39A	transmembrane protein 39A
chr1	64204826	64205158	333	*	04H3K27ac_BT_peak_976	25	.	2.82703	4.1611	2.54548	28	Distal Intergenic	1	64211527	64240559	29033	2	615128	NM_001076360	35401	ENSBTAG00000000213	TMEM39A	transmembrane protein 39A
chr1	64206637	64206964	328	*	04H3K27ac_BT_peak_977	58	.	3.76599	7.73977	5.82061	186	Distal Intergenic	1	64211527	64240559	29033	2	615128	NM_001076360	33595	ENSBTAG00000000213	TMEM39A	transmembrane protein 39A
chr1	64207046	64207594	549	*	04H3K27ac_BT_peak_978	127	.	7.13394	15.052	12.739	163	Distal Intergenic	1	64211527	64240559	29033	2	615128	NM_001076360	32965	ENSBTAG00000000213	TMEM39A	transmembrane protein 39A
chr1	64207897	64208521	625	*	04H3K27ac_BT_peak_979	163	.	7.28114	18.8519	16.3748	305	Distal Intergenic	1	64211527	64240559	29033	2	615128	NM_001076360	32038	ENSBTAG00000000213	TMEM39A	transmembrane protein 39A
chr1	64209747	64210155	409	*	04H3K27ac_BT_peak_980	25	.	2.82703	4.1611	2.54548	280	Distal Intergenic	1	64211527	64240559	29033	2	615128	NM_001076360	30404	ENSBTAG00000000213	TMEM39A	transmembrane protein 39A
chr1	64213105	64213402	298	*	04H3K27ac_BT_peak_981	72	.	5.34108	9.31879	7.29234	192	Intron (NM_001076360/615128, intron 8 of 8)	1	64211527	64240559	29033	2	615128	NM_001076360	27157	ENSBTAG00000000213	TMEM39A	transmembrane protein 39A
chr1	64214139	64214348	210	*	04H3K27ac_BT_peak_982	56	.	4.71511	7.53305	5.63245	158	Exon (NM_001076360/615128, exon 8 of 9)	1	64211527	64240559	29033	2	615128	NM_001076360	26211	ENSBTAG00000000213	TMEM39A	transmembrane protein 39A
chr1	64216049	64217859	1811	*	04H3K27ac_BT_peak_983	215	.	11.0803	24.1875	21.5099	674	Exon (NM_001076360/615128, exon 6 of 9)	1	64211527	64240559	29033	2	615128	NM_001076360	22700	ENSBTAG00000000213	TMEM39A	transmembrane protein 39A
chr1	64217979	64218457	479	*	04H3K27ac_BT_peak_984	63	.	5.39248	8.28247	6.33017	376	Intron (NM_001076360/615128, intron 5 of 8)	1	64211527	64240559	29033	2	615128	NM_001076360	22102	ENSBTAG00000000213	TMEM39A	transmembrane protein 39A
chr1	64222160	64223192	1033	*	04H3K27ac_BT_peak_985	156	.	9.22644	18.1081	15.6627	686	Exon (NM_001076360/615128, exon 5 of 9)	1	64211527	64240559	29033	2	615128	NM_001076360	17367	ENSBTAG00000000213	TMEM39A	transmembrane protein 39A
chr1	64223649	64224097	449	*	04H3K27ac_BT_peak_986	45	.	4.59946	6.36299	4.55857	180	Intron (NM_001076360/615128, intron 4 of 8)	1	64211527	64240559	29033	2	615128	NM_001076360	16462	ENSBTAG00000000213	TMEM39A	transmembrane protein 39A
chr1	64227922	64228168	247	*	04H3K27ac_BT_peak_987	91	.	6.92606	11.3342	9.19213	190	Intron (NM_001076360/615128, intron 3 of 8)	1	64211527	64240559	29033	2	615128	NM_001076360	12391	ENSBTAG00000000213	TMEM39A	transmembrane protein 39A
chr1	64230848	64231056	209	*	04H3K27ac_BT_peak_988	45	.	4.59946	6.36299	4.55857	98	Exon (NM_001076360/615128, exon 3 of 9)	1	64211527	64240559	29033	2	615128	NM_001076360	9503	ENSBTAG00000000213	TMEM39A	transmembrane protein 39A
chr1	64233620	64234025	406	*	04H3K27ac_BT_peak_989	37	.	4.24229	5.51772	3.77549	215	Intron (NM_001076360/615128, intron 2 of 8)	1	64211527	64240559	29033	2	615128	NM_001076360	6534	ENSBTAG00000000213	TMEM39A	transmembrane protein 39A
chr1	64235743	64235996	254	*	04H3K27ac_BT_peak_990	33	.	3.77616	5.08049	3.38194	168	Intron (NM_001076360/615128, intron 2 of 8)	1	64211527	64240559	29033	2	615128	NM_001076360	4563	ENSBTAG00000000213	TMEM39A	transmembrane protein 39A
chr1	64236427	64236684	258	*	04H3K27ac_BT_peak_991	72	.	5.77587	9.27078	7.25212	159	Intron (NM_001076360/615128, intron 2 of 8)	1	64211527	64240559	29033	2	615128	NM_001076360	3875	ENSBTAG00000000213	TMEM39A	transmembrane protein 39A
chr1	64238362	64239206	845	*	04H3K27ac_BT_peak_992	96	.	6.40099	11.8623	9.69386	691	Promoter (1-2kb)	1	64211527	64240559	29033	2	615128	NM_001076360	1353	ENSBTAG00000000213	TMEM39A	transmembrane protein 39A
chr1	64239424	64239668	245	*	04H3K27ac_BT_peak_993	57	.	4.57238	7.62518	5.71837	17	Promoter (<=1kb)	1	64211527	64240559	29033	2	615128	NM_001076360	891	ENSBTAG00000000213	TMEM39A	transmembrane protein 39A
chr1	64239976	64240779	804	*	04H3K27ac_BT_peak_994	276	.	7.04978	30.5097	27.6302	340	Promoter (<=1kb)	1	64211527	64240559	29033	2	615128	NM_001076360	0	ENSBTAG00000000213	TMEM39A	transmembrane protein 39A
chr1	64246530	64247129	600	*	04H3K27ac_BT_peak_995	188	.	9.47264	21.4153	18.8371	296	Promoter (<=1kb)	1	64246626	64269696	23071	1	511862	NM_001014903	0	ENSBTAG00000008562	POGLUT1	protein O-glucosyltransferase 1
chr1	64275525	64275915	391	*	04H3K27ac_BT_peak_996	81	.	4.70697	10.2238	8.14715	84	Promoter (<=1kb)	1	64275417	64295231	19815	1	507206	NM_001080235	108	ENSBTAG00000012581	TIMMDC1	translocase of inner mitochondrial membrane domain containing 1
chr1	64334284	64334512	229	*	04H3K27ac_BT_peak_997	100	.	6.59302	12.1886	10.0064	107	Promoter (<=1kb)	1	64334745	64341507	6763	1	525738	NM_001038554	-233	ENSBTAG00000009391	ADPRH	ADP-ribosylarginine hydrolase
chr1	64377533	64378415	883	*	04H3K27ac_BT_peak_998	127	.	6.37285	15.0116	12.7003	610	Distal Intergenic	1	64349946	64377199	27254	1	515900	NM_001015610	27587	ENSBTAG00000009391	PLA1A	phospholipase A1 member A
chr1	64378686	64379048	363	*	04H3K27ac_BT_peak_999	72	.	4.94476	9.25272	7.23754	248	Distal Intergenic	1	64349946	64377199	27254	1	515900	NM_001015610	28740	ENSBTAG00000009391	PLA1A	phospholipase A1 member A
chr1	64402079	64402290	212	*	04H3K27ac_BT_peak_1000	57	.	4.47529	7.66459	5.75199	64	Distal Intergenic	1	64403190	64415630	12441	2	540535	NM_001099112	13340	ENSBTAG00000005604	POPDC2	popeye domain containing 2
chr1	64426304	64426836	533	*	04H3K27ac_BT_peak_1001	129	.	7.53197	15.2573	12.932	171	Intron (NM_001207032/100295800, intron 2 of 2)	1	64425088	64432940	7853	2	100295800	NM_001207032	6104	ENSBTAG00000002182	COX17	cytochrome c oxidase copper chaperone COX17
chr1	64427151	64427518	368	*	04H3K27ac_BT_peak_1002	45	.	4.62568	6.4033	4.5931	179	Intron (NM_001207032/100295800, intron 2 of 2)	1	64425088	64432940	7853	2	100295800	NM_001207032	5422	ENSBTAG00000002182	COX17	cytochrome c oxidase copper chaperone COX17
chr1	64432250	64432988	739	*	04H3K27ac_BT_peak_1003	294	.	10.5785	32.3801	29.4439	447	Promoter (<=1kb)	1	64425088	64432940	7853	2	100295800	NM_001207032	0	ENSBTAG00000002182	COX17	cytochrome c oxidase copper chaperone COX17
chr1	64699222	64699447	226	*	04H3K27ac_BT_peak_1004	48	.	4.40213	6.6833	4.84753	129	Intron (NM_001101310/790875, intron 7 of 11)	1	64606698	64639474	32777	1	493713	NM_001103226	92524	ENSBTAG00000019557	NR1I2	nuclear receptor subfamily 1 group I member 2
chr1	64699666	64700278	613	*	04H3K27ac_BT_peak_1005	91	.	6.92606	11.3342	9.19213	202	Intron (NM_001101310/790875, intron 7 of 11)	1	64606698	64639474	32777	1	493713	NM_001103226	92968	ENSBTAG00000019557	NR1I2	nuclear receptor subfamily 1 group I member 2
chr1	64700726	64701052	327	*	04H3K27ac_BT_peak_1006	56	.	4.71511	7.53305	5.63245	177	Intron (NM_001101310/790875, intron 7 of 11)	1	64606698	64639474	32777	1	493713	NM_001103226	94028	ENSBTAG00000019557	NR1I2	nuclear receptor subfamily 1 group I member 2
chr1	64713200	64713541	342	*	04H3K27ac_BT_peak_1007	30	.	3.85889	4.67244	3.01332	257	Intron (NM_001101310/790875, intron 6 of 11)	1	64606698	64639474	32777	1	493713	NM_001103226	106502	ENSBTAG00000019557	NR1I2	nuclear receptor subfamily 1 group I member 2
chr1	64716963	64717633	671	*	04H3K27ac_BT_peak_1008	25	.	2.82907	4.11731	2.51447	218	Intron (NM_001101310/790875, intron 5 of 11)	1	64606698	64639474	32777	1	493713	NM_001103226	110265	ENSBTAG00000019557	NR1I2	nuclear receptor subfamily 1 group I member 2
chr1	64718056	64718264	209	*	04H3K27ac_BT_peak_1009	54	.	5.00908	7.32583	5.43945	91	Intron (NM_001101310/790875, intron 5 of 11)	1	64606698	64639474	32777	1	493713	NM_001103226	111358	ENSBTAG00000019557	NR1I2	nuclear receptor subfamily 1 group I member 2
chr1	64736949	64737966	1018	*	04H3K27ac_BT_peak_1010	37	.	3.53633	5.46828	3.73372	688	Intron (NM_001101310/790875, intron 3 of 11)	1	64851598	64851687	90	1	102465796	NR_107831	-113632	NA	MIR6529B	microRNA mir-6529b
chr1	64739128	64739540	413	*	04H3K27ac_BT_peak_1011	20	.	3.15019	3.62443	2.06336	107	Intron (NM_001101310/790875, intron 3 of 11)	1	64851598	64851687	90	1	102465796	NR_107831	-112058	NA	MIR6529B	microRNA mir-6529b
chr1	64748604	64748838	235	*	04H3K27ac_BT_peak_1012	45	.	4.62568	6.4033	4.5931	176	Intron (NM_001101310/790875, intron 2 of 11)	1	64851598	64851687	90	1	102465796	NR_107831	-102760	NA	MIR6529B	microRNA mir-6529b
chr1	64790203	64790417	215	*	04H3K27ac_BT_peak_1013	37	.	4.24229	5.51772	3.77549	35	Intron (NM_001101310/790875, intron 1 of 11)	1	64851598	64851687	90	1	102465796	NR_107831	-61181	NA	MIR6529B	microRNA mir-6529b
chr1	64800105	64800535	431	*	04H3K27ac_BT_peak_1014	102	.	7.30946	12.4057	10.2123	302	Intron (NM_001101310/790875, intron 1 of 11)	1	64851598	64851687	90	1	102465796	NR_107831	-51063	NA	MIR6529B	microRNA mir-6529b
chr1	64804880	64805272	393	*	04H3K27ac_BT_peak_1015	26	.	3.46318	4.33257	2.69884	282	Intron (NM_001101310/790875, intron 1 of 11)	1	64851598	64851687	90	1	102465796	NR_107831	-46326	NA	MIR6529B	microRNA mir-6529b
chr1	64822214	64822512	299	*	04H3K27ac_BT_peak_1016	72	.	5.74313	9.2181	7.2086	164	Intron (NM_001101310/790875, intron 1 of 11)	1	64851598	64851687	90	1	102465796	NR_107831	-29086	NA	MIR6529B	microRNA mir-6529b
chr1	64825864	64826285	422	*	04H3K27ac_BT_peak_1017	64	.	5.0281	8.41215	6.4506	189	Intron (NM_001101310/790875, intron 1 of 11)	1	64851598	64851687	90	1	102465796	NR_107831	-25313	NA	MIR6529B	microRNA mir-6529b
chr1	64840185	64840771	587	*	04H3K27ac_BT_peak_1018	156	.	9.22644	18.1081	15.6627	389	Intron (NM_001101310/790875, intron 1 of 11)	1	64851598	64851687	90	1	102465796	NR_107831	-10827	NA	MIR6529B	microRNA mir-6529b
chr1	64840853	64841170	318	*	04H3K27ac_BT_peak_1019	64	.	5.0281	8.41215	6.4506	167	Intron (NM_001101310/790875, intron 1 of 11)	1	64851598	64851687	90	1	102465796	NR_107831	-10428	NA	MIR6529B	microRNA mir-6529b
chr1	64852691	64853067	377	*	04H3K27ac_BT_peak_1020	54	.	5.00908	7.32583	5.43945	287	Promoter (1-2kb)	1	64851604	64851682	79	2	102465295	NR_107801	-1009	ENSBTAG00000055108	MIR6529A	microRNA mir-6529a
chr1	64857927	64858660	734	*	04H3K27ac_BT_peak_1021	103	.	7.10652	12.5642	10.3673	186	Promoter (2-3kb)	1	64646724	64861271	214548	2	790875	NM_001101310	2611	ENSBTAG00000048057	GSK3B	glycogen synthase kinase 3 beta
chr1	64858876	64859095	220	*	04H3K27ac_BT_peak_1022	50	.	4.24055	6.9063	5.05153	29	Promoter (2-3kb)	1	64646724	64861271	214548	2	790875	NM_001101310	2176	ENSBTAG00000048057	GSK3B	glycogen synthase kinase 3 beta
chr1	64859285	64859530	246	*	04H3K27ac_BT_peak_1023	76	.	5.56169	9.69674	7.65001	87	Promoter (1-2kb)	1	64646724	64861271	214548	2	790875	NM_001101310	1741	ENSBTAG00000048057	GSK3B	glycogen synthase kinase 3 beta
chr1	64860111	64862456	2346	*	04H3K27ac_BT_peak_1024	473	.	16.7325	50.7531	47.3392	1642	Promoter (<=1kb)	1	64646724	64861271	214548	2	790875	NM_001101310	0	ENSBTAG00000048057	GSK3B	glycogen synthase kinase 3 beta
chr1	64862600	64863397	798	*	04H3K27ac_BT_peak_1025	102	.	4.07558	12.4287	10.2347	412	Promoter (1-2kb)	1	64646724	64861271	214548	2	790875	NM_001101310	-1329	ENSBTAG00000048057	GSK3B	glycogen synthase kinase 3 beta
chr1	64922206	64922425	220	*	04H3K27ac_BT_peak_1026	51	.	4.08132	7.04994	5.18438	83	Distal Intergenic	1	64646724	64861271	214548	2	790875	NM_001101310	-60935	ENSBTAG00000048057	GSK3B	glycogen synthase kinase 3 beta
chr1	64922677	64922981	305	*	04H3K27ac_BT_peak_1027	60	.	4.1436	7.99138	6.05813	123	Distal Intergenic	1	64646724	64861271	214548	2	790875	NM_001101310	-61406	ENSBTAG00000048057	GSK3B	glycogen synthase kinase 3 beta
chr1	64923074	64923328	255	*	04H3K27ac_BT_peak_1028	84	.	6.12466	10.5105	8.41799	103	Distal Intergenic	1	64646724	64861271	214548	2	790875	NM_001101310	-61803	ENSBTAG00000048057	GSK3B	glycogen synthase kinase 3 beta
chr1	64923580	64923788	209	*	04H3K27ac_BT_peak_1029	56	.	4.73801	7.57147	5.66838	96	Distal Intergenic	1	64646724	64861271	214548	2	790875	NM_001101310	-62309	ENSBTAG00000048057	GSK3B	glycogen synthase kinase 3 beta
chr1	64945465	64946274	810	*	04H3K27ac_BT_peak_1030	81	.	5.96705	10.2513	8.17	672	Intron (NM_001205643/539186, intron 8 of 8)	1	64939752	65018548	78797	2	539186	NM_001205643	72274	ENSBTAG00000001464	GPR156	G protein-coupled receptor 156
chr1	64954449	64954701	253	*	04H3K27ac_BT_peak_1031	65	.	4.857	8.47191	6.50049	152	Intron (NM_001205643/539186, intron 7 of 8)	1	64939752	65018548	78797	2	539186	NM_001205643	63847	ENSBTAG00000001464	GPR156	G protein-coupled receptor 156
chr1	65093871	65094148	278	*	04H3K27ac_BT_peak_1032	102	.	7.30946	12.4057	10.2123	131	Promoter (2-3kb)	1	65078552	65096582	18031	2	535725	NM_001206760	2434	ENSBTAG00000033170	LRRC58	leucine rich repeat containing 58
chr1	65095784	65097007	1224	*	04H3K27ac_BT_peak_1033	622	.	17.4744	65.9397	62.2098	345	Promoter (<=1kb)	1	65078552	65096582	18031	2	535725	NM_001206760	0	ENSBTAG00000033170	LRRC58	leucine rich repeat containing 58
chr1	65144525	65145275	751	*	04H3K27ac_BT_peak_1034	30	.	2.82558	4.75456	3.08471	147	Exon (NM_001017950/534482, exon 10 of 11)	1	65078552	65096582	18031	2	535725	NM_001206760	-47943	ENSBTAG00000033170	LRRC58	leucine rich repeat containing 58
chr1	65148170	65148856	687	*	04H3K27ac_BT_peak_1035	50	.	4.24055	6.9063	5.05153	563	Exon (NM_001017950/534482, exon 7 of 11)	1	65138522	65198315	59794	2	534482	NM_001017950	49459	ENSBTAG00000022155	FSTL1	follistatin like 1
chr1	65150525	65150817	293	*	04H3K27ac_BT_peak_1036	73	.	5.21525	9.37022	7.34117	106	Intron (NM_001017950/534482, intron 6 of 10)	1	65138522	65198315	59794	2	534482	NM_001017950	47498	ENSBTAG00000022155	FSTL1	follistatin like 1
chr1	65151615	65151990	376	*	04H3K27ac_BT_peak_1037	54	.	3.95581	7.28745	5.4074	119	Exon (NM_001017950/534482, exon 6 of 11)	1	65138522	65198315	59794	2	534482	NM_001017950	46325	ENSBTAG00000022155	FSTL1	follistatin like 1
chr1	65153765	65154192	428	*	04H3K27ac_BT_peak_1038	115	.	5.44973	13.8394	11.5779	174	Exon (NM_001017950/534482, exon 4 of 11)	1	65138522	65198315	59794	2	534482	NM_001017950	44123	ENSBTAG00000022155	FSTL1	follistatin like 1
chr1	65154290	65155156	867	*	04H3K27ac_BT_peak_1039	163	.	8.06796	18.8529	16.3756	615	Intron (NM_001017950/534482, intron 3 of 10)	1	65138522	65198315	59794	2	534482	NM_001017950	43159	ENSBTAG00000022155	FSTL1	follistatin like 1
chr1	65157298	65157632	335	*	04H3K27ac_BT_peak_1040	67	.	4.33139	8.71601	6.73238	202	Intron (NM_001017950/534482, intron 2 of 10)	1	65138522	65198315	59794	2	534482	NM_001017950	40683	ENSBTAG00000022155	FSTL1	follistatin like 1
chr1	65158145	65158981	837	*	04H3K27ac_BT_peak_1041	133	.	7.23521	15.7349	13.3919	192	Intron (NM_001017950/534482, intron 2 of 10)	1	65138522	65198315	59794	2	534482	NM_001017950	39334	ENSBTAG00000022155	FSTL1	follistatin like 1
chr1	65159447	65161304	1858	*	04H3K27ac_BT_peak_1042	104	.	4.35029	12.6807	10.474	955	Intron (NM_001017950/534482, intron 2 of 10)	1	65138522	65198315	59794	2	534482	NM_001017950	37011	ENSBTAG00000022155	FSTL1	follistatin like 1
chr1	65161810	65162110	301	*	04H3K27ac_BT_peak_1043	29	.	3.30036	4.55142	2.90656	243	Intron (NM_001017950/534482, intron 2 of 10)	1	65138522	65198315	59794	2	534482	NM_001017950	36205	ENSBTAG00000022155	FSTL1	follistatin like 1
chr1	65163038	65163250	213	*	04H3K27ac_BT_peak_1044	71	.	5.56466	9.17287	7.16516	114	Intron (NM_001017950/534482, intron 2 of 10)	1	65138522	65198315	59794	2	534482	NM_001017950	35065	ENSBTAG00000022155	FSTL1	follistatin like 1
chr1	65163711	65164369	659	*	04H3K27ac_BT_peak_1045	46	.	3.453	6.46191	4.64645	263	Intron (NM_001017950/534482, intron 2 of 10)	1	65138522	65198315	59794	2	534482	NM_001017950	33946	ENSBTAG00000022155	FSTL1	follistatin like 1
chr1	65164671	65165983	1313	*	04H3K27ac_BT_peak_1046	91	.	4.54845	11.2515	9.1165	1034	Intron (NM_001017950/534482, intron 2 of 10)	1	65138522	65198315	59794	2	534482	NM_001017950	32332	ENSBTAG00000022155	FSTL1	follistatin like 1
chr1	65166274	65168941	2668	*	04H3K27ac_BT_peak_1047	304	.	12.4784	33.4367	30.4701	578	Intron (NM_001017950/534482, intron 2 of 10)	1	65138522	65198315	59794	2	534482	NM_001017950	29374	ENSBTAG00000022155	FSTL1	follistatin like 1
chr1	65169428	65173746	4319	*	04H3K27ac_BT_peak_1048	280	.	11.8706	30.9277	28.0326	2248	Intron (NM_001017950/534482, intron 2 of 10)	1	65138522	65198315	59794	2	534482	NM_001017950	24569	ENSBTAG00000022155	FSTL1	follistatin like 1
chr1	65173864	65176721	2858	*	04H3K27ac_BT_peak_1049	199	.	9.43967	22.5387	19.9218	2419	Intron (NM_001017950/534482, intron 2 of 10)	1	65138522	65198315	59794	2	534482	NM_001017950	21594	ENSBTAG00000022155	FSTL1	follistatin like 1
chr1	65178383	65178653	271	*	04H3K27ac_BT_peak_1050	51	.	4.58396	6.98214	5.12414	94	Intron (NM_001017950/534482, intron 2 of 10)	1	65138522	65198315	59794	2	534482	NM_001017950	19662	ENSBTAG00000022155	FSTL1	follistatin like 1
chr1	65178727	65179233	507	*	04H3K27ac_BT_peak_1051	101	.	6.17359	12.3594	10.169	324	Intron (NM_001017950/534482, intron 2 of 10)	1	65138522	65198315	59794	2	534482	NM_001017950	19082	ENSBTAG00000022155	FSTL1	follistatin like 1
chr1	65179761	65180662	902	*	04H3K27ac_BT_peak_1052	64	.	4.71003	8.44714	6.47911	509	Intron (NM_001017950/534482, intron 2 of 10)	1	65138522	65198315	59794	2	534482	NM_001017950	17653	ENSBTAG00000022155	FSTL1	follistatin like 1
chr1	65182238	65182528	291	*	04H3K27ac_BT_peak_1053	86	.	4.94222	10.7382	8.63425	125	Intron (NM_001017950/534482, intron 2 of 10)	1	65138522	65198315	59794	2	534482	NM_001017950	15787	ENSBTAG00000022155	FSTL1	follistatin like 1
chr1	65183329	65184065	737	*	04H3K27ac_BT_peak_1054	215	.	10.0358	24.2325	21.5534	290	Intron (NM_001017950/534482, intron 2 of 10)	1	65138522	65198315	59794	2	534482	NM_001017950	14250	ENSBTAG00000022155	FSTL1	follistatin like 1
chr1	65186897	65192498	5602	*	04H3K27ac_BT_peak_1055	426	.	15.9909	45.9179	42.6186	871	Intron (NM_001017950/534482, intron 2 of 10)	1	65138522	65198315	59794	2	534482	NM_001017950	5817	ENSBTAG00000022155	FSTL1	follistatin like 1
chr1	65193165	65194849	1685	*	04H3K27ac_BT_peak_1056	92	.	6.40014	11.4086	9.26495	1314	Intron (NM_001017950/534482, intron 2 of 10)	1	65138522	65198315	59794	2	534482	NM_001017950	3466	ENSBTAG00000022155	FSTL1	follistatin like 1
chr1	65195647	65197373	1727	*	04H3K27ac_BT_peak_1057	113	.	6.11845	13.5895	11.3359	256	Promoter (<=1kb)	1	65138522	65198315	59794	2	534482	NM_001017950	942	ENSBTAG00000022155	FSTL1	follistatin like 1
chr1	65197559	65198509	951	*	04H3K27ac_BT_peak_1058	728	.	22.3548	76.7485	72.8242	500	Promoter (<=1kb)	1	65138522	65198315	59794	2	534482	NM_001017950	0	ENSBTAG00000022155	FSTL1	follistatin like 1
chr1	65238491	65239109	619	*	04H3K27ac_BT_peak_1059	61	.	5.27243	8.09161	6.15383	428	Distal Intergenic	1	65138522	65198315	59794	2	534482	NM_001017950	-40176	ENSBTAG00000022155	FSTL1	follistatin like 1
chr1	65241899	65242249	351	*	04H3K27ac_BT_peak_1060	88	.	5.41424	10.9285	8.81179	183	Distal Intergenic	1	65138522	65198315	59794	2	534482	NM_001017950	-43584	ENSBTAG00000022155	FSTL1	follistatin like 1
chr1	65242817	65243122	306	*	04H3K27ac_BT_peak_1061	48	.	4.5911	6.6685	4.83696	136	Distal Intergenic	1	65138522	65198315	59794	2	534482	NM_001017950	-44502	ENSBTAG00000022155	FSTL1	follistatin like 1
chr1	65244623	65244915	293	*	04H3K27ac_BT_peak_1062	82	.	6.15927	10.2886	8.20268	122	Distal Intergenic	1	65138522	65198315	59794	2	534482	NM_001017950	-46308	ENSBTAG00000022155	FSTL1	follistatin like 1
chr1	65246181	65246508	328	*	04H3K27ac_BT_peak_1063	59	.	4.90987	7.85822	5.9343	207	Distal Intergenic	1	65138522	65198315	59794	2	534482	NM_001017950	-47866	ENSBTAG00000022155	FSTL1	follistatin like 1
chr1	65288789	65289167	379	*	04H3K27ac_BT_peak_1064	46	.	4.27391	6.47069	4.65313	22	Distal Intergenic	1	65318371	65324508	6138	1	327706	NM_175822	-29204	ENSBTAG00000015892	NDUFB4	NADH:ubiquinone oxidoreductase subunit B4
chr1	65289481	65289702	222	*	04H3K27ac_BT_peak_1065	72	.	5.34108	9.31879	7.29234	150	Distal Intergenic	1	65318371	65324508	6138	1	327706	NM_175822	-28669	ENSBTAG00000015892	NDUFB4	NADH:ubiquinone oxidoreductase subunit B4
chr1	65318361	65318803	443	*	04H3K27ac_BT_peak_1066	122	.	6.58429	14.5048	12.2141	160	Promoter (<=1kb)	1	65318371	65324508	6138	1	327706	NM_175822	0	ENSBTAG00000015892	NDUFB4	NADH:ubiquinone oxidoreductase subunit B4
chr1	65433582	65433987	406	*	04H3K27ac_BT_peak_1067	147	.	7.70317	17.1106	14.7041	261	Promoter (<=1kb)	1	65387676	65433967	46292	2	505510	NM_001076806	0	ENSBTAG00000015898	RABL3	RAB, member of RAS oncogene family like 3
chr1	65434548	65434800	253	*	04H3K27ac_BT_peak_1068	70	.	4.20416	9.07887	7.07749	65	Promoter (<=1kb)	1	65434216	65467797	33582	1	540525	NM_001103294	332	ENSBTAG00000016848	GTF2E1	general transcription factor IIE subunit 1
chr1	65451610	65451827	218	*	04H3K27ac_BT_peak_1069	64	.	5.0281	8.41215	6.4506	115	Intron (NM_001103294/540525, intron 2 of 4)	1	65434216	65467797	33582	1	540525	NM_001103294	17394	ENSBTAG00000016848	GTF2E1	general transcription factor IIE subunit 1
chr1	65482424	65483316	893	*	04H3K27ac_BT_peak_1070	121	.	7.9629	14.4395	12.1512	491	Distal Intergenic	1	65434216	65467797	33582	1	540525	NM_001103294	48208	ENSBTAG00000016848	GTF2E1	general transcription factor IIE subunit 1
chr1	65967123	65967680	558	*	04H3K27ac_BT_peak_1071	149	.	8.15794	17.4005	14.9812	371	Distal Intergenic	1	66102551	66108659	6109	1	613597	NM_001206393	-134871	ENSBTAG00000014508	FBXO40	F-box protein 40
chr1	65968176	65968484	309	*	04H3K27ac_BT_peak_1072	91	.	6.50558	11.2732	9.13682	180	Distal Intergenic	1	66102551	66108659	6109	1	613597	NM_001206393	-134067	ENSBTAG00000014508	FBXO40	F-box protein 40
chr1	66188805	66189013	209	*	04H3K27ac_BT_peak_1073	29	.	3.83702	4.64033	2.98874	87	Distal Intergenic	1	66112080	66145729	33650	2	508445	NM_001035057	-43076	ENSBTAG00000001009	HCLS1	hematopoietic cell-specific Lyn substrate 1
chr1	66224956	66225384	429	*	04H3K27ac_BT_peak_1074	56	.	4.71511	7.53305	5.63245	329	Distal Intergenic	1	66248437	66293959	45523	2	534598	NM_001046381	68575	ENSBTAG00000013069	IQCB1	IQ motif containing B1
chr1	66225929	66226644	716	*	04H3K27ac_BT_peak_1075	337	.	9.24321	36.7913	33.7284	499	Distal Intergenic	1	66248437	66293959	45523	2	534598	NM_001046381	67315	ENSBTAG00000013069	IQCB1	IQ motif containing B1
chr1	66818857	66819225	369	*	04H3K27ac_BT_peak_1076	99	.	6.28009	12.1037	9.92492	173	Promoter (<=1kb)	1	66798342	66819094	20753	2	508149	NM_001083389	0	ENSBTAG00000054520	MIX23	mitochondrial matrix import factor 23
chr1	66866786	66867356	571	*	04H3K27ac_BT_peak_1077	102	.	7.05094	12.4744	10.2795	319	Distal Intergenic	1	66820312	66861501	41190	1	617104	NM_001046592	46474	ENSBTAG00000011140	FAM162A	family with sequence similarity 162 member A
chr1	66867500	66867798	299	*	04H3K27ac_BT_peak_1078	100	.	6.59302	12.1886	10.0064	114	Distal Intergenic	1	66820312	66861501	41190	1	617104	NM_001046592	47188	ENSBTAG00000011140	FAM162A	family with sequence similarity 162 member A
chr1	66876559	66876811	253	*	04H3K27ac_BT_peak_1079	72	.	5.77587	9.27078	7.25212	113	3' UTR	1	66820312	66861501	41190	1	617104	NM_001046592	56247	ENSBTAG00000011140	FAM162A	family with sequence similarity 162 member A
chr1	66943753	66944396	644	*	04H3K27ac_BT_peak_1080	262	.	11.6008	29.0782	26.238	297	Promoter (<=1kb)	1	66875746	66944339	68594	2	539679	NM_001081733	0	ENSBTAG00000011143	KPNA1	karyopherin subunit alpha 1
chr1	66987900	66988629	730	*	04H3K27ac_BT_peak_1081	117	.	6.84932	14.0498	11.783	569	Promoter (<=1kb)	1	66988223	66996322	8100	1	515051	NM_001192396	0	ENSBTAG00000009933	DTX3L	deltex E3 ubiquitin ligase 3L
chr1	67012311	67012862	552	*	04H3K27ac_BT_peak_1082	104	.	5.88372	12.6839	10.474	370	Promoter (<=1kb)	1	67012287	67058499	46213	1	540789	NM_001206538	24	ENSBTAG00000016656	PARP14	poly(ADP-ribose) polymerase family member 14
chr1	67016781	67017223	443	*	04H3K27ac_BT_peak_1083	35	.	3.14002	5.26629	3.5565	171	Intron (NM_001206538/540789, intron 1 of 16)	1	67012287	67058499	46213	1	540789	NM_001206538	4494	ENSBTAG00000016656	PARP14	poly(ADP-ribose) polymerase family member 14
chr1	67121383	67122242	860	*	04H3K27ac_BT_peak_1084	406	.	13.6574	43.9348	40.6871	506	Promoter (<=1kb)	1	67121600	67210226	88627	1	783019	NM_001101287	0	ENSBTAG00000005071	SLC49A4	solute carrier family 49 member 4
chr1	67320271	67321115	845	*	04H3K27ac_BT_peak_1085	69	.	5.15068	8.98878	6.99225	724	Distal Intergenic	1	67411466	67504230	92765	1	511603	NM_001046091	-90351	ENSBTAG00000018877	PDIA5	protein disulfide isomerase family A member 5
chr1	67411494	67412306	813	*	04H3K27ac_BT_peak_1086	145	.	6.2093	16.9306	14.5304	363	Promoter (<=1kb)	1	67411466	67504230	92765	1	511603	NM_001046091	28	ENSBTAG00000018877	PDIA5	protein disulfide isomerase family A member 5
chr1	67437312	67437524	213	*	04H3K27ac_BT_peak_1087	58	.	4.55964	7.81893	5.89692	56	Intron (NM_001046091/511603, intron 3 of 16)	1	67411466	67504230	92765	1	511603	NM_001046091	25846	ENSBTAG00000018877	PDIA5	protein disulfide isomerase family A member 5
chr1	67438776	67441003	2228	*	04H3K27ac_BT_peak_1088	178	.	7.76162	20.3845	17.8435	1413	Intron (NM_001046091/511603, intron 3 of 16)	1	67411466	67504230	92765	1	511603	NM_001046091	27310	ENSBTAG00000018877	PDIA5	protein disulfide isomerase family A member 5
chr1	67441156	67443342	2187	*	04H3K27ac_BT_peak_1089	422	.	12.387	45.5337	42.243	676	Intron (NM_001046091/511603, intron 3 of 16)	1	67411466	67504230	92765	1	511603	NM_001046091	29690	ENSBTAG00000018877	PDIA5	protein disulfide isomerase family A member 5
chr1	67444941	67445479	539	*	04H3K27ac_BT_peak_1090	71	.	4.88203	9.13357	7.12703	104	Intron (NM_001046091/511603, intron 5 of 16)	1	67411466	67504230	92765	1	511603	NM_001046091	33475	ENSBTAG00000018877	PDIA5	protein disulfide isomerase family A member 5
chr1	67450776	67451874	1099	*	04H3K27ac_BT_peak_1091	76	.	4.96026	9.65537	7.61059	126	Exon (NM_001046091/511603, exon 7 of 17)	1	67411466	67504230	92765	1	511603	NM_001046091	39310	ENSBTAG00000018877	PDIA5	protein disulfide isomerase family A member 5
chr1	67452001	67452312	312	*	04H3K27ac_BT_peak_1092	78	.	5.08754	9.903	7.84733	170	Intron (NM_001046091/511603, intron 7 of 16)	1	67411466	67504230	92765	1	511603	NM_001046091	40535	ENSBTAG00000018877	PDIA5	protein disulfide isomerase family A member 5
chr1	67455947	67456292	346	*	04H3K27ac_BT_peak_1093	25	.	2.81951	4.1453	2.53615	31	Intron (NM_001046091/511603, intron 7 of 16)	1	67411466	67504230	92765	1	511603	NM_001046091	44481	ENSBTAG00000018877	PDIA5	protein disulfide isomerase family A member 5
chr1	67456865	67457236	372	*	04H3K27ac_BT_peak_1094	84	.	4.39195	10.5157	8.42084	146	Intron (NM_001046091/511603, intron 8 of 16)	1	67411466	67504230	92765	1	511603	NM_001046091	45399	ENSBTAG00000018877	PDIA5	protein disulfide isomerase family A member 5
chr1	67458149	67458381	233	*	04H3K27ac_BT_peak_1095	61	.	4.32433	8.04296	6.1074	89	Intron (NM_001046091/511603, intron 8 of 16)	1	67411466	67504230	92765	1	511603	NM_001046091	46683	ENSBTAG00000018877	PDIA5	protein disulfide isomerase family A member 5
chr1	67458818	67459147	330	*	04H3K27ac_BT_peak_1096	67	.	4.48859	8.71131	6.73181	124	Intron (NM_001046091/511603, intron 8 of 16)	1	67411466	67504230	92765	1	511603	NM_001046091	47352	ENSBTAG00000018877	PDIA5	protein disulfide isomerase family A member 5
chr1	67462038	67462270	233	*	04H3K27ac_BT_peak_1097	30	.	3.01686	4.70046	3.03502	141	Intron (NM_001046091/511603, intron 8 of 16)	1	67411466	67504230	92765	1	511603	NM_001046091	50572	ENSBTAG00000018877	PDIA5	protein disulfide isomerase family A member 5
chr1	67463617	67463845	229	*	04H3K27ac_BT_peak_1098	64	.	3.92248	8.40735	6.44907	192	Exon (NM_001046091/511603, exon 9 of 17)	1	67411466	67504230	92765	1	511603	NM_001046091	52151	ENSBTAG00000018877	PDIA5	protein disulfide isomerase family A member 5
chr1	67469628	67470739	1112	*	04H3K27ac_BT_peak_1099	151	.	7.38364	17.5342	15.1122	407	Exon (NM_001046091/511603, exon 11 of 17)	1	67411466	67504230	92765	1	511603	NM_001046091	58162	ENSBTAG00000018877	PDIA5	protein disulfide isomerase family A member 5
chr1	67486619	67486902	284	*	04H3K27ac_BT_peak_1100	85	.	6.21352	10.6557	8.55354	155	Exon (NM_001046091/511603, exon 12 of 17)	1	67411466	67504230	92765	1	511603	NM_001046091	75153	ENSBTAG00000018877	PDIA5	protein disulfide isomerase family A member 5
chr1	67491763	67492301	539	*	04H3K27ac_BT_peak_1101	75	.	5.48216	9.56099	7.52006	288	Intron (NM_001046091/511603, intron 14 of 16)	1	67411466	67504230	92765	1	511603	NM_001046091	80297	ENSBTAG00000018877	PDIA5	protein disulfide isomerase family A member 5
chr1	67492537	67492768	232	*	04H3K27ac_BT_peak_1102	37	.	3.53633	5.46828	3.73372	141	Intron (NM_001046091/511603, intron 14 of 16)	1	67572965	67637454	64490	1	532730	NM_001083462	-80197	ENSBTAG00000014797	SEC22A	SEC22 homolog A, vesicle trafficking protein
chr1	67496272	67496536	265	*	04H3K27ac_BT_peak_1103	44	.	3.98483	6.27685	4.48146	82	Intron (NM_001046091/511603, intron 14 of 16)	1	67572965	67637454	64490	1	532730	NM_001083462	-76429	ENSBTAG00000014797	SEC22A	SEC22 homolog A, vesicle trafficking protein
chr1	67498688	67498907	220	*	04H3K27ac_BT_peak_1104	49	.	3.47903	6.78169	4.94219	152	Intron (NM_001046091/511603, intron 15 of 16)	1	67572965	67637454	64490	1	532730	NM_001083462	-74058	ENSBTAG00000014797	SEC22A	SEC22 homolog A, vesicle trafficking protein
chr1	67499877	67500131	255	*	04H3K27ac_BT_peak_1105	35	.	3.20465	5.31046	3.58913	94	Intron (NM_001046091/511603, intron 15 of 16)	1	67572965	67637454	64490	1	532730	NM_001083462	-72834	ENSBTAG00000014797	SEC22A	SEC22 homolog A, vesicle trafficking protein
chr1	67500899	67502885	1987	*	04H3K27ac_BT_peak_1106	51	.	3.0323	6.98403	5.12582	1278	Intron (NM_001046091/511603, intron 15 of 16)	1	67572965	67637454	64490	1	532730	NM_001083462	-70080	ENSBTAG00000014797	SEC22A	SEC22 homolog A, vesicle trafficking protein
chr1	67503436	67503648	213	*	04H3K27ac_BT_peak_1107	50	.	4.00581	6.9063	5.05153	117	Exon (NM_001046091/511603, exon 16 of 17)	1	67572965	67637454	64490	1	532730	NM_001083462	-69317	ENSBTAG00000014797	SEC22A	SEC22 homolog A, vesicle trafficking protein
chr1	67555396	67556026	631	*	04H3K27ac_BT_peak_1108	129	.	7.53197	15.2573	12.932	261	Distal Intergenic	1	67572965	67637454	64490	1	532730	NM_001083462	-16939	ENSBTAG00000014797	SEC22A	SEC22 homolog A, vesicle trafficking protein
chr1	67683429	67683641	213	*	04H3K27ac_BT_peak_1109	54	.	4.21598	7.30361	5.4215	108	Intron (NM_001192069/505740, intron 14 of 20)	1	67572965	67637454	64490	1	532730	NM_001083462	110464	ENSBTAG00000014797	SEC22A	SEC22 homolog A, vesicle trafficking protein
chr1	67684001	67684293	293	*	04H3K27ac_BT_peak_1110	77	.	5.0104	9.75326	7.70419	201	Intron (NM_001192069/505740, intron 14 of 20)	1	67572965	67637454	64490	1	532730	NM_001083462	111036	ENSBTAG00000014797	SEC22A	SEC22 homolog A, vesicle trafficking protein
chr1	67931586	67931802	217	*	04H3K27ac_BT_peak_1111	54	.	4.57778	7.30155	5.41972	189	Intron (NM_001130757/613886, intron 3 of 6)	1	67866129	67952692	86564	2	613886	NM_001130757	20890	ENSBTAG00000023607	HACD2	3-hydroxyacyl-CoA dehydratase 2
chr1	67931989	67932348	360	*	04H3K27ac_BT_peak_1112	46	.	3.453	6.46191	4.64645	169	Intron (NM_001130757/613886, intron 3 of 6)	1	67866129	67952692	86564	2	613886	NM_001130757	20344	ENSBTAG00000023607	HACD2	3-hydroxyacyl-CoA dehydratase 2
chr1	67951827	67952658	832	*	04H3K27ac_BT_peak_1113	305	.	10.8132	33.5372	30.5663	624	Promoter (<=1kb)	1	67866129	67952692	86564	2	613886	NM_001130757	34	ENSBTAG00000023607	HACD2	3-hydroxyacyl-CoA dehydratase 2
chr1	67984183	67985128	946	*	04H3K27ac_BT_peak_1114	86	.	6.25892	10.7297	8.62646	529	Exon (NM_176636/338037, exon 16 of 17)	1	67866129	67952692	86564	2	613886	NM_001130757	-31491	ENSBTAG00000023607	HACD2	3-hydroxyacyl-CoA dehydratase 2
chr1	68096150	68096365	216	*	04H3K27ac_BT_peak_1115	41	.	3.64795	5.94117	4.17069	59	Distal Intergenic	1	67982271	68068472	86202	2	338037	NM_176636	-27678	ENSBTAG00000014567	MYLK	myosin light chain kinase
chr1	68122787	68123506	720	*	04H3K27ac_BT_peak_1116	204	.	9.72286	23.0554	20.4149	506	Distal Intergenic	1	67982271	68068472	86202	2	338037	NM_176636	-54315	ENSBTAG00000014567	MYLK	myosin light chain kinase
chr1	68123601	68124435	835	*	04H3K27ac_BT_peak_1117	166	.	8.52806	19.1546	16.669	194	Distal Intergenic	1	67982271	68068472	86202	2	338037	NM_176636	-55129	ENSBTAG00000014567	MYLK	myosin light chain kinase
chr1	68124645	68125018	374	*	04H3K27ac_BT_peak_1118	27	.	2.58975	4.35259	2.71817	307	Distal Intergenic	1	67982271	68068472	86202	2	338037	NM_176636	-56173	ENSBTAG00000014567	MYLK	myosin light chain kinase
chr1	68125138	68125354	217	*	04H3K27ac_BT_peak_1119	51	.	4.12089	7.0027	5.1408	114	Distal Intergenic	1	67982271	68068472	86202	2	338037	NM_176636	-56666	ENSBTAG00000014567	MYLK	myosin light chain kinase
chr1	68661763	68662067	305	*	04H3K27ac_BT_peak_1120	67	.	4.35666	8.77046	6.78301	137	Intron (NM_001191364/540675, intron 3 of 59)	1	68500078	69120012	619935	1	540675	NM_001191364	161685	ENSBTAG00000002640	KALRN	kalirin RhoGEF kinase
chr1	69128777	69129004	228	*	04H3K27ac_BT_peak_1121	63	.	4.81602	8.28115	6.33017	153	Promoter (<=1kb)	1	69127829	69177876	50048	1	281568	NM_177508	948	ENSBTAG00000013727	UMPS	uridine monophosphate synthetase
chr1	69196926	69197265	340	*	04H3K27ac_BT_peak_1122	82	.	5.10838	10.3266	8.23991	159	3' UTR	1	69127829	69177876	50048	1	281568	NM_177508	69097	ENSBTAG00000013727	UMPS	uridine monophosphate synthetase
chr1	69197355	69197575	221	*	04H3K27ac_BT_peak_1123	58	.	3.76599	7.73977	5.82061	70	Exon (NM_174679/282564, exon 15 of 15)	1	69127829	69177876	50048	1	281568	NM_177508	69526	ENSBTAG00000013727	UMPS	uridine monophosphate synthetase
chr1	69197678	69198265	588	*	04H3K27ac_BT_peak_1124	58	.	3.76599	7.73977	5.82061	195	Exon (NM_174679/282564, exon 14 of 15)	1	69127829	69177876	50048	1	281568	NM_177508	69849	ENSBTAG00000013727	UMPS	uridine monophosphate synthetase
chr1	69198384	69200367	1984	*	04H3K27ac_BT_peak_1125	347	.	9.3997	37.8412	34.7494	749	Exon (NM_174679/282564, exon 13 of 15)	1	69127829	69177876	50048	1	281568	NM_177508	70555	ENSBTAG00000013727	UMPS	uridine monophosphate synthetase
chr1	69200952	69201209	258	*	04H3K27ac_BT_peak_1126	40	.	3.59347	5.83735	4.07791	172	Intron (NM_174679/282564, intron 12 of 14)	1	69127829	69177876	50048	1	281568	NM_177508	73123	ENSBTAG00000013727	UMPS	uridine monophosphate synthetase
chr1	69202612	69204015	1404	*	04H3K27ac_BT_peak_1127	212	.	8.64359	23.968	21.2947	259	Intron (NM_174679/282564, intron 11 of 14)	1	69127829	69177876	50048	1	281568	NM_177508	74783	ENSBTAG00000013727	UMPS	uridine monophosphate synthetase
chr1	69204118	69205304	1187	*	04H3K27ac_BT_peak_1128	136	.	5.64389	15.9754	13.6218	472	Intron (NM_174679/282564, intron 11 of 14)	1	69127829	69177876	50048	1	281568	NM_177508	76289	ENSBTAG00000013727	UMPS	uridine monophosphate synthetase
chr1	69205634	69205919	286	*	04H3K27ac_BT_peak_1129	45	.	3.75917	6.30245	4.50359	178	Exon (NM_174679/282564, exon 11 of 15)	1	69127829	69177876	50048	1	281568	NM_177508	77805	ENSBTAG00000013727	UMPS	uridine monophosphate synthetase
chr1	69206428	69206666	239	*	04H3K27ac_BT_peak_1130	88	.	4.89476	11.0053	8.88298	131	Intron (NM_174679/282564, intron 10 of 14)	1	69127829	69177876	50048	1	281568	NM_177508	78599	ENSBTAG00000013727	UMPS	uridine monophosphate synthetase
chr1	69206840	69207125	286	*	04H3K27ac_BT_peak_1131	72	.	4.76934	9.27844	7.25858	63	Intron (NM_174679/282564, intron 10 of 14)	1	69127829	69177876	50048	1	281568	NM_177508	79011	ENSBTAG00000013727	UMPS	uridine monophosphate synthetase
chr1	69207692	69207988	297	*	04H3K27ac_BT_peak_1132	41	.	3.58023	5.94584	4.17114	167	Intron (NM_174679/282564, intron 10 of 14)	1	69127829	69177876	50048	1	281568	NM_177508	79863	ENSBTAG00000013727	UMPS	uridine monophosphate synthetase
chr1	69212361	69213490	1130	*	04H3K27ac_BT_peak_1133	78	.	4.74505	9.94847	7.89139	1038	Intron (NM_174679/282564, intron 10 of 14)	1	69127829	69177876	50048	1	281568	NM_177508	84532	ENSBTAG00000013727	UMPS	uridine monophosphate synthetase
chr1	69215654	69215888	235	*	04H3K27ac_BT_peak_1134	69	.	4.78333	8.94474	6.94931	121	Intron (NM_174679/282564, intron 10 of 14)	1	69127829	69177876	50048	1	281568	NM_177508	87825	ENSBTAG00000013727	UMPS	uridine monophosphate synthetase
chr1	69216407	69218391	1985	*	04H3K27ac_BT_peak_1135	122	.	4.97176	14.5376	12.2415	1580	Intron (NM_174679/282564, intron 10 of 14)	1	69127829	69177876	50048	1	281568	NM_177508	88578	ENSBTAG00000013727	UMPS	uridine monophosphate synthetase
chr1	69223536	69223917	382	*	04H3K27ac_BT_peak_1136	80	.	4.98549	10.08	8.01208	230	Intron (NM_174679/282564, intron 10 of 14)	1	69196890	69312117	115228	2	282564	NM_174679	88200	ENSBTAG00000013755	ITGB5	integrin subunit beta 5
chr1	69224623	69225705	1083	*	04H3K27ac_BT_peak_1137	120	.	5.33091	14.3451	12.06	558	Intron (NM_174679/282564, intron 10 of 14)	1	69196890	69312117	115228	2	282564	NM_174679	86412	ENSBTAG00000013755	ITGB5	integrin subunit beta 5
chr1	69226609	69227364	756	*	04H3K27ac_BT_peak_1138	45	.	3.22799	6.40804	4.59675	686	Exon (NM_174679/282564, exon 10 of 15)	1	69196890	69312117	115228	2	282564	NM_174679	84753	ENSBTAG00000013755	ITGB5	integrin subunit beta 5
chr1	69227440	69228604	1165	*	04H3K27ac_BT_peak_1139	177	.	6.8065	20.2969	17.7659	303	Exon (NM_174679/282564, exon 10 of 15)	1	69196890	69312117	115228	2	282564	NM_174679	83513	ENSBTAG00000013755	ITGB5	integrin subunit beta 5
chr1	69228846	69231174	2329	*	04H3K27ac_BT_peak_1140	239	.	9.40479	26.7525	23.9845	639	Intron (NM_174679/282564, intron 9 of 14)	1	69196890	69312117	115228	2	282564	NM_174679	80943	ENSBTAG00000013755	ITGB5	integrin subunit beta 5
chr1	69238772	69239180	409	*	04H3K27ac_BT_peak_1141	131	.	6.8369	15.4707	13.1349	212	Intron (NM_174679/282564, intron 8 of 14)	1	69196890	69312117	115228	2	282564	NM_174679	72937	ENSBTAG00000013755	ITGB5	integrin subunit beta 5
chr1	69239547	69240264	718	*	04H3K27ac_BT_peak_1142	149	.	7.05741	17.3804	14.9637	208	Intron (NM_174679/282564, intron 8 of 14)	1	69196890	69312117	115228	2	282564	NM_174679	71853	ENSBTAG00000013755	ITGB5	integrin subunit beta 5
chr1	69240940	69242929	1990	*	04H3K27ac_BT_peak_1143	204	.	8.76539	23.0675	20.4269	1838	Intron (NM_174679/282564, intron 8 of 14)	1	69196890	69312117	115228	2	282564	NM_174679	69188	ENSBTAG00000013755	ITGB5	integrin subunit beta 5
chr1	69243089	69243335	247	*	04H3K27ac_BT_peak_1144	57	.	3.99961	7.68272	5.76937	182	Intron (NM_174679/282564, intron 8 of 14)	1	69196890	69312117	115228	2	282564	NM_174679	68782	ENSBTAG00000013755	ITGB5	integrin subunit beta 5
chr1	69261279	69262097	819	*	04H3K27ac_BT_peak_1145	146	.	5.74157	17.0826	14.6775	524	Intron (NM_174679/282564, intron 5 of 14)	1	69196890	69312117	115228	2	282564	NM_174679	50020	ENSBTAG00000013755	ITGB5	integrin subunit beta 5
chr1	69262183	69264063	1881	*	04H3K27ac_BT_peak_1146	212	.	8.91201	23.9468	21.275	675	Intron (NM_174679/282564, intron 5 of 14)	1	69196890	69312117	115228	2	282564	NM_174679	48054	ENSBTAG00000013755	ITGB5	integrin subunit beta 5
chr1	69265455	69266111	657	*	04H3K27ac_BT_peak_1147	88	.	4.89476	11.0053	8.88298	488	Intron (NM_174679/282564, intron 5 of 14)	1	69196890	69312117	115228	2	282564	NM_174679	46006	ENSBTAG00000013755	ITGB5	integrin subunit beta 5
chr1	69266194	69267881	1688	*	04H3K27ac_BT_peak_1148	128	.	5.83372	15.1622	12.8416	916	Intron (NM_174679/282564, intron 5 of 14)	1	69196890	69312117	115228	2	282564	NM_174679	44236	ENSBTAG00000013755	ITGB5	integrin subunit beta 5
chr1	69269517	69270786	1270	*	04H3K27ac_BT_peak_1149	157	.	7.98779	18.1655	15.7186	709	Intron (NM_174679/282564, intron 5 of 14)	1	69196890	69312117	115228	2	282564	NM_174679	41331	ENSBTAG00000013755	ITGB5	integrin subunit beta 5
chr1	69271138	69271502	365	*	04H3K27ac_BT_peak_1150	122	.	6.35319	14.5125	12.2176	195	Exon (NM_174679/282564, exon 5 of 15)	1	69196890	69312117	115228	2	282564	NM_174679	40615	ENSBTAG00000013755	ITGB5	integrin subunit beta 5
chr1	69272091	69272345	255	*	04H3K27ac_BT_peak_1151	30	.	2.98352	4.70182	3.03502	149	Intron (NM_174679/282564, intron 4 of 14)	1	69196890	69312117	115228	2	282564	NM_174679	39772	ENSBTAG00000013755	ITGB5	integrin subunit beta 5
chr1	69274275	69274659	385	*	04H3K27ac_BT_peak_1152	79	.	5.79325	9.96304	7.90337	152	Intron (NM_174679/282564, intron 4 of 14)	1	69196890	69312117	115228	2	282564	NM_174679	37458	ENSBTAG00000013755	ITGB5	integrin subunit beta 5
chr1	69274811	69275577	767	*	04H3K27ac_BT_peak_1153	224	.	10.1852	25.1233	22.4134	297	Intron (NM_174679/282564, intron 4 of 14)	1	69196890	69312117	115228	2	282564	NM_174679	36540	ENSBTAG00000013755	ITGB5	integrin subunit beta 5
chr1	69275718	69276027	310	*	04H3K27ac_BT_peak_1154	90	.	5.99547	11.1616	9.03383	167	Intron (NM_174679/282564, intron 4 of 14)	1	69196890	69312117	115228	2	282564	NM_174679	36090	ENSBTAG00000013755	ITGB5	integrin subunit beta 5
chr1	69279691	69281281	1591	*	04H3K27ac_BT_peak_1155	171	.	7.66876	19.6633	17.1553	1196	Intron (NM_174679/282564, intron 4 of 14)	1	69196890	69312117	115228	2	282564	NM_174679	30836	ENSBTAG00000013755	ITGB5	integrin subunit beta 5
chr1	69281930	69282189	260	*	04H3K27ac_BT_peak_1156	64	.	5.07729	8.36364	6.40934	138	Intron (NM_174679/282564, intron 4 of 14)	1	69196890	69312117	115228	2	282564	NM_174679	29928	ENSBTAG00000013755	ITGB5	integrin subunit beta 5
chr1	69285741	69285960	220	*	04H3K27ac_BT_peak_1157	65	.	4.55319	8.49766	6.52387	66	Intron (NM_174679/282564, intron 3 of 14)	1	69196890	69312117	115228	2	282564	NM_174679	26157	ENSBTAG00000013755	ITGB5	integrin subunit beta 5
chr1	69294933	69295175	243	*	04H3K27ac_BT_peak_1158	54	.	3.95581	7.28745	5.4074	77	Intron (NM_174679/282564, intron 2 of 14)	1	69196890	69312117	115228	2	282564	NM_174679	16942	ENSBTAG00000013755	ITGB5	integrin subunit beta 5
chr1	69295288	69295820	533	*	04H3K27ac_BT_peak_1159	64	.	4.71003	8.44714	6.47911	363	Intron (NM_174679/282564, intron 2 of 14)	1	69196890	69312117	115228	2	282564	NM_174679	16297	ENSBTAG00000013755	ITGB5	integrin subunit beta 5
chr1	69298054	69298489	436	*	04H3K27ac_BT_peak_1160	78	.	4.54341	9.85843	7.80368	172	Intron (NM_174679/282564, intron 2 of 14)	1	69196890	69312117	115228	2	282564	NM_174679	13628	ENSBTAG00000013755	ITGB5	integrin subunit beta 5
chr1	69304364	69304576	213	*	04H3K27ac_BT_peak_1161	47	.	4.18179	6.62224	4.79688	154	Intron (NM_174679/282564, intron 1 of 14)	1	69196890	69312117	115228	2	282564	NM_174679	7541	ENSBTAG00000013755	ITGB5	integrin subunit beta 5
chr1	69304653	69304881	229	*	04H3K27ac_BT_peak_1162	43	.	3.77107	6.17368	4.38111	34	Intron (NM_174679/282564, intron 1 of 14)	1	69196890	69312117	115228	2	282564	NM_174679	7236	ENSBTAG00000013755	ITGB5	integrin subunit beta 5
chr1	69305719	69305949	231	*	04H3K27ac_BT_peak_1163	57	.	4.47529	7.66459	5.75199	136	Intron (NM_174679/282564, intron 1 of 14)	1	69196890	69312117	115228	2	282564	NM_174679	6168	ENSBTAG00000013755	ITGB5	integrin subunit beta 5
chr1	69308392	69309158	767	*	04H3K27ac_BT_peak_1164	61	.	4.8936	8.05182	6.11556	263	Promoter (2-3kb)	1	69196890	69312117	115228	2	282564	NM_174679	2959	ENSBTAG00000013755	ITGB5	integrin subunit beta 5
chr1	69311024	69312141	1118	*	04H3K27ac_BT_peak_1165	257	.	10.973	28.5915	25.7682	830	Promoter (<=1kb)	1	69196890	69312117	115228	2	282564	NM_174679	0	ENSBTAG00000013755	ITGB5	integrin subunit beta 5
chr1	69443784	69445224	1441	*	04H3K27ac_BT_peak_1166	343	.	12.7084	37.4243	34.3424	701	Distal Intergenic	1	69196890	69312117	115228	2	282564	NM_174679	-131667	ENSBTAG00000013755	ITGB5	integrin subunit beta 5
chr1	69445778	69446244	467	*	04H3K27ac_BT_peak_1167	95	.	5.82646	11.7156	9.56053	305	Distal Intergenic	1	69196890	69312117	115228	2	282564	NM_174679	-133661	ENSBTAG00000013755	ITGB5	integrin subunit beta 5
chr1	69449076	69449312	237	*	04H3K27ac_BT_peak_1168	63	.	4.76641	8.31034	6.35722	136	Distal Intergenic	1	69196890	69312117	115228	2	282564	NM_174679	-136959	ENSBTAG00000013755	ITGB5	integrin subunit beta 5
chr1	69454231	69454529	299	*	04H3K27ac_BT_peak_1169	45	.	4.03231	6.36061	4.55732	129	Distal Intergenic	1	69196890	69312117	115228	2	282564	NM_174679	-142114	ENSBTAG00000013755	ITGB5	integrin subunit beta 5
chr1	69475477	69475899	423	*	04H3K27ac_BT_peak_1170	30	.	3.01686	4.70046	3.03502	37	Distal Intergenic	1	69196890	69312117	115228	2	282564	NM_174679	-163360	ENSBTAG00000013755	ITGB5	integrin subunit beta 5
chr1	69492800	69493008	209	*	04H3K27ac_BT_peak_1171	38	.	3.47244	5.60464	3.85813	60	Distal Intergenic	1	69196890	69312117	115228	2	282564	NM_174679	-180683	ENSBTAG00000013755	ITGB5	integrin subunit beta 5
chr1	69493563	69493971	409	*	04H3K27ac_BT_peak_1172	50	.	4.01716	6.92795	5.07262	143	Distal Intergenic	1	69196890	69312117	115228	2	282564	NM_174679	-181446	ENSBTAG00000013755	ITGB5	integrin subunit beta 5
chr1	69494337	69494618	282	*	04H3K27ac_BT_peak_1173	88	.	4.89476	11.0053	8.88298	149	Distal Intergenic	1	69196890	69312117	115228	2	282564	NM_174679	-182220	ENSBTAG00000013755	ITGB5	integrin subunit beta 5
chr1	69498414	69498622	209	*	04H3K27ac_BT_peak_1174	70	.	5.22753	9.00341	7.00659	134	Distal Intergenic	1	69196890	69312117	115228	2	282564	NM_174679	-186297	ENSBTAG00000013755	ITGB5	integrin subunit beta 5
chr1	69500705	69500939	235	*	04H3K27ac_BT_peak_1175	48	.	4.23412	6.71311	4.87542	38	Distal Intergenic	1	69196890	69312117	115228	2	282564	NM_174679	-188588	ENSBTAG00000013755	ITGB5	integrin subunit beta 5
chr1	69501046	69501311	266	*	04H3K27ac_BT_peak_1176	112	.	6.77945	13.448	11.2111	171	Distal Intergenic	1	69196890	69312117	115228	2	282564	NM_174679	-188929	ENSBTAG00000013755	ITGB5	integrin subunit beta 5
chr1	69574079	69574374	296	*	04H3K27ac_BT_peak_1177	112	.	5.45814	13.452	11.2111	190	Distal Intergenic	1	69681021	69776203	95183	2	613265	NM_001033121	201829	ENSBTAG00000050482	ZNF148	zinc finger protein 148
chr1	69574778	69575173	396	*	04H3K27ac_BT_peak_1178	104	.	6.86534	12.6459	10.4413	197	Distal Intergenic	1	69681021	69776203	95183	2	613265	NM_001033121	201030	ENSBTAG00000050482	ZNF148	zinc finger protein 148
chr1	69587864	69589019	1156	*	04H3K27ac_BT_peak_1179	230	.	7.3653	25.7904	23.0545	668	Distal Intergenic	1	69681021	69776203	95183	2	613265	NM_001033121	187184	ENSBTAG00000050482	ZNF148	zinc finger protein 148
chr1	69589450	69590061	612	*	04H3K27ac_BT_peak_1180	47	.	3.76802	6.60524	4.78078	185	Distal Intergenic	1	69681021	69776203	95183	2	613265	NM_001033121	186142	ENSBTAG00000050482	ZNF148	zinc finger protein 148
chr1	69591409	69591617	209	*	04H3K27ac_BT_peak_1181	77	.	5.71593	9.83386	7.78026	118	Distal Intergenic	1	69681021	69776203	95183	2	613265	NM_001033121	184586	ENSBTAG00000050482	ZNF148	zinc finger protein 148
chr1	69591866	69592367	502	*	04H3K27ac_BT_peak_1182	64	.	4.71003	8.44714	6.47911	343	Distal Intergenic	1	69681021	69776203	95183	2	613265	NM_001033121	183836	ENSBTAG00000050482	ZNF148	zinc finger protein 148
chr1	69592770	69593333	564	*	04H3K27ac_BT_peak_1183	105	.	4.86143	12.7692	10.5549	196	Distal Intergenic	1	69681021	69776203	95183	2	613265	NM_001033121	182870	ENSBTAG00000050482	ZNF148	zinc finger protein 148
chr1	69654406	69654780	375	*	04H3K27ac_BT_peak_1184	51	.	4.08132	7.04994	5.18438	263	Distal Intergenic	1	69681021	69776203	95183	2	613265	NM_001033121	121423	ENSBTAG00000050482	ZNF148	zinc finger protein 148
chr1	69655500	69655806	307	*	04H3K27ac_BT_peak_1185	54	.	3.8445	7.34442	5.45698	165	Distal Intergenic	1	69681021	69776203	95183	2	613265	NM_001033121	120397	ENSBTAG00000050482	ZNF148	zinc finger protein 148
chr1	69685974	69686401	428	*	04H3K27ac_BT_peak_1186	30	.	3.01686	4.70046	3.03502	332	3' UTR	1	69681021	69776203	95183	2	613265	NM_001033121	89802	ENSBTAG00000050482	ZNF148	zinc finger protein 148
chr1	69812200	69813255	1056	*	04H3K27ac_BT_peak_1187	247	.	8.46278	27.556	24.765	296	Distal Intergenic	1	69681021	69776203	95183	2	613265	NM_001033121	-35997	ENSBTAG00000050482	ZNF148	zinc finger protein 148
chr1	69822717	69823060	344	*	04H3K27ac_BT_peak_1188	74	.	5.64532	9.4465	7.41395	137	Distal Intergenic	1	69681021	69776203	95183	2	613265	NM_001033121	-46514	ENSBTAG00000050482	ZNF148	zinc finger protein 148
chr1	69826131	69826471	341	*	04H3K27ac_BT_peak_1189	65	.	4.857	8.47191	6.50049	167	Distal Intergenic	1	69681021	69776203	95183	2	613265	NM_001033121	-49928	ENSBTAG00000050482	ZNF148	zinc finger protein 148
chr1	69826819	69827871	1053	*	04H3K27ac_BT_peak_1190	317	.	11.048	34.7042	31.7023	283	Distal Intergenic	1	69681021	69776203	95183	2	613265	NM_001033121	-50616	ENSBTAG00000050482	ZNF148	zinc finger protein 148
chr1	69933681	69934077	397	*	04H3K27ac_BT_peak_1191	40	.	4.08914	5.86499	4.0984	324	Intron (NM_001080281/519597, intron 2 of 13)	1	69893690	69946602	52913	2	519597	NM_001080281	12525	ENSBTAG00000011383	SNX4	sorting nexin 4
chr1	69936896	69937204	309	*	04H3K27ac_BT_peak_1192	72	.	5.77587	9.27078	7.25212	146	Intron (NM_001080281/519597, intron 1 of 13)	1	69893690	69946602	52913	2	519597	NM_001080281	9398	ENSBTAG00000011383	SNX4	sorting nexin 4
chr1	69945943	69946602	660	*	04H3K27ac_BT_peak_1193	266	.	12.1964	29.4513	26.6021	245	Promoter (<=1kb)	1	69893690	69946602	52913	2	519597	NM_001080281	0	ENSBTAG00000011383	SNX4	sorting nexin 4
chr1	70005720	70005934	215	*	04H3K27ac_BT_peak_1194	54	.	5.00908	7.32583	5.43945	115	Intron (NM_001193008/538576, intron 6 of 12)	1	69962335	70052897	90563	2	538576	NM_001193008	46963	ENSBTAG00000006471	OSBPL11	oxysterol binding protein like 11
chr1	70052553	70053601	1049	*	04H3K27ac_BT_peak_1195	143	.	6.32246	16.739	14.3552	675	Promoter (<=1kb)	1	69962335	70052897	90563	2	538576	NM_001193008	0	ENSBTAG00000006471	OSBPL11	oxysterol binding protein like 11
chr1	70176227	70176571	345	*	04H3K27ac_BT_peak_1196	47	.	4.55547	6.61205	4.78738	150	Distal Intergenic	1	70176686	70180132	3447	2	506768	NM_001025321	3561	ENSBTAG00000014208	RPL35A	ribosomal protein L35a
chr1	70176958	70177458	501	*	04H3K27ac_BT_peak_1197	57	.	4.47529	7.66459	5.75199	150	Promoter (2-3kb)	1	70176686	70180132	3447	2	506768	NM_001025321	2674	ENSBTAG00000014208	RPL35A	ribosomal protein L35a
chr1	70177618	70178104	487	*	04H3K27ac_BT_peak_1198	81	.	5.90436	10.2757	8.19298	162	Promoter (2-3kb)	1	70176686	70180132	3447	2	506768	NM_001025321	2028	ENSBTAG00000014208	RPL35A	ribosomal protein L35a
chr1	70178764	70180348	1585	*	04H3K27ac_BT_peak_1199	128	.	5.83372	15.1622	12.8416	1282	Promoter (<=1kb)	1	70176686	70180132	3447	2	506768	NM_001025321	0	ENSBTAG00000014208	RPL35A	ribosomal protein L35a
chr1	70180429	70180718	290	*	04H3K27ac_BT_peak_1200	31	.	3.3016	4.79185	3.11495	41	Promoter (<=1kb)	1	70180446	70226098	45653	1	613455	NM_001038195	0	ENSBTAG00000018025	IQCG	IQ motif containing G
chr1	70231899	70232107	209	*	04H3K27ac_BT_peak_1201	37	.	4.24229	5.51772	3.77549	173	Distal Intergenic	1	70180446	70226098	45653	1	613455	NM_001038195	51453	ENSBTAG00000018025	IQCG	IQ motif containing G
chr1	70233411	70233679	269	*	04H3K27ac_BT_peak_1202	63	.	5.39248	8.28247	6.33017	114	Distal Intergenic	1	70180446	70226098	45653	1	613455	NM_001038195	52965	ENSBTAG00000018025	IQCG	IQ motif containing G
chr1	70233990	70234343	354	*	04H3K27ac_BT_peak_1203	156	.	9.22644	18.1081	15.6627	107	Distal Intergenic	1	70180446	70226098	45653	1	613455	NM_001038195	53544	ENSBTAG00000018025	IQCG	IQ motif containing G
chr1	70234737	70235340	604	*	04H3K27ac_BT_peak_1204	43	.	3.77107	6.17368	4.38111	520	Distal Intergenic	1	70180446	70226098	45653	1	613455	NM_001038195	54291	ENSBTAG00000018025	IQCG	IQ motif containing G
chr1	70235935	70236286	352	*	04H3K27ac_BT_peak_1205	30	.	3.85889	4.67244	3.01332	4	Distal Intergenic	1	70180446	70226098	45653	1	613455	NM_001038195	55489	ENSBTAG00000018025	IQCG	IQ motif containing G
chr1	70240234	70241538	1305	*	04H3K27ac_BT_peak_1206	152	.	5.95687	17.6571	15.2288	523	Distal Intergenic	1	70180446	70226098	45653	1	613455	NM_001038195	59788	ENSBTAG00000018025	IQCG	IQ motif containing G
chr1	70335094	70335519	426	*	04H3K27ac_BT_peak_1207	46	.	3.453	6.46191	4.64645	233	Distal Intergenic	1	70342777	70372467	29691	2	407149	NM_001001137	36948	ENSBTAG00000014874	FYTTD1	forty-two-three domain containing 1
chr1	70357569	70358207	639	*	04H3K27ac_BT_peak_1208	72	.	5.77587	9.27078	7.25212	450	Intron (NM_001001137/407149, intron 3 of 8)	1	70342777	70372467	29691	2	407149	NM_001001137	14260	ENSBTAG00000014874	FYTTD1	forty-two-three domain containing 1
chr1	70358309	70359258	950	*	04H3K27ac_BT_peak_1209	112	.	7.69286	13.5019	11.2581	260	Intron (NM_001001137/407149, intron 3 of 8)	1	70342777	70372467	29691	2	407149	NM_001001137	13209	ENSBTAG00000014874	FYTTD1	forty-two-three domain containing 1
chr1	70360203	70360443	241	*	04H3K27ac_BT_peak_1210	91	.	6.54267	11.3342	9.19213	148	Exon (NM_001001137/407149, exon 3 of 10)	1	70342777	70372467	29691	2	407149	NM_001001137	12024	ENSBTAG00000014874	FYTTD1	forty-two-three domain containing 1
chr1	70363017	70363342	326	*	04H3K27ac_BT_peak_1211	40	.	4.08914	5.86499	4.0984	179	Intron (NM_001001137/407149, intron 2 of 8)	1	70342777	70372467	29691	2	407149	NM_001001137	9125	ENSBTAG00000014874	FYTTD1	forty-two-three domain containing 1
chr1	70364226	70364434	209	*	04H3K27ac_BT_peak_1212	37	.	4.24229	5.51772	3.77549	46	Intron (NM_001001137/407149, intron 2 of 8)	1	70342777	70372467	29691	2	407149	NM_001001137	8033	ENSBTAG00000014874	FYTTD1	forty-two-three domain containing 1
chr1	70364774	70365054	281	*	04H3K27ac_BT_peak_1213	40	.	4.08914	5.86499	4.0984	35	Intron (NM_001001137/407149, intron 2 of 8)	1	70342777	70372467	29691	2	407149	NM_001001137	7413	ENSBTAG00000014874	FYTTD1	forty-two-three domain containing 1
chr1	70368316	70368571	256	*	04H3K27ac_BT_peak_1214	37	.	4.24229	5.51772	3.77549	105	Intron (NM_001001137/407149, intron 1 of 8)	1	70342777	70372467	29691	2	407149	NM_001001137	3896	ENSBTAG00000014874	FYTTD1	forty-two-three domain containing 1
chr1	70371035	70372620	1586	*	04H3K27ac_BT_peak_1215	411	.	13.1606	44.374	41.1087	827	Promoter (<=1kb)	1	70342777	70372467	29691	2	407149	NM_001001137	0	ENSBTAG00000014874	FYTTD1	forty-two-three domain containing 1
chr1	70384380	70385040	661	*	04H3K27ac_BT_peak_1216	54	.	3.95581	7.28745	5.4074	382	Promoter (<=1kb)	1	70384588	70433147	48560	1	508354	NM_001101897	0	ENSBTAG00000001890	RUBCN	rubicon autophagy regulator
chr1	70401527	70401754	228	*	04H3K27ac_BT_peak_1217	54	.	5.00908	7.32583	5.43945	66	Intron (NM_001101897/508354, intron 2 of 19)	1	70384588	70433147	48560	1	508354	NM_001101897	16939	ENSBTAG00000001890	RUBCN	rubicon autophagy regulator
chr1	70402102	70402310	209	*	04H3K27ac_BT_peak_1218	54	.	5.00908	7.32583	5.43945	91	Intron (NM_001101897/508354, intron 2 of 19)	1	70384588	70433147	48560	1	508354	NM_001101897	17514	ENSBTAG00000001890	RUBCN	rubicon autophagy regulator
chr1	70403453	70403794	342	*	04H3K27ac_BT_peak_1219	43	.	3.77107	6.17368	4.38111	235	Intron (NM_001101897/508354, intron 2 of 19)	1	70384588	70433147	48560	1	508354	NM_001101897	18865	ENSBTAG00000001890	RUBCN	rubicon autophagy regulator
chr1	70410667	70411183	517	*	04H3K27ac_BT_peak_1220	105	.	7.22037	12.7475	10.5359	77	Exon (NM_001101897/508354, exon 7 of 20)	1	70384588	70433147	48560	1	508354	NM_001101897	26079	ENSBTAG00000001890	RUBCN	rubicon autophagy regulator
chr1	70416290	70416748	459	*	04H3K27ac_BT_peak_1221	25	.	2.67054	4.1611	2.54548	205	Exon (NM_001101897/508354, exon 10 of 20)	1	70384588	70433147	48560	1	508354	NM_001101897	31702	ENSBTAG00000001890	RUBCN	rubicon autophagy regulator
chr1	70426949	70427157	209	*	04H3K27ac_BT_peak_1222	60	.	4.56763	7.95196	6.02341	78	Exon (NM_001101897/508354, exon 13 of 20)	1	70384588	70433147	48560	1	508354	NM_001101897	42361	ENSBTAG00000001890	RUBCN	rubicon autophagy regulator
chr1	70429394	70429629	236	*	04H3K27ac_BT_peak_1223	51	.	4.08132	7.04994	5.18438	151	Intron (NM_001101897/508354, intron 15 of 19)	1	70384588	70433147	48560	1	508354	NM_001101897	44806	ENSBTAG00000001890	RUBCN	rubicon autophagy regulator
chr1	70430968	70431442	475	*	04H3K27ac_BT_peak_1224	80	.	5.1795	10.0802	8.01208	317	Exon (NM_001101897/508354, exon 18 of 20)	1	70384588	70433147	48560	1	508354	NM_001101897	46380	ENSBTAG00000001890	RUBCN	rubicon autophagy regulator
chr1	70431668	70433145	1478	*	04H3K27ac_BT_peak_1225	212	.	9.87715	23.9424	21.2707	1228	3' UTR	1	70384588	70433147	48560	1	508354	NM_001101897	47080	ENSBTAG00000001890	RUBCN	rubicon autophagy regulator
chr1	70433250	70433502	253	*	04H3K27ac_BT_peak_1226	73	.	5.36702	9.36346	7.33509	133	Downstream (<=300bp)	1	70384588	70433147	48560	1	508354	NM_001101897	48662	ENSBTAG00000001890	RUBCN	rubicon autophagy regulator
chr1	70433634	70433910	277	*	04H3K27ac_BT_peak_1227	88	.	5.41424	10.9285	8.81179	159	Distal Intergenic	1	70384588	70433147	48560	1	508354	NM_001101897	49046	ENSBTAG00000001890	RUBCN	rubicon autophagy regulator
chr1	70434365	70434772	408	*	04H3K27ac_BT_peak_1228	113	.	6.11845	13.5895	11.3359	319	Distal Intergenic	1	70384588	70433147	48560	1	508354	NM_001101897	49777	ENSBTAG00000001890	RUBCN	rubicon autophagy regulator
chr1	70434998	70435420	423	*	04H3K27ac_BT_peak_1229	43	.	4.25805	6.13755	4.35151	143	Distal Intergenic	1	70384588	70433147	48560	1	508354	NM_001101897	50410	ENSBTAG00000001890	RUBCN	rubicon autophagy regulator
chr1	70435538	70436046	509	*	04H3K27ac_BT_peak_1230	64	.	5.0281	8.41215	6.4506	82	Distal Intergenic	1	70384588	70433147	48560	1	508354	NM_001101897	50950	ENSBTAG00000001890	RUBCN	rubicon autophagy regulator
chr1	70544370	70544772	403	*	04H3K27ac_BT_peak_1231	65	.	5.1744	8.52689	6.55241	94	Distal Intergenic	1	70600188	70622951	22764	2	280710	NM_173885	78179	ENSBTAG00000021364	TNK2	tyrosine kinase non receptor 2
chr1	70598709	70599002	294	*	04H3K27ac_BT_peak_1232	82	.	6.0383	10.3688	8.28126	94	Distal Intergenic	1	70600188	70622951	22764	2	280710	NM_173885	23949	ENSBTAG00000021364	TNK2	tyrosine kinase non receptor 2
chr1	70600395	70601399	1005	*	04H3K27ac_BT_peak_1233	249	.	7.67829	27.7107	24.9145	315	3' UTR	1	70600188	70622951	22764	2	280710	NM_173885	21552	ENSBTAG00000021364	TNK2	tyrosine kinase non receptor 2
chr1	70601754	70609548	7795	*	04H3K27ac_BT_peak_1234	500	.	14.5475	53.4845	50.0089	4687	Exon (NM_173885/280710, exon 10 of 15)	1	70600188	70622951	22764	2	280710	NM_173885	13403	ENSBTAG00000021364	TNK2	tyrosine kinase non receptor 2
chr1	70609799	70610131	333	*	04H3K27ac_BT_peak_1235	77	.	4.23546	9.79599	7.7434	198	Intron (NM_173885/280710, intron 9 of 14)	1	70600188	70622951	22764	2	280710	NM_173885	12820	ENSBTAG00000021364	TNK2	tyrosine kinase non receptor 2
chr1	70610372	70613124	2753	*	04H3K27ac_BT_peak_1236	399	.	10.1822	43.2033	39.9692	1401	Exon (NM_173885/280710, exon 7 of 15)	1	70600188	70622951	22764	2	280710	NM_173885	9827	ENSBTAG00000021364	TNK2	tyrosine kinase non receptor 2
chr1	70613303	70615319	2017	*	04H3K27ac_BT_peak_1237	149	.	4.80587	17.336	14.9238	1546	Exon (NM_173885/280710, exon 5 of 15)	1	70600188	70622951	22764	2	280710	NM_173885	7632	ENSBTAG00000021364	TNK2	tyrosine kinase non receptor 2
chr1	70615474	70616476	1003	*	04H3K27ac_BT_peak_1238	362	.	11.8697	39.4071	36.2759	795	Exon (NM_173885/280710, exon 4 of 15)	1	70600188	70622951	22764	2	280710	NM_173885	6475	ENSBTAG00000021364	TNK2	tyrosine kinase non receptor 2
chr1	70616638	70618386	1749	*	04H3K27ac_BT_peak_1239	453	.	13.4582	48.7422	45.3747	1187	Exon (NM_173885/280710, exon 3 of 15)	1	70600188	70622951	22764	2	280710	NM_173885	4565	ENSBTAG00000021364	TNK2	tyrosine kinase non receptor 2
chr1	70618527	70623137	4611	*	04H3K27ac_BT_peak_1240	413	.	13.604	44.5731	41.3049	2210	Promoter (<=1kb)	1	70600188	70622951	22764	2	280710	NM_173885	0	ENSBTAG00000021364	TNK2	tyrosine kinase non receptor 2
chr1	70623237	70623484	248	*	04H3K27ac_BT_peak_1241	48	.	3.9146	6.73136	4.89289	199	Promoter (<=1kb)	1	70600188	70622951	22764	2	280710	NM_173885	-286	ENSBTAG00000021364	TNK2	tyrosine kinase non receptor 2
chr1	70623625	70624129	505	*	04H3K27ac_BT_peak_1242	35	.	3.39244	5.31046	3.58913	366	Promoter (<=1kb)	1	70600188	70622951	22764	2	280710	NM_173885	-674	ENSBTAG00000021364	TNK2	tyrosine kinase non receptor 2
chr1	70624275	70624519	245	*	04H3K27ac_BT_peak_1243	44	.	3.80168	6.23103	4.43706	191	Promoter (1-2kb)	1	70600188	70622951	22764	2	280710	NM_173885	-1324	ENSBTAG00000021364	TNK2	tyrosine kinase non receptor 2
chr1	70625132	70626035	904	*	04H3K27ac_BT_peak_1244	189	.	8.02715	21.5404	18.9579	349	Promoter (2-3kb)	1	70600188	70622951	22764	2	280710	NM_173885	-2181	ENSBTAG00000021364	TNK2	tyrosine kinase non receptor 2
chr1	70628201	70628477	277	*	04H3K27ac_BT_peak_1245	74	.	4.51918	9.46042	7.42326	111	Distal Intergenic	1	70600188	70622951	22764	2	280710	NM_173885	-5250	ENSBTAG00000021364	TNK2	tyrosine kinase non receptor 2
chr1	70629090	70629484	395	*	04H3K27ac_BT_peak_1246	90	.	5.16909	11.2228	9.09053	201	Distal Intergenic	1	70600188	70622951	22764	2	280710	NM_173885	-6139	ENSBTAG00000021364	TNK2	tyrosine kinase non receptor 2
chr1	70629572	70631386	1815	*	04H3K27ac_BT_peak_1247	189	.	7.33604	21.584	18.9977	917	Distal Intergenic	1	70600188	70622951	22764	2	280710	NM_173885	-6621	ENSBTAG00000021364	TNK2	tyrosine kinase non receptor 2
chr1	70631517	70631918	402	*	04H3K27ac_BT_peak_1248	47	.	4.33252	6.56808	4.74832	95	Distal Intergenic	1	70600188	70622951	22764	2	280710	NM_173885	-8566	ENSBTAG00000021364	TNK2	tyrosine kinase non receptor 2
chr1	70639984	70640773	790	*	04H3K27ac_BT_peak_1249	178	.	8.31487	20.4174	17.8754	137	Distal Intergenic	1	70600188	70622951	22764	2	280710	NM_173885	-17033	ENSBTAG00000021364	TNK2	tyrosine kinase non receptor 2
chr1	70650454	70650837	384	*	04H3K27ac_BT_peak_1250	75	.	5.73504	9.59452	7.55294	152	Distal Intergenic	1	70600188	70622951	22764	2	280710	NM_173885	-27503	ENSBTAG00000021364	TNK2	tyrosine kinase non receptor 2
chr1	70652057	70652356	300	*	04H3K27ac_BT_peak_1251	56	.	4.71511	7.53305	5.63245	162	Distal Intergenic	1	70652654	70679923	27270	2	504698	NM_001206577	27567	ENSBTAG00000032719	TFRC	transferrin receptor
chr1	70652672	70653101	430	*	04H3K27ac_BT_peak_1252	153	.	9.02104	17.7705	15.3396	257	3' UTR	1	70652654	70679923	27270	2	504698	NM_001206577	26822	ENSBTAG00000032719	TFRC	transferrin receptor
chr1	70655369	70656337	969	*	04H3K27ac_BT_peak_1253	120	.	5.64593	14.2995	12.0197	805	Intron (NM_001206577/504698, intron 16 of 18)	1	70652654	70679923	27270	2	504698	NM_001206577	23586	ENSBTAG00000032719	TFRC	transferrin receptor
chr1	70656787	70657115	329	*	04H3K27ac_BT_peak_1254	67	.	5.42112	8.69749	6.71832	161	Exon (NM_001206577/504698, exon 15 of 19)	1	70652654	70679923	27270	2	504698	NM_001206577	22808	ENSBTAG00000032719	TFRC	transferrin receptor
chr1	70657660	70657887	228	*	04H3K27ac_BT_peak_1255	83	.	5.99672	10.4303	8.3397	156	Exon (NM_001206577/504698, exon 14 of 19)	1	70652654	70679923	27270	2	504698	NM_001206577	22036	ENSBTAG00000032719	TFRC	transferrin receptor
chr1	70660110	70660397	288	*	04H3K27ac_BT_peak_1256	81	.	4.70697	10.2238	8.14715	132	Intron (NM_001206577/504698, intron 11 of 18)	1	70652654	70679923	27270	2	504698	NM_001206577	19526	ENSBTAG00000032719	TFRC	transferrin receptor
chr1	70661040	70661324	285	*	04H3K27ac_BT_peak_1257	91	.	6.54267	11.3342	9.19213	166	Intron (NM_001206577/504698, intron 10 of 18)	1	70652654	70679923	27270	2	504698	NM_001206577	18599	ENSBTAG00000032719	TFRC	transferrin receptor
chr1	70662211	70662478	268	*	04H3K27ac_BT_peak_1258	49	.	4.28777	6.8059	4.96427	190	Intron (NM_001206577/504698, intron 9 of 18)	1	70652654	70679923	27270	2	504698	NM_001206577	17445	ENSBTAG00000032719	TFRC	transferrin receptor
chr1	70663315	70663597	283	*	04H3K27ac_BT_peak_1259	63	.	5.39248	8.28247	6.33017	182	Exon (NM_001206577/504698, exon 9 of 19)	1	70652654	70679923	27270	2	504698	NM_001206577	16326	ENSBTAG00000032719	TFRC	transferrin receptor
chr1	70669172	70669954	783	*	04H3K27ac_BT_peak_1260	58	.	3.76599	7.73977	5.82061	635	Exon (NM_001206577/504698, exon 6 of 19)	1	70652654	70679923	27270	2	504698	NM_001206577	9969	ENSBTAG00000032719	TFRC	transferrin receptor
chr1	70673054	70673262	209	*	04H3K27ac_BT_peak_1261	47	.	4.55547	6.61205	4.78738	84	Intron (NM_001206577/504698, intron 2 of 18)	1	70652654	70679923	27270	2	504698	NM_001206577	6661	ENSBTAG00000032719	TFRC	transferrin receptor
chr1	70676759	70677214	456	*	04H3K27ac_BT_peak_1262	54	.	3.95581	7.28745	5.4074	249	Promoter (2-3kb)	1	70652654	70679923	27270	2	504698	NM_001206577	2709	ENSBTAG00000032719	TFRC	transferrin receptor
chr1	70677763	70680250	2488	*	04H3K27ac_BT_peak_1263	136	.	5.64389	15.9754	13.6218	697	Promoter (<=1kb)	1	70652654	70679923	27270	2	504698	NM_001206577	0	ENSBTAG00000032719	TFRC	transferrin receptor
chr1	70690760	70691555	796	*	04H3K27ac_BT_peak_1264	57	.	4.47529	7.66459	5.75199	170	Distal Intergenic	1	70652654	70679923	27270	2	504698	NM_001206577	-10837	ENSBTAG00000032719	TFRC	transferrin receptor
chr1	70691839	70692097	259	*	04H3K27ac_BT_peak_1265	42	.	4.00315	6.01587	4.23444	123	Distal Intergenic	1	70652654	70679923	27270	2	504698	NM_001206577	-11916	ENSBTAG00000032719	TFRC	transferrin receptor
chr1	70773395	70773625	231	*	04H3K27ac_BT_peak_1266	70	.	5.18552	9.04944	7.04915	90	Distal Intergenic	1	70789424	70802153	12730	2	514466	NM_001075671	28528	ENSBTAG00000021515	ZDHHC19	zinc finger DHHC-type palmitoyltransferase 19
chr1	70773902	70774205	304	*	04H3K27ac_BT_peak_1267	81	.	4.0328	10.202	8.12961	167	Distal Intergenic	1	70789424	70802153	12730	2	514466	NM_001075671	27948	ENSBTAG00000021515	ZDHHC19	zinc finger DHHC-type palmitoyltransferase 19
chr1	70781037	70781266	230	*	04H3K27ac_BT_peak_1268	47	.	3.76802	6.60524	4.78078	112	Distal Intergenic	1	70789424	70802153	12730	2	514466	NM_001075671	20887	ENSBTAG00000021515	ZDHHC19	zinc finger DHHC-type palmitoyltransferase 19
chr1	70781456	70781711	256	*	04H3K27ac_BT_peak_1269	80	.	4.98549	10.08	8.01208	97	Distal Intergenic	1	70789424	70802153	12730	2	514466	NM_001075671	20442	ENSBTAG00000021515	ZDHHC19	zinc finger DHHC-type palmitoyltransferase 19
chr1	70781840	70782307	468	*	04H3K27ac_BT_peak_1270	71	.	4.90734	9.18173	7.17318	189	Distal Intergenic	1	70789424	70802153	12730	2	514466	NM_001075671	19846	ENSBTAG00000021515	ZDHHC19	zinc finger DHHC-type palmitoyltransferase 19
chr1	70782873	70787366	4494	*	04H3K27ac_BT_peak_1271	744	.	19.0276	78.4405	74.4894	1087	Distal Intergenic	1	70789424	70802153	12730	2	514466	NM_001075671	14787	ENSBTAG00000021515	ZDHHC19	zinc finger DHHC-type palmitoyltransferase 19
chr1	70787491	70788960	1470	*	04H3K27ac_BT_peak_1272	253	.	9.76921	28.1284	25.3214	545	Distal Intergenic	1	70789424	70802153	12730	2	514466	NM_001075671	13193	ENSBTAG00000021515	ZDHHC19	zinc finger DHHC-type palmitoyltransferase 19
chr1	70790167	70790434	268	*	04H3K27ac_BT_peak_1273	35	.	3.42088	5.25454	3.54882	249	Exon (NM_001075671/514466, exon 7 of 8)	1	70789424	70802153	12730	2	514466	NM_001075671	11719	ENSBTAG00000021515	ZDHHC19	zinc finger DHHC-type palmitoyltransferase 19
chr1	70790697	70791011	315	*	04H3K27ac_BT_peak_1274	67	.	4.33139	8.71601	6.73238	107	Exon (NM_001075671/514466, exon 6 of 8)	1	70789424	70802153	12730	2	514466	NM_001075671	11142	ENSBTAG00000021515	ZDHHC19	zinc finger DHHC-type palmitoyltransferase 19
chr1	70868791	70868999	209	*	04H3K27ac_BT_peak_1275	43	.	3.77107	6.17368	4.38111	30	Intron (NM_001105052/100125779, intron 1 of 9)	1	70824603	70877084	52482	2	100125779	NM_001105052	8085	ENSBTAG00000016979	PCYT1A	phosphate cytidylyltransferase 1A, choline
chr1	70869090	70870175	1086	*	04H3K27ac_BT_peak_1276	30	.	2.98352	4.70182	3.03502	1081	Intron (NM_001105052/100125779, intron 1 of 9)	1	70824603	70877084	52482	2	100125779	NM_001105052	6909	ENSBTAG00000016979	PCYT1A	phosphate cytidylyltransferase 1A, choline
chr1	70870271	70870619	349	*	04H3K27ac_BT_peak_1277	30	.	2.82558	4.75456	3.08471	7	Intron (NM_001105052/100125779, intron 1 of 9)	1	70824603	70877084	52482	2	100125779	NM_001105052	6465	ENSBTAG00000016979	PCYT1A	phosphate cytidylyltransferase 1A, choline
chr1	70877010	70877909	900	*	04H3K27ac_BT_peak_1278	87	.	5.20164	10.9015	8.78963	742	Promoter (<=1kb)	1	70824603	70877084	52482	2	100125779	NM_001105052	0	ENSBTAG00000016979	PCYT1A	phosphate cytidylyltransferase 1A, choline
chr1	70909099	70909330	232	*	04H3K27ac_BT_peak_1279	30	.	3.01686	4.70046	3.03502	206	Promoter (<=1kb)	1	70881956	70909460	27505	2	504554	NM_001166555	130	ENSBTAG00000032684	DYNLT2B	dynein light chain Tctex-type 2B
chr1	70920093	70920809	717	*	04H3K27ac_BT_peak_1280	104	.	5.88372	12.6839	10.474	563	Distal Intergenic	1	70881956	70909460	27505	2	504554	NM_001166555	-10633	ENSBTAG00000032684	DYNLT2B	dynein light chain Tctex-type 2B
chr1	70920943	70921331	389	*	04H3K27ac_BT_peak_1281	87	.	6.2408	10.8363	8.72918	181	Distal Intergenic	1	70881956	70909460	27505	2	504554	NM_001166555	-11483	ENSBTAG00000032684	DYNLT2B	dynein light chain Tctex-type 2B
chr1	70922540	70922794	255	*	04H3K27ac_BT_peak_1282	34	.	4.01388	5.17325	3.47228	79	Distal Intergenic	1	70881956	70909460	27505	2	504554	NM_001166555	-13080	ENSBTAG00000032684	DYNLT2B	dynein light chain Tctex-type 2B
chr1	70960904	70961261	358	*	04H3K27ac_BT_peak_1283	37	.	4.24229	5.51772	3.77549	175	Intron (NM_001206764/539940, intron 2 of 10)	1	70935047	70987415	52369	2	539940	NM_001206764	26154	ENSBTAG00000007577	UBXN7	UBX domain protein 7
chr1	70961364	70961693	330	*	04H3K27ac_BT_peak_1284	63	.	5.39248	8.28247	6.33017	127	Intron (NM_001206764/539940, intron 2 of 10)	1	70935047	70987415	52369	2	539940	NM_001206764	25722	ENSBTAG00000007577	UBXN7	UBX domain protein 7
chr1	70978030	70978583	554	*	04H3K27ac_BT_peak_1285	102	.	7.30946	12.4057	10.2123	182	Intron (NM_001206764/539940, intron 1 of 10)	1	70935047	70987415	52369	2	539940	NM_001206764	8832	ENSBTAG00000007577	UBXN7	UBX domain protein 7
chr1	70986773	70987427	655	*	04H3K27ac_BT_peak_1286	104	.	5.27034	12.6201	10.4173	197	Promoter (<=1kb)	1	70935047	70987415	52369	2	539940	NM_001206764	0	ENSBTAG00000007577	UBXN7	UBX domain protein 7
chr1	71043074	71043283	210	*	04H3K27ac_BT_peak_1287	81	.	5.96705	10.2513	8.17	78	Promoter (<=1kb)	1	71020351	71044035	23685	2	613812	NM_001076289	752	ENSBTAG00000013317	RNF168	ring finger protein 168
chr1	71043591	71044006	416	*	04H3K27ac_BT_peak_1288	104	.	5.27034	12.6201	10.4173	207	Promoter (<=1kb)	1	71020351	71044035	23685	2	613812	NM_001076289	29	ENSBTAG00000013317	RNF168	ring finger protein 168
chr1	71084057	71085203	1147	*	04H3K27ac_BT_peak_1289	143	.	8.71893	16.7231	14.3401	252	Distal Intergenic	1	71087877	71100728	12852	2	518441	NM_001075772	15525	ENSBTAG00000014660	WDR53	WD repeat domain 53
chr1	71085366	71085685	320	*	04H3K27ac_BT_peak_1290	72	.	5.34108	9.31879	7.29234	229	Distal Intergenic	1	71087877	71100728	12852	2	518441	NM_001075772	15043	ENSBTAG00000014660	WDR53	WD repeat domain 53
chr1	71085768	71086096	329	*	04H3K27ac_BT_peak_1291	56	.	4.71511	7.53305	5.63245	155	Distal Intergenic	1	71087877	71100728	12852	2	518441	NM_001075772	14632	ENSBTAG00000014660	WDR53	WD repeat domain 53
chr1	71100793	71101732	940	*	04H3K27ac_BT_peak_1292	123	.	7.75374	14.6117	12.314	764	Promoter (<=1kb)	1	71101093	71111967	10875	1	533064	NM_001206758	0	ENSBTAG00000006388	FBXO45	F-box protein 45
chr1	71224217	71224481	265	*	04H3K27ac_BT_peak_1293	72	.	5.77587	9.27078	7.25212	98	Exon (NM_001099129/613916, exon 3 of 3)	1	71223030	71228675	5646	2	613916	NM_001099129	4194	ENSBTAG00000013192	CEP19	centrosomal protein 19
chr1	71224760	71225217	458	*	04H3K27ac_BT_peak_1294	56	.	4.71511	7.53305	5.63245	373	Exon (NM_001099129/613916, exon 2 of 3)	1	71223030	71228675	5646	2	613916	NM_001099129	3458	ENSBTAG00000013192	CEP19	centrosomal protein 19
chr1	71226614	71226833	220	*	04H3K27ac_BT_peak_1295	54	.	4.98069	7.28141	5.40559	41	Promoter (1-2kb)	1	71223030	71228675	5646	2	613916	NM_001099129	1842	ENSBTAG00000013192	CEP19	centrosomal protein 19
chr1	71229707	71230240	534	*	04H3K27ac_BT_peak_1296	108	.	6.5647	13.0668	10.8424	127	Promoter (1-2kb)	1	71223030	71228675	5646	2	613916	NM_001099129	-1032	ENSBTAG00000013192	CEP19	centrosomal protein 19
chr1	71257550	71259444	1895	*	04H3K27ac_BT_peak_1297	479	.	13.0264	51.429	47.9989	231	Promoter (<=1kb)	1	71257814	71346317	88504	1	513673	NM_001206727	0	ENSBTAG00000047856	PAK2	p21 (RAC1) activated kinase 2
chr1	71259723	71260419	697	*	04H3K27ac_BT_peak_1298	35	.	3.20465	5.31046	3.58913	327	Promoter (1-2kb)	1	71257814	71346317	88504	1	513673	NM_001206727	1909	ENSBTAG00000047856	PAK2	p21 (RAC1) activated kinase 2
chr1	71271687	71271928	242	*	04H3K27ac_BT_peak_1299	45	.	4.59946	6.36299	4.55857	158	Intron (NM_001206727/513673, intron 1 of 14)	1	71257814	71346317	88504	1	513673	NM_001206727	13873	ENSBTAG00000047856	PAK2	p21 (RAC1) activated kinase 2
chr1	71272467	71273335	869	*	04H3K27ac_BT_peak_1300	112	.	7.40234	13.532	11.2867	340	Intron (NM_001206727/513673, intron 1 of 14)	1	71257814	71346317	88504	1	513673	NM_001206727	14653	ENSBTAG00000047856	PAK2	p21 (RAC1) activated kinase 2
chr1	71273596	71273945	350	*	04H3K27ac_BT_peak_1301	64	.	4.71003	8.44714	6.47911	174	Intron (NM_001206727/513673, intron 1 of 14)	1	71257814	71346317	88504	1	513673	NM_001206727	15782	ENSBTAG00000047856	PAK2	p21 (RAC1) activated kinase 2
chr1	71287424	71287695	272	*	04H3K27ac_BT_peak_1302	63	.	5.39248	8.28247	6.33017	169	Intron (NM_001206727/513673, intron 1 of 14)	1	71257814	71346317	88504	1	513673	NM_001206727	29610	ENSBTAG00000047856	PAK2	p21 (RAC1) activated kinase 2
chr1	71316147	71316364	218	*	04H3K27ac_BT_peak_1303	82	.	6.15927	10.2886	8.20268	151	Intron (NM_001206727/513673, intron 2 of 14)	1	71257814	71346317	88504	1	513673	NM_001206727	58333	ENSBTAG00000047856	PAK2	p21 (RAC1) activated kinase 2
chr1	71325333	71326157	825	*	04H3K27ac_BT_peak_1304	72	.	5.77587	9.27078	7.25212	620	Exon (NM_001206727/513673, exon 9 of 15)	1	71257814	71346317	88504	1	513673	NM_001206727	67519	ENSBTAG00000047856	PAK2	p21 (RAC1) activated kinase 2
chr1	71326279	71326988	710	*	04H3K27ac_BT_peak_1305	102	.	7.30946	12.4057	10.2123	120	Intron (NM_001206727/513673, intron 10 of 14)	1	71257814	71346317	88504	1	513673	NM_001206727	68465	ENSBTAG00000047856	PAK2	p21 (RAC1) activated kinase 2
chr1	71355732	71356492	761	*	04H3K27ac_BT_peak_1306	102	.	4.07558	12.4287	10.2347	387	Distal Intergenic	1	71404766	71410588	5823	2	510872	NM_001034396	54096	ENSBTAG00000008873	NCBP2	nuclear cap binding protein subunit 2
chr1	71357437	71357645	209	*	04H3K27ac_BT_peak_1307	35	.	3.8759	5.23825	3.53492	189	Distal Intergenic	1	71404766	71410588	5823	2	510872	NM_001034396	52943	ENSBTAG00000008873	NCBP2	nuclear cap binding protein subunit 2
chr1	71409394	71409661	268	*	04H3K27ac_BT_peak_1308	60	.	4.56763	7.95196	6.02341	98	Promoter (<=1kb)	1	71404766	71410588	5823	2	510872	NM_001034396	927	ENSBTAG00000008873	NCBP2	nuclear cap binding protein subunit 2
chr1	71409917	71410439	523	*	04H3K27ac_BT_peak_1309	136	.	6.02151	16.0393	13.6808	241	Promoter (<=1kb)	1	71404766	71410588	5823	2	510872	NM_001034396	149	ENSBTAG00000008873	NCBP2	nuclear cap binding protein subunit 2
chr1	71410657	71411499	843	*	04H3K27ac_BT_peak_1310	152	.	6.71681	17.6568	15.2288	302	Promoter (<=1kb)	1	71404766	71410588	5823	2	510872	NM_001034396	-69	ENSBTAG00000008873	NCBP2	nuclear cap binding protein subunit 2
chr1	71599844	71600110	267	*	04H3K27ac_BT_peak_1311	33	.	3.77616	5.08049	3.38194	98	Distal Intergenic	1	71476842	71500659	23818	2	539803	NM_001192312	-99185	ENSBTAG00000002998	MELTF	melanotransferrin
chr1	71683607	71683884	278	*	04H3K27ac_BT_peak_1312	115	.	7.00872	13.8498	11.5869	86	Distal Intergenic	1	71476842	71500659	23818	2	539803	NM_001192312	-182948	ENSBTAG00000002998	MELTF	melanotransferrin
chr1	71780895	71782131	1237	*	04H3K27ac_BT_peak_1313	178	.	7.99636	20.3845	17.8435	546	Distal Intergenic	1	71964666	72000537	35872	2	534090	NM_001034600	218406	ENSBTAG00000000448	BDH1	3-hydroxybutyrate dehydrogenase 1
chr1	71822389	71822597	209	*	04H3K27ac_BT_peak_1314	41	.	3.64795	5.94117	4.17069	28	Distal Intergenic	1	71964666	72000537	35872	2	534090	NM_001034600	177940	ENSBTAG00000000448	BDH1	3-hydroxybutyrate dehydrogenase 1
chr1	71845574	71845981	408	*	04H3K27ac_BT_peak_1315	41	.	3.58023	5.94584	4.17114	240	Distal Intergenic	1	71964666	72000537	35872	2	534090	NM_001034600	154556	ENSBTAG00000000448	BDH1	3-hydroxybutyrate dehydrogenase 1
chr1	71850319	71850673	355	*	04H3K27ac_BT_peak_1316	64	.	5.10925	8.41749	6.45545	167	Distal Intergenic	1	71964666	72000537	35872	2	534090	NM_001034600	149864	ENSBTAG00000000448	BDH1	3-hydroxybutyrate dehydrogenase 1
chr1	71850800	71851014	215	*	04H3K27ac_BT_peak_1317	34	.	3.62663	5.10401	3.40497	142	Distal Intergenic	1	71964666	72000537	35872	2	534090	NM_001034600	149523	ENSBTAG00000000448	BDH1	3-hydroxybutyrate dehydrogenase 1
chr1	71918387	71918642	256	*	04H3K27ac_BT_peak_1318	47	.	4.55547	6.61205	4.78738	93	Distal Intergenic	1	71964666	72000537	35872	2	534090	NM_001034600	81895	ENSBTAG00000000448	BDH1	3-hydroxybutyrate dehydrogenase 1
chr1	71919685	71920109	425	*	04H3K27ac_BT_peak_1319	91	.	6.54267	11.3342	9.19213	233	Distal Intergenic	1	71964666	72000537	35872	2	534090	NM_001034600	80428	ENSBTAG00000000448	BDH1	3-hydroxybutyrate dehydrogenase 1
chr1	71920224	71920461	238	*	04H3K27ac_BT_peak_1320	43	.	3.77107	6.17368	4.38111	50	Distal Intergenic	1	71964666	72000537	35872	2	534090	NM_001034600	80076	ENSBTAG00000000448	BDH1	3-hydroxybutyrate dehydrogenase 1
chr1	71920579	71921090	512	*	04H3K27ac_BT_peak_1321	72	.	5.65407	9.31879	7.29234	186	Distal Intergenic	1	71964666	72000537	35872	2	534090	NM_001034600	79447	ENSBTAG00000000448	BDH1	3-hydroxybutyrate dehydrogenase 1
chr1	71921164	71921702	539	*	04H3K27ac_BT_peak_1322	70	.	5.18552	9.04944	7.04915	387	Distal Intergenic	1	71964666	72000537	35872	2	534090	NM_001034600	78835	ENSBTAG00000000448	BDH1	3-hydroxybutyrate dehydrogenase 1
chr1	71933068	71933276	209	*	04H3K27ac_BT_peak_1323	31	.	3.3016	4.79185	3.11495	12	Distal Intergenic	1	71964666	72000537	35872	2	534090	NM_001034600	67261	ENSBTAG00000000448	BDH1	3-hydroxybutyrate dehydrogenase 1
chr1	71942569	71942895	327	*	04H3K27ac_BT_peak_1324	37	.	3.53633	5.46828	3.73372	50	Distal Intergenic	1	71964666	72000537	35872	2	534090	NM_001034600	57642	ENSBTAG00000000448	BDH1	3-hydroxybutyrate dehydrogenase 1
chr1	71943215	71943663	449	*	04H3K27ac_BT_peak_1325	52	.	3.60949	7.09102	5.22247	282	Distal Intergenic	1	71964666	72000537	35872	2	534090	NM_001034600	56874	ENSBTAG00000000448	BDH1	3-hydroxybutyrate dehydrogenase 1
chr1	71964983	71965205	223	*	04H3K27ac_BT_peak_1326	49	.	4.16526	6.77003	4.93066	170	3' UTR	1	71964666	72000537	35872	2	534090	NM_001034600	35332	ENSBTAG00000000448	BDH1	3-hydroxybutyrate dehydrogenase 1
chr1	71965754	71966197	444	*	04H3K27ac_BT_peak_1327	47	.	4.04083	6.54269	4.72339	280	Intron (NM_001034600/534090, intron 6 of 6)	1	71964666	72000537	35872	2	534090	NM_001034600	34340	ENSBTAG00000000448	BDH1	3-hydroxybutyrate dehydrogenase 1
chr1	72000448	72000979	532	*	04H3K27ac_BT_peak_1328	46	.	4.10569	6.48943	4.67168	353	Promoter (<=1kb)	1	71964666	72000537	35872	2	534090	NM_001034600	0	ENSBTAG00000000448	BDH1	3-hydroxybutyrate dehydrogenase 1
chr1	72069125	72069617	493	*	04H3K27ac_BT_peak_1329	71	.	5.69481	9.14027	7.13353	161	Intron (NM_001076301/613972, intron 2 of 4)	1	72062332	72075639	13308	1	613972	NM_001076301	6793	ENSBTAG00000023600	APOD	apolipoprotein D
chr1	72070024	72070284	261	*	04H3K27ac_BT_peak_1330	52	.	4.85704	7.08762	5.22137	151	Exon (NM_001076301/613972, exon 3 of 5)	1	72062332	72075639	13308	1	613972	NM_001076301	7692	ENSBTAG00000023600	APOD	apolipoprotein D
chr1	72100144	72100767	624	*	04H3K27ac_BT_peak_1331	464	.	12.5942	49.8789	46.4827	241	Promoter (<=1kb)	1	72100127	72117996	17870	1	532726	NM_001035392	17	ENSBTAG00000006724	PPP1R2	protein phosphatase 1 regulatory inhibitor subunit 2
chr1	72101137	72101702	566	*	04H3K27ac_BT_peak_1332	51	.	4.58396	6.98214	5.12414	207	Promoter (1-2kb)	1	72100127	72117996	17870	1	532726	NM_001035392	1010	ENSBTAG00000006724	PPP1R2	protein phosphatase 1 regulatory inhibitor subunit 2
chr1	72102026	72102272	247	*	04H3K27ac_BT_peak_1333	56	.	4.94251	7.56363	5.66101	117	Promoter (1-2kb)	1	72100127	72117996	17870	1	532726	NM_001035392	1899	ENSBTAG00000006724	PPP1R2	protein phosphatase 1 regulatory inhibitor subunit 2
chr1	72150264	72151562	1299	*	04H3K27ac_BT_peak_1334	599	.	19.4673	63.6039	59.9165	494	Promoter (<=1kb)	1	72150277	72264229	113953	1	506187	NM_001105337	0	ENSBTAG00000003378	ACAP2	ArfGAP with coiled-coil, ankyrin repeat and PH domains 2
chr1	72328577	72329226	650	*	04H3K27ac_BT_peak_1335	72	.	4.94476	9.25272	7.23754	189	Promoter (1-2kb)	1	72326778	72499172	172395	1	533703	NM_001075999	1799	ENSBTAG00000014564	XXYLT1	xyloside xylosyltransferase 1
chr1	72329620	72330003	384	*	04H3K27ac_BT_peak_1336	122	.	6.35319	14.5125	12.2176	175	Promoter (2-3kb)	1	72326778	72499172	172395	1	533703	NM_001075999	2842	ENSBTAG00000014564	XXYLT1	xyloside xylosyltransferase 1
chr1	72330269	72330583	315	*	04H3K27ac_BT_peak_1337	58	.	3.76599	7.73977	5.82061	252	Intron (NM_001075999/533703, intron 1 of 3)	1	72326778	72499172	172395	1	533703	NM_001075999	3491	ENSBTAG00000014564	XXYLT1	xyloside xylosyltransferase 1
chr1	72336004	72336392	389	*	04H3K27ac_BT_peak_1338	113	.	6.13579	13.6241	11.37	205	Intron (NM_001075999/533703, intron 1 of 3)	1	72326778	72499172	172395	1	533703	NM_001075999	9226	ENSBTAG00000014564	XXYLT1	xyloside xylosyltransferase 1
chr1	72336563	72337072	510	*	04H3K27ac_BT_peak_1339	50	.	4.24055	6.9063	5.05153	354	Intron (NM_001075999/533703, intron 1 of 3)	1	72326778	72499172	172395	1	533703	NM_001075999	9785	ENSBTAG00000014564	XXYLT1	xyloside xylosyltransferase 1
chr1	72344145	72344739	595	*	04H3K27ac_BT_peak_1340	72	.	4.94476	9.25272	7.23754	240	Intron (NM_001075999/533703, intron 1 of 3)	1	72326778	72499172	172395	1	533703	NM_001075999	17367	ENSBTAG00000014564	XXYLT1	xyloside xylosyltransferase 1
chr1	72345181	72346013	833	*	04H3K27ac_BT_peak_1341	57	.	3.49626	7.60524	5.70056	372	Intron (NM_001075999/533703, intron 1 of 3)	1	72326778	72499172	172395	1	533703	NM_001075999	18403	ENSBTAG00000014564	XXYLT1	xyloside xylosyltransferase 1
chr1	72349452	72349721	270	*	04H3K27ac_BT_peak_1342	51	.	4.12089	7.0027	5.1408	193	Intron (NM_001075999/533703, intron 1 of 3)	1	72326778	72499172	172395	1	533703	NM_001075999	22674	ENSBTAG00000014564	XXYLT1	xyloside xylosyltransferase 1
chr1	72349999	72350519	521	*	04H3K27ac_BT_peak_1343	62	.	3.6304	8.23007	6.28404	144	Intron (NM_001075999/533703, intron 1 of 3)	1	72326778	72499172	172395	1	533703	NM_001075999	23221	ENSBTAG00000014564	XXYLT1	xyloside xylosyltransferase 1
chr1	72357192	72357401	210	*	04H3K27ac_BT_peak_1344	41	.	3.64795	5.94117	4.17069	68	Intron (NM_001075999/533703, intron 2 of 3)	1	72326778	72499172	172395	1	533703	NM_001075999	30414	ENSBTAG00000014564	XXYLT1	xyloside xylosyltransferase 1
chr1	72357704	72358108	405	*	04H3K27ac_BT_peak_1345	78	.	5.11379	9.95371	7.8961	274	Intron (NM_001075999/533703, intron 2 of 3)	1	72326778	72499172	172395	1	533703	NM_001075999	30926	ENSBTAG00000014564	XXYLT1	xyloside xylosyltransferase 1
chr1	72362378	72362587	210	*	04H3K27ac_BT_peak_1346	41	.	3.58023	5.94584	4.17114	81	Intron (NM_001075999/533703, intron 2 of 3)	1	72326778	72499172	172395	1	533703	NM_001075999	35600	ENSBTAG00000014564	XXYLT1	xyloside xylosyltransferase 1
chr1	72366352	72366645	294	*	04H3K27ac_BT_peak_1347	62	.	4.67914	8.15368	6.21352	128	Intron (NM_001075999/533703, intron 2 of 3)	1	72326778	72499172	172395	1	533703	NM_001075999	39574	ENSBTAG00000014564	XXYLT1	xyloside xylosyltransferase 1
chr1	72371450	72371658	209	*	04H3K27ac_BT_peak_1348	27	.	3.34905	4.39412	2.75824	131	Intron (NM_001075999/533703, intron 2 of 3)	1	72326778	72499172	172395	1	533703	NM_001075999	44672	ENSBTAG00000014564	XXYLT1	xyloside xylosyltransferase 1
chr1	72372729	72372963	235	*	04H3K27ac_BT_peak_1349	51	.	4.08132	7.04994	5.18438	163	Intron (NM_001075999/533703, intron 2 of 3)	1	72326778	72499172	172395	1	533703	NM_001075999	45951	ENSBTAG00000014564	XXYLT1	xyloside xylosyltransferase 1
chr1	72374635	72375380	746	*	04H3K27ac_BT_peak_1350	61	.	4.34418	8.08282	6.14536	466	Intron (NM_001075999/533703, intron 2 of 3)	1	72326778	72499172	172395	1	533703	NM_001075999	47857	ENSBTAG00000014564	XXYLT1	xyloside xylosyltransferase 1
chr1	72382673	72383103	431	*	04H3K27ac_BT_peak_1351	60	.	4.1436	7.99138	6.05813	96	Intron (NM_001075999/533703, intron 2 of 3)	1	72326778	72499172	172395	1	533703	NM_001075999	55895	ENSBTAG00000014564	XXYLT1	xyloside xylosyltransferase 1
chr1	72384239	72384571	333	*	04H3K27ac_BT_peak_1352	43	.	4.28916	6.1875	4.39437	289	Intron (NM_001075999/533703, intron 2 of 3)	1	72326778	72499172	172395	1	533703	NM_001075999	57461	ENSBTAG00000014564	XXYLT1	xyloside xylosyltransferase 1
chr1	72408711	72408978	268	*	04H3K27ac_BT_peak_1353	55	.	4.32918	7.39441	5.50302	163	Intron (NM_001075999/533703, intron 2 of 3)	1	72326778	72499172	172395	1	533703	NM_001075999	81933	ENSBTAG00000014564	XXYLT1	xyloside xylosyltransferase 1
chr1	72475376	72476048	673	*	04H3K27ac_BT_peak_1354	133	.	7.5148	15.7369	13.3937	261	Intron (NM_001075999/533703, intron 3 of 3)	1	72326778	72499172	172395	1	533703	NM_001075999	148598	ENSBTAG00000014564	XXYLT1	xyloside xylosyltransferase 1
chr1	72765403	72765617	215	*	04H3K27ac_BT_peak_1355	63	.	4.73696	8.25759	6.31006	111	Distal Intergenic	1	72877436	72900012	22577	1	505082	NM_001045910	-111819	ENSBTAG00000008461	LSG1	large 60S subunit nuclear export GTPase 1
chr1	72766494	72766712	219	*	04H3K27ac_BT_peak_1356	54	.	3.95581	7.28745	5.4074	45	Distal Intergenic	1	72877436	72900012	22577	1	505082	NM_001045910	-110724	ENSBTAG00000008461	LSG1	large 60S subunit nuclear export GTPase 1
chr1	72863225	72863662	438	*	04H3K27ac_BT_peak_1357	181	.	7.90792	20.6898	18.136	250	Distal Intergenic	1	72877436	72900012	22577	1	505082	NM_001045910	-13774	ENSBTAG00000008461	LSG1	large 60S subunit nuclear export GTPase 1
chr1	72863824	72864033	210	*	04H3K27ac_BT_peak_1358	57	.	3.49626	7.60524	5.70056	71	Distal Intergenic	1	72877436	72900012	22577	1	505082	NM_001045910	-13403	ENSBTAG00000008461	LSG1	large 60S subunit nuclear export GTPase 1
chr1	72876983	72878276	1294	*	04H3K27ac_BT_peak_1359	974	.	30.2436	101.713	97.4424	334	Promoter (<=1kb)	1	72877436	72900012	22577	1	505082	NM_001045910	0	ENSBTAG00000008461	LSG1	large 60S subunit nuclear export GTPase 1
chr1	72883959	72884168	210	*	04H3K27ac_BT_peak_1360	65	.	5.29391	8.49033	6.51771	56	Intron (NM_001045910/505082, intron 5 of 13)	1	72877436	72900012	22577	1	505082	NM_001045910	6523	ENSBTAG00000008461	LSG1	large 60S subunit nuclear export GTPase 1
chr1	72888540	72888750	211	*	04H3K27ac_BT_peak_1361	56	.	4.71511	7.53305	5.63245	63	Intron (NM_001045910/505082, intron 7 of 13)	1	72877436	72900012	22577	1	505082	NM_001045910	11104	ENSBTAG00000008461	LSG1	large 60S subunit nuclear export GTPase 1
chr1	72892602	72892863	262	*	04H3K27ac_BT_peak_1362	43	.	3.77107	6.17368	4.38111	167	Exon (NM_001045910/505082, exon 9 of 14)	1	72877436	72900012	22577	1	505082	NM_001045910	15166	ENSBTAG00000008461	LSG1	large 60S subunit nuclear export GTPase 1
chr1	72896124	72896332	209	*	04H3K27ac_BT_peak_1363	67	.	5.23578	8.7637	6.77691	151	Intron (NM_001045910/505082, intron 12 of 13)	1	72908919	72952030	43112	1	614057	NM_001099131	-12587	ENSBTAG00000002394	TMEM44	transmembrane protein 44
chr1	72896621	72897036	416	*	04H3K27ac_BT_peak_1364	67	.	5.10295	8.78712	6.79835	251	Intron (NM_001045910/505082, intron 12 of 13)	1	72908919	72952030	43112	1	614057	NM_001099131	-11883	ENSBTAG00000002394	TMEM44	transmembrane protein 44
chr1	72899095	72899327	233	*	04H3K27ac_BT_peak_1365	33	.	3.77616	5.08049	3.38194	61	Intron (NM_001045910/505082, intron 13 of 13)	1	72908919	72952030	43112	1	614057	NM_001099131	-9592	ENSBTAG00000002394	TMEM44	transmembrane protein 44
chr1	72908598	72909355	758	*	04H3K27ac_BT_peak_1366	188	.	7.50551	21.4606	18.8807	440	Promoter (<=1kb)	1	72908919	72952030	43112	1	614057	NM_001099131	0	ENSBTAG00000002394	TMEM44	transmembrane protein 44
chr1	72909448	72909881	434	*	04H3K27ac_BT_peak_1367	45	.	3.75917	6.30245	4.50359	339	Promoter (<=1kb)	1	72908919	72952030	43112	1	614057	NM_001099131	529	ENSBTAG00000002394	TMEM44	transmembrane protein 44
chr1	72913841	72914140	300	*	04H3K27ac_BT_peak_1368	40	.	3.09385	5.83711	4.07777	138	Intron (NM_001099131/614057, intron 3 of 10)	1	72908919	72952030	43112	1	614057	NM_001099131	4922	ENSBTAG00000002394	TMEM44	transmembrane protein 44
chr1	72914664	72915597	934	*	04H3K27ac_BT_peak_1369	204	.	8.22773	23.075	20.4331	598	Exon (NM_001099131/614057, exon 4 of 11)	1	72908919	72952030	43112	1	614057	NM_001099131	5745	ENSBTAG00000002394	TMEM44	transmembrane protein 44
chr1	72915854	72916225	372	*	04H3K27ac_BT_peak_1370	54	.	3.95581	7.28745	5.4074	172	Intron (NM_001099131/614057, intron 5 of 10)	1	72908919	72952030	43112	1	614057	NM_001099131	6935	ENSBTAG00000002394	TMEM44	transmembrane protein 44
chr1	72918218	72918441	224	*	04H3K27ac_BT_peak_1371	62	.	4.55625	8.15808	6.21648	121	Intron (NM_001099131/614057, intron 5 of 10)	1	72908919	72952030	43112	1	614057	NM_001099131	9299	ENSBTAG00000002394	TMEM44	transmembrane protein 44
chr1	72936213	72936433	221	*	04H3K27ac_BT_peak_1372	48	.	3.93173	6.63981	4.81342	88	Intron (NM_001099131/614057, intron 9 of 10)	1	72959121	72959194	74	2	100313116	NR_036330	22761	ENSBTAG00000045117	MIR2287	microRNA mir-2287
chr1	72936554	72937533	980	*	04H3K27ac_BT_peak_1373	189	.	7.33604	21.584	18.9977	508	Intron (NM_001099131/614057, intron 9 of 10)	1	72959121	72959194	74	2	100313116	NR_036330	21661	ENSBTAG00000045117	MIR2287	microRNA mir-2287
chr1	72941867	72942243	377	*	04H3K27ac_BT_peak_1374	35	.	3.39244	5.31046	3.58913	191	Intron (NM_001099131/614057, intron 9 of 10)	1	72959121	72959194	74	2	100313116	NR_036330	16951	ENSBTAG00000045117	MIR2287	microRNA mir-2287
chr1	72948368	72948622	255	*	04H3K27ac_BT_peak_1375	64	.	5.0281	8.41215	6.4506	162	Exon (NM_001099131/614057, exon 10 of 11)	1	72959121	72959194	74	2	100313116	NR_036330	10572	ENSBTAG00000045117	MIR2287	microRNA mir-2287
chr1	72948903	72949935	1033	*	04H3K27ac_BT_peak_1376	159	.	9.09244	18.4506	15.9928	751	Intron (NM_001099131/614057, intron 10 of 10)	1	72959121	72959194	74	2	100313116	NR_036330	9259	ENSBTAG00000045117	MIR2287	microRNA mir-2287
chr1	72960978	72961208	231	*	04H3K27ac_BT_peak_1377	65	.	4.857	8.47191	6.50049	82	Promoter (1-2kb)	1	72959121	72959194	74	2	100313116	NR_036330	-1784	ENSBTAG00000045117	MIR2287	microRNA mir-2287
chr1	72962777	72963103	327	*	04H3K27ac_BT_peak_1378	71	.	4.54787	9.17769	7.16927	219	Distal Intergenic	1	72959121	72959194	74	2	100313116	NR_036330	-3583	ENSBTAG00000045117	MIR2287	microRNA mir-2287
chr1	72963727	72964480	754	*	04H3K27ac_BT_peak_1379	214	.	9.61465	24.1327	21.4561	479	Distal Intergenic	1	72959121	72959194	74	2	100313116	NR_036330	-4533	ENSBTAG00000045117	MIR2287	microRNA mir-2287
chr1	72964586	72965054	469	*	04H3K27ac_BT_peak_1380	104	.	6.36314	12.7045	10.4935	320	Distal Intergenic	1	72959121	72959194	74	2	100313116	NR_036330	-5392	ENSBTAG00000045117	MIR2287	microRNA mir-2287
chr1	72974832	72975106	275	*	04H3K27ac_BT_peak_1381	64	.	5.01739	8.39392	6.43802	114	Distal Intergenic	1	72959121	72959194	74	2	100313116	NR_036330	-15638	ENSBTAG00000045117	MIR2287	microRNA mir-2287
chr1	72976563	72976962	400	*	04H3K27ac_BT_peak_1382	84	.	6.16877	10.5827	8.4841	178	Distal Intergenic	1	72959121	72959194	74	2	100313116	NR_036330	-17369	ENSBTAG00000045117	MIR2287	microRNA mir-2287
chr1	72977674	72978371	698	*	04H3K27ac_BT_peak_1383	92	.	5.90593	11.4339	9.28719	349	Distal Intergenic	1	72959121	72959194	74	2	100313116	NR_036330	-18480	ENSBTAG00000045117	MIR2287	microRNA mir-2287
chr1	72981208	72981968	761	*	04H3K27ac_BT_peak_1384	140	.	6.17479	16.4134	14.038	399	Distal Intergenic	1	72959121	72959194	74	2	100313116	NR_036330	-22014	ENSBTAG00000045117	MIR2287	microRNA mir-2287
chr1	72982044	72982876	833	*	04H3K27ac_BT_peak_1385	166	.	6.71859	19.1105	16.6272	204	Distal Intergenic	1	72959121	72959194	74	2	100313116	NR_036330	-22850	ENSBTAG00000045117	MIR2287	microRNA mir-2287
chr1	73021994	73022668	675	*	04H3K27ac_BT_peak_1386	129	.	6.28238	15.2791	12.9525	134	Distal Intergenic	1	73069867	73124597	54731	1	523889	NM_001192585	-47199	ENSBTAG00000013204	ATP13A3	ATPase 13A3
chr1	73048079	73050079	2001	*	04H3K27ac_BT_peak_1387	794	.	22.2332	83.4887	79.4583	576	Distal Intergenic	1	73069867	73124597	54731	1	523889	NM_001192585	-19788	ENSBTAG00000013204	ATP13A3	ATPase 13A3
chr1	73050529	73050930	402	*	04H3K27ac_BT_peak_1388	57	.	4.47529	7.66459	5.75199	118	Distal Intergenic	1	73069867	73124597	54731	1	523889	NM_001192585	-18937	ENSBTAG00000013204	ATP13A3	ATPase 13A3
chr1	73051157	73051366	210	*	04H3K27ac_BT_peak_1389	40	.	4.02448	5.75996	4.00437	113	Distal Intergenic	1	73069867	73124597	54731	1	523889	NM_001192585	-18501	ENSBTAG00000013204	ATP13A3	ATPase 13A3
chr1	73051818	73052637	820	*	04H3K27ac_BT_peak_1390	101	.	6.67174	12.3214	10.1328	134	Distal Intergenic	1	73069867	73124597	54731	1	523889	NM_001192585	-17230	ENSBTAG00000013204	ATP13A3	ATPase 13A3
chr1	73053056	73054297	1242	*	04H3K27ac_BT_peak_1391	100	.	6.59302	12.1886	10.0064	1046	Distal Intergenic	1	73069867	73124597	54731	1	523889	NM_001192585	-15570	ENSBTAG00000013204	ATP13A3	ATPase 13A3
chr1	73055411	73055723	313	*	04H3K27ac_BT_peak_1392	62	.	4.88165	8.16174	6.2184	118	Distal Intergenic	1	73069867	73124597	54731	1	523889	NM_001192585	-14144	ENSBTAG00000013204	ATP13A3	ATPase 13A3
chr1	73057365	73057776	412	*	04H3K27ac_BT_peak_1393	47	.	3.76802	6.60524	4.78078	367	Distal Intergenic	1	73069867	73124597	54731	1	523889	NM_001192585	-12091	ENSBTAG00000013204	ATP13A3	ATPase 13A3
chr1	73058287	73058683	397	*	04H3K27ac_BT_peak_1394	74	.	5.64532	9.4465	7.41395	42	Distal Intergenic	1	73069867	73124597	54731	1	523889	NM_001192585	-11184	ENSBTAG00000013204	ATP13A3	ATPase 13A3
chr1	73068146	73068535	390	*	04H3K27ac_BT_peak_1395	47	.	3.76802	6.60524	4.78078	205	Promoter (1-2kb)	1	73069867	73124597	54731	1	523889	NM_001192585	-1332	ENSBTAG00000013204	ATP13A3	ATPase 13A3
chr1	73069273	73069554	282	*	04H3K27ac_BT_peak_1396	37	.	3.53633	5.46828	3.73372	266	Promoter (<=1kb)	1	73069867	73124597	54731	1	523889	NM_001192585	-313	ENSBTAG00000013204	ATP13A3	ATPase 13A3
chr1	73069764	73070044	281	*	04H3K27ac_BT_peak_1397	30	.	3.85889	4.67244	3.01332	44	Promoter (<=1kb)	1	73069867	73124597	54731	1	523889	NM_001192585	0	ENSBTAG00000013204	ATP13A3	ATPase 13A3
chr1	73072432	73072718	287	*	04H3K27ac_BT_peak_1398	91	.	6.92606	11.3342	9.19213	183	Promoter (2-3kb)	1	73069867	73124597	54731	1	523889	NM_001192585	2565	ENSBTAG00000013204	ATP13A3	ATPase 13A3
chr1	73078076	73078357	282	*	04H3K27ac_BT_peak_1399	82	.	6.15927	10.2886	8.20268	89	Intron (NM_001192585/523889, intron 7 of 30)	1	73069867	73124597	54731	1	523889	NM_001192585	8209	ENSBTAG00000013204	ATP13A3	ATPase 13A3
chr1	73079561	73079873	313	*	04H3K27ac_BT_peak_1400	81	.	5.96705	10.2513	8.17	167	Intron (NM_001192585/523889, intron 8 of 30)	1	73069867	73124597	54731	1	523889	NM_001192585	9694	ENSBTAG00000013204	ATP13A3	ATPase 13A3
chr1	73080126	73080367	242	*	04H3K27ac_BT_peak_1401	33	.	3.77616	5.08049	3.38194	200	Intron (NM_001192585/523889, intron 8 of 30)	1	73069867	73124597	54731	1	523889	NM_001192585	10259	ENSBTAG00000013204	ATP13A3	ATPase 13A3
chr1	73081537	73081890	354	*	04H3K27ac_BT_peak_1402	72	.	5.77587	9.27078	7.25212	199	Exon (NM_001192585/523889, exon 9 of 31)	1	73069867	73124597	54731	1	523889	NM_001192585	11670	ENSBTAG00000013204	ATP13A3	ATPase 13A3
chr1	73087918	73088424	507	*	04H3K27ac_BT_peak_1403	102	.	7.30946	12.4057	10.2123	198	Intron (NM_001192585/523889, intron 13 of 30)	1	73069867	73124597	54731	1	523889	NM_001192585	18051	ENSBTAG00000013204	ATP13A3	ATPase 13A3
chr1	73088531	73088973	443	*	04H3K27ac_BT_peak_1404	63	.	5.39248	8.28247	6.33017	218	Intron (NM_001192585/523889, intron 13 of 30)	1	73069867	73124597	54731	1	523889	NM_001192585	18664	ENSBTAG00000013204	ATP13A3	ATPase 13A3
chr1	73089792	73090190	399	*	04H3K27ac_BT_peak_1405	45	.	4.62568	6.4033	4.5931	172	Intron (NM_001192585/523889, intron 14 of 30)	1	73069867	73124597	54731	1	523889	NM_001192585	19925	ENSBTAG00000013204	ATP13A3	ATPase 13A3
chr1	73090369	73090689	321	*	04H3K27ac_BT_peak_1406	102	.	7.30946	12.4057	10.2123	164	Intron (NM_001192585/523889, intron 14 of 30)	1	73069867	73124597	54731	1	523889	NM_001192585	20502	ENSBTAG00000013204	ATP13A3	ATPase 13A3
chr1	73090908	73091186	279	*	04H3K27ac_BT_peak_1407	82	.	6.15927	10.2886	8.20268	103	Intron (NM_001192585/523889, intron 14 of 30)	1	73069867	73124597	54731	1	523889	NM_001192585	21041	ENSBTAG00000013204	ATP13A3	ATPase 13A3
chr1	73097616	73097840	225	*	04H3K27ac_BT_peak_1408	56	.	4.71511	7.53305	5.63245	82	Intron (NM_001192585/523889, intron 19 of 30)	1	73069867	73124597	54731	1	523889	NM_001192585	27749	ENSBTAG00000013204	ATP13A3	ATPase 13A3
chr1	73099864	73100099	236	*	04H3K27ac_BT_peak_1409	65	.	5.14162	8.47191	6.50049	65	Intron (NM_001192585/523889, intron 22 of 30)	1	73069867	73124597	54731	1	523889	NM_001192585	29997	ENSBTAG00000013204	ATP13A3	ATPase 13A3
chr1	73121485	73121693	209	*	04H3K27ac_BT_peak_1410	39	.	3.97004	5.67122	3.91829	154	Intron (NM_001192585/523889, intron 30 of 30)	1	73069867	73124597	54731	1	523889	NM_001192585	51618	ENSBTAG00000013204	ATP13A3	ATPase 13A3
chr1	73213750	73214004	255	*	04H3K27ac_BT_peak_1411	57	.	4.60153	7.67625	5.76345	190	Distal Intergenic	1	73178781	73188077	9297	1	614562	NM_001101232	34969	ENSBTAG00000032656	CPN2	carboxypeptidase N subunit 2
chr1	73214185	73214516	332	*	04H3K27ac_BT_peak_1412	68	.	5.04892	8.81082	6.82129	86	Distal Intergenic	1	73178781	73188077	9297	1	614562	NM_001101232	35404	ENSBTAG00000032656	CPN2	carboxypeptidase N subunit 2
chr1	73214622	73214929	308	*	04H3K27ac_BT_peak_1413	68	.	5.38021	8.86948	6.87787	101	Distal Intergenic	1	73178781	73188077	9297	1	614562	NM_001101232	35841	ENSBTAG00000032656	CPN2	carboxypeptidase N subunit 2
chr1	73226042	73227275	1234	*	04H3K27ac_BT_peak_1414	875	.	27.7838	91.7164	87.571	533	Distal Intergenic	1	73178781	73188077	9297	1	614562	NM_001101232	47261	ENSBTAG00000032656	CPN2	carboxypeptidase N subunit 2
chr1	73227537	73227853	317	*	04H3K27ac_BT_peak_1415	30	.	3.01686	4.70046	3.03502	19	Distal Intergenic	1	73178781	73188077	9297	1	614562	NM_001101232	48756	ENSBTAG00000032656	CPN2	carboxypeptidase N subunit 2
chr1	73228054	73228620	567	*	04H3K27ac_BT_peak_1416	73	.	5.03797	9.42852	7.39692	434	Distal Intergenic	1	73178781	73188077	9297	1	614562	NM_001101232	49273	ENSBTAG00000032656	CPN2	carboxypeptidase N subunit 2
chr1	73252352	73252728	377	*	04H3K27ac_BT_peak_1417	62	.	4.70787	8.20537	6.26085	121	Distal Intergenic	1	73178781	73188077	9297	1	614562	NM_001101232	73571	ENSBTAG00000032656	CPN2	carboxypeptidase N subunit 2
chr1	73305969	73306672	704	*	04H3K27ac_BT_peak_1418	95	.	5.41779	11.7419	9.58498	128	Distal Intergenic	1	73362774	73365254	2481	2	539547	NM_001034678	58582	ENSBTAG00000000569	HES1	hes family bHLH transcription factor 1
chr1	73359292	73359724	433	*	04H3K27ac_BT_peak_1419	88	.	6.13864	10.9711	8.8532	369	Distal Intergenic	1	73362774	73365254	2481	2	539547	NM_001034678	5530	ENSBTAG00000000569	HES1	hes family bHLH transcription factor 1
chr1	73360031	73360672	642	*	04H3K27ac_BT_peak_1420	247	.	8.46278	27.556	24.765	379	Distal Intergenic	1	73362774	73365254	2481	2	539547	NM_001034678	4582	ENSBTAG00000000569	HES1	hes family bHLH transcription factor 1
chr1	73361593	73362136	544	*	04H3K27ac_BT_peak_1421	35	.	2.95972	5.28566	3.57427	167	Distal Intergenic	1	73362774	73365254	2481	2	539547	NM_001034678	3118	ENSBTAG00000000569	HES1	hes family bHLH transcription factor 1
chr1	73363019	73364703	1685	*	04H3K27ac_BT_peak_1422	488	.	12.9698	52.2812	48.8296	1229	Promoter (<=1kb)	1	73362774	73365254	2481	2	539547	NM_001034678	551	ENSBTAG00000000569	HES1	hes family bHLH transcription factor 1
chr1	73366507	73367120	614	*	04H3K27ac_BT_peak_1423	122	.	6.35319	14.5125	12.2176	423	Promoter (1-2kb)	1	73362774	73365254	2481	2	539547	NM_001034678	-1253	ENSBTAG00000000569	HES1	hes family bHLH transcription factor 1
chr1	73429531	73430591	1061	*	04H3K27ac_BT_peak_1424	229	.	9.17005	25.6604	22.928	408	Distal Intergenic	1	73362774	73365254	2481	2	539547	NM_001034678	-64277	ENSBTAG00000000569	HES1	hes family bHLH transcription factor 1
chr1	73430848	73431056	209	*	04H3K27ac_BT_peak_1425	44	.	3.90474	6.29088	4.49267	26	Distal Intergenic	1	73362774	73365254	2481	2	539547	NM_001034678	-65594	ENSBTAG00000000569	HES1	hes family bHLH transcription factor 1
chr1	73443413	73443703	291	*	04H3K27ac_BT_peak_1426	88	.	5.41424	10.9285	8.81179	148	Distal Intergenic	1	73362774	73365254	2481	2	539547	NM_001034678	-78159	ENSBTAG00000000569	HES1	hes family bHLH transcription factor 1
chr1	73443815	73444023	209	*	04H3K27ac_BT_peak_1427	49	.	4.28777	6.8059	4.96427	115	Distal Intergenic	1	73362774	73365254	2481	2	539547	NM_001034678	-78561	ENSBTAG00000000569	HES1	hes family bHLH transcription factor 1
chr1	73458265	73458569	305	*	04H3K27ac_BT_peak_1428	43	.	3.77107	6.17368	4.38111	123	Distal Intergenic	1	73362774	73365254	2481	2	539547	NM_001034678	-93011	ENSBTAG00000000569	HES1	hes family bHLH transcription factor 1
chr1	73459154	73460272	1119	*	04H3K27ac_BT_peak_1429	60	.	4.1436	7.99138	6.05813	984	Distal Intergenic	1	73362774	73365254	2481	2	539547	NM_001034678	-93900	ENSBTAG00000000569	HES1	hes family bHLH transcription factor 1
chr1	73460553	73461661	1109	*	04H3K27ac_BT_peak_1430	126	.	5.58685	14.9929	12.6831	175	Distal Intergenic	1	73362774	73365254	2481	2	539547	NM_001034678	-95299	ENSBTAG00000000569	HES1	hes family bHLH transcription factor 1
chr1	73465867	73466987	1121	*	04H3K27ac_BT_peak_1431	67	.	4.35666	8.77046	6.78301	268	Distal Intergenic	1	73362774	73365254	2481	2	539547	NM_001034678	-100613	ENSBTAG00000000569	HES1	hes family bHLH transcription factor 1
chr1	73468181	73468502	322	*	04H3K27ac_BT_peak_1432	96	.	5.64898	11.7967	9.63428	179	Distal Intergenic	1	73362774	73365254	2481	2	539547	NM_001034678	-102927	ENSBTAG00000000569	HES1	hes family bHLH transcription factor 1
chr1	73475571	73475781	211	*	04H3K27ac_BT_peak_1433	35	.	3.71853	5.25714	3.54957	57	Distal Intergenic	1	73362774	73365254	2481	2	539547	NM_001034678	-110317	ENSBTAG00000000569	HES1	hes family bHLH transcription factor 1
chr1	73475909	73476148	240	*	04H3K27ac_BT_peak_1434	26	.	3.46318	4.33257	2.69884	29	Distal Intergenic	1	73362774	73365254	2481	2	539547	NM_001034678	-110655	ENSBTAG00000000569	HES1	hes family bHLH transcription factor 1
chr1	73478430	73478746	317	*	04H3K27ac_BT_peak_1435	55	.	4.56341	7.48037	5.58446	45	Distal Intergenic	1	73362774	73365254	2481	2	539547	NM_001034678	-113176	ENSBTAG00000000569	HES1	hes family bHLH transcription factor 1
chr1	73492498	73493413	916	*	04H3K27ac_BT_peak_1436	74	.	5.7622	9.49435	7.45628	438	Distal Intergenic	1	73362774	73365254	2481	2	539547	NM_001034678	-127244	ENSBTAG00000000569	HES1	hes family bHLH transcription factor 1
chr1	73493745	73494586	842	*	04H3K27ac_BT_peak_1437	226	.	10.3268	25.3834	22.6672	545	Distal Intergenic	1	73362774	73365254	2481	2	539547	NM_001034678	-128491	ENSBTAG00000000569	HES1	hes family bHLH transcription factor 1
chr1	73494761	73495011	251	*	04H3K27ac_BT_peak_1438	41	.	3.58023	5.94584	4.17114	156	Distal Intergenic	1	73362774	73365254	2481	2	539547	NM_001034678	-129507	ENSBTAG00000000569	HES1	hes family bHLH transcription factor 1
chr1	73626459	73627181	723	*	04H3K27ac_BT_peak_1439	440	.	13.887	47.4315	44.0983	298	Distal Intergenic	1	73771857	73856364	84508	2	524142	NM_001192961	229183	ENSBTAG00000019514	OPA1	OPA1 mitochondrial dynamin like GTPase
chr1	73702752	73702968	217	*	04H3K27ac_BT_peak_1440	44	.	3.90474	6.29088	4.49267	128	Distal Intergenic	1	73771857	73856364	84508	2	524142	NM_001192961	153396	ENSBTAG00000019514	OPA1	OPA1 mitochondrial dynamin like GTPase
chr1	73706798	73707135	338	*	04H3K27ac_BT_peak_1441	90	.	5.99547	11.1616	9.03383	186	Distal Intergenic	1	73771857	73856364	84508	2	524142	NM_001192961	149229	ENSBTAG00000019514	OPA1	OPA1 mitochondrial dynamin like GTPase
chr1	73707257	73707500	244	*	04H3K27ac_BT_peak_1442	42	.	4.00315	6.01587	4.23444	99	Distal Intergenic	1	73771857	73856364	84508	2	524142	NM_001192961	148864	ENSBTAG00000019514	OPA1	OPA1 mitochondrial dynamin like GTPase
chr1	73707996	73708454	459	*	04H3K27ac_BT_peak_1443	103	.	6.52823	12.5393	10.343	262	Distal Intergenic	1	73771857	73856364	84508	2	524142	NM_001192961	147910	ENSBTAG00000019514	OPA1	OPA1 mitochondrial dynamin like GTPase
chr1	73709344	73709640	297	*	04H3K27ac_BT_peak_1444	81	.	5.27713	10.2667	8.18432	107	Distal Intergenic	1	73771857	73856364	84508	2	524142	NM_001192961	146724	ENSBTAG00000019514	OPA1	OPA1 mitochondrial dynamin like GTPase
chr1	73709905	73710203	299	*	04H3K27ac_BT_peak_1445	46	.	4.27391	6.47069	4.65313	193	Distal Intergenic	1	73771857	73856364	84508	2	524142	NM_001192961	146161	ENSBTAG00000019514	OPA1	OPA1 mitochondrial dynamin like GTPase
chr1	73751749	73751969	221	*	04H3K27ac_BT_peak_1446	61	.	4.62271	8.05182	6.11556	153	Distal Intergenic	1	73771857	73856364	84508	2	524142	NM_001192961	104395	ENSBTAG00000019514	OPA1	OPA1 mitochondrial dynamin like GTPase
chr1	73753985	73756713	2729	*	04H3K27ac_BT_peak_1447	392	.	12.9303	42.4145	39.2009	2144	Distal Intergenic	1	73771857	73856364	84508	2	524142	NM_001192961	99651	ENSBTAG00000019514	OPA1	OPA1 mitochondrial dynamin like GTPase
chr1	73756789	73757107	319	*	04H3K27ac_BT_peak_1448	47	.	3.76802	6.60524	4.78078	49	Distal Intergenic	1	73771857	73856364	84508	2	524142	NM_001192961	99257	ENSBTAG00000019514	OPA1	OPA1 mitochondrial dynamin like GTPase
chr1	73762562	73762784	223	*	04H3K27ac_BT_peak_1449	61	.	4.34418	8.08282	6.14536	71	Distal Intergenic	1	73771857	73856364	84508	2	524142	NM_001192961	93580	ENSBTAG00000019514	OPA1	OPA1 mitochondrial dynamin like GTPase
chr1	73796623	73797053	431	*	04H3K27ac_BT_peak_1450	37	.	3.53633	5.46828	3.73372	187	Intron (NM_001192961/524142, intron 28 of 29)	1	73771857	73856364	84508	2	524142	NM_001192961	59311	ENSBTAG00000019514	OPA1	OPA1 mitochondrial dynamin like GTPase
chr1	73855677	73856594	918	*	04H3K27ac_BT_peak_1451	160	.	8.47092	18.4988	16.0362	546	Promoter (<=1kb)	1	73771857	73856364	84508	2	524142	NM_001192961	0	ENSBTAG00000019514	OPA1	OPA1 mitochondrial dynamin like GTPase
chr1	74489574	74490126	553	*	04H3K27ac_BT_peak_1452	79	.	5.79325	9.96304	7.90337	440	Promoter (<=1kb)	1	74489024	74609955	120932	1	519376	NM_001205856	550	ENSBTAG00000005430	MB21D2	Mab-21 domain containing 2
chr1	74502295	74502727	433	*	04H3K27ac_BT_peak_1453	87	.	5.57385	10.8246	8.71802	312	Intron (NM_001205856/519376, intron 1 of 1)	1	74489024	74609955	120932	1	519376	NM_001205856	13271	ENSBTAG00000005430	MB21D2	Mab-21 domain containing 2
chr1	74503823	74504614	792	*	04H3K27ac_BT_peak_1454	47	.	3.76802	6.60524	4.78078	599	Intron (NM_001205856/519376, intron 1 of 1)	1	74489024	74609955	120932	1	519376	NM_001205856	14799	ENSBTAG00000005430	MB21D2	Mab-21 domain containing 2
chr1	74504775	74505150	376	*	04H3K27ac_BT_peak_1455	113	.	6.11845	13.5895	11.3359	186	Intron (NM_001205856/519376, intron 1 of 1)	1	74489024	74609955	120932	1	519376	NM_001205856	15751	ENSBTAG00000005430	MB21D2	Mab-21 domain containing 2
chr1	74509251	74510050	800	*	04H3K27ac_BT_peak_1456	109	.	6.906	13.1909	10.961	408	Intron (NM_001205856/519376, intron 1 of 1)	1	74489024	74609955	120932	1	519376	NM_001205856	20227	ENSBTAG00000005430	MB21D2	Mab-21 domain containing 2
chr1	74510132	74510576	445	*	04H3K27ac_BT_peak_1457	52	.	4.65145	7.09233	5.22338	185	Intron (NM_001205856/519376, intron 1 of 1)	1	74489024	74609955	120932	1	519376	NM_001205856	21108	ENSBTAG00000005430	MB21D2	Mab-21 domain containing 2
chr1	74510790	74512022	1233	*	04H3K27ac_BT_peak_1458	93	.	6.44591	11.4845	9.33686	301	Intron (NM_001205856/519376, intron 1 of 1)	1	74489024	74609955	120932	1	519376	NM_001205856	21766	ENSBTAG00000005430	MB21D2	Mab-21 domain containing 2
chr1	74514241	74514650	410	*	04H3K27ac_BT_peak_1459	51	.	4.58396	6.98214	5.12414	269	Intron (NM_001205856/519376, intron 1 of 1)	1	74489024	74609955	120932	1	519376	NM_001205856	25217	ENSBTAG00000005430	MB21D2	Mab-21 domain containing 2
chr1	74516183	74516523	341	*	04H3K27ac_BT_peak_1460	63	.	5.17254	8.29171	6.33903	291	Intron (NM_001205856/519376, intron 1 of 1)	1	74489024	74609955	120932	1	519376	NM_001205856	27159	ENSBTAG00000005430	MB21D2	Mab-21 domain containing 2
chr1	74549616	74549865	250	*	04H3K27ac_BT_peak_1461	46	.	4.45182	6.44739	4.63448	179	Intron (NM_001205856/519376, intron 1 of 1)	1	74489024	74609955	120932	1	519376	NM_001205856	60592	ENSBTAG00000005430	MB21D2	Mab-21 domain containing 2
chr1	75689875	75690338	464	*	04H3K27ac_BT_peak_1462	82	.	6.15927	10.2886	8.20268	201	Distal Intergenic	1	75926835	76005995	79161	2	529404	NM_001038147	315657	ENSBTAG00000006945	CCDC50	coiled-coil domain containing 50
chr1	75934446	75934672	227	*	04H3K27ac_BT_peak_1463	65	.	5.14162	8.47191	6.50049	93	Intron (NM_001038147/529404, intron 8 of 10)	1	75926835	76005995	79161	2	529404	NM_001038147	71323	ENSBTAG00000006945	CCDC50	coiled-coil domain containing 50
chr1	75948836	75949870	1035	*	04H3K27ac_BT_peak_1464	50	.	4.00581	6.9063	5.05153	149	Intron (NM_001038147/529404, intron 5 of 10)	1	75926835	76005995	79161	2	529404	NM_001038147	56125	ENSBTAG00000006945	CCDC50	coiled-coil domain containing 50
chr1	75950630	75950838	209	*	04H3K27ac_BT_peak_1465	58	.	4.55964	7.81893	5.89692	158	Intron (NM_001038147/529404, intron 5 of 10)	1	75926835	76005995	79161	2	529404	NM_001038147	55157	ENSBTAG00000006945	CCDC50	coiled-coil domain containing 50
chr1	75954373	75955514	1142	*	04H3K27ac_BT_peak_1466	72	.	5.77587	9.27078	7.25212	867	Intron (NM_001038147/529404, intron 5 of 10)	1	75926835	76005995	79161	2	529404	NM_001038147	50481	ENSBTAG00000006945	CCDC50	coiled-coil domain containing 50
chr1	75955612	75956394	783	*	04H3K27ac_BT_peak_1467	64	.	5.0281	8.41215	6.4506	616	Exon (NM_001038147/529404, exon 5 of 11)	1	75926835	76005995	79161	2	529404	NM_001038147	49601	ENSBTAG00000006945	CCDC50	coiled-coil domain containing 50
chr1	75956905	75957350	446	*	04H3K27ac_BT_peak_1468	102	.	7.30946	12.4057	10.2123	169	Intron (NM_001038147/529404, intron 4 of 10)	1	75926835	76005995	79161	2	529404	NM_001038147	48645	ENSBTAG00000006945	CCDC50	coiled-coil domain containing 50
chr1	75957706	75957962	257	*	04H3K27ac_BT_peak_1469	63	.	5.39248	8.28247	6.33017	142	Intron (NM_001038147/529404, intron 4 of 10)	1	75926835	76005995	79161	2	529404	NM_001038147	48033	ENSBTAG00000006945	CCDC50	coiled-coil domain containing 50
chr1	75959018	75959328	311	*	04H3K27ac_BT_peak_1470	91	.	6.54267	11.3342	9.19213	183	Intron (NM_001038147/529404, intron 4 of 10)	1	75926835	76005995	79161	2	529404	NM_001038147	46667	ENSBTAG00000006945	CCDC50	coiled-coil domain containing 50
chr1	75970122	75970545	424	*	04H3K27ac_BT_peak_1471	72	.	5.65407	9.31879	7.29234	228	Exon (NM_001038147/529404, exon 3 of 11)	1	75926835	76005995	79161	2	529404	NM_001038147	35450	ENSBTAG00000006945	CCDC50	coiled-coil domain containing 50
chr1	75970871	75972352	1482	*	04H3K27ac_BT_peak_1472	113	.	6.33168	13.5565	11.3075	591	Exon (NM_001038147/529404, exon 2 of 11)	1	75926835	76005995	79161	2	529404	NM_001038147	33643	ENSBTAG00000006945	CCDC50	coiled-coil domain containing 50
chr1	75972556	75973005	450	*	04H3K27ac_BT_peak_1473	91	.	6.92606	11.3342	9.19213	202	Intron (NM_001038147/529404, intron 1 of 10)	1	75926835	76005995	79161	2	529404	NM_001038147	32990	ENSBTAG00000006945	CCDC50	coiled-coil domain containing 50
chr1	75977272	75977794	523	*	04H3K27ac_BT_peak_1474	72	.	5.34108	9.31879	7.29234	93	Intron (NM_001038147/529404, intron 1 of 10)	1	75926835	76005995	79161	2	529404	NM_001038147	28201	ENSBTAG00000006945	CCDC50	coiled-coil domain containing 50
chr1	75979782	75980024	243	*	04H3K27ac_BT_peak_1475	87	.	5.57385	10.8246	8.71802	172	Intron (NM_001038147/529404, intron 1 of 10)	1	75926835	76005995	79161	2	529404	NM_001038147	25971	ENSBTAG00000006945	CCDC50	coiled-coil domain containing 50
chr1	75980388	75980798	411	*	04H3K27ac_BT_peak_1476	63	.	4.81602	8.28115	6.33017	334	Intron (NM_001038147/529404, intron 1 of 10)	1	75926835	76005995	79161	2	529404	NM_001038147	25197	ENSBTAG00000006945	CCDC50	coiled-coil domain containing 50
chr1	75981569	75982492	924	*	04H3K27ac_BT_peak_1477	76	.	5.56169	9.69674	7.65001	99	Intron (NM_001038147/529404, intron 1 of 10)	1	75926835	76005995	79161	2	529404	NM_001038147	23503	ENSBTAG00000006945	CCDC50	coiled-coil domain containing 50
chr1	75982618	75982918	301	*	04H3K27ac_BT_peak_1478	25	.	2.82907	4.11731	2.51447	12	Intron (NM_001038147/529404, intron 1 of 10)	1	75926835	76005995	79161	2	529404	NM_001038147	23077	ENSBTAG00000006945	CCDC50	coiled-coil domain containing 50
chr1	75983739	75983947	209	*	04H3K27ac_BT_peak_1479	45	.	4.62568	6.4033	4.5931	103	Intron (NM_001038147/529404, intron 1 of 10)	1	75926835	76005995	79161	2	529404	NM_001038147	22048	ENSBTAG00000006945	CCDC50	coiled-coil domain containing 50
chr1	75985777	75986094	318	*	04H3K27ac_BT_peak_1480	54	.	5.00908	7.32583	5.43945	180	Intron (NM_001038147/529404, intron 1 of 10)	1	75926835	76005995	79161	2	529404	NM_001038147	19901	ENSBTAG00000006945	CCDC50	coiled-coil domain containing 50
chr1	75993104	75993809	706	*	04H3K27ac_BT_peak_1481	72	.	5.34108	9.31879	7.29234	427	Intron (NM_001038147/529404, intron 1 of 10)	1	75926835	76005995	79161	2	529404	NM_001038147	12186	ENSBTAG00000006945	CCDC50	coiled-coil domain containing 50
chr1	75995169	75995629	461	*	04H3K27ac_BT_peak_1482	64	.	5.0281	8.41215	6.4506	131	Intron (NM_001038147/529404, intron 1 of 10)	1	75926835	76005995	79161	2	529404	NM_001038147	10366	ENSBTAG00000006945	CCDC50	coiled-coil domain containing 50
chr1	75995732	75996136	405	*	04H3K27ac_BT_peak_1483	123	.	7.75374	14.6117	12.314	202	Intron (NM_001038147/529404, intron 1 of 10)	1	75926835	76005995	79161	2	529404	NM_001038147	9859	ENSBTAG00000006945	CCDC50	coiled-coil domain containing 50
chr1	76002417	76002625	209	*	04H3K27ac_BT_peak_1484	30	.	3.85889	4.67244	3.01332	108	Intron (NM_001038147/529404, intron 1 of 10)	1	75926835	76005995	79161	2	529404	NM_001038147	3370	ENSBTAG00000006945	CCDC50	coiled-coil domain containing 50
chr1	76003007	76003429	423	*	04H3K27ac_BT_peak_1485	54	.	5.00908	7.32583	5.43945	284	Promoter (2-3kb)	1	75926835	76005995	79161	2	529404	NM_001038147	2566	ENSBTAG00000006945	CCDC50	coiled-coil domain containing 50
chr1	76003605	76006066	2462	*	04H3K27ac_BT_peak_1486	298	.	9.58953	32.8153	29.8624	2030	Promoter (<=1kb)	1	75926835	76005995	79161	2	529404	NM_001038147	0	ENSBTAG00000006945	CCDC50	coiled-coil domain containing 50
chr1	76006170	76006654	485	*	04H3K27ac_BT_peak_1487	181	.	9.09689	20.7457	18.1892	194	Promoter (<=1kb)	1	75926835	76005995	79161	2	529404	NM_001038147	-175	ENSBTAG00000006945	CCDC50	coiled-coil domain containing 50
chr1	76007031	76007302	272	*	04H3K27ac_BT_peak_1488	64	.	5.0281	8.41215	6.4506	92	Promoter (1-2kb)	1	75926835	76005995	79161	2	529404	NM_001038147	-1036	ENSBTAG00000006945	CCDC50	coiled-coil domain containing 50
chr1	76645333	76645633	301	*	04H3K27ac_BT_peak_1489	43	.	3.77107	6.17368	4.38111	172	Intron (NM_001076155/539334, intron 2 of 7)	1	76602679	76723345	120667	2	539334	NM_001076155	77712	ENSBTAG00000013205	IL1RAP	interleukin 1 receptor accessory protein
chr1	77130074	77131310	1237	*	04H3K27ac_BT_peak_1490	179	.	8.09995	20.5412	17.9946	375	Promoter (<=1kb)	1	77130195	77309576	179382	1	511799	NM_001100345	0	ENSBTAG00000021025	P3H2	prolyl 3-hydroxylase 2
chr1	77132540	77132963	424	*	04H3K27ac_BT_peak_1491	56	.	4.71511	7.53305	5.63245	85	Promoter (2-3kb)	1	77130195	77309576	179382	1	511799	NM_001100345	2345	ENSBTAG00000021025	P3H2	prolyl 3-hydroxylase 2
chr1	77134229	77134612	384	*	04H3K27ac_BT_peak_1492	46	.	4.48584	6.50152	4.68341	203	Intron (NM_001100345/511799, intron 1 of 14)	1	77130195	77309576	179382	1	511799	NM_001100345	4034	ENSBTAG00000021025	P3H2	prolyl 3-hydroxylase 2
chr1	77157461	77157765	305	*	04H3K27ac_BT_peak_1493	30	.	2.98352	4.70182	3.03502	98	Intron (NM_001100345/511799, intron 1 of 14)	1	77130195	77309576	179382	1	511799	NM_001100345	27266	ENSBTAG00000021025	P3H2	prolyl 3-hydroxylase 2
chr1	77157876	77158128	253	*	04H3K27ac_BT_peak_1494	43	.	3.77107	6.17368	4.38111	72	Intron (NM_001100345/511799, intron 1 of 14)	1	77130195	77309576	179382	1	511799	NM_001100345	27681	ENSBTAG00000021025	P3H2	prolyl 3-hydroxylase 2
chr1	77174020	77175208	1189	*	04H3K27ac_BT_peak_1495	113	.	6.11845	13.5895	11.3359	565	Intron (NM_001100345/511799, intron 1 of 14)	1	77130195	77309576	179382	1	511799	NM_001100345	43825	ENSBTAG00000021025	P3H2	prolyl 3-hydroxylase 2
chr1	77175681	77177331	1651	*	04H3K27ac_BT_peak_1496	179	.	9.99324	20.5302	17.9846	896	Intron (NM_001100345/511799, intron 1 of 14)	1	77130195	77309576	179382	1	511799	NM_001100345	45486	ENSBTAG00000021025	P3H2	prolyl 3-hydroxylase 2
chr1	77280132	77280451	320	*	04H3K27ac_BT_peak_1497	40	.	4.08914	5.86499	4.0984	132	Intron (NM_001100345/511799, intron 7 of 14)	1	77130195	77309576	179382	1	511799	NM_001100345	149937	ENSBTAG00000021025	P3H2	prolyl 3-hydroxylase 2
chr1	77310603	77311032	430	*	04H3K27ac_BT_peak_1498	30	.	3.01686	4.70046	3.03502	170	Distal Intergenic	1	77130195	77309576	179382	1	511799	NM_001100345	180408	ENSBTAG00000021025	P3H2	prolyl 3-hydroxylase 2
chr1	77312512	77312720	209	*	04H3K27ac_BT_peak_1499	25	.	2.82907	4.11731	2.51447	147	Distal Intergenic	1	77130195	77309576	179382	1	511799	NM_001100345	182317	ENSBTAG00000021025	P3H2	prolyl 3-hydroxylase 2
chr1	77330242	77330805	564	*	04H3K27ac_BT_peak_1500	73	.	5.68153	9.36346	7.33509	390	Distal Intergenic	1	77130195	77309576	179382	1	511799	NM_001100345	200047	ENSBTAG00000021025	P3H2	prolyl 3-hydroxylase 2
chr1	77331056	77331806	751	*	04H3K27ac_BT_peak_1501	142	.	8.05216	16.6809	14.299	365	Distal Intergenic	1	77130195	77309576	179382	1	511799	NM_001100345	200861	ENSBTAG00000021025	P3H2	prolyl 3-hydroxylase 2
chr1	77332031	77333325	1295	*	04H3K27ac_BT_peak_1502	70	.	4.07897	9.09299	7.08914	647	Distal Intergenic	1	77130195	77309576	179382	1	511799	NM_001100345	201836	ENSBTAG00000021025	P3H2	prolyl 3-hydroxylase 2
chr1	77358958	77359217	260	*	04H3K27ac_BT_peak_1503	112	.	7.69286	13.5019	11.2581	129	Distal Intergenic	1	77130195	77309576	179382	1	511799	NM_001100345	228763	ENSBTAG00000021025	P3H2	prolyl 3-hydroxylase 2
chr1	77364072	77364590	519	*	04H3K27ac_BT_peak_1504	50	.	4.00581	6.9063	5.05153	157	Distal Intergenic	1	77130195	77309576	179382	1	511799	NM_001100345	233877	ENSBTAG00000021025	P3H2	prolyl 3-hydroxylase 2
chr1	77364707	77366137	1431	*	04H3K27ac_BT_peak_1505	96	.	5.64898	11.7967	9.63428	1315	Distal Intergenic	1	77130195	77309576	179382	1	511799	NM_001100345	234512	ENSBTAG00000021025	P3H2	prolyl 3-hydroxylase 2
chr1	77366998	77368008	1011	*	04H3K27ac_BT_peak_1506	109	.	5.9187	13.1867	10.9586	275	Distal Intergenic	1	77130195	77309576	179382	1	511799	NM_001100345	236803	ENSBTAG00000021025	P3H2	prolyl 3-hydroxylase 2
chr1	77403893	77404430	538	*	04H3K27ac_BT_peak_1507	72	.	5.77587	9.27078	7.25212	478	Intron (NM_001191337/615335, intron 10 of 13)	1	77130195	77309576	179382	1	511799	NM_001100345	273698	ENSBTAG00000021025	P3H2	prolyl 3-hydroxylase 2
chr1	77412909	77413162	254	*	04H3K27ac_BT_peak_1508	81	.	5.85923	10.2	8.12879	123	Intron (NM_001191337/615335, intron 9 of 13)	1	77389337	77688590	299254	2	615335	NM_001191337	275428	ENSBTAG00000015460	TP63	tumor protein p63
chr1	77420026	77421038	1013	*	04H3K27ac_BT_peak_1509	90	.	5.99547	11.1616	9.03383	885	Exon (NM_001191337/615335, exon 5 of 14)	1	77389337	77688590	299254	2	615335	NM_001191337	267552	ENSBTAG00000015460	TP63	tumor protein p63
chr1	77421582	77421833	252	*	04H3K27ac_BT_peak_1510	65	.	5.29391	8.49033	6.51771	71	Intron (NM_001191337/615335, intron 4 of 13)	1	77389337	77688590	299254	2	615335	NM_001191337	266757	ENSBTAG00000015460	TP63	tumor protein p63
chr1	77423113	77423800	688	*	04H3K27ac_BT_peak_1511	50	.	4.73939	6.90263	5.05153	546	Intron (NM_001191337/615335, intron 4 of 13)	1	77389337	77688590	299254	2	615335	NM_001191337	264790	ENSBTAG00000015460	TP63	tumor protein p63
chr1	77423895	77424379	485	*	04H3K27ac_BT_peak_1512	35	.	3.20465	5.31046	3.58913	190	Intron (NM_001191337/615335, intron 4 of 13)	1	77389337	77688590	299254	2	615335	NM_001191337	264211	ENSBTAG00000015460	TP63	tumor protein p63
chr1	77446538	77447232	695	*	04H3K27ac_BT_peak_1513	92	.	6.69953	11.4401	9.29282	198	Intron (NM_001191337/615335, intron 4 of 13)	1	77389337	77688590	299254	2	615335	NM_001191337	241358	ENSBTAG00000015460	TP63	tumor protein p63
chr1	77452209	77453824	1616	*	04H3K27ac_BT_peak_1514	136	.	8.29991	16.035	13.6804	407	Intron (NM_001191337/615335, intron 4 of 13)	1	77389337	77688590	299254	2	615335	NM_001191337	234766	ENSBTAG00000015460	TP63	tumor protein p63
chr1	77454245	77455748	1504	*	04H3K27ac_BT_peak_1515	30	.	2.98352	4.70182	3.03502	1299	Intron (NM_001191337/615335, intron 4 of 13)	1	77389337	77688590	299254	2	615335	NM_001191337	232842	ENSBTAG00000015460	TP63	tumor protein p63
chr1	77455969	77456405	437	*	04H3K27ac_BT_peak_1516	47	.	3.76802	6.60524	4.78078	164	Intron (NM_001191337/615335, intron 4 of 13)	1	77389337	77688590	299254	2	615335	NM_001191337	232185	ENSBTAG00000015460	TP63	tumor protein p63
chr1	77456514	77456889	376	*	04H3K27ac_BT_peak_1517	57	.	4.77142	7.62741	5.72025	142	Intron (NM_001191337/615335, intron 4 of 13)	1	77389337	77688590	299254	2	615335	NM_001191337	231701	ENSBTAG00000015460	TP63	tumor protein p63
chr1	77457868	77458076	209	*	04H3K27ac_BT_peak_1518	36	.	3.99003	5.41778	3.69084	21	Intron (NM_001191337/615335, intron 4 of 13)	1	77389337	77688590	299254	2	615335	NM_001191337	230514	ENSBTAG00000015460	TP63	tumor protein p63
chr1	77458507	77458820	314	*	04H3K27ac_BT_peak_1519	73	.	5.42623	9.34448	7.31643	188	Intron (NM_001191337/615335, intron 4 of 13)	1	77389337	77688590	299254	2	615335	NM_001191337	229770	ENSBTAG00000015460	TP63	tumor protein p63
chr1	77459320	77459785	466	*	04H3K27ac_BT_peak_1520	51	.	4.08132	7.04994	5.18438	358	Intron (NM_001191337/615335, intron 4 of 13)	1	77389337	77688590	299254	2	615335	NM_001191337	228805	ENSBTAG00000015460	TP63	tumor protein p63
chr1	77460474	77460816	343	*	04H3K27ac_BT_peak_1521	64	.	4.18088	8.38847	6.43279	190	Intron (NM_001191337/615335, intron 4 of 13)	1	77389337	77688590	299254	2	615335	NM_001191337	227774	ENSBTAG00000015460	TP63	tumor protein p63
chr1	77461033	77461312	280	*	04H3K27ac_BT_peak_1522	25	.	2.82703	4.1611	2.54548	26	Intron (NM_001191337/615335, intron 4 of 13)	1	77389337	77688590	299254	2	615335	NM_001191337	227278	ENSBTAG00000015460	TP63	tumor protein p63
chr1	77461584	77465161	3578	*	04H3K27ac_BT_peak_1523	578	.	21.7545	61.4964	57.8492	2988	Intron (NM_001191337/615335, intron 4 of 13)	1	77389337	77688590	299254	2	615335	NM_001191337	223429	ENSBTAG00000015460	TP63	tumor protein p63
chr1	77466211	77466884	674	*	04H3K27ac_BT_peak_1524	91	.	6.54267	11.3342	9.19213	183	Intron (NM_001191337/615335, intron 4 of 13)	1	77389337	77688590	299254	2	615335	NM_001191337	221706	ENSBTAG00000015460	TP63	tumor protein p63
chr1	77621998	77622607	610	*	04H3K27ac_BT_peak_1525	26	.	2.69144	4.24476	2.62119	145	Intron (NM_001191337/615335, intron 1 of 13)	1	77389337	77688590	299254	2	615335	NM_001191337	65983	ENSBTAG00000015460	TP63	tumor protein p63
chr1	77622712	77622972	261	*	04H3K27ac_BT_peak_1526	102	.	7.30946	12.4057	10.2123	89	Intron (NM_001191337/615335, intron 1 of 13)	1	77389337	77688590	299254	2	615335	NM_001191337	65618	ENSBTAG00000015460	TP63	tumor protein p63
chr1	77623058	77623442	385	*	04H3K27ac_BT_peak_1527	37	.	3.53633	5.46828	3.73372	179	Intron (NM_001191337/615335, intron 1 of 13)	1	77389337	77688590	299254	2	615335	NM_001191337	65148	ENSBTAG00000015460	TP63	tumor protein p63
chr1	77697272	77698103	832	*	04H3K27ac_BT_peak_1528	99	.	7.14674	12.1497	9.97034	482	Distal Intergenic	1	77389337	77688590	299254	2	615335	NM_001191337	-8682	ENSBTAG00000015460	TP63	tumor protein p63
chr1	77930280	77930500	221	*	04H3K27ac_BT_peak_1529	65	.	4.857	8.47191	6.50049	16	Distal Intergenic	1	78014932	78169293	154362	2	615508	NM_001193079	238793	ENSBTAG00000032538	TPRG1	tumor protein p63 regulated 1
chr1	77964167	77965213	1047	*	04H3K27ac_BT_peak_1530	144	.	8.16899	16.8831	14.4932	392	Distal Intergenic	1	78014932	78169293	154362	2	615508	NM_001193079	204080	ENSBTAG00000032538	TPRG1	tumor protein p63 regulated 1
chr1	77965299	77965724	426	*	04H3K27ac_BT_peak_1531	40	.	4.08914	5.86499	4.0984	171	Distal Intergenic	1	78014932	78169293	154362	2	615508	NM_001193079	203569	ENSBTAG00000032538	TPRG1	tumor protein p63 regulated 1
chr1	77983570	77984163	594	*	04H3K27ac_BT_peak_1532	134	.	7.84308	15.7942	13.4489	196	Distal Intergenic	1	78014932	78169293	154362	2	615508	NM_001193079	185130	ENSBTAG00000032538	TPRG1	tumor protein p63 regulated 1
chr1	78042799	78043409	611	*	04H3K27ac_BT_peak_1533	72	.	5.77587	9.27078	7.25212	433	Intron (NM_001193079/615508, intron 4 of 5)	1	78014932	78169293	154362	2	615508	NM_001193079	125884	ENSBTAG00000032538	TPRG1	tumor protein p63 regulated 1
chr1	78069116	78069410	295	*	04H3K27ac_BT_peak_1534	96	.	6.91591	11.7847	9.62694	165	Intron (NM_001193079/615508, intron 4 of 5)	1	78014932	78169293	154362	2	615508	NM_001193079	99883	ENSBTAG00000032538	TPRG1	tumor protein p63 regulated 1
chr1	78072720	78072961	242	*	04H3K27ac_BT_peak_1535	72	.	5.34108	9.31879	7.29234	101	Intron (NM_001193079/615508, intron 4 of 5)	1	78014932	78169293	154362	2	615508	NM_001193079	96332	ENSBTAG00000032538	TPRG1	tumor protein p63 regulated 1
chr1	78073302	78073694	393	*	04H3K27ac_BT_peak_1536	72	.	4.94476	9.25272	7.23754	219	Intron (NM_001193079/615508, intron 4 of 5)	1	78014932	78169293	154362	2	615508	NM_001193079	95599	ENSBTAG00000032538	TPRG1	tumor protein p63 regulated 1
chr1	78074170	78075594	1425	*	04H3K27ac_BT_peak_1537	84	.	4.39195	10.5157	8.42084	193	Intron (NM_001193079/615508, intron 4 of 5)	1	78014932	78169293	154362	2	615508	NM_001193079	93699	ENSBTAG00000032538	TPRG1	tumor protein p63 regulated 1
chr1	78075720	78077728	2009	*	04H3K27ac_BT_peak_1538	139	.	7.84495	16.3197	13.9507	1393	Intron (NM_001193079/615508, intron 4 of 5)	1	78014932	78169293	154362	2	615508	NM_001193079	91565	ENSBTAG00000032538	TPRG1	tumor protein p63 regulated 1
chr1	78084246	78084778	533	*	04H3K27ac_BT_peak_1539	68	.	5.50938	8.84068	6.84974	398	Intron (NM_001193079/615508, intron 4 of 5)	1	78014932	78169293	154362	2	615508	NM_001193079	84515	ENSBTAG00000032538	TPRG1	tumor protein p63 regulated 1
chr1	78377007	78377224	218	*	04H3K27ac_BT_peak_1540	65	.	4.857	8.47191	6.50049	36	Distal Intergenic	1	78014932	78169293	154362	2	615508	NM_001193079	-207714	ENSBTAG00000032538	TPRG1	tumor protein p63 regulated 1
chr1	78377835	78378333	499	*	04H3K27ac_BT_peak_1541	186	.	9.01387	21.172	18.6032	319	Distal Intergenic	1	78014932	78169293	154362	2	615508	NM_001193079	-208542	ENSBTAG00000032538	TPRG1	tumor protein p63 regulated 1
chr1	78533522	78533926	405	*	04H3K27ac_BT_peak_1542	54	.	4.57778	7.30155	5.41972	164	Intron (NM_001192591/524132, intron 9 of 11)	1	78661458	78661543	86	2	100313370	NR_031148	127617	ENSBTAG00000036372	MIR28	microRNA mir-28
chr1	78537502	78538962	1461	*	04H3K27ac_BT_peak_1543	100	.	6.59302	12.1886	10.0064	170	Intron (NM_001192591/524132, intron 9 of 11)	1	78661458	78661543	86	2	100313370	NR_031148	122581	ENSBTAG00000036372	MIR28	microRNA mir-28
chr1	78541248	78541509	262	*	04H3K27ac_BT_peak_1544	67	.	5.10295	8.78712	6.79835	156	Intron (NM_001192591/524132, intron 9 of 11)	1	78661458	78661543	86	2	100313370	NR_031148	120034	ENSBTAG00000036372	MIR28	microRNA mir-28
chr1	78541719	78542004	286	*	04H3K27ac_BT_peak_1545	87	.	6.09712	10.9011	8.78963	68	Intron (NM_001192591/524132, intron 9 of 11)	1	78661458	78661543	86	2	100313370	NR_031148	119539	ENSBTAG00000036372	MIR28	microRNA mir-28
chr1	78542114	78542322	209	*	04H3K27ac_BT_peak_1546	45	.	4.56076	6.30347	4.50439	136	Intron (NM_001192591/524132, intron 9 of 11)	1	78661458	78661543	86	2	100313370	NR_031148	119221	ENSBTAG00000036372	MIR28	microRNA mir-28
chr1	78543643	78543930	288	*	04H3K27ac_BT_peak_1547	51	.	4.58396	6.98214	5.12414	131	Intron (NM_001192591/524132, intron 9 of 11)	1	78661458	78661543	86	2	100313370	NR_031148	117613	ENSBTAG00000036372	MIR28	microRNA mir-28
chr1	78655605	78655900	296	*	04H3K27ac_BT_peak_1548	43	.	4.10723	6.1917	4.39835	169	Intron (NM_001192591/524132, intron 7 of 11)	1	78661458	78661543	86	2	100313370	NR_031148	5643	ENSBTAG00000036372	MIR28	microRNA mir-28
chr1	78669319	78669609	291	*	04H3K27ac_BT_peak_1549	51	.	4.58396	6.98214	5.12414	152	Intron (NM_001192591/524132, intron 7 of 11)	1	78661458	78661543	86	2	100313370	NR_031148	-7776	ENSBTAG00000036372	MIR28	microRNA mir-28
chr1	78669862	78670180	319	*	04H3K27ac_BT_peak_1550	72	.	5.65407	9.31879	7.29234	184	Intron (NM_001192591/524132, intron 7 of 11)	1	78661458	78661543	86	2	100313370	NR_031148	-8319	ENSBTAG00000036372	MIR28	microRNA mir-28
chr1	78670265	78670560	296	*	04H3K27ac_BT_peak_1551	70	.	5.39225	9.02608	7.02889	117	Intron (NM_001192591/524132, intron 7 of 11)	1	78661458	78661543	86	2	100313370	NR_031148	-8722	ENSBTAG00000036372	MIR28	microRNA mir-28
chr1	78724363	78724709	347	*	04H3K27ac_BT_peak_1552	48	.	4.40213	6.6833	4.84753	50	Intron (NM_001192591/524132, intron 7 of 11)	1	78661458	78661543	86	2	100313370	NR_031148	-62820	ENSBTAG00000036372	MIR28	microRNA mir-28
chr1	78735567	78735965	399	*	04H3K27ac_BT_peak_1553	26	.	3.46318	4.33257	2.69884	190	Intron (NM_001192591/524132, intron 7 of 11)	1	78661458	78661543	86	2	100313370	NR_031148	-74024	ENSBTAG00000036372	MIR28	microRNA mir-28
chr1	78771327	78771567	241	*	04H3K27ac_BT_peak_1554	30	.	3.01686	4.70046	3.03502	190	Intron (NM_001192591/524132, intron 6 of 11)	1	78661458	78661543	86	2	100313370	NR_031148	-109784	ENSBTAG00000036372	MIR28	microRNA mir-28
chr1	78786752	78787007	256	*	04H3K27ac_BT_peak_1555	37	.	4.21824	5.48152	3.74577	83	Intron (NM_001192591/524132, intron 6 of 11)	1	78661458	78661543	86	2	100313370	NR_031148	-125209	ENSBTAG00000036372	MIR28	microRNA mir-28
chr1	78799745	78800408	664	*	04H3K27ac_BT_peak_1556	91	.	6.59634	11.2748	9.13833	516	Intron (NM_001192591/524132, intron 6 of 11)	1	78661458	78661543	86	2	100313370	NR_031148	-138202	ENSBTAG00000036372	MIR28	microRNA mir-28
chr1	78800729	78801051	323	*	04H3K27ac_BT_peak_1557	107	.	7.07051	12.9867	10.7662	187	Intron (NM_001192591/524132, intron 6 of 11)	1	78661458	78661543	86	2	100313370	NR_031148	-139186	ENSBTAG00000036372	MIR28	microRNA mir-28
chr1	78801282	78801649	368	*	04H3K27ac_BT_peak_1558	55	.	4.3108	7.48037	5.58446	188	Intron (NM_001192591/524132, intron 6 of 11)	1	78661458	78661543	86	2	100313370	NR_031148	-139739	ENSBTAG00000036372	MIR28	microRNA mir-28
chr1	78802539	78802785	247	*	04H3K27ac_BT_peak_1559	30	.	3.01686	4.70046	3.03502	170	Intron (NM_001192591/524132, intron 6 of 11)	1	78661458	78661543	86	2	100313370	NR_031148	-140996	ENSBTAG00000036372	MIR28	microRNA mir-28
chr1	78803220	78803868	649	*	04H3K27ac_BT_peak_1560	60	.	4.1436	7.99138	6.05813	465	Intron (NM_001192591/524132, intron 6 of 11)	1	78661458	78661543	86	2	100313370	NR_031148	-141677	ENSBTAG00000036372	MIR28	microRNA mir-28
chr1	78804111	78804413	303	*	04H3K27ac_BT_peak_1561	57	.	4.60153	7.67625	5.76345	163	Intron (NM_001192591/524132, intron 6 of 11)	1	78661458	78661543	86	2	100313370	NR_031148	-142568	ENSBTAG00000036372	MIR28	microRNA mir-28
chr1	78813213	78813487	275	*	04H3K27ac_BT_peak_1562	75	.	5.52164	9.62845	7.58544	128	Intron (NM_001192591/524132, intron 6 of 11)	1	78661458	78661543	86	2	100313370	NR_031148	-151670	ENSBTAG00000036372	MIR28	microRNA mir-28
chr1	78818672	78818924	253	*	04H3K27ac_BT_peak_1563	53	.	4.93878	7.21579	5.34232	181	Intron (NM_001192591/524132, intron 6 of 11)	1	78661458	78661543	86	2	100313370	NR_031148	-157129	ENSBTAG00000036372	MIR28	microRNA mir-28
chr1	78825686	78825954	269	*	04H3K27ac_BT_peak_1564	52	.	4.85704	7.08762	5.22137	87	Intron (NM_001192591/524132, intron 6 of 11)	1	78661458	78661543	86	2	100313370	NR_031148	-164143	ENSBTAG00000036372	MIR28	microRNA mir-28
chr1	78826445	78826881	437	*	04H3K27ac_BT_peak_1565	68	.	3.76453	8.87152	6.87877	314	Intron (NM_001192591/524132, intron 6 of 11)	1	78661458	78661543	86	2	100313370	NR_031148	-164902	ENSBTAG00000036372	MIR28	microRNA mir-28
chr1	78828050	78828286	237	*	04H3K27ac_BT_peak_1566	59	.	4.90987	7.85822	5.9343	130	Intron (NM_001192591/524132, intron 6 of 11)	1	78661458	78661543	86	2	100313370	NR_031148	-166507	ENSBTAG00000036372	MIR28	microRNA mir-28
chr1	78874339	78874766	428	*	04H3K27ac_BT_peak_1567	76	.	5.56169	9.69674	7.65001	120	Intron (NM_001192591/524132, intron 5 of 11)	1	78661458	78661543	86	2	100313370	NR_031148	-212796	ENSBTAG00000036372	MIR28	microRNA mir-28
chr1	78876066	78876381	316	*	04H3K27ac_BT_peak_1568	40	.	3.29651	5.85335	4.09112	195	Intron (NM_001192591/524132, intron 5 of 11)	1	78661458	78661543	86	2	100313370	NR_031148	-214523	ENSBTAG00000036372	MIR28	microRNA mir-28
chr1	78899465	78899905	441	*	04H3K27ac_BT_peak_1569	54	.	5.00908	7.32583	5.43945	88	Intron (NM_001192591/524132, intron 4 of 11)	1	78452386	79136219	683834	2	524132	NM_001192591	236314	ENSBTAG00000044001	LPP	LIM domain containing preferred translocation partner in lipoma
chr1	78913198	78913473	276	*	04H3K27ac_BT_peak_1570	56	.	4.71511	7.53305	5.63245	192	Intron (NM_001192591/524132, intron 4 of 11)	1	78452386	79136219	683834	2	524132	NM_001192591	222746	ENSBTAG00000044001	LPP	LIM domain containing preferred translocation partner in lipoma
chr1	78917976	78918368	393	*	04H3K27ac_BT_peak_1571	51	.	4.58396	6.98214	5.12414	255	Intron (NM_001192591/524132, intron 4 of 11)	1	78452386	79136219	683834	2	524132	NM_001192591	217851	ENSBTAG00000044001	LPP	LIM domain containing preferred translocation partner in lipoma
chr1	78918671	78919907	1237	*	04H3K27ac_BT_peak_1572	149	.	8.15794	17.4005	14.9812	742	Intron (NM_001192591/524132, intron 4 of 11)	1	78452386	79136219	683834	2	524132	NM_001192591	216312	ENSBTAG00000044001	LPP	LIM domain containing preferred translocation partner in lipoma
chr1	78920004	78920580	577	*	04H3K27ac_BT_peak_1573	88	.	6.66072	10.9211	8.80884	395	Intron (NM_001192591/524132, intron 4 of 11)	1	78452386	79136219	683834	2	524132	NM_001192591	215639	ENSBTAG00000044001	LPP	LIM domain containing preferred translocation partner in lipoma
chr1	78922694	78923013	320	*	04H3K27ac_BT_peak_1574	70	.	5.64729	9.06365	7.06281	188	Intron (NM_001192591/524132, intron 4 of 11)	1	78452386	79136219	683834	2	524132	NM_001192591	213206	ENSBTAG00000044001	LPP	LIM domain containing preferred translocation partner in lipoma
chr1	78936688	78936924	237	*	04H3K27ac_BT_peak_1575	38	.	3.76465	5.6078	3.85942	75	Intron (NM_001192591/524132, intron 4 of 11)	1	78452386	79136219	683834	2	524132	NM_001192591	199295	ENSBTAG00000044001	LPP	LIM domain containing preferred translocation partner in lipoma
chr1	78937003	78938138	1136	*	04H3K27ac_BT_peak_1576	72	.	5.34108	9.31879	7.29234	170	Intron (NM_001192591/524132, intron 4 of 11)	1	78452386	79136219	683834	2	524132	NM_001192591	198081	ENSBTAG00000044001	LPP	LIM domain containing preferred translocation partner in lipoma
chr1	78939518	78939967	450	*	04H3K27ac_BT_peak_1577	45	.	4.62568	6.4033	4.5931	311	Intron (NM_001192591/524132, intron 4 of 11)	1	78452386	79136219	683834	2	524132	NM_001192591	196252	ENSBTAG00000044001	LPP	LIM domain containing preferred translocation partner in lipoma
chr1	78993858	78994077	220	*	04H3K27ac_BT_peak_1578	71	.	5.06863	9.10627	7.10098	83	Intron (NM_001192591/524132, intron 3 of 11)	1	78452386	79136219	683834	2	524132	NM_001192591	142142	ENSBTAG00000044001	LPP	LIM domain containing preferred translocation partner in lipoma
chr1	78994188	78994960	773	*	04H3K27ac_BT_peak_1579	72	.	5.74313	9.2181	7.2086	308	Intron (NM_001192591/524132, intron 3 of 11)	1	78452386	79136219	683834	2	524132	NM_001192591	141259	ENSBTAG00000044001	LPP	LIM domain containing preferred translocation partner in lipoma
chr1	78996139	78996451	313	*	04H3K27ac_BT_peak_1580	127	.	8.00418	15.0227	12.7112	186	Intron (NM_001192591/524132, intron 3 of 11)	1	78452386	79136219	683834	2	524132	NM_001192591	139768	ENSBTAG00000044001	LPP	LIM domain containing preferred translocation partner in lipoma
chr1	78997391	78997993	603	*	04H3K27ac_BT_peak_1581	85	.	6.21352	10.6557	8.55354	194	Intron (NM_001192591/524132, intron 3 of 11)	1	78452386	79136219	683834	2	524132	NM_001192591	138226	ENSBTAG00000044001	LPP	LIM domain containing preferred translocation partner in lipoma
chr1	79004941	79005333	393	*	04H3K27ac_BT_peak_1582	81	.	5.6749	10.1793	8.10881	201	Intron (NM_001192591/524132, intron 3 of 11)	1	78452386	79136219	683834	2	524132	NM_001192591	130886	ENSBTAG00000044001	LPP	LIM domain containing preferred translocation partner in lipoma
chr1	79005584	79005961	378	*	04H3K27ac_BT_peak_1583	88	.	4.89476	11.0053	8.88298	199	Intron (NM_001192591/524132, intron 3 of 11)	1	78452386	79136219	683834	2	524132	NM_001192591	130258	ENSBTAG00000044001	LPP	LIM domain containing preferred translocation partner in lipoma
chr1	79027575	79027902	328	*	04H3K27ac_BT_peak_1584	42	.	4.00315	6.01587	4.23444	55	Intron (NM_001192591/524132, intron 2 of 11)	1	78452386	79136219	683834	2	524132	NM_001192591	108317	ENSBTAG00000044001	LPP	LIM domain containing preferred translocation partner in lipoma
chr1	79037351	79037899	549	*	04H3K27ac_BT_peak_1585	54	.	5.00908	7.32583	5.43945	115	Intron (NM_001192591/524132, intron 2 of 11)	1	78452386	79136219	683834	2	524132	NM_001192591	98320	ENSBTAG00000044001	LPP	LIM domain containing preferred translocation partner in lipoma
chr1	79067488	79068301	814	*	04H3K27ac_BT_peak_1586	77	.	5.60234	9.7659	7.71631	301	Intron (NM_001192591/524132, intron 2 of 11)	1	78452386	79136219	683834	2	524132	NM_001192591	67918	ENSBTAG00000044001	LPP	LIM domain containing preferred translocation partner in lipoma
chr1	79068426	79068662	237	*	04H3K27ac_BT_peak_1587	30	.	3.01686	4.70046	3.03502	121	Intron (NM_001192591/524132, intron 2 of 11)	1	78452386	79136219	683834	2	524132	NM_001192591	67557	ENSBTAG00000044001	LPP	LIM domain containing preferred translocation partner in lipoma
chr1	79068737	79068952	216	*	04H3K27ac_BT_peak_1588	46	.	4.27391	6.47069	4.65313	141	Intron (NM_001192591/524132, intron 2 of 11)	1	78452386	79136219	683834	2	524132	NM_001192591	67267	ENSBTAG00000044001	LPP	LIM domain containing preferred translocation partner in lipoma
chr1	79069175	79070698	1524	*	04H3K27ac_BT_peak_1589	80	.	5.1795	10.0802	8.01208	575	Intron (NM_001192591/524132, intron 2 of 11)	1	78452386	79136219	683834	2	524132	NM_001192591	65521	ENSBTAG00000044001	LPP	LIM domain containing preferred translocation partner in lipoma
chr1	79073650	79073890	241	*	04H3K27ac_BT_peak_1590	31	.	3.3016	4.79185	3.11495	33	Intron (NM_001192591/524132, intron 2 of 11)	1	78452386	79136219	683834	2	524132	NM_001192591	62329	ENSBTAG00000044001	LPP	LIM domain containing preferred translocation partner in lipoma
chr1	79074180	79074548	369	*	04H3K27ac_BT_peak_1591	65	.	5.29391	8.49033	6.51771	184	Intron (NM_001192591/524132, intron 2 of 11)	1	78452386	79136219	683834	2	524132	NM_001192591	61671	ENSBTAG00000044001	LPP	LIM domain containing preferred translocation partner in lipoma
chr1	79081123	79082636	1514	*	04H3K27ac_BT_peak_1592	137	.	8.01757	16.0922	13.7308	720	Intron (NM_001192591/524132, intron 2 of 11)	1	78452386	79136219	683834	2	524132	NM_001192591	53583	ENSBTAG00000044001	LPP	LIM domain containing preferred translocation partner in lipoma
chr1	79083710	79084118	409	*	04H3K27ac_BT_peak_1593	50	.	4.00581	6.9063	5.05153	204	Intron (NM_001192591/524132, intron 2 of 11)	1	78452386	79136219	683834	2	524132	NM_001192591	52101	ENSBTAG00000044001	LPP	LIM domain containing preferred translocation partner in lipoma
chr1	79084833	79086816	1984	*	04H3K27ac_BT_peak_1594	257	.	8.65057	28.5884	25.7652	389	Intron (NM_001192591/524132, intron 2 of 11)	1	78452386	79136219	683834	2	524132	NM_001192591	49403	ENSBTAG00000044001	LPP	LIM domain containing preferred translocation partner in lipoma
chr1	79086926	79089487	2562	*	04H3K27ac_BT_peak_1595	88	.	4.89476	11.0053	8.88298	888	Intron (NM_001192591/524132, intron 2 of 11)	1	78452386	79136219	683834	2	524132	NM_001192591	46732	ENSBTAG00000044001	LPP	LIM domain containing preferred translocation partner in lipoma
chr1	79089802	79090271	470	*	04H3K27ac_BT_peak_1596	131	.	6.58793	15.4524	13.1179	338	Intron (NM_001192591/524132, intron 2 of 11)	1	78452386	79136219	683834	2	524132	NM_001192591	45948	ENSBTAG00000044001	LPP	LIM domain containing preferred translocation partner in lipoma
chr1	79090952	79091238	287	*	04H3K27ac_BT_peak_1597	37	.	3.53633	5.46828	3.73372	208	Intron (NM_001192591/524132, intron 2 of 11)	1	78452386	79136219	683834	2	524132	NM_001192591	44981	ENSBTAG00000044001	LPP	LIM domain containing preferred translocation partner in lipoma
chr1	79091715	79092997	1283	*	04H3K27ac_BT_peak_1598	158	.	7.77955	18.3037	15.8533	527	Intron (NM_001192591/524132, intron 2 of 11)	1	78452386	79136219	683834	2	524132	NM_001192591	43222	ENSBTAG00000044001	LPP	LIM domain containing preferred translocation partner in lipoma
chr1	79093091	79093603	513	*	04H3K27ac_BT_peak_1599	128	.	5.4874	15.1537	12.8371	311	Intron (NM_001192591/524132, intron 2 of 11)	1	78452386	79136219	683834	2	524132	NM_001192591	42616	ENSBTAG00000044001	LPP	LIM domain containing preferred translocation partner in lipoma
chr1	79093936	79094336	401	*	04H3K27ac_BT_peak_1600	76	.	5.56169	9.69674	7.65001	240	Intron (NM_001192591/524132, intron 2 of 11)	1	78452386	79136219	683834	2	524132	NM_001192591	41883	ENSBTAG00000044001	LPP	LIM domain containing preferred translocation partner in lipoma
chr1	79094911	79095495	585	*	04H3K27ac_BT_peak_1601	64	.	4.71003	8.44714	6.47911	120	Intron (NM_001192591/524132, intron 2 of 11)	1	78452386	79136219	683834	2	524132	NM_001192591	40724	ENSBTAG00000044001	LPP	LIM domain containing preferred translocation partner in lipoma
chr1	79099091	79099389	299	*	04H3K27ac_BT_peak_1602	112	.	7.40234	13.532	11.2867	98	Intron (NM_001192591/524132, intron 2 of 11)	1	78452386	79136219	683834	2	524132	NM_001192591	36830	ENSBTAG00000044001	LPP	LIM domain containing preferred translocation partner in lipoma
chr1	79108395	79108763	369	*	04H3K27ac_BT_peak_1603	37	.	3.53633	5.46828	3.73372	174	Intron (NM_001192591/524132, intron 2 of 11)	1	78452386	79136219	683834	2	524132	NM_001192591	27456	ENSBTAG00000044001	LPP	LIM domain containing preferred translocation partner in lipoma
chr1	79109648	79110219	572	*	04H3K27ac_BT_peak_1604	184	.	9.27088	21.057	18.492	358	Intron (NM_001192591/524132, intron 2 of 11)	1	78452386	79136219	683834	2	524132	NM_001192591	26000	ENSBTAG00000044001	LPP	LIM domain containing preferred translocation partner in lipoma
chr1	79110664	79112329	1666	*	04H3K27ac_BT_peak_1605	120	.	5.17441	14.3451	12.06	392	Intron (NM_001192591/524132, intron 2 of 11)	1	78452386	79136219	683834	2	524132	NM_001192591	23890	ENSBTAG00000044001	LPP	LIM domain containing preferred translocation partner in lipoma
chr1	79113051	79113355	305	*	04H3K27ac_BT_peak_1606	50	.	4.00581	6.9063	5.05153	104	Intron (NM_001192591/524132, intron 2 of 11)	1	78452386	79136219	683834	2	524132	NM_001192591	22864	ENSBTAG00000044001	LPP	LIM domain containing preferred translocation partner in lipoma
chr1	79115454	79116163	710	*	04H3K27ac_BT_peak_1607	60	.	4.1436	7.99138	6.05813	532	Intron (NM_001192591/524132, intron 2 of 11)	1	78452386	79136219	683834	2	524132	NM_001192591	20056	ENSBTAG00000044001	LPP	LIM domain containing preferred translocation partner in lipoma
chr1	79116691	79116914	224	*	04H3K27ac_BT_peak_1608	53	.	4.35182	7.23525	5.36124	133	Intron (NM_001192591/524132, intron 2 of 11)	1	78452386	79136219	683834	2	524132	NM_001192591	19305	ENSBTAG00000044001	LPP	LIM domain containing preferred translocation partner in lipoma
chr1	79118332	79118661	330	*	04H3K27ac_BT_peak_1609	29	.	3.45581	4.5675	2.92106	98	Intron (NM_001192591/524132, intron 2 of 11)	1	78452386	79136219	683834	2	524132	NM_001192591	17558	ENSBTAG00000044001	LPP	LIM domain containing preferred translocation partner in lipoma
chr1	79125044	79125316	273	*	04H3K27ac_BT_peak_1610	84	.	5.63827	10.5293	8.43316	114	Intron (NM_001192591/524132, intron 1 of 11)	1	78452386	79136219	683834	2	524132	NM_001192591	10903	ENSBTAG00000044001	LPP	LIM domain containing preferred translocation partner in lipoma
chr1	79128498	79129643	1146	*	04H3K27ac_BT_peak_1611	120	.	5.33091	14.3451	12.06	548	Intron (NM_001192591/524132, intron 1 of 11)	1	78452386	79136219	683834	2	524132	NM_001192591	6576	ENSBTAG00000044001	LPP	LIM domain containing preferred translocation partner in lipoma
chr1	79129850	79131253	1404	*	04H3K27ac_BT_peak_1612	84	.	5.63827	10.5293	8.43316	956	Intron (NM_001192591/524132, intron 1 of 11)	1	78452386	79136219	683834	2	524132	NM_001192591	4966	ENSBTAG00000044001	LPP	LIM domain containing preferred translocation partner in lipoma
chr1	79131483	79133659	2177	*	04H3K27ac_BT_peak_1613	370	.	12.6469	40.1652	37.0092	930	Promoter (2-3kb)	1	78452386	79136219	683834	2	524132	NM_001192591	2560	ENSBTAG00000044001	LPP	LIM domain containing preferred translocation partner in lipoma
chr1	79133761	79136275	2515	*	04H3K27ac_BT_peak_1614	339	.	12.4785	36.97	33.9047	2258	Promoter (<=1kb)	1	78452386	79136219	683834	2	524132	NM_001192591	0	ENSBTAG00000044001	LPP	LIM domain containing preferred translocation partner in lipoma
chr1	79136362	79140614	4253	*	04H3K27ac_BT_peak_1615	160	.	6.11337	18.5163	16.0516	2397	Promoter (<=1kb)	1	78452386	79136219	683834	2	524132	NM_001192591	-143	ENSBTAG00000044001	LPP	LIM domain containing preferred translocation partner in lipoma
chr1	79141016	79141387	372	*	04H3K27ac_BT_peak_1616	84	.	5.63827	10.5293	8.43316	168	Distal Intergenic	1	78452386	79136219	683834	2	524132	NM_001192591	-4797	ENSBTAG00000044001	LPP	LIM domain containing preferred translocation partner in lipoma
chr1	79141479	79141840	362	*	04H3K27ac_BT_peak_1617	80	.	5.1795	10.0802	8.01208	205	Distal Intergenic	1	78452386	79136219	683834	2	524132	NM_001192591	-5260	ENSBTAG00000044001	LPP	LIM domain containing preferred translocation partner in lipoma
chr1	79142113	79142645	533	*	04H3K27ac_BT_peak_1618	46	.	3.453	6.46191	4.64645	331	Distal Intergenic	1	78452386	79136219	683834	2	524132	NM_001192591	-5894	ENSBTAG00000044001	LPP	LIM domain containing preferred translocation partner in lipoma
chr1	79142717	79143065	349	*	04H3K27ac_BT_peak_1619	50	.	4.00581	6.9063	5.05153	298	Distal Intergenic	1	78452386	79136219	683834	2	524132	NM_001192591	-6498	ENSBTAG00000044001	LPP	LIM domain containing preferred translocation partner in lipoma
chr1	79143290	79143548	259	*	04H3K27ac_BT_peak_1620	25	.	2.67054	4.1611	2.54548	177	Distal Intergenic	1	78452386	79136219	683834	2	524132	NM_001192591	-7071	ENSBTAG00000044001	LPP	LIM domain containing preferred translocation partner in lipoma
chr1	79144364	79145259	896	*	04H3K27ac_BT_peak_1621	199	.	8.85019	22.5897	19.9655	636	Distal Intergenic	1	78452386	79136219	683834	2	524132	NM_001192591	-8145	ENSBTAG00000044001	LPP	LIM domain containing preferred translocation partner in lipoma
chr1	79145359	79146690	1332	*	04H3K27ac_BT_peak_1622	90	.	5.16909	11.2228	9.09053	383	Distal Intergenic	1	78452386	79136219	683834	2	524132	NM_001192591	-9140	ENSBTAG00000044001	LPP	LIM domain containing preferred translocation partner in lipoma
chr1	79146802	79147150	349	*	04H3K27ac_BT_peak_1623	57	.	4.47529	7.66459	5.75199	166	Distal Intergenic	1	78452386	79136219	683834	2	524132	NM_001192591	-10583	ENSBTAG00000044001	LPP	LIM domain containing preferred translocation partner in lipoma
chr1	79147336	79147580	245	*	04H3K27ac_BT_peak_1624	50	.	4.00581	6.9063	5.05153	59	Distal Intergenic	1	78452386	79136219	683834	2	524132	NM_001192591	-11117	ENSBTAG00000044001	LPP	LIM domain containing preferred translocation partner in lipoma
chr1	79149966	79150314	349	*	04H3K27ac_BT_peak_1625	25	.	2.67054	4.1611	2.54548	53	Distal Intergenic	1	78452386	79136219	683834	2	524132	NM_001192591	-13747	ENSBTAG00000044001	LPP	LIM domain containing preferred translocation partner in lipoma
chr1	79150568	79150873	306	*	04H3K27ac_BT_peak_1626	74	.	4.51918	9.46042	7.42326	157	Distal Intergenic	1	78452386	79136219	683834	2	524132	NM_001192591	-14349	ENSBTAG00000044001	LPP	LIM domain containing preferred translocation partner in lipoma
chr1	79150985	79152293	1309	*	04H3K27ac_BT_peak_1627	409	.	10.3112	44.2182	40.9621	846	Distal Intergenic	1	78452386	79136219	683834	2	524132	NM_001192591	-14766	ENSBTAG00000044001	LPP	LIM domain containing preferred translocation partner in lipoma
chr1	79152699	79154100	1402	*	04H3K27ac_BT_peak_1628	50	.	4.00581	6.9063	5.05153	902	Distal Intergenic	1	78452386	79136219	683834	2	524132	NM_001192591	-16480	ENSBTAG00000044001	LPP	LIM domain containing preferred translocation partner in lipoma
chr1	79155026	79155559	534	*	04H3K27ac_BT_peak_1629	64	.	4.71003	8.44714	6.47911	166	Distal Intergenic	1	78452386	79136219	683834	2	524132	NM_001192591	-18807	ENSBTAG00000044001	LPP	LIM domain containing preferred translocation partner in lipoma
chr1	79155952	79157319	1368	*	04H3K27ac_BT_peak_1630	80	.	5.1795	10.0802	8.01208	707	Distal Intergenic	1	78452386	79136219	683834	2	524132	NM_001192591	-19733	ENSBTAG00000044001	LPP	LIM domain containing preferred translocation partner in lipoma
chr1	79160640	79162315	1676	*	04H3K27ac_BT_peak_1631	168	.	5.77657	19.323	16.8316	819	Distal Intergenic	1	78452386	79136219	683834	2	524132	NM_001192591	-24421	ENSBTAG00000044001	LPP	LIM domain containing preferred translocation partner in lipoma
chr1	79163814	79164024	211	*	04H3K27ac_BT_peak_1632	64	.	4.71003	8.44714	6.47911	120	Distal Intergenic	1	78452386	79136219	683834	2	524132	NM_001192591	-27595	ENSBTAG00000044001	LPP	LIM domain containing preferred translocation partner in lipoma
chr1	79165452	79165766	315	*	04H3K27ac_BT_peak_1633	41	.	3.92848	5.88892	4.12136	250	Distal Intergenic	1	78452386	79136219	683834	2	524132	NM_001192591	-29233	ENSBTAG00000044001	LPP	LIM domain containing preferred translocation partner in lipoma
chr1	79168580	79170398	1819	*	04H3K27ac_BT_peak_1634	122	.	6.35319	14.5125	12.2176	915	Distal Intergenic	1	78452386	79136219	683834	2	524132	NM_001192591	-32361	ENSBTAG00000044001	LPP	LIM domain containing preferred translocation partner in lipoma
chr1	79171114	79171744	631	*	04H3K27ac_BT_peak_1635	30	.	2.98352	4.70182	3.03502	155	Distal Intergenic	1	78452386	79136219	683834	2	524132	NM_001192591	-34895	ENSBTAG00000044001	LPP	LIM domain containing preferred translocation partner in lipoma
chr1	79173133	79173382	250	*	04H3K27ac_BT_peak_1636	72	.	4.94476	9.25272	7.23754	118	Distal Intergenic	1	78452386	79136219	683834	2	524132	NM_001192591	-36914	ENSBTAG00000044001	LPP	LIM domain containing preferred translocation partner in lipoma
chr1	79175909	79176479	571	*	04H3K27ac_BT_peak_1637	100	.	6.59302	12.1886	10.0064	381	Distal Intergenic	1	78452386	79136219	683834	2	524132	NM_001192591	-39690	ENSBTAG00000044001	LPP	LIM domain containing preferred translocation partner in lipoma
chr1	79176933	79177197	265	*	04H3K27ac_BT_peak_1638	50	.	4.24055	6.9063	5.05153	58	Distal Intergenic	1	78452386	79136219	683834	2	524132	NM_001192591	-40714	ENSBTAG00000044001	LPP	LIM domain containing preferred translocation partner in lipoma
chr1	79178964	79179193	230	*	04H3K27ac_BT_peak_1639	71	.	5.47405	9.16247	7.15533	74	Distal Intergenic	1	78452386	79136219	683834	2	524132	NM_001192591	-42745	ENSBTAG00000044001	LPP	LIM domain containing preferred translocation partner in lipoma
chr1	79180941	79181184	244	*	04H3K27ac_BT_peak_1640	47	.	4.33252	6.56808	4.74832	98	Distal Intergenic	1	78452386	79136219	683834	2	524132	NM_001192591	-44722	ENSBTAG00000044001	LPP	LIM domain containing preferred translocation partner in lipoma
chr1	79181362	79182193	832	*	04H3K27ac_BT_peak_1641	50	.	4.00581	6.9063	5.05153	738	Distal Intergenic	1	78452386	79136219	683834	2	524132	NM_001192591	-45143	ENSBTAG00000044001	LPP	LIM domain containing preferred translocation partner in lipoma
chr1	79182442	79182783	342	*	04H3K27ac_BT_peak_1642	72	.	4.94476	9.25272	7.23754	204	Distal Intergenic	1	78452386	79136219	683834	2	524132	NM_001192591	-46223	ENSBTAG00000044001	LPP	LIM domain containing preferred translocation partner in lipoma
chr1	79183242	79183683	442	*	04H3K27ac_BT_peak_1643	57	.	4.80529	7.68405	5.77051	343	Distal Intergenic	1	78452386	79136219	683834	2	524132	NM_001192591	-47023	ENSBTAG00000044001	LPP	LIM domain containing preferred translocation partner in lipoma
chr1	79183805	79184110	306	*	04H3K27ac_BT_peak_1644	80	.	5.87269	10.0952	8.02689	143	Distal Intergenic	1	78452386	79136219	683834	2	524132	NM_001192591	-47586	ENSBTAG00000044001	LPP	LIM domain containing preferred translocation partner in lipoma
chr1	79184487	79184879	393	*	04H3K27ac_BT_peak_1645	60	.	4.1436	7.99138	6.05813	226	Distal Intergenic	1	78452386	79136219	683834	2	524132	NM_001192591	-48268	ENSBTAG00000044001	LPP	LIM domain containing preferred translocation partner in lipoma
chr1	79185449	79186466	1018	*	04H3K27ac_BT_peak_1646	152	.	4.60697	17.6623	15.2339	348	Distal Intergenic	1	78452386	79136219	683834	2	524132	NM_001192591	-49230	ENSBTAG00000044001	LPP	LIM domain containing preferred translocation partner in lipoma
chr1	79186551	79191499	4949	*	04H3K27ac_BT_peak_1647	201	.	8.95692	22.7985	20.1671	587	Distal Intergenic	1	78452386	79136219	683834	2	524132	NM_001192591	-50332	ENSBTAG00000044001	LPP	LIM domain containing preferred translocation partner in lipoma
chr1	79191700	79194982	3283	*	04H3K27ac_BT_peak_1648	341	.	12.9909	37.2546	34.1805	1729	Distal Intergenic	1	78452386	79136219	683834	2	524132	NM_001192591	-55481	ENSBTAG00000044001	LPP	LIM domain containing preferred translocation partner in lipoma
chr1	79275679	79275905	227	*	04H3K27ac_BT_peak_1649	48	.	4.5911	6.6685	4.83696	23	Distal Intergenic	1	78452386	79136219	683834	2	524132	NM_001192591	-139460	ENSBTAG00000044001	LPP	LIM domain containing preferred translocation partner in lipoma
chr1	79330829	79331617	789	*	04H3K27ac_BT_peak_1650	163	.	7.28114	18.8519	16.3748	632	Distal Intergenic	1	78452386	79136219	683834	2	524132	NM_001192591	-194610	ENSBTAG00000044001	LPP	LIM domain containing preferred translocation partner in lipoma
chr1	79331743	79332560	818	*	04H3K27ac_BT_peak_1651	51	.	3.36212	6.99767	5.13695	88	Distal Intergenic	1	78452386	79136219	683834	2	524132	NM_001192591	-195524	ENSBTAG00000044001	LPP	LIM domain containing preferred translocation partner in lipoma
chr1	79350545	79350767	223	*	04H3K27ac_BT_peak_1652	66	.	4.7988	8.61221	6.63532	39	Distal Intergenic	1	78452386	79136219	683834	2	524132	NM_001192591	-214326	ENSBTAG00000044001	LPP	LIM domain containing preferred translocation partner in lipoma
chr1	79350839	79351362	524	*	04H3K27ac_BT_peak_1653	77	.	4.23546	9.79599	7.7434	206	Distal Intergenic	1	78452386	79136219	683834	2	524132	NM_001192591	-214620	ENSBTAG00000044001	LPP	LIM domain containing preferred translocation partner in lipoma
chr1	79519763	79519976	214	*	04H3K27ac_BT_peak_1654	59	.	4.90987	7.85822	5.9343	75	Distal Intergenic	1	79596406	79611183	14778	1	539020	NM_001206450	-76430	ENSBTAG00000001511	BCL6	BCL6 transcription repressor
chr1	79520204	79520704	501	*	04H3K27ac_BT_peak_1655	30	.	3.01686	4.70046	3.03502	101	Distal Intergenic	1	79596406	79611183	14778	1	539020	NM_001206450	-75702	ENSBTAG00000001511	BCL6	BCL6 transcription repressor
chr1	79559330	79559584	255	*	04H3K27ac_BT_peak_1656	77	.	5.64358	9.83593	7.78208	62	Distal Intergenic	1	79596406	79611183	14778	1	539020	NM_001206450	-36822	ENSBTAG00000001511	BCL6	BCL6 transcription repressor
chr1	79586713	79589712	3000	*	04H3K27ac_BT_peak_1657	1551	.	28.3686	160.113	155.164	333	Distal Intergenic	1	79596406	79611183	14778	1	539020	NM_001206450	-6694	ENSBTAG00000001511	BCL6	BCL6 transcription repressor
chr1	79590909	79591290	382	*	04H3K27ac_BT_peak_1658	37	.	3.53633	5.46828	3.73372	197	Distal Intergenic	1	79596406	79611183	14778	1	539020	NM_001206450	-5116	ENSBTAG00000001511	BCL6	BCL6 transcription repressor
chr1	79591408	79591791	384	*	04H3K27ac_BT_peak_1659	81	.	5.96705	10.2513	8.17	242	Distal Intergenic	1	79596406	79611183	14778	1	539020	NM_001206450	-4615	ENSBTAG00000001511	BCL6	BCL6 transcription repressor
chr1	79593739	79595220	1482	*	04H3K27ac_BT_peak_1660	249	.	7.67829	27.7107	24.9145	985	Promoter (1-2kb)	1	79596406	79611183	14778	1	539020	NM_001206450	-1186	ENSBTAG00000001511	BCL6	BCL6 transcription repressor
chr1	79601966	79602734	769	*	04H3K27ac_BT_peak_1661	78	.	4.74505	9.94847	7.89139	402	Exon (NM_001206450/539020, exon 5 of 10)	1	79596406	79611183	14778	1	539020	NM_001206450	5560	ENSBTAG00000001511	BCL6	BCL6 transcription repressor
chr1	79603280	79603614	335	*	04H3K27ac_BT_peak_1662	98	.	4.70494	12.0029	9.82894	195	Exon (NM_001206450/539020, exon 6 of 10)	1	79596406	79611183	14778	1	539020	NM_001206450	6874	ENSBTAG00000001511	BCL6	BCL6 transcription repressor
chr1	79603700	79604052	353	*	04H3K27ac_BT_peak_1663	41	.	3.51927	5.95391	4.17738	167	Intron (NM_001206450/539020, intron 6 of 9)	1	79596406	79611183	14778	1	539020	NM_001206450	7294	ENSBTAG00000001511	BCL6	BCL6 transcription repressor
chr1	79604140	79604351	212	*	04H3K27ac_BT_peak_1664	35	.	3.43826	5.28687	3.57536	152	Intron (NM_001206450/539020, intron 6 of 9)	1	79596406	79611183	14778	1	539020	NM_001206450	7734	ENSBTAG00000001511	BCL6	BCL6 transcription repressor
chr1	79604897	79605397	501	*	04H3K27ac_BT_peak_1665	41	.	3.58023	5.94584	4.17114	194	Exon (NM_001206450/539020, exon 7 of 10)	1	79596406	79611183	14778	1	539020	NM_001206450	8491	ENSBTAG00000001511	BCL6	BCL6 transcription repressor
chr1	80042841	80043947	1107	*	04H3K27ac_BT_peak_1666	73	.	5.03797	9.42852	7.39692	723	Exon (NM_001076968/522347, exon 7 of 11)	1	80006310	80058775	52466	1	522347	NM_001076968	36531	ENSBTAG00000012467	MASP1	MBL associated serine protease 1
chr1	80050780	80051321	542	*	04H3K27ac_BT_peak_1667	149	.	7.05741	17.3804	14.9637	181	Exon (NM_001076968/522347, exon 9 of 11)	1	80082559	80085391	2833	2	510430	NM_001192256	34070	ENSBTAG00000012706	RTP1	receptor transporter protein 1
chr1	80051424	80051724	301	*	04H3K27ac_BT_peak_1668	75	.	5.14758	9.63349	7.59034	119	Intron (NM_001076968/522347, intron 9 of 10)	1	80082559	80085391	2833	2	510430	NM_001192256	33667	ENSBTAG00000012706	RTP1	receptor transporter protein 1
chr1	80064734	80065395	662	*	04H3K27ac_BT_peak_1669	82	.	5.50703	10.293	8.20689	469	Distal Intergenic	1	80082559	80085391	2833	2	510430	NM_001192256	19996	ENSBTAG00000012706	RTP1	receptor transporter protein 1
chr1	80065958	80066672	715	*	04H3K27ac_BT_peak_1670	77	.	4.23546	9.79599	7.7434	394	Distal Intergenic	1	80082559	80085391	2833	2	510430	NM_001192256	18719	ENSBTAG00000012706	RTP1	receptor transporter protein 1
chr1	80217635	80218283	649	*	04H3K27ac_BT_peak_1671	96	.	5.08255	11.8043	9.63767	528	Intron (NM_177517/282073, intron 3 of 5)	1	80197123	80239514	42392	2	282073	NM_177517	21231	ENSBTAG00000010357	ST6GAL1	ST6 beta-galactoside alpha-2,6-sialyltransferase 1
chr1	80218648	80219584	937	*	04H3K27ac_BT_peak_1672	131	.	6.58793	15.4524	13.1179	300	Intron (NM_177517/282073, intron 3 of 5)	1	80197123	80239514	42392	2	282073	NM_177517	19930	ENSBTAG00000010357	ST6GAL1	ST6 beta-galactoside alpha-2,6-sialyltransferase 1
chr1	80219867	80220151	285	*	04H3K27ac_BT_peak_1673	53	.	4.54702	7.24944	5.37516	77	Intron (NM_177517/282073, intron 3 of 5)	1	80197123	80239514	42392	2	282073	NM_177517	19363	ENSBTAG00000010357	ST6GAL1	ST6 beta-galactoside alpha-2,6-sialyltransferase 1
chr1	80448343	80448575	233	*	04H3K27ac_BT_peak_1674	50	.	4.24055	6.9063	5.05153	42	Distal Intergenic	1	80452924	80467446	14523	1	504637	NM_001045894	-4349	ENSBTAG00000014727	RFC4	replication factor C subunit 4
chr1	80468332	80468757	426	*	04H3K27ac_BT_peak_1675	51	.	4.77797	6.96336	5.10725	131	Promoter (1-2kb)	1	80470559	80470661	103	2	100313323	NR_031082	1904	ENSBTAG00000053567	MIR1248-2	microRNA mir-1248-2
chr1	80469286	80469644	359	*	04H3K27ac_BT_peak_1676	65	.	5.14162	8.47191	6.50049	167	Promoter (1-2kb)	1	80470559	80470661	103	2	100313323	NR_031082	1017	ENSBTAG00000053567	MIR1248-2	microRNA mir-1248-2
chr1	80470019	80470260	242	*	04H3K27ac_BT_peak_1677	56	.	4.71511	7.53305	5.63245	45	Promoter (<=1kb)	1	80470559	80470661	103	2	100313323	NR_031082	401	ENSBTAG00000053567	MIR1248-2	microRNA mir-1248-2
chr1	80471862	80472487	626	*	04H3K27ac_BT_peak_1678	62	.	4.88165	8.16174	6.2184	201	Promoter (1-2kb)	1	80470559	80470663	105	2	100313400	NR_030890	-1199	ENSBTAG00000050812	MIR1248-1	microRNA mir-1248-1
chr1	80472567	80474293	1727	*	04H3K27ac_BT_peak_1679	1144	.	27.551	118.874	114.412	803	Promoter (<=1kb)	1	80467443	80473754	6312	2	286819	NM_001034044	0	ENSBTAG00000014724	EIF4A2	eukaryotic translation initiation factor 4A2
chr1	80659984	80660207	224	*	04H3K27ac_BT_peak_1680	54	.	5.00908	7.32583	5.43945	83	Promoter (1-2kb)	1	80643739	80661936	18198	2	506316	NM_001034268	1729	ENSBTAG00000003151	DNAJB11	DnaJ heat shock protein family (Hsp40) member B11
chr1	80661002	80662076	1075	*	04H3K27ac_BT_peak_1681	283	.	10.3437	31.2332	28.3293	803	Promoter (<=1kb)	1	80643739	80661936	18198	2	506316	NM_001034268	0	ENSBTAG00000003151	DNAJB11	DnaJ heat shock protein family (Hsp40) member B11
chr1	80665886	80666119	234	*	04H3K27ac_BT_peak_1682	54	.	3.97889	7.33566	5.44861	64	Promoter (<=1kb)	1	80665763	80688911	23149	1	538314	NM_001083730	123	ENSBTAG00000003143	TBCCD1	TBCC domain containing 1
chr1	80703808	80704149	342	*	04H3K27ac_BT_peak_1683	46	.	4.27391	6.47069	4.65313	104	Distal Intergenic	1	80690735	80696502	5768	1	281724	NM_174292	13073	ENSBTAG00000003140	CRYGS	crystallin gamma S
chr1	81051912	81052186	275	*	04H3K27ac_BT_peak_1684	51	.	4.39925	6.99759	5.13695	185	Distal Intergenic	1	81135305	81194599	59295	1	541166	NM_001192834	-83119	ENSBTAG00000014915	ETV5	ETS variant transcription factor 5
chr1	81133909	81134213	305	*	04H3K27ac_BT_peak_1685	90	.	6.28003	11.2084	9.07743	159	Promoter (1-2kb)	1	81135305	81194599	59295	1	541166	NM_001192834	-1092	ENSBTAG00000014915	ETV5	ETS variant transcription factor 5
chr1	81134606	81134878	273	*	04H3K27ac_BT_peak_1686	46	.	4.27391	6.47069	4.65313	121	Promoter (<=1kb)	1	81135305	81194599	59295	1	541166	NM_001192834	-427	ENSBTAG00000014915	ETV5	ETS variant transcription factor 5
chr1	81135688	81136162	475	*	04H3K27ac_BT_peak_1687	49	.	4.28777	6.8059	4.96427	80	Promoter (<=1kb)	1	81135305	81194599	59295	1	541166	NM_001192834	383	ENSBTAG00000014915	ETV5	ETS variant transcription factor 5
chr1	81139698	81139926	229	*	04H3K27ac_BT_peak_1688	30	.	2.98352	4.70182	3.03502	143	Intron (NM_001192834/541166, intron 5 of 12)	1	81135305	81194599	59295	1	541166	NM_001192834	4393	ENSBTAG00000014915	ETV5	ETS variant transcription factor 5
chr1	81145623	81145851	229	*	04H3K27ac_BT_peak_1689	38	.	3.47244	5.60464	3.85813	50	Intron (NM_001192834/541166, intron 5 of 12)	1	81135305	81194599	59295	1	541166	NM_001192834	10318	ENSBTAG00000014915	ETV5	ETS variant transcription factor 5
chr1	81146612	81147052	441	*	04H3K27ac_BT_peak_1690	92	.	6.11163	11.3641	9.22158	269	Intron (NM_001192834/541166, intron 5 of 12)	1	81135305	81194599	59295	1	541166	NM_001192834	11307	ENSBTAG00000014915	ETV5	ETS variant transcription factor 5
chr1	81185984	81186277	294	*	04H3K27ac_BT_peak_1691	50	.	4.24055	6.9063	5.05153	110	Intron (NM_001192834/541166, intron 11 of 12)	1	81135305	81194599	59295	1	541166	NM_001192834	50679	ENSBTAG00000014915	ETV5	ETS variant transcription factor 5
chr1	81288258	81289063	806	*	04H3K27ac_BT_peak_1692	129	.	6.97657	15.2523	12.9287	171	Promoter (<=1kb)	1	81288283	81307982	19700	1	615156	NM_001034776	0	ENSBTAG00000001697	TRA2B	transformer 2 beta homolog
chr1	81292189	81292654	466	*	04H3K27ac_BT_peak_1693	37	.	4.24229	5.51772	3.77549	101	Intron (NM_001034776/615156, intron 1 of 8)	1	81288283	81307982	19700	1	615156	NM_001034776	3906	ENSBTAG00000001697	TRA2B	transformer 2 beta homolog
chr1	81292793	81293117	325	*	04H3K27ac_BT_peak_1694	63	.	5.39248	8.28247	6.33017	149	Intron (NM_001034776/615156, intron 1 of 8)	1	81288283	81307982	19700	1	615156	NM_001034776	4510	ENSBTAG00000001697	TRA2B	transformer 2 beta homolog
chr1	81294700	81294990	291	*	04H3K27ac_BT_peak_1695	30	.	3.85889	4.67244	3.01332	15	Intron (NM_001034776/615156, intron 1 of 8)	1	81288283	81307982	19700	1	615156	NM_001034776	6417	ENSBTAG00000001697	TRA2B	transformer 2 beta homolog
chr1	81295550	81296675	1126	*	04H3K27ac_BT_peak_1696	81	.	5.96705	10.2513	8.17	187	Intron (NM_001034776/615156, intron 1 of 8)	1	81288283	81307982	19700	1	615156	NM_001034776	7267	ENSBTAG00000001697	TRA2B	transformer 2 beta homolog
chr1	81296999	81298301	1303	*	04H3K27ac_BT_peak_1697	40	.	3.29651	5.85335	4.09112	1125	Intron (NM_001034776/615156, intron 1 of 8)	1	81288283	81307982	19700	1	615156	NM_001034776	8716	ENSBTAG00000001697	TRA2B	transformer 2 beta homolog
chr1	81298406	81298696	291	*	04H3K27ac_BT_peak_1698	65	.	4.857	8.47191	6.50049	146	Intron (NM_001034776/615156, intron 1 of 8)	1	81288283	81307982	19700	1	615156	NM_001034776	10123	ENSBTAG00000001697	TRA2B	transformer 2 beta homolog
chr1	81298795	81299236	442	*	04H3K27ac_BT_peak_1699	72	.	4.94476	9.25272	7.23754	281	Intron (NM_001034776/615156, intron 1 of 8)	1	81288283	81307982	19700	1	615156	NM_001034776	10512	ENSBTAG00000001697	TRA2B	transformer 2 beta homolog
chr1	81299504	81300017	514	*	04H3K27ac_BT_peak_1700	149	.	8.15794	17.4005	14.9812	257	Exon (NM_001034776/615156, exon 2 of 9)	1	81288283	81307982	19700	1	615156	NM_001034776	11221	ENSBTAG00000001697	TRA2B	transformer 2 beta homolog
chr1	81300117	81300372	256	*	04H3K27ac_BT_peak_1701	45	.	4.62568	6.4033	4.5931	177	Intron (NM_001034776/615156, intron 2 of 8)	1	81288283	81307982	19700	1	615156	NM_001034776	11834	ENSBTAG00000001697	TRA2B	transformer 2 beta homolog
chr1	81300722	81301055	334	*	04H3K27ac_BT_peak_1702	54	.	5.00908	7.32583	5.43945	157	Exon (NM_001034776/615156, exon 3 of 9)	1	81288283	81307982	19700	1	615156	NM_001034776	12439	ENSBTAG00000001697	TRA2B	transformer 2 beta homolog
chr1	81301540	81301843	304	*	04H3K27ac_BT_peak_1703	20	.	3.15019	3.62443	2.06336	283	Intron (NM_001034776/615156, intron 3 of 8)	1	81288283	81307982	19700	1	615156	NM_001034776	13257	ENSBTAG00000001697	TRA2B	transformer 2 beta homolog
chr1	81304906	81305400	495	*	04H3K27ac_BT_peak_1704	112	.	7.69286	13.5019	11.2581	128	Exon (NM_001034776/615156, exon 6 of 9)	1	81288283	81307982	19700	1	615156	NM_001034776	16623	ENSBTAG00000001697	TRA2B	transformer 2 beta homolog
chr1	81400938	81401568	631	*	04H3K27ac_BT_peak_1705	158	.	7.02513	18.3387	15.886	200	Promoter (<=1kb)	1	81402116	81571987	169872	1	519028	NM_001192504	-548	ENSBTAG00000007666	IGF2BP2	insulin like growth factor 2 mRNA binding protein 2
chr1	81401779	81402009	231	*	04H3K27ac_BT_peak_1706	81	.	5.96705	10.2513	8.17	119	Promoter (<=1kb)	1	81402116	81571987	169872	1	519028	NM_001192504	-107	ENSBTAG00000007666	IGF2BP2	insulin like growth factor 2 mRNA binding protein 2
chr1	81402108	81404111	2004	*	04H3K27ac_BT_peak_1707	1026	.	29.1279	106.993	102.662	1196	Promoter (<=1kb)	1	81402116	81571987	169872	1	519028	NM_001192504	0	ENSBTAG00000007666	IGF2BP2	insulin like growth factor 2 mRNA binding protein 2
chr1	81404198	81404445	248	*	04H3K27ac_BT_peak_1708	36	.	4.11352	5.32372	3.60195	81	Promoter (2-3kb)	1	81402116	81571987	169872	1	519028	NM_001192504	2082	ENSBTAG00000007666	IGF2BP2	insulin like growth factor 2 mRNA binding protein 2
chr1	81456254	81456838	585	*	04H3K27ac_BT_peak_1709	135	.	7.61646	15.9174	13.5679	423	Intron (NM_001192504/519028, intron 2 of 15)	1	81402116	81571987	169872	1	519028	NM_001192504	54138	ENSBTAG00000007666	IGF2BP2	insulin like growth factor 2 mRNA binding protein 2
chr1	81459545	81460372	828	*	04H3K27ac_BT_peak_1710	210	.	9.74354	23.6967	21.0328	643	Intron (NM_001192504/519028, intron 2 of 15)	1	81402116	81571987	169872	1	519028	NM_001192504	57429	ENSBTAG00000007666	IGF2BP2	insulin like growth factor 2 mRNA binding protein 2
chr1	81478852	81479067	216	*	04H3K27ac_BT_peak_1711	37	.	3.53633	5.46828	3.73372	170	Intron (NM_001192504/519028, intron 2 of 15)	1	81402116	81571987	169872	1	519028	NM_001192504	76736	ENSBTAG00000007666	IGF2BP2	insulin like growth factor 2 mRNA binding protein 2
chr1	81479144	81479379	236	*	04H3K27ac_BT_peak_1712	42	.	4.00315	6.01587	4.23444	71	Intron (NM_001192504/519028, intron 2 of 15)	1	81402116	81571987	169872	1	519028	NM_001192504	77028	ENSBTAG00000007666	IGF2BP2	insulin like growth factor 2 mRNA binding protein 2
chr1	81479600	81480188	589	*	04H3K27ac_BT_peak_1713	35	.	3.39244	5.31046	3.58913	420	Intron (NM_001192504/519028, intron 2 of 15)	1	81402116	81571987	169872	1	519028	NM_001192504	77484	ENSBTAG00000007666	IGF2BP2	insulin like growth factor 2 mRNA binding protein 2
chr1	81498994	81499418	425	*	04H3K27ac_BT_peak_1714	33	.	3.77616	5.08049	3.38194	162	Intron (NM_001192504/519028, intron 2 of 15)	1	81402116	81571987	169872	1	519028	NM_001192504	96878	ENSBTAG00000007666	IGF2BP2	insulin like growth factor 2 mRNA binding protein 2
chr1	81500312	81500641	330	*	04H3K27ac_BT_peak_1715	30	.	2.98352	4.70182	3.03502	138	Intron (NM_001192504/519028, intron 2 of 15)	1	81402116	81571987	169872	1	519028	NM_001192504	98196	ENSBTAG00000007666	IGF2BP2	insulin like growth factor 2 mRNA binding protein 2
chr1	81501964	81502640	677	*	04H3K27ac_BT_peak_1716	58	.	3.76599	7.73977	5.82061	157	Intron (NM_001192504/519028, intron 2 of 15)	1	81402116	81571987	169872	1	519028	NM_001192504	99848	ENSBTAG00000007666	IGF2BP2	insulin like growth factor 2 mRNA binding protein 2
chr1	81503101	81503646	546	*	04H3K27ac_BT_peak_1717	58	.	4.33704	7.7387	5.82061	394	Intron (NM_001192504/519028, intron 2 of 15)	1	81402116	81571987	169872	1	519028	NM_001192504	100985	ENSBTAG00000007666	IGF2BP2	insulin like growth factor 2 mRNA binding protein 2
chr1	81517658	81518538	881	*	04H3K27ac_BT_peak_1718	57	.	4.47529	7.66459	5.75199	720	Intron (NM_001192504/519028, intron 2 of 15)	1	81586790	81621312	34523	2	539639	NM_001191360	102774	ENSBTAG00000001749	SENP2	SUMO specific peptidase 2
chr1	81520852	81521083	232	*	04H3K27ac_BT_peak_1719	81	.	6.12436	10.2318	8.15431	125	Intron (NM_001192504/519028, intron 2 of 15)	1	81586790	81621312	34523	2	539639	NM_001191360	100229	ENSBTAG00000001749	SENP2	SUMO specific peptidase 2
chr1	81525683	81525891	209	*	04H3K27ac_BT_peak_1720	26	.	3.46318	4.33257	2.69884	177	Intron (NM_001192504/519028, intron 2 of 15)	1	81586790	81621312	34523	2	539639	NM_001191360	95421	ENSBTAG00000001749	SENP2	SUMO specific peptidase 2
chr1	81538379	81538626	248	*	04H3K27ac_BT_peak_1721	40	.	3.29651	5.85335	4.09112	175	Exon (NM_001192504/519028, exon 6 of 16)	1	81586790	81621312	34523	2	539639	NM_001191360	82686	ENSBTAG00000001749	SENP2	SUMO specific peptidase 2
chr1	81555496	81555727	232	*	04H3K27ac_BT_peak_1722	42	.	3.49603	6.03765	4.25537	125	Intron (NM_001192504/519028, intron 10 of 15)	1	81586790	81621312	34523	2	539639	NM_001191360	65585	ENSBTAG00000001749	SENP2	SUMO specific peptidase 2
chr1	81560291	81560551	261	*	04H3K27ac_BT_peak_1723	96	.	5.66498	11.8281	9.66114	94	Intron (NM_001192504/519028, intron 12 of 15)	1	81586790	81621312	34523	2	539639	NM_001191360	60761	ENSBTAG00000001749	SENP2	SUMO specific peptidase 2
chr1	81560635	81561885	1251	*	04H3K27ac_BT_peak_1724	66	.	3.34528	8.67725	6.69879	1066	Intron (NM_001192504/519028, intron 12 of 15)	1	81586790	81621312	34523	2	539639	NM_001191360	59427	ENSBTAG00000001749	SENP2	SUMO specific peptidase 2
chr1	81567791	81568274	484	*	04H3K27ac_BT_peak_1725	25	.	2.82703	4.1611	2.54548	76	Intron (NM_001192504/519028, intron 13 of 15)	1	81586790	81621312	34523	2	539639	NM_001191360	53038	ENSBTAG00000001749	SENP2	SUMO specific peptidase 2
chr1	81569634	81571219	1586	*	04H3K27ac_BT_peak_1726	232	.	7.85191	26.0278	23.2849	461	Exon (NM_001192504/519028, exon 14 of 16)	1	81586790	81621312	34523	2	539639	NM_001191360	50093	ENSBTAG00000001749	SENP2	SUMO specific peptidase 2
chr1	81606887	81607103	217	*	04H3K27ac_BT_peak_1727	45	.	4.59946	6.36299	4.55857	72	Intron (NM_001191360/539639, intron 7 of 16)	1	81586790	81621312	34523	2	539639	NM_001191360	14209	ENSBTAG00000001749	SENP2	SUMO specific peptidase 2
chr1	81615654	81615923	270	*	04H3K27ac_BT_peak_1728	45	.	4.62568	6.4033	4.5931	123	Intron (NM_001191360/539639, intron 2 of 16)	1	81586790	81621312	34523	2	539639	NM_001191360	5389	ENSBTAG00000001749	SENP2	SUMO specific peptidase 2
chr1	81620842	81621222	381	*	04H3K27ac_BT_peak_1729	124	.	6.47294	14.7529	12.4491	117	Promoter (<=1kb)	1	81586790	81621312	34523	2	539639	NM_001191360	90	ENSBTAG00000001749	SENP2	SUMO specific peptidase 2
chr1	81696539	81697108	570	*	04H3K27ac_BT_peak_1730	218	.	7.89941	24.5208	21.8307	282	Promoter (<=1kb)	1	81696439	81705118	8680	1	505368	NM_001075200	100	ENSBTAG00000017115	TMEM41A	transmembrane protein 41A
chr1	81707184	81707468	285	*	04H3K27ac_BT_peak_1731	35	.	3.42088	5.25454	3.54882	162	Distal Intergenic	1	81696439	81705118	8680	1	505368	NM_001075200	10745	ENSBTAG00000017115	TMEM41A	transmembrane protein 41A
chr1	81708263	81708644	382	*	04H3K27ac_BT_peak_1732	44	.	4.1341	6.23689	4.44249	187	Distal Intergenic	1	81696439	81705118	8680	1	505368	NM_001075200	11824	ENSBTAG00000017115	TMEM41A	transmembrane protein 41A
chr1	81717476	81718111	636	*	04H3K27ac_BT_peak_1733	165	.	7.59124	18.981	16.5024	197	Intron (NM_001101853/505369, intron 11 of 13)	1	81696439	81705118	8680	1	505368	NM_001075200	21037	ENSBTAG00000017115	TMEM41A	transmembrane protein 41A
chr1	81984297	81984670	374	*	04H3K27ac_BT_peak_1734	41	.	3.58023	5.94584	4.17114	208	Promoter (<=1kb)	1	81984064	82104798	120735	1	615631	NM_001195030	233	ENSBTAG00000005212	C1H3orf70	chromosome 1 C3orf70 homolog
chr1	82106303	82106564	262	*	04H3K27ac_BT_peak_1735	57	.	4.15352	7.69652	5.78174	155	Distal Intergenic	1	81984064	82104798	120735	1	615631	NM_001195030	122239	ENSBTAG00000005212	C1H3orf70	chromosome 1 C3orf70 homolog
chr1	82111081	82111351	271	*	04H3K27ac_BT_peak_1736	39	.	3.45582	5.69361	3.93995	192	Distal Intergenic	1	81984064	82104798	120735	1	615631	NM_001195030	127017	ENSBTAG00000005212	C1H3orf70	chromosome 1 C3orf70 homolog
chr1	82111515	82112298	784	*	04H3K27ac_BT_peak_1737	140	.	6.40645	16.4678	14.0897	529	Distal Intergenic	1	81984064	82104798	120735	1	615631	NM_001195030	127451	ENSBTAG00000005212	C1H3orf70	chromosome 1 C3orf70 homolog
chr1	82113083	82113432	350	*	04H3K27ac_BT_peak_1738	66	.	4.7988	8.61221	6.63532	203	Distal Intergenic	1	81984064	82104798	120735	1	615631	NM_001195030	129019	ENSBTAG00000005212	C1H3orf70	chromosome 1 C3orf70 homolog
chr1	82114025	82114626	602	*	04H3K27ac_BT_peak_1739	165	.	7.14698	19.0673	16.585	202	Distal Intergenic	1	81984064	82104798	120735	1	615631	NM_001195030	129961	ENSBTAG00000005212	C1H3orf70	chromosome 1 C3orf70 homolog
chr1	82115183	82115692	510	*	04H3K27ac_BT_peak_1740	120	.	6.27259	14.3494	12.0642	357	Distal Intergenic	1	81984064	82104798	120735	1	615631	NM_001195030	131119	ENSBTAG00000005212	C1H3orf70	chromosome 1 C3orf70 homolog
chr1	82116436	82116730	295	*	04H3K27ac_BT_peak_1741	70	.	4.07897	9.09299	7.08914	136	Distal Intergenic	1	81984064	82104798	120735	1	615631	NM_001195030	132372	ENSBTAG00000005212	C1H3orf70	chromosome 1 C3orf70 homolog
chr1	82116985	82117251	267	*	04H3K27ac_BT_peak_1742	35	.	3.14002	5.26629	3.5565	221	Distal Intergenic	1	81984064	82104798	120735	1	615631	NM_001195030	132921	ENSBTAG00000005212	C1H3orf70	chromosome 1 C3orf70 homolog
[truncated: 92,897 more rows]

[truncated: 1 more sheets: H3K27ac_CO_peaks_annotation]
