# Supplementary material for: Genome-Wide Acetylation Modification of H3K27ac in Bovine Rumen Cell Following Butyrate Exposure
Source: Biomolecules. 2023 Jul 16;13(7):1137. doi: 10.3390/biom13071137 (PMC10377523; doi:10.3390/biom13071137)
Supplement: Supplementary file 1 [file biomolecules-13-01137-s001.zip › Supplementary Table/Supplementary Table2.xlsx]

## Sheet: up_DEGs
ENSEMBL	SYMBOL	butyrate	control	log2FoldChange	padj
ENSBTAG00000020638	TIMP3	60140.3	19800.3	1.6028	0
ENSBTAG00000021013	TUBB4A	3141.11	68.473	5.51638	0
ENSBTAG00000006716	PTGS1	4269.36	514.472	3.05345	0
ENSBTAG00000016208	TGM2	3441.6	450.882	2.93269	0
ENSBTAG00000004905	KRT19	24489	4436.97	2.4645	0
ENSBTAG00000038662	GJB6	2022.97	159.097	3.66805	2.82e-273
ENSBTAG00000021377	S100A14	3165.3	529.977	2.57893	1.51e-261
ENSBTAG00000009495	BCAM	2743.24	292.715	3.22757	9.1e-253
ENSBTAG00000017482	ISYNA1	1884.91	155.294	3.59904	1.33e-241
ENSBTAG00000004014	FBLN2	14737.9	3928.42	1.90765	2.94e-239
ENSBTAG00000023907	COL18A1	4380.74	864.06	2.34068	1.15e-231
ENSBTAG00000020060	TXNIP	2942.61	632.569	2.21849	6.54e-230
ENSBTAG00000019150	PLD3	5159.11	1160.46	2.15314	2.71e-221
ENSBTAG00000046587	CST6	1932.72	154.322	3.64778	2.09e-212
ENSBTAG00000017448	EFEMP1	11581.8	4353.41	1.41137	8.11e-194
ENSBTAG00000004275	DKK3	5081.85	1639.85	1.63153	5.6e-193
ENSBTAG00000013099	ALDOC	1587.1	145.43	3.45088	1.21e-192
ENSBTAG00000013462	L1CAM	1572.48	14.6161	6.73287	2.31e-185
ENSBTAG00000044073	CD248	1338.91	173.012	2.95437	3.6e-182
ENSBTAG00000021499	PSAP	30254.6	11490.5	1.3968	1.21e-181
ENSBTAG00000020747	ASS1	1743.34	300.501	2.53604	3.99e-180
ENSBTAG00000014969	CILP2	1069.97	48.7713	4.45859	6.97e-180
ENSBTAG00000027407	TNFRSF6B	3907.8	676.246	2.53156	7.8e-179
ENSBTAG00000008931	CREG1	4334.32	1265.42	1.77593	4.03e-176
ENSBTAG00000016819	FABP3	14386.9	5598.18	1.36186	1.6e-174
ENSBTAG00000011184	FTH1	47754.5	20423.1	1.2255	2.51e-162
ENSBTAG00000000434	CRYAB	1809.24	210.878	3.09998	1.05e-161
ENSBTAG00000000177	MSLN	7635.68	2585.7	1.56226	4.17e-161
ENSBTAG00000010484	LRRN4CL	2657.7	599.748	2.14844	8.77e-160
ENSBTAG00000014642	NAPRT	1033.2	92.2038	3.48479	2.28e-159
ENSBTAG00000050986	PXDN	10693.9	4052.15	1.40034	1.55e-157
ENSBTAG00000017363	SAT1	11511.2	3840.87	1.5836	1.35e-151
ENSBTAG00000003014	TRPV2	885.872	75.5227	3.54656	3.36e-150
ENSBTAG00000004112	GAMT	1374.44	239.843	2.51747	1.27e-149
ENSBTAG00000016658	ABHD4	2752.8	829.15	1.73087	3.6e-146
ENSBTAG00000013103	COL1A1	66039.1	30435.4	1.11761	5.35e-145
ENSBTAG00000019700	PC	4728.37	1460.07	1.69601	2.38e-142
ENSBTAG00000010899	TIMP2	26223.5	9655.17	1.44153	2.81e-138
ENSBTAG00000000279	RAB26	759.851	39.1654	4.2704	2.82e-137
ENSBTAG00000017258	ACSL3	6022.55	2478.31	1.28091	4.41e-137
ENSBTAG00000020895	LOXL4	2470.02	670.941	1.88123	4.6e-137
ENSBTAG00000001244	PLAT	40179.8	15379	1.38559	5.32e-136
ENSBTAG00000017846	F11R	2360.36	740.308	1.67286	5.93e-135
ENSBTAG00000015996	GPC1	7252.09	2493.49	1.5404	1.44e-133
ENSBTAG00000012897	ITGA7	1304.48	220.295	2.56734	4.36e-132
ENSBTAG00000009014	UPK1B	798.116	62.7367	3.66344	8.81e-132
ENSBTAG00000010123	APOE	749.226	29.8638	4.64748	5.64e-131
ENSBTAG00000012630	PAMR1	728.377	58.4243	3.63836	3.06e-130
ENSBTAG00000000598	CST3	9217.12	3427.23	1.42741	9.62e-130
ENSBTAG00000007698	TMEM59L	796.296	31.1812	4.68514	2.67e-128
ENSBTAG00000001228	CEND1	814.771	73.6564	3.46392	3.35e-127
ENSBTAG00000015254	GLB1	4862.12	1849.74	1.39415	1.47e-125
ENSBTAG00000012052	PADI4	1709.78	430.056	1.99071	1.04e-124
ENSBTAG00000000317	MAPK8IP1	914.668	111.449	3.03749	2.45e-124
ENSBTAG00000051845	LOC618541	701.716	33.6456	4.39747	7.83e-124
ENSBTAG00000005710	NCAM1	2987.98	859.011	1.79872	2.3e-123
ENSBTAG00000005034	CAPN5	784.361	63.2178	3.63966	3.33e-123
ENSBTAG00000038141	ADGRG1	6790.94	2519.69	1.43057	1.13e-122
ENSBTAG00000021964	CDH17	1229.79	182.208	2.75104	2.55e-121
ENSBTAG00000000140	EPHX1	1111.87	166.91	2.73461	5.42e-121
ENSBTAG00000008300	FN1	413817	162444	1.34905	8.64e-120
ENSBTAG00000002717	INA	1151.84	163.271	2.81736	8.71e-120
ENSBTAG00000002977	ECE1	1731.09	472.741	1.87132	1.55e-119
ENSBTAG00000013152	NIPSNAP1	3599.48	1323.4	1.44305	6.63e-117
ENSBTAG00000045754	SMIM1	898.667	101.688	3.14228	3.41e-116
ENSBTAG00000001000	CA13	883.092	116.017	2.9323	4.56e-116
ENSBTAG00000003806	ECM1	1272.2	240.615	2.40544	2.88e-114
ENSBTAG00000011224	CITED2	3144.27	1063.32	1.56413	5.73e-114
ENSBTAG00000001517	KRT18	2984.71	872.861	1.77348	1.05e-113
ENSBTAG00000017425	GJB2	4869.05	1850.47	1.39538	2.29e-112
ENSBTAG00000016165	KRT7	22488.5	10721.4	1.06876	5.88e-112
ENSBTAG00000007622	CTSD	11336.6	5265.9	1.10633	4.3e-109
ENSBTAG00000005069	TM7SF2	3431.12	1169.71	1.55283	6.44e-109
ENSBTAG00000015043	MFNG	2065.89	691.306	1.57985	1.89e-108
ENSBTAG00000046307	CEBPD	5076.62	2175.69	1.22284	2.78e-107
ENSBTAG00000019915	GSN	6833.12	2785.53	1.29487	9.13e-107
ENSBTAG00000014912	FMOD	6124.47	2646	1.21065	2.15e-106
ENSBTAG00000010994	CTSF	1403.21	365.619	1.94082	1.32e-105
ENSBTAG00000007583	KRT14	7120.79	848.115	3.06987	1.91e-103
ENSBTAG00000010663	ADAM15	1395.43	354.025	1.98067	2.22e-103
ENSBTAG00000000483	HYAL1	761.34	108.855	2.80681	4.95e-103
ENSBTAG00000002402	IGF2R	3101.15	858.683	1.8531	4.39e-102
ENSBTAG00000035998	CKB	6897.09	2995.4	1.20372	4.34e-101
ENSBTAG00000001151	APLP1	921.484	165.624	2.47636	2.02e-100
ENSBTAG00000007369	PDLIM2	2090.04	599.637	1.80188	1.49e-99
ENSBTAG00000008743	ALDH2	2750.67	974.278	1.4979	2.13e-99
ENSBTAG00000019269	COL6A2	3562.93	1387.6	1.3614	4.34e-99
ENSBTAG00000006287	NEDD9	3436.67	1358.44	1.33898	5.2e-98
ENSBTAG00000047676	PRODH	1025.89	133.75	2.94132	5.44e-98
ENSBTAG00000027513	CXCL2	743.913	113.188	2.71766	1.19e-97
ENSBTAG00000019627	THY1	1645.51	360.084	2.19306	1.93e-97
ENSBTAG00000008340	ATOX1	3153.11	1272.57	1.30953	4.97e-96
ENSBTAG00000009960	FLOT1	2630.61	975.543	1.43153	1.57e-95
ENSBTAG00000014354	FXYD6	1117.67	287.655	1.95758	2.03e-95
ENSBTAG00000003832	MFAP2	633.485	84.9234	2.90037	7.18e-94
ENSBTAG00000018810	THBS2	1885.48	523.62	1.84711	1.93e-93
ENSBTAG00000016053	ARSA	880.587	130.025	2.76125	2.16e-92
ENSBTAG00000007502	CKMT1A	532.071	14.8985	5.16757	2.7e-92
ENSBTAG00000018082	QPRT	721.088	80.3363	3.16465	2.75e-92
ENSBTAG00000016168	APLP2	9752.33	4342.31	1.16736	3.36e-92
ENSBTAG00000009812	CXCL5	2776.61	1145.33	1.27754	1.57e-90
ENSBTAG00000003994	IGFBP3	1548.1	303.933	2.3504	2.23e-89
ENSBTAG00000000828	CAPN6	498.705	35.1733	3.83591	1.37e-88
ENSBTAG00000019927	CYB5R1	2849.5	921.521	1.62881	3.62e-88
ENSBTAG00000023730	TUBB3	3772.75	1410.19	1.42033	1.46e-86
ENSBTAG00000007036	SLC17A7	770.707	6.22666	6.94786	1.08e-85
ENSBTAG00000022244	ACTN3	921.16	209.304	2.13766	1.09e-85
ENSBTAG00000004261	SPON2	570.992	77.6617	2.87961	4.3e-84
ENSBTAG00000001191	CCL17	692.528	73.1048	3.2461	7.46e-84
ENSBTAG00000005377	SOSTDC1	980.899	227.21	2.11053	9.91e-84
ENSBTAG00000018364	TMEM132A	1003.65	257.696	1.96101	1.03e-83
ENSBTAG00000020203	TMEM151A	464.393	31.7027	3.86705	1.18e-83
ENSBTAG00000021215	VWA5A	697.3	94.9242	2.87962	1.66e-83
ENSBTAG00000000599	CCNI	2578.03	1012.02	1.34869	1.46e-81
ENSBTAG00000016467	SLC22A17	1393.77	452.97	1.62219	2.46e-81
ENSBTAG00000016254	HDAC5	1215.74	365.142	1.73655	4.41e-81
ENSBTAG00000006160	SUOX	1060.13	284.072	1.90209	3.33e-80
ENSBTAG00000021282	SGCE	545.428	70.1917	2.95563	6.68e-80
ENSBTAG00000003923	GPBAR1	502.465	47.9588	3.39478	1.73e-79
ENSBTAG00000009982	IGSF8	910.589	136.623	2.73962	5.22e-79
ENSBTAG00000010956	SCARB2	4370.11	1793.71	1.28417	7.37e-79
ENSBTAG00000011209	SYT11	899.081	224.296	2.00359	9.6e-79
ENSBTAG00000009733	FBP1	467.986	22.8667	4.34898	3.85e-78
ENSBTAG00000010242	LAMP1	4885.65	2256.88	1.11435	6.2e-78
ENSBTAG00000008102	CRTAC1	593.312	65.2272	3.1879	1.05e-77
ENSBTAG00000038139	CERCAM	867.41	209.657	2.05001	1.49e-77
ENSBTAG00000007244	NID1	485.011	56.5905	3.09484	1.5e-77
ENSBTAG00000054234	LGALS7	545.463	69.476	2.97888	7.29e-77
ENSBTAG00000008756	ELF3	488.406	12.9505	5.21991	1.64e-76
ENSBTAG00000017369	MAMDC2	3661.83	1518.87	1.26927	5.06e-76
ENSBTAG00000038929	BCAS4	1352.46	406.899	1.73425	6.41e-76
ENSBTAG00000007353	DLX4	402.82	23.0956	4.12888	1.71e-75
ENSBTAG00000013301	GGT7	449.347	10.4129	5.41896	6.39e-75
ENSBTAG00000037377	ABHD14B	2125.02	758.904	1.4869	1.16e-74
ENSBTAG00000001139	ACHE	522.932	6.90843	6.24285	1.59e-74
ENSBTAG00000002554	TCAF1	1133.52	329.431	1.78456	1.91e-74
ENSBTAG00000015050	HCN2	455.606	47.0015	3.27646	2.43e-74
ENSBTAG00000037778	CXCL3	884.405	194.837	2.18473	7.63e-73
ENSBTAG00000027569	APBB2	2579.63	971.874	1.40844	8.21e-73
ENSBTAG00000019674	CLIP3	1006.23	273.669	1.87786	1.82e-72
ENSBTAG00000015059	MMP13	800.544	134.976	2.56685	4.92e-72
ENSBTAG00000047827	RENBP	903.38	236.326	1.93661	8.66e-72
ENSBTAG00000002176	NSMCE1	1623.85	596.195	1.44654	1.93e-71
ENSBTAG00000046263	ADAMTSL5	1206.42	375.797	1.68253	2.26e-71
ENSBTAG00000005586	GATM	767.281	182.825	2.0697	4.09e-71
ENSBTAG00000015426	PDLIM4	1292.83	392.342	1.71919	3.42e-70
ENSBTAG00000017040	LY6E	398.818	32.8907	3.60123	4.67e-69
ENSBTAG00000026278	CLDN4	587.576	56.1966	3.38258	4.67e-69
ENSBTAG00000031777	GDPD5	816.784	207.761	1.97744	5.55e-69
ENSBTAG00000018823	GRN	3940.65	1448.33	1.4445	7.75e-69
ENSBTAG00000008185	RTN2	1223.89	371.86	1.7193	1.61e-68
ENSBTAG00000002628	SLC44A2	3272.7	1556.63	1.07251	3.92e-68
ENSBTAG00000020852	SLC16A11	403.727	45.5789	3.14498	2.94e-67
ENSBTAG00000020198	METRN	632.799	135.624	2.22192	3.71e-67
ENSBTAG00000005630	VWA7	505.854	58.1735	3.11574	5.93e-67
ENSBTAG00000034138	LOC786974	590.025	105.338	2.48718	9.55e-67
ENSBTAG00000017007	TRIB3	597.346	122.726	2.28165	1.06e-66
ENSBTAG00000019910	SDCBP	2239.43	884.111	1.34089	1.16e-66
ENSBTAG00000005765	SYNGR1	523.705	96.4216	2.43963	1.31e-66
ENSBTAG00000015829	ENPP5	393.268	42.982	3.19242	6.34e-66
ENSBTAG00000004896	ABLIM3	487.5	84.4363	2.52915	8.03e-66
ENSBTAG00000038112	LOC100850276	878.971	232.026	1.92345	1.6e-65
ENSBTAG00000009223	SFN	1948.5	840.698	1.21266	7.37e-65
ENSBTAG00000032304	ACY1	2271.93	894.686	1.34513	1.15e-64
ENSBTAG00000031800	PPDPF	2634.98	1083.83	1.28207	2.15e-64
ENSBTAG00000008966	TSPAN7	2475.57	1132.79	1.12832	4.69e-64
ENSBTAG00000006082	DNASE2	1866.88	750.47	1.31373	5.65e-64
ENSBTAG00000017797	LY75	365.452	26.9379	3.74862	6.06e-64
ENSBTAG00000000585	LY6G6C	455.383	67.1351	2.75893	9.06e-64
ENSBTAG00000008331	TMEM54	474.577	81.5825	2.53744	1.35e-63
ENSBTAG00000013726	RNPEP	1570.67	579.043	1.44126	2.24e-63
ENSBTAG00000047998	COL5A1	5741.74	2725.15	1.07531	2.83e-63
ENSBTAG00000026266	MYL12B	1129.53	380.503	1.57081	2.96e-63
ENSBTAG00000001188	ROM1	444.217	55.1561	3.00936	3e-63
ENSBTAG00000032617	FBXO44	344.806	21.6242	3.99185	3.14e-63
ENSBTAG00000037673	GSTM1	667.475	163.413	2.03048	3.16e-63
ENSBTAG00000000603	JAM2	550.714	116.081	2.24664	3.7e-63
ENSBTAG00000007814	WWTR1	1489.58	599.547	1.31366	7.69e-63
ENSBTAG00000001842	GSTM3	402.652	55.205	2.86617	3.8e-62
ENSBTAG00000016588	PGAP6	637.118	136.701	2.22374	4.95e-62
ENSBTAG00000000224	TSPAN15	759.207	193.032	1.97742	2.92e-61
ENSBTAG00000048059	TMEM86A	928.86	219.331	2.0807	4.47e-61
ENSBTAG00000000161	TMEM40	318.743	12.8623	4.63556	6.12e-61
ENSBTAG00000032331	SLC48A1	527.716	95.5667	2.46508	1.68e-60
ENSBTAG00000048125	ENTPD2	459.561	55.9489	3.04418	2.04e-60
ENSBTAG00000034680	FAM131C	323.818	16.4476	4.3001	2.17e-60
ENSBTAG00000017461	SLC16A3	327.728	14.6043	4.49986	2.91e-60
ENSBTAG00000030669	FGGY	434.262	59.5507	2.86749	2.95e-60
ENSBTAG00000010175	COL8A2	344.412	36.0694	3.25333	9.53e-59
ENSBTAG00000007554	IFI6	301.823	12.7709	4.55858	9.6e-59
ENSBTAG00000000181	SUSD3	363.34	37.7035	3.2669	1.49e-58
ENSBTAG00000006326	ALDH1L2	975.066	274.046	1.83092	1.71e-58
ENSBTAG00000015368	SEPTIN4	540.602	121.336	2.15604	3.28e-58
ENSBTAG00000011538	KIF1A	450.36	4.67568	6.61157	1.89e-57
ENSBTAG00000047958	DPP7	1063.87	316.601	1.74891	2.56e-57
ENSBTAG00000010992	CTSH	1945.03	860.624	1.17625	4.16e-57
ENSBTAG00000051956	GUCA1A	400.162	47.4858	3.07275	4.45e-57
ENSBTAG00000016881	ANPEP	628.706	146.965	2.09378	5.04e-57
ENSBTAG00000055207	SCD	7002.77	3249.7	1.10739	5.3e-57
ENSBTAG00000005280	ADA	858.798	253.441	1.76047	6.63e-57
ENSBTAG00000013928	WFDC2	807.292	240.75	1.7479	7.67e-57
ENSBTAG00000052397	LOC100139916	312.624	9.0507	5.13517	1.14e-56
ENSBTAG00000000745	AQP1	2341.84	84.4908	4.78992	6.16e-56
ENSBTAG00000005574	CLU	6828.87	3266.57	1.0641	7.93e-56
ENSBTAG00000005448	LOC521224	497.722	105.441	2.23869	1.33e-55
ENSBTAG00000052791	JUND	3826.71	1820.36	1.07232	3.27e-55
ENSBTAG00000009124	FEZ1	941.853	317.323	1.57075	1.05e-54
ENSBTAG00000015016	CALCOCO1	1859.89	635.848	1.54961	1.08e-54
ENSBTAG00000052055	PRSS35	429.881	79.183	2.43999	1.7e-54
ENSBTAG00000046328	XG	674.073	170.164	1.98648	1.94e-54
ENSBTAG00000004269	SGK1	1590.75	592.08	1.4255	1.97e-54
ENSBTAG00000032774	ADIRF	760.871	217.25	1.8106	5.81e-54
ENSBTAG00000006241	MAN2B1	1425.43	495.077	1.52728	8.01e-54
ENSBTAG00000000644	S100A5	297.303	23.3072	3.67217	2.66e-53
ENSBTAG00000037726	PLCD1	1879.75	862.173	1.12545	3e-53
ENSBTAG00000015512	HEXB	1943.32	825.552	1.23432	6.25e-53
ENSBTAG00000036028	BEX2	269.977	17.7555	3.92715	6.31e-53
ENSBTAG00000014090	ARID5A	937.176	307.674	1.60842	6.15e-52
ENSBTAG00000018622	PCBP4	1765.61	783.142	1.17178	8.25e-52
ENSBTAG00000003947	SSBP4	554.795	125.079	2.14699	8.99e-52
ENSBTAG00000016514	CPE	328.832	39.5496	3.05888	2.48e-51
ENSBTAG00000039425	KRT6A	7454.06	3690.83	1.01421	4e-51
ENSBTAG00000013663	CMSS1	621.761	149.967	2.05243	4.77e-51
ENSBTAG00000010303	ICAM1	1081.01	342.834	1.65576	5.86e-51
ENSBTAG00000001473	ARVCF	1016.48	322.223	1.65864	7.08e-51
ENSBTAG00000013191	AGRN	1662.37	658.164	1.33851	1.32e-50
ENSBTAG00000004903	KRT15	616.654	118.011	2.38956	1.85e-50
ENSBTAG00000037558	GRO1	390.169	72.4678	2.43057	1.87e-50
ENSBTAG00000004552	PBXIP1	1098.77	409.297	1.42417	1.98e-50
ENSBTAG00000000405	VKORC1	2124.82	869.248	1.28981	2.49e-50
ENSBTAG00000040298	GSTT1	920.879	314.722	1.54969	4.31e-50
ENSBTAG00000017943	GALNT6	257.882	15.4081	4.06206	4.42e-50
ENSBTAG00000021764	GLRB	281.104	27.1905	3.36642	4.58e-50
ENSBTAG00000020766	ABCA7	268.837	10.0679	4.72505	4.78e-50
ENSBTAG00000005999	FSD1	298.038	35.4557	3.07047	1e-49
ENSBTAG00000017160	TBC1D7	798.335	264.764	1.59069	1.66e-49
ENSBTAG00000000163	DDIT4	2279.65	1099.06	1.05201	2.38e-49
ENSBTAG00000000357	PRAG1	821.462	269.735	1.60833	3.71e-49
ENSBTAG00000021857	ARHGAP21	2209.39	888.469	1.315	5.43e-49
ENSBTAG00000017604	RAB13	1394.03	563.37	1.30723	7.72e-49
ENSBTAG00000020617	TSC2	1641.93	770.112	1.09221	8.21e-49
ENSBTAG00000003403	PADI2	248.29	14.2062	4.13355	2.96e-48
ENSBTAG00000009037	GALNT12	680.81	212.534	1.67857	3.83e-48
ENSBTAG00000054481	TMEM92	261.744	13.0588	4.31829	4.37e-48
ENSBTAG00000046140	NPDC1	558.709	113.825	2.29648	4.5e-48
ENSBTAG00000012518	PCDH1	248.579	18.3925	3.75603	9.94e-48
ENSBTAG00000010482	PITPNM1	799.376	256.181	1.64057	2.13e-47
ENSBTAG00000000570	RET	271.191	18.987	3.83312	2.3e-47
ENSBTAG00000001822	SNX10	340.676	43.2032	2.96915	2.39e-47
ENSBTAG00000004635	LLGL1	1778.22	731.568	1.28225	3.05e-47
ENSBTAG00000021829	GM2A	347.871	49.6122	2.80468	3.45e-47
ENSBTAG00000013007	FAM210B	1746.97	778.091	1.16805	3.73e-47
ENSBTAG00000020455	ITPR1	608.791	177.971	1.77332	3.98e-47
ENSBTAG00000015739	MRC2	757.138	254.74	1.57116	7.77e-47
ENSBTAG00000006081	PPM1J	258.289	18.0717	3.8555	1.75e-46
ENSBTAG00000004840	C1S	367.989	37.428	3.29713	1.88e-46
ENSBTAG00000000429	DGCR2	2725	1323.1	1.04321	2.59e-46
ENSBTAG00000010657	ADGRB2	248.47	11.74	4.39349	3.22e-46
ENSBTAG00000011274	ENO2	392.254	69.4623	2.49948	6.75e-46
ENSBTAG00000007746	AHR	795.94	278.691	1.51484	1.14e-45
ENSBTAG00000030335	ALDH4A1	2860.55	1259.73	1.18414	1.27e-45
ENSBTAG00000005711	NSG1	258.226	21.6529	3.58952	2.79e-45
ENSBTAG00000021160	AP1M2	258.923	14.288	4.16797	1.41e-44
ENSBTAG00000051567	CDKN2B	516.905	144.426	1.8404	4.37e-44
ENSBTAG00000018271	SLC38A10	2823.3	1311.18	1.10714	7.68e-44
ENSBTAG00000048655	NT5E	828.001	298.659	1.46922	9.22e-44
ENSBTAG00000017280	C3	244.036	20.9479	3.55457	9.89e-44
ENSBTAG00000032613	SCG5	245.963	21.5204	3.50643	1.14e-43
ENSBTAG00000045902	EPHB2	1046.25	424.511	1.30252	1.5e-43
ENSBTAG00000008411	PLEKHO2	809.831	309.802	1.38669	1.75e-43
ENSBTAG00000024663	LAD1	1007.46	402.747	1.32437	2.21e-43
ENSBTAG00000008309	ATP13A2	1133.55	425.942	1.41455	2.67e-43
ENSBTAG00000033186	OXCT1	2008.81	941.567	1.09262	2.77e-43
ENSBTAG00000018252	ARRDC4	653.846	203.826	1.6815	3.99e-43
ENSBTAG00000010135	PEDS1	2252.73	1046.77	1.10611	5.59e-43
ENSBTAG00000023169	NINL	855.353	313.88	1.44714	5.89e-43
ENSBTAG00000011463	MID1IP1	1559.12	535.167	1.5436	6.44e-43
ENSBTAG00000015195	NPC1	746.993	239.631	1.64068	7.91e-43
ENSBTAG00000017868	DHX40	1865.69	908.228	1.03781	8.37e-43
ENSBTAG00000014615	SLC26A2	685.186	221.546	1.62824	9.91e-43
ENSBTAG00000010069	EGR1	1020.43	286.69	1.83024	1.41e-42
ENSBTAG00000002770	TCN2	1175.08	491.2	1.2601	2.28e-42
ENSBTAG00000013250	PCSK1N	2670.87	1054.14	1.34167	3.48e-42
ENSBTAG00000013235	TINAGL1	1501.91	710.615	1.07957	4.83e-42
ENSBTAG00000019014	MAGEF1	898.822	356.289	1.33491	8.18e-42
ENSBTAG00000007223	FBXO2	227.269	14.6586	3.9452	1.43e-41
ENSBTAG00000002311	REEP6	231.997	21.7645	3.41801	1.62e-41
ENSBTAG00000043553	GPX3	229.819	19.0656	3.59233	1.67e-41
ENSBTAG00000020344	SLC44A3	290.537	37.1606	2.97572	1.88e-41
ENSBTAG00000031252	CD82	1143.53	406.2	1.49375	2.44e-41
ENSBTAG00000021307	BNIP3L	1164.18	522.788	1.15608	5.51e-41
ENSBTAG00000012387	PAM	1957.2	977.553	1.00142	7.64e-41
ENSBTAG00000012708	SERPINI1	287.474	36.7658	2.96623	1.6e-40
ENSBTAG00000002593	GDAP1L1	914.26	341.566	1.42262	2.25e-40
ENSBTAG00000005716	CRABP2	1310.55	586.549	1.15981	6.38e-40
ENSBTAG00000031849	TMEM119	198.038	10.5637	4.2335	6.65e-40
ENSBTAG00000054330	TUBB2B	1388.58	563.704	1.30166	1.17e-39
ENSBTAG00000017951	POLD4	608.127	206.639	1.55833	1.54e-39
ENSBTAG00000018887	IPO13	1561.51	709.472	1.13868	2.22e-39
ENSBTAG00000019812	MCRIP1	1479.93	615.194	1.26693	2.29e-39
ENSBTAG00000021945	NID2	569.647	176.485	1.68949	2.72e-39
ENSBTAG00000015562	PLBD1	256.557	31.157	3.0391	3.79e-39
ENSBTAG00000031395	C6H4orf48	349.373	51.4149	2.75832	8.25e-39
ENSBTAG00000008997	ENG	236.318	18.6402	3.65995	8.31e-39
ENSBTAG00000016267	SERPING1	203.382	13.9526	3.8778	9.65e-39
ENSBTAG00000017810	EFHC1	477.353	109.229	2.12636	1.52e-38
ENSBTAG00000012265	VWF	263.033	34.7766	2.91669	1.54e-38
ENSBTAG00000051030	CYP2J2	197.468	13.099	3.90969	1.59e-38
ENSBTAG00000008541	MGST1	1556.61	770.176	1.01584	2.77e-38
ENSBTAG00000004004	CSDC2	370.049	86.5917	2.09707	3.07e-38
ENSBTAG00000007348	STRA6	307.061	63.4747	2.27465	7.16e-38
ENSBTAG00000013465	NXPE3	687.192	261.176	1.39519	1.86e-37
ENSBTAG00000002580	MYH14	255.901	24.1146	3.42436	2.26e-37
ENSBTAG00000006073	PODNL1	221.619	21.4437	3.35857	2.32e-37
ENSBTAG00000008129	CLSTN3	474.543	1.96406	7.91161	2.88e-37
ENSBTAG00000007884	SREBF1	1591.27	730.886	1.12247	5.76e-37
ENSBTAG00000004787	METRNL	552.133	180.548	1.61357	5.92e-37
ENSBTAG00000039483	DSG3	896.989	362.114	1.3077	6.95e-37
ENSBTAG00000009569	DOCK6	1032.5	372.556	1.47028	1.48e-36
ENSBTAG00000013479	SLC9A3R2	200.605	21.0955	3.25225	2.34e-36
ENSBTAG00000000160	CBS	917.03	391.731	1.22555	3.17e-36
ENSBTAG00000019822	TPPP3	450.284	129.231	1.79762	4.34e-36
ENSBTAG00000048906	AHNAK2	408.064	97.8107	2.06046	5.37e-36
ENSBTAG00000011798	STK38L	2681.57	1282.13	1.06407	9.54e-36
ENSBTAG00000002069	BOLA	660.321	210.612	1.6483	1.21e-35
ENSBTAG00000011726	CRYL1	1304.69	623.586	1.06599	1.39e-35
ENSBTAG00000015655	APBB1	216.753	22.1575	3.28172	1.46e-35
ENSBTAG00000031752	TMEM256	978.243	454.673	1.10543	2.22e-35
ENSBTAG00000017746	SLIT3	222.381	27.8024	2.99547	2.84e-35
ENSBTAG00000015865	CAPN14	292.608	61.3046	2.25251	3.25e-35
ENSBTAG00000009047	YPEL3	619.443	211.767	1.55103	5.45e-35
ENSBTAG00000015938	ARAP3	183.239	5.78615	4.95659	5.84e-35
ENSBTAG00000004019	PMEL	254.324	45.2307	2.49503	8.1e-35
ENSBTAG00000013147	NEFH	411.096	93.0726	2.14187	1.54e-34
ENSBTAG00000030278	EGFL7	186.554	11.4164	4.02245	2.08e-34
ENSBTAG00000001481	IGSF9	321.804	74.908	2.10279	2.56e-34
ENSBTAG00000008091	SELENBP1	659.743	204.664	1.69004	4.03e-34
ENSBTAG00000013614	TMEM38A	195.637	20.3863	3.26329	5.32e-34
ENSBTAG00000044158	LDLRAD3	556.474	197.669	1.49389	6.11e-34
ENSBTAG00000022294	FADS1	738.921	250.789	1.55751	1.02e-33
ENSBTAG00000017616	ADSS1	179.983	14.2679	3.66645	1.32e-33
ENSBTAG00000012919	MMP15	220.184	26.0184	3.08339	1.51e-33
ENSBTAG00000012054	LOC508879	198.457	19.1228	3.37905	1.71e-33
ENSBTAG00000008827	SPOCK2	183.372	4.99512	5.21417	1.86e-33
ENSBTAG00000003313	TNFRSF9	209.37	27.9889	2.90517	2.4e-33
ENSBTAG00000013320	TSPAN1	195.644	9.99663	4.30634	2.48e-33
ENSBTAG00000019036	ARHGAP28	454.094	135.476	1.74481	5.31e-33
ENSBTAG00000027409	SLC4A11	192.274	3.94729	5.60628	6.47e-33
ENSBTAG00000019722	GUCY2C	188.052	19.4659	3.2761	6.87e-33
ENSBTAG00000002127	TCP11L2	350.828	81.0662	2.11251	8.05e-33
ENSBTAG00000039509	GPRC5A	2148.21	930.697	1.20727	8.08e-33
ENSBTAG00000008587	GSTT2	187.725	5.90083	4.98986	8.81e-33
ENSBTAG00000015498	ELOVL4	428.546	113.303	1.91533	9.2e-33
ENSBTAG00000052665	CYP3A4	4969.34	1306.81	1.92696	9.38e-33
ENSBTAG00000003155	IFI27L2	567.758	196.158	1.53536	1.35e-32
ENSBTAG00000006135	MAP1LC3A	1799.42	845.085	1.09089	1.5e-32
ENSBTAG00000014538	HPCAL4	195.455	3.59589	5.75638	1.57e-32
ENSBTAG00000051245	SOX4	520.969	145.967	1.83887	1.9e-32
ENSBTAG00000007648	NET1	1144.69	552.45	1.05096	3.24e-32
ENSBTAG00000031737	TMEM102	161.541	10.1698	3.988	3.91e-32
ENSBTAG00000008849	SORT1	784.398	308.565	1.34661	4.36e-32
ENSBTAG00000014821	SLC7A7	257.343	47.2025	2.44517	9.33e-32
ENSBTAG00000002178	PPL	806.371	264.424	1.60697	9.91e-32
ENSBTAG00000011759	C1QL1	161.116	8.52747	4.23802	1.02e-31
ENSBTAG00000017864	PRPH	213.103	2.89307	6.17321	1.15e-31
ENSBTAG00000021416	PRXL2A	912.352	395.601	1.20645	1.61e-31
ENSBTAG00000010508	BLVRB	1302.68	637.413	1.0318	1.76e-31
ENSBTAG00000017584	PLCG1	708.799	302.605	1.22725	2.14e-31
ENSBTAG00000012186	DKKL1	393.15	113.037	1.79889	2.49e-31
ENSBTAG00000018413	TENT5B	1442.37	720.901	1.00143	2.84e-31
ENSBTAG00000020318	DBNDD1	410.069	103.491	1.98851	6.48e-31
ENSBTAG00000000795	NMNAT2	232.12	38.1993	2.60567	6.76e-31
ENSBTAG00000010987	NFKBIZ	731.976	304.995	1.2616	6.82e-31
ENSBTAG00000015241	EPHX2	159.405	8.54213	4.22184	6.97e-31
ENSBTAG00000015636	SHFL	226.854	39.0772	2.53751	9.94e-31
ENSBTAG00000022632	TCTA	976.227	429.516	1.18538	1.09e-30
ENSBTAG00000009366	ARF5	514.307	188.724	1.44675	1.24e-30
ENSBTAG00000037811	CCL2	279.358	48.8298	2.51261	1.39e-30
ENSBTAG00000016571	FAM234A	863.961	371.68	1.21666	1.51e-30
ENSBTAG00000008654	HOOK2	349.966	91.1674	1.94248	1.95e-30
ENSBTAG00000000667	APOL3	162.679	4.2329	5.25192	2.89e-30
ENSBTAG00000010667	PIK3IP1	575.173	215.297	1.41837	3.31e-30
ENSBTAG00000008376	SMRP1	154.594	6.89977	4.48485	3.33e-30
ENSBTAG00000016352	STX10	534.886	203.651	1.39474	3.56e-30
ENSBTAG00000001120	CORO6	308.843	67.9265	2.18123	8.24e-30
ENSBTAG00000010637	ARSG	406.595	117.926	1.78578	9.25e-30
ENSBTAG00000006419	TNNT1	227.973	2.35156	6.62905	9.76e-30
ENSBTAG00000013096	UNC119	343.714	94.4042	1.86266	1.06e-29
ENSBTAG00000003496	AIG1	279.903	67.1204	2.05657	1.37e-29
ENSBTAG00000001131	SLC12A9	424.144	135.74	1.64575	1.41e-29
ENSBTAG00000006359	EPHA1	257.494	59.5315	2.11351	1.53e-29
ENSBTAG00000053433	LOC112443864	215.617	36.7046	2.55151	1.69e-29
ENSBTAG00000017690	CARNS1	255.863	45.0703	2.50163	2.46e-29
ENSBTAG00000021036	MARCHF2	730.43	279.147	1.38919	3.33e-29
ENSBTAG00000018975	KCNT1	177.504	23.6266	2.90746	3.38e-29
ENSBTAG00000019708	ACSL6	291.642	65.5512	2.14715	5.17e-29
ENSBTAG00000020772	ARHGAP45	298.662	66.6209	2.17017	6.2e-29
ENSBTAG00000015182	STARD10	211.207	33.6383	2.65369	9.99e-29
ENSBTAG00000037735	C5AR2	163.12	4.56513	5.14952	1.11e-28
ENSBTAG00000018143	C16H1orf116	290.23	70.7482	2.04029	1.59e-28
ENSBTAG00000021029	PRR5L	900.259	427.078	1.07767	2.02e-28
ENSBTAG00000017132	TTC22	301.771	72.0402	2.06081	2.42e-28
ENSBTAG00000004510	SARDH	283.153	75.3696	1.91034	2.62e-28
ENSBTAG00000007200	COX6B2	156.714	11.4142	3.77234	2.84e-28
ENSBTAG00000014355	MYCBPAP	211.59	35.5905	2.58154	3.37e-28
ENSBTAG00000019665	IL1RN	797.589	362.947	1.13738	3.85e-28
ENSBTAG00000052388	HYAL3	306.194	79.0628	1.95505	4.14e-28
ENSBTAG00000047339	BCOR	529.409	174.901	1.59855	4.99e-28
ENSBTAG00000007741	CRLF1	142.594	6.26276	4.51127	5.26e-28
ENSBTAG00000004789	LGR6	158.809	6.19057	4.67241	5.52e-28
ENSBTAG00000001153	TLE2	171.066	20.0188	3.10893	6.86e-28
ENSBTAG00000002522	SYT5	171.842	21.0192	3.03168	1.08e-27
ENSBTAG00000008744	PDK2	684.366	286.848	1.25625	1.4e-27
ENSBTAG00000014903	ABCA3	472.093	155.305	1.6076	1.48e-27
ENSBTAG00000002350	PIK3R2	1265.75	632.673	1.00161	2.08e-27
ENSBTAG00000001694	TYRO3	333.96	93.9599	1.82612	2.21e-27
ENSBTAG00000008082	CEP350	999.834	434.924	1.20107	2.76e-27
ENSBTAG00000047930	UBE2E2	489.878	193.695	1.33778	2.94e-27
ENSBTAG00000018031	PODXL2	164.465	17.5814	3.21786	3.3e-27
ENSBTAG00000018938	CDIP1	708.146	275.582	1.36357	3.86e-27
ENSBTAG00000011204	NINJ1	566.31	228.765	1.30996	5.2e-27
ENSBTAG00000004575	FAM126A	1737.2	829.279	1.06621	5.23e-27
ENSBTAG00000015086	HSD11B1	299.307	69.6489	2.10012	5.27e-27
ENSBTAG00000001029	RASGRP2	148.013	3.53648	5.35838	5.83e-27
ENSBTAG00000006775	SLC12A7	190.181	27.6378	2.78399	6.2e-27
ENSBTAG00000026326	SPN	182.083	2.67966	6.11225	8.41e-27
ENSBTAG00000021934	RETSAT	383.682	127.54	1.59114	1.1e-26
ENSBTAG00000008293	GPCPD1	614.344	260.479	1.23903	1.19e-26
ENSBTAG00000010215	CREB3L3	152.446	4.24982	5.15958	1.25e-26
ENSBTAG00000008539	ENHO	230.666	51.1178	2.17187	1.48e-26
ENSBTAG00000004814	INPP4A	625.105	270.473	1.20979	1.5e-26
ENSBTAG00000003580	PSD	175.956	25.1904	2.80062	1.52e-26
ENSBTAG00000003130	CHRNA3	182.703	29.1061	2.64558	1.94e-26
ENSBTAG00000003440	FRRS1	301.44	83.0616	1.86076	1.99e-26
ENSBTAG00000016429	TMEM205	412.468	135.403	1.60648	2.33e-26
ENSBTAG00000012219	CSPG4	1348.44	637.196	1.08178	2.88e-26
ENSBTAG00000007851	IL24	743.328	337.507	1.13828	3.21e-26
ENSBTAG00000019787	PAFAH1B3	652.694	299.278	1.12463	3.4e-26
ENSBTAG00000011121	CLCN4	133.358	5.03761	4.75331	3.48e-26
ENSBTAG00000011851	FYN	283.773	74.4396	1.93499	3.77e-26
ENSBTAG00000032515	PLA2R1	308.776	81.9178	1.92032	4.27e-26
ENSBTAG00000010720	MIB2	607.288	233.612	1.37976	5.99e-26
ENSBTAG00000052862	DACT3	138.287	10.4893	3.71843	9.06e-26
ENSBTAG00000006005	MPND	481.055	171.387	1.49275	1.28e-25
ENSBTAG00000048257	LOC534967	147.907	17.0166	3.11428	1.36e-25
ENSBTAG00000002849	IRF6	641.759	269.713	1.24859	1.43e-25
ENSBTAG00000017289	MCF2L	151.637	19.3087	2.9698	1.72e-25
ENSBTAG00000012747	FAM3A	720.018	299.512	1.2668	1.9e-25
ENSBTAG00000031544	DDIT3	594.323	243.437	1.28717	2.72e-25
ENSBTAG00000012088	FBLN1	573.721	236.559	1.27646	3.02e-25
ENSBTAG00000009019	SH3PXD2B	266.203	65.1942	2.0339	3.04e-25
ENSBTAG00000001941	SEMA4D	315.055	86.2568	1.87446	3.11e-25
ENSBTAG00000045727	EPPK1	3862.57	676.525	2.51329	3.15e-25
ENSBTAG00000004215	RARRES2	148.913	16.2502	3.1852	6.11e-25
ENSBTAG00000009230	FBLN7	578.599	227.593	1.34619	6.16e-25
ENSBTAG00000003525	STXBP1	716.182	310.01	1.20841	7.7e-25
ENSBTAG00000002215	GFPT2	911.666	445.235	1.0328	8.43e-25
ENSBTAG00000004625	PYGB	775.815	333.6	1.21874	1.11e-24
ENSBTAG00000040190	CCDC88B	143.424	18.3797	2.96246	1.15e-24
ENSBTAG00000013744	SYNPO	931.741	446.271	1.06279	1.26e-24
ENSBTAG00000048459	CARHSP1	963.868	481.757	1.00069	1.3e-24
ENSBTAG00000006026	BEX3	134.824	12.0256	3.47638	1.93e-24
ENSBTAG00000018158	TMEM139	266.769	65.8093	2.02108	2.05e-24
ENSBTAG00000002779	GABRP	131.945	13.5354	3.28961	2.05e-24
ENSBTAG00000001324	SLCO2A1	166.349	24.4135	2.75989	2.19e-24
ENSBTAG00000003956	SGCA	157.942	2.29215	6.10139	2.29e-24
ENSBTAG00000002227	LRIG3	1094.67	535.164	1.0325	2.34e-24
ENSBTAG00000015794	NES	271.207	67.2936	2.00625	3e-24
ENSBTAG00000001021	CYP1A1	406.751	124.153	1.71517	3.01e-24
ENSBTAG00000015104	CCDC28B	518.46	209.307	1.31023	3.24e-24
ENSBTAG00000009845	ITPK1	528.664	202.301	1.38454	3.55e-24
ENSBTAG00000013861	SLC8A1	446.669	169.566	1.39548	3.6e-24
ENSBTAG00000006453	CD3G	120.509	4.89549	4.61234	3.86e-24
ENSBTAG00000018130	MAP2	161.745	19.3562	3.076	4.06e-24
ENSBTAG00000012022	TBC1D2B	247.448	64.4755	1.94039	4.08e-24
ENSBTAG00000018578	LOXL3	196.891	39.455	2.32655	5.15e-24
ENSBTAG00000011479	INPP5K	586.826	259.003	1.18022	7.42e-24
ENSBTAG00000010007	MAPK13	297.686	80.482	1.88915	1.02e-23
ENSBTAG00000031217	MYL6B	223.936	56.7966	1.97792	1.04e-23
ENSBTAG00000026429	DECR2	454.525	181.277	1.32596	1.05e-23
ENSBTAG00000014390	MTMR9	142.235	18.7567	2.92465	1.15e-23
ENSBTAG00000008504	SYNGR3	164.643	24.3144	2.7602	1.17e-23
ENSBTAG00000046158	CFB	143.73	16.301	3.13366	1.28e-23
ENSBTAG00000017242	FADS6	142.547	2.62025	5.76203	1.37e-23
ENSBTAG00000013066	IGF2	478.945	196.445	1.28567	1.43e-23
ENSBTAG00000007002	IDUA	551.538	235.736	1.2285	1.74e-23
ENSBTAG00000014312	ATL1	161.088	27.0068	2.57864	2.31e-23
ENSBTAG00000030775	PCBP3	187.89	33.4304	2.48932	2.75e-23
ENSBTAG00000015297	BANK1	211.795	48.0365	2.14016	2.84e-23
ENSBTAG00000004476	ADHFE1	449.138	181.407	1.30727	2.99e-23
ENSBTAG00000002115	C13H20orf96	136.216	11.5892	3.53545	3.55e-23
ENSBTAG00000013898	NPB	130.122	12.839	3.34375	3.66e-23
ENSBTAG00000024492	LOC526769	117.003	5.22772	4.47838	4.04e-23
ENSBTAG00000006305	AK1	698.248	340.569	1.03636	4.11e-23
ENSBTAG00000043951	IMPA2	330.021	104.457	1.65536	4.2e-23
ENSBTAG00000018402	TSC22D2	759.779	360.502	1.07532	4.79e-23
ENSBTAG00000031185	ATRAID	597.537	259.245	1.20426	6.42e-23
ENSBTAG00000004849	IGSF3	415.284	160.469	1.3731	6.47e-23
ENSBTAG00000053187	LOC526745	114.968	3.92398	4.86624	6.48e-23
ENSBTAG00000050824	HS6ST1	1685.06	779.386	1.11083	7.15e-23
ENSBTAG00000019138	KIF3C	264.703	73.2588	1.8586	7.98e-23
ENSBTAG00000008464	ABCB9	188.188	40.226	2.22163	8.08e-23
ENSBTAG00000001862	PPP2R2B	112.01	7.45407	3.89349	1.02e-22
ENSBTAG00000010801	CMBL	672.202	331.482	1.021	1.18e-22
ENSBTAG00000003667	TLN2	187.349	29.6408	2.65289	1.29e-22
ENSBTAG00000014878	COX7A1	226.872	52.5286	2.106	1.33e-22
ENSBTAG00000016558	SPSB3	590.829	242.876	1.2828	1.46e-22
ENSBTAG00000020535	PYCARD	639.453	306.251	1.06233	2.27e-22
ENSBTAG00000003946	NECAB3	118.472	6.14621	4.25035	2.38e-22
ENSBTAG00000009786	SCIN	134.744	16.7246	3.00785	2.47e-22
ENSBTAG00000014676	SHROOM1	450.588	188.715	1.25454	2.72e-22
ENSBTAG00000001793	HSD11B1L	388.041	145.86	1.41448	2.72e-22
ENSBTAG00000001615	RUNDC3A	144.326	22.3654	2.6905	2.85e-22
ENSBTAG00000032481	DAPL1	120.377	12.2486	3.30468	2.95e-22
ENSBTAG00000004952	MFSD4A	128.719	14.6723	3.14678	3.43e-22
ENSBTAG00000003349	JAKMIP2	128.285	14.8305	3.11539	5.7e-22
ENSBTAG00000003265	ADD3	683.221	334.814	1.02888	6.05e-22
ENSBTAG00000015318	NECTIN2	997.684	487.919	1.0334	6.44e-22
ENSBTAG00000017564	CGN	896.833	435.906	1.04275	8.35e-22
ENSBTAG00000020605	SMTNL2	368.763	129.065	1.51522	8.56e-22
ENSBTAG00000004038	ABAT	161.171	29.1843	2.46307	8.85e-22
ENSBTAG00000014699	FAM81A	400.676	143.664	1.47752	8.9e-22
ENSBTAG00000006939	FGD3	113.629	9.30247	3.62182	1.08e-21
ENSBTAG00000021836	TCEA2	167.973	30.8906	2.44333	1.51e-21
ENSBTAG00000020548	AZIN2	114.904	9.34181	3.59964	1.56e-21
ENSBTAG00000021223	CRY2	450.999	185.638	1.27845	1.62e-21
ENSBTAG00000008916	CYFIP2	284.793	89.6393	1.67	1.65e-21
ENSBTAG00000030179	MAPK8IP2	113.461	7.63229	3.90524	1.67e-21
ENSBTAG00000009384	AGTRAP	806.417	400.756	1.00924	1.68e-21
ENSBTAG00000030247	NSMF	544.099	240.092	1.18248	1.84e-21
ENSBTAG00000004272	ISG12(B)	469.255	187.586	1.32423	1.84e-21
ENSBTAG00000008213	ATMIN	654.359	322.313	1.02097	2.41e-21
ENSBTAG00000046350	PKP1	174.45	37.5153	2.21803	3.59e-21
ENSBTAG00000051248	NACAD	167.134	28.884	2.53135	4.23e-21
ENSBTAG00000017867	YPEL1	250.458	71.3834	1.80855	5.11e-21
ENSBTAG00000020166	ZNFX1	732.724	366.564	1.00075	5.3e-21
ENSBTAG00000005622	LITAF	349.294	127.123	1.45996	5.31e-21
ENSBTAG00000012302	RTN4RL1	164.07	32.3707	2.34594	5.9e-21
ENSBTAG00000016413	DUSP26	105.35	8.8597	3.56898	7.93e-21
ENSBTAG00000021430	UPK3B	193.291	39.1205	2.31213	8.06e-21
ENSBTAG00000020199	F2R	214.852	53.9131	1.99108	1.09e-20
ENSBTAG00000002669	RASSF4	180.363	40.868	2.14447	1.15e-20
ENSBTAG00000010444	ERBB3	114.056	8.1441	3.79849	1.17e-20
ENSBTAG00000021808	CACNB3	354.174	138.03	1.36073	1.26e-20
ENSBTAG00000004136	NFE2L3	100.582	6.32442	4.00575	1.4e-20
ENSBTAG00000026502	CYP2D14	356.822	125.876	1.50372	1.76e-20
ENSBTAG00000000986	USH1C	123.437	16.3266	2.91125	1.93e-20
ENSBTAG00000020073	NCEH1	520.255	240.159	1.11465	2e-20
ENSBTAG00000047262	KRT42	490.853	206.213	1.25399	2.03e-20
ENSBTAG00000002878	CHRD	224.953	55.7008	2.00825	2.08e-20
ENSBTAG00000002104	RHPN1	128.074	16.5994	2.93995	2.14e-20
ENSBTAG00000005888	MDGA1	311.308	97.0425	1.68551	2.29e-20
ENSBTAG00000018647	SLC2A11	101.205	6.62695	3.94289	2.47e-20
ENSBTAG00000008952	RAP1GAP	152.024	24.7041	2.62202	2.76e-20
ENSBTAG00000002772	GAL3ST3	103.135	7.50295	3.77229	3.37e-20
ENSBTAG00000033672	JMJD8	411.245	172.347	1.25626	3.54e-20
ENSBTAG00000014762	ISG20	283.917	98.8125	1.52456	4.07e-20
ENSBTAG00000007807	HSPA2	462.696	193.122	1.26087	4.58e-20
ENSBTAG00000002585	SLC16A2	109.816	11.6998	3.21876	5.33e-20
ENSBTAG00000008635	SULT1A1	410.553	158.406	1.37479	5.61e-20
ENSBTAG00000005670	ARHGEF19	147.873	22.5976	2.70741	5.69e-20
ENSBTAG00000016486	SORBS2	212.775	58.3051	1.86503	5.86e-20
ENSBTAG00000012987	ULK1	643.944	278.99	1.20737	6.04e-20
ENSBTAG00000020880	ARMH4	369.091	31.2104	3.56399	6.56e-20
ENSBTAG00000011802	COL6A1	513.848	237.235	1.11533	6.7e-20
ENSBTAG00000017490	PLD1	263.304	73.6234	1.83726	6.72e-20
ENSBTAG00000002138	PADI1	336.169	111.671	1.5931	7.56e-20
ENSBTAG00000007651	TARS3	107.791	9.13478	3.55342	7.76e-20
ENSBTAG00000016240	RNF157	235.169	66.376	1.82341	7.81e-20
ENSBTAG00000031503	NDUFA4L2	170.844	1.28042	7.02361	8.51e-20
ENSBTAG00000012050	ORAI2	583.438	284.252	1.03699	9.66e-20
ENSBTAG00000012205	CPT1C	223.23	55.4219	2.01275	9.72e-20
ENSBTAG00000027728	NUDT12	409.521	165.865	1.30246	1e-19
ENSBTAG00000012421	TANGO2	316.082	101.303	1.64625	1.05e-19
ENSBTAG00000012157	CCDC158	150.447	28.04	2.42636	1.1e-19
ENSBTAG00000027357	FGF22	132.975	20.1326	2.72838	1.23e-19
ENSBTAG00000034246	ACRBP	159.72	30.5231	2.39416	1.27e-19
ENSBTAG00000005475	TCAF2	434.715	178.527	1.28351	1.27e-19
ENSBTAG00000004432	CHRDL1	221.117	53.2938	2.06046	1.39e-19
ENSBTAG00000017765	GSTM2	409.11	176.362	1.21502	1.43e-19
ENSBTAG00000000820	GNG11	367.822	152.798	1.26739	1.44e-19
ENSBTAG00000011702	ENTPD3	103.45	10.5701	3.2955	1.54e-19
ENSBTAG00000005021	SEMA5A	185.211	48.0982	1.94706	1.58e-19
ENSBTAG00000002473	ANGPTL4	269.005	88.7129	1.60216	1.6e-19
ENSBTAG00000015628	SMPD1	547.104	252.003	1.12028	1.72e-19
ENSBTAG00000002326	LGALS3	32529.9	15328.8	1.08553	1.78e-19
ENSBTAG00000014286	IFT88	474.879	219.26	1.11378	1.87e-19
ENSBTAG00000037383	AKAP13	642.402	304.3	1.08007	1.92e-19
ENSBTAG00000015764	EML2	315.084	117.55	1.42384	2.14e-19
ENSBTAG00000003705	FAM83G	464.37	189.889	1.29175	2.2e-19
ENSBTAG00000018509	ETNK2	99.7038	7.07936	3.79374	2.99e-19
ENSBTAG00000017442	CDO1	392.89	165.642	1.24752	3.06e-19
ENSBTAG00000008150	PKIA	136.955	21.8184	2.64299	3.17e-19
ENSBTAG00000021850	NCKIPSD	236.103	72.4034	1.70291	3.65e-19
ENSBTAG00000014458	MROH1	476.773	205.461	1.21543	4.05e-19
ENSBTAG00000013666	SLC25A29	591.906	280.191	1.07913	4.27e-19
ENSBTAG00000004420	BAHD1	307.632	112.924	1.44805	4.27e-19
ENSBTAG00000014981	OTUB2	270.297	94.6508	1.51422	4.39e-19
ENSBTAG00000020070	ABCC3	531.99	245.64	1.1171	4.58e-19
ENSBTAG00000001814	PLXND1	111.749	11.1793	3.32159	4.81e-19
ENSBTAG00000012451	BOLA-DMB	105.469	2.33464	5.51693	5.21e-19
ENSBTAG00000006676	FIBIN	157.556	33.1393	2.2558	6.35e-19
ENSBTAG00000018052	PTPRS	616.403	281.261	1.13256	6.48e-19
ENSBTAG00000034113	GALNT10	310.729	116.972	1.41099	6.64e-19
ENSBTAG00000007763	SLC1A4	503.93	232.836	1.1135	6.9e-19
ENSBTAG00000013477	GCHFR	395.26	164.241	1.26505	7.12e-19
ENSBTAG00000007772	SLC29A4	213.417	0.982029	7.75805	8.28e-19
ENSBTAG00000010368	TPST2	541.914	252.707	1.10311	1.12e-18
ENSBTAG00000000843	NDRG2	204.756	50.9852	2.00727	1.22e-18
ENSBTAG00000050933	SHISA4	502.708	213.907	1.23415	1.41e-18
ENSBTAG00000010809	HID1	137.116	25.216	2.4403	1.43e-18
ENSBTAG00000024105	BCL2L11	328.318	117.351	1.4828	1.52e-18
ENSBTAG00000035995	TNFAIP2	418.361	161.353	1.37155	1.65e-18
ENSBTAG00000016470	NADSYN1	487.246	214.911	1.17875	2.02e-18
ENSBTAG00000017856	TSTD1	562.154	258.263	1.12424	2.03e-18
ENSBTAG00000018530	TUBA8	98.1014	5.23824	4.22464	2.63e-18
ENSBTAG00000021685	EEF1A2	393.33	0.67311	9.22415	2.74e-18
ENSBTAG00000001857	DOK4	209.665	56.4698	1.89557	2.99e-18
ENSBTAG00000015984	CADM4	136.581	25.5377	2.41664	4.77e-18
ENSBTAG00000008858	ARHGAP8	99.9843	10.4363	3.25324	4.94e-18
ENSBTAG00000017281	OPLAH	389.104	166.032	1.22801	5.67e-18
ENSBTAG00000015743	GMPR	88.5299	5.84781	3.9074	5.8e-18
ENSBTAG00000024406	AGR2	406.588	183.001	1.15101	5.91e-18
ENSBTAG00000001396	ADAMTS7	228.736	69.8082	1.71641	5.96e-18
ENSBTAG00000016021	GAA	616.573	307.104	1.00685	6.51e-18
ENSBTAG00000007393	RND2	124.915	22.9407	2.44178	7.43e-18
ENSBTAG00000000672	OTULINL	126.158	15.2052	3.0591	7.85e-18
ENSBTAG00000004878	CAMKV	87.32	3.21478	4.7359	8.06e-18
ENSBTAG00000030973	TUBA1D	94.5805	8.83413	3.41594	8.7e-18
ENSBTAG00000001599	SV2A	117.571	1.61904	6.16038	9.47e-18
ENSBTAG00000006080	MAST1	167.714	35.027	2.26356	9.71e-18
ENSBTAG00000011997	ZMIZ2	377.39	136.037	1.46728	1.1e-17
ENSBTAG00000006754	DBP	101.407	11.224	3.18108	1.17e-17
ENSBTAG00000001102	SERPINB10	222.056	71.7248	1.63144	1.36e-17
ENSBTAG00000010673	EFNA4	156.779	33.2202	2.23206	1.51e-17
ENSBTAG00000016944	ADORA2A	114.705	1.57656	6.13039	1.53e-17
ENSBTAG00000012348	LRRC71	89.6308	7.90098	3.50457	1.65e-17
ENSBTAG00000007932	HCK	292.654	112.088	1.38679	1.94e-17
ENSBTAG00000009836	CHGA	95.7243	9.27051	3.37697	1.96e-17
ENSBTAG00000015618	GDF15	389.813	172.86	1.17489	2.17e-17
ENSBTAG00000004630	COMP	115.96	1.61265	6.14462	2.49e-17
ENSBTAG00000005042	SYN1	183.395	41.8898	2.12853	3.05e-17
ENSBTAG00000002036	CACNB1	157.998	37.4687	2.07548	3.11e-17
ENSBTAG00000009830	PLEKHB1	151.209	35.1299	2.10379	3.57e-17
ENSBTAG00000012228	SEMA4A	147.802	23.096	2.68037	3.76e-17
ENSBTAG00000000710	PIP5K1C	305.62	112.081	1.45003	4.27e-17
ENSBTAG00000008638	FAM110A	277.811	77.1677	1.84588	4.68e-17
ENSBTAG00000014372	SMARCD3	381.445	155.997	1.28878	4.75e-17
ENSBTAG00000024928	TNFRSF1B	388.939	150.422	1.37513	5.29e-17
ENSBTAG00000019375	SCARF2	265.558	97.2085	1.45079	5.52e-17
ENSBTAG00000003387	PIP5KL1	90.7233	7.52213	3.58763	6.1e-17
ENSBTAG00000001094	MTUS2	186.246	54.774	1.76858	6.11e-17
ENSBTAG00000002470	CCDC78	143.655	27.2788	2.38882	7.26e-17
ENSBTAG00000002858	ACBD7	104.296	13.3613	2.95592	8.93e-17
ENSBTAG00000014707	ISG15	88.0249	7.4349	3.54809	9.11e-17
ENSBTAG00000006769	HSD3B1	246.491	75.629	1.70641	9.13e-17
ENSBTAG00000007208	HDAC11	148.994	26.5979	2.48571	9.9e-17
ENSBTAG00000046677	RTN4R	91.5657	9.78872	3.21953	1.09e-16
ENSBTAG00000011307	DNM1	159.152	0.952327	7.33549	1.11e-16
ENSBTAG00000002980	GPT2	251.804	92.7567	1.44064	1.15e-16
ENSBTAG00000046235	SRSF12	108.477	16.5153	2.72032	1.87e-16
ENSBTAG00000010745	THRA	130.833	27.6927	2.24142	2.13e-16
ENSBTAG00000016331	ROGDI	613.487	298.63	1.04033	2.24e-16
ENSBTAG00000012848	PTPRU	110.007	19.1506	2.52601	2.6e-16
ENSBTAG00000003675	ADGRL1	78.4895	5.32961	3.89475	2.61e-16
ENSBTAG00000015387	RAB40B	92.1472	11.5224	3.00151	2.67e-16
ENSBTAG00000002145	MMP17	88.9103	2.24327	5.27762	3.02e-16
ENSBTAG00000004092	AK8	228.627	77.218	1.56358	3.89e-16
ENSBTAG00000040111	OTOP3	83.2721	2.36434	5.17323	4.13e-16
ENSBTAG00000006730	SUSD2	266.951	0.630623	8.66654	4.15e-16
ENSBTAG00000004757	LTBP4	203.269	55.629	1.86393	4.15e-16
ENSBTAG00000004777	S100B	324.505	129.04	1.33275	4.27e-16
ENSBTAG00000025597	GRIN3B	110.431	1.33983	6.39119	4.61e-16
ENSBTAG00000017284	RHBDL1	343.519	135.268	1.34457	4.74e-16
ENSBTAG00000046574	FRMPD1	106.344	18.1005	2.55568	4.88e-16
ENSBTAG00000033699	CHRM4	86.8709	2.04264	5.45552	5.09e-16
ENSBTAG00000015604	ZNF385A	132.894	27.5556	2.27715	5.57e-16
ENSBTAG00000017407	HSF2BP	352.623	148.493	1.24722	5.84e-16
ENSBTAG00000026139	ARMCX1	80.6117	3.88789	4.35638	5.88e-16
ENSBTAG00000009075	RNF207	349.735	152.374	1.20084	6.77e-16
ENSBTAG00000047254	ABCA2	292.91	23.0476	3.67401	7.83e-16
ENSBTAG00000038770	LOC513767	202.902	64.6724	1.64786	8.32e-16
ENSBTAG00000031184	CDKN1C	115.349	21.7983	2.40851	9.08e-16
ENSBTAG00000004040	UGT2A1	187.63	55.183	1.76015	9.64e-16
ENSBTAG00000020611	GLB1L	280.294	103.153	1.44544	1.08e-15
ENSBTAG00000014270	UNC5B	439.903	199.116	1.14604	1.09e-15
ENSBTAG00000010399	TXNDC16	109.899	16.5249	2.72098	1.23e-15
ENSBTAG00000014135	WDR17	79.3488	4.65011	4.10632	1.27e-15
ENSBTAG00000012263	ASAP3	100.431	12.4587	3.03186	1.29e-15
ENSBTAG00000016775	SLC27A1	351.289	156.837	1.16243	1.32e-15
ENSBTAG00000016739	RASAL1	80.3272	2.23275	5.13052	1.34e-15
ENSBTAG00000013366	NRIP3	196.172	49.3932	1.99952	1.55e-15
ENSBTAG00000053132	INAFM1	81.0111	2.24967	5.1427	1.55e-15
ENSBTAG00000006752	PFKFB4	254.957	92.1005	1.47056	1.57e-15
ENSBTAG00000020116	BOLA-N	203.947	64.2836	1.66059	1.6e-15
ENSBTAG00000019864	MAPK15	159.668	43.8918	1.86119	1.67e-15
ENSBTAG00000012005	IFT43	326.641	142.52	1.19603	1.74e-15
ENSBTAG00000014207	ADAMTS10	140.364	33.3632	2.0772	1.96e-15
ENSBTAG00000037832	ASPHD2	156.094	42.0977	1.89213	2.13e-15
ENSBTAG00000046547	CIDEA	98.3923	13.2689	2.89748	2.2e-15
ENSBTAG00000025667	ASTN2	88.9202	11.0861	2.99735	2.34e-15
ENSBTAG00000020904	JAK3	76.975	2.66687	4.86974	2.48e-15
ENSBTAG00000018373	DPYSL2	455.988	217.526	1.06921	2.56e-15
ENSBTAG00000020634	FBXO7	444.919	205.567	1.1128	2.68e-15
ENSBTAG00000001099	PIANP	80.9454	1.91105	5.36254	3.13e-15
ENSBTAG00000014944	TBXA2R	275.47	105.376	1.38515	3.18e-15
ENSBTAG00000001152	TLE6	80.6102	5.93692	3.76771	3.46e-15
ENSBTAG00000005275	PKIG	214.141	72.2841	1.5702	3.59e-15
ENSBTAG00000014806	ATP2A3	72.4297	3.93038	4.20044	3.76e-15
ENSBTAG00000046406	R3HDM4	413.538	197.408	1.06822	3.85e-15
ENSBTAG00000030589	TMCO6	468.212	222.733	1.07383	4.47e-15
ENSBTAG00000006579	P4HA3	80.9792	7.16433	3.4901	4.56e-15
ENSBTAG00000016847	ARL4D	326.974	131.647	1.3114	5.03e-15
ENSBTAG00000020837	ARHGEF16	72.4852	4.69899	3.9713	5.62e-15
ENSBTAG00000031814	SDS	100.093	1.28042	6.25396	5.7e-15
ENSBTAG00000046699	STAT4	110.174	19.693	2.49611	5.77e-15
ENSBTAG00000009477	PIR	235.968	84.3613	1.48119	5.86e-15
ENSBTAG00000005163	S100A1	79.5718	1.89826	5.33928	5.92e-15
ENSBTAG00000019658	ASB16	84.6092	9.2472	3.19938	6.38e-15
ENSBTAG00000055014	SH3BGRL2	452.168	218.861	1.04806	6.41e-15
ENSBTAG00000005431	LMCD1	136.824	31.6241	2.1069	6.49e-15
ENSBTAG00000002490	CHPT1	291.575	116.282	1.32314	6.63e-15
ENSBTAG00000017537	PTGIS	81.3384	1.91105	5.37286	7.2e-15
ENSBTAG00000019537	MARCHF8	447.871	220.321	1.02523	7.64e-15
ENSBTAG00000015074	PTGDS	125.056	1.02452	6.98564	8.47e-15
ENSBTAG00000021050	ECEL1	73.9502	2.70297	4.80889	9.06e-15
ENSBTAG00000017826	SCLY	244.024	86.6342	1.49595	9.13e-15
ENSBTAG00000004970	LRRC24	316.873	123.66	1.3616	1.03e-14
ENSBTAG00000047650	NXPH4	94.407	1.30373	6.16731	1.1e-14
ENSBTAG00000011562	STK32C	131.943	33.3962	1.97927	1.37e-14
ENSBTAG00000015789	BCAN	72.0624	3.98978	4.18977	1.4e-14
ENSBTAG00000019402	CFAP100	75.8911	2.38765	5.03636	1.52e-14
ENSBTAG00000003470	TTYH1	118.081	23.1267	2.34636	1.73e-14
ENSBTAG00000018043	LCAT	210.317	74.6635	1.4969	1.8e-14
ENSBTAG00000011986	PLSCR4	196.749	62.876	1.64564	1.88e-14
ENSBTAG00000020896	GRIFIN	70.8908	2.29215	4.94636	1.92e-14
ENSBTAG00000023731	MC1R	77.6151	8.44889	3.187	2.16e-14
ENSBTAG00000030333	AOC3	98.4417	16.9115	2.54749	2.25e-14
ENSBTAG00000018049	MKNK2	200.634	69.864	1.52006	2.34e-14
ENSBTAG00000052510	CCL26	134.24	30.8353	2.12086	2.35e-14
ENSBTAG00000012682	UNC13A	91.5235	14.803	2.62831	2.39e-14
ENSBTAG00000013798	PTPRN	85.052	11.033	2.93535	2.49e-14
ENSBTAG00000006657	ZDHHC8	176.302	51.9312	1.76338	2.71e-14
ENSBTAG00000018084	CASTOR1	344.43	161.779	1.091	2.71e-14
ENSBTAG00000019716	CXCL8	71.0932	2.25606	4.95388	3.06e-14
ENSBTAG00000030520	PROB1	110.841	20.9204	2.41466	3.07e-14
ENSBTAG00000008575	CGNL1	101.133	16.5134	2.61895	3.14e-14
ENSBTAG00000016735	ZBTB48	202.384	65.6809	1.6203	3.4e-14
ENSBTAG00000019051	NAT14	182.078	52.6523	1.78712	3.8e-14
ENSBTAG00000008192	PLPPR2	134.321	34.7995	1.94771	3.99e-14
ENSBTAG00000004294	EVI5L	457.603	215.435	1.08922	4.04e-14
ENSBTAG00000013919	BOLA-DRB3	79.6642	10.189	2.96678	4.08e-14
ENSBTAG00000000512	SNTA1	329.312	151.724	1.12004	4.41e-14
ENSBTAG00000015276	SLC26A11	224.53	81.1589	1.46649	5.28e-14
ENSBTAG00000026825	TMEM37	94.098	14.4283	2.70472	5.38e-14
ENSBTAG00000009049	LOC507581	106.025	20.5434	2.37317	5.46e-14
ENSBTAG00000010371	CHAC1	196.505	68.5666	1.51799	5.99e-14
ENSBTAG00000012284	CLCN2	100.265	16.6565	2.58548	6.78e-14
ENSBTAG00000018125	KIF5C	106.907	0.965112	6.76252	6.97e-14
ENSBTAG00000014645	CNTN2	206.064	0.351406	9.18665	8.68e-14
ENSBTAG00000048740	LOC518495	80.2557	11.2665	2.84042	9.56e-14
ENSBTAG00000018004	SH3GL3	215.946	83.4309	1.37116	9.83e-14
ENSBTAG00000038735	LHB	94.0428	11.6787	2.99884	9.88e-14
ENSBTAG00000007644	GNG7	107.182	22.4883	2.25819	1.08e-13
ENSBTAG00000018240	CYP2S1	117.935	26.4698	2.16151	1.08e-13
ENSBTAG00000011010	PRND	66.5914	5.00791	3.749	1.1e-13
ENSBTAG00000039886	LOC509184	175.093	54.4683	1.68443	1.14e-13
ENSBTAG00000021899	PDE9A	107.699	20.325	2.40421	1.15e-13
ENSBTAG00000002515	TNNI3	87.2252	13.2498	2.72691	1.42e-13
ENSBTAG00000006044	KLHL5	344.276	152.579	1.17208	1.57e-13
ENSBTAG00000048619	PRRT3	67.9055	1.93436	5.10914	1.64e-13
ENSBTAG00000016529	SLC25A30	375.233	179.813	1.05982	1.7e-13
ENSBTAG00000000875	CEP131	250.298	98.1139	1.34908	1.74e-13
ENSBTAG00000005430	MB21D2	197.336	61.9718	1.67268	1.8e-13
ENSBTAG00000000981	KLHDC8B	185.16	62.4099	1.56819	1.97e-13
ENSBTAG00000009294	DEGS2	200.701	63.1872	1.66873	2.08e-13
ENSBTAG00000014375	TMCC3	218.639	80.6411	1.43826	2.15e-13
ENSBTAG00000051609	PLPPR3	62.6999	3.24448	4.25686	2.43e-13
ENSBTAG00000035247	MCEE	183.358	63.9989	1.51696	2.53e-13
ENSBTAG00000006223	THEMIS2	86.2668	14.8135	2.54348	2.57e-13
ENSBTAG00000012688	CAPSL	65.1743	5.24463	3.63309	2.72e-13
ENSBTAG00000007371	SCAMP1	362.432	179.633	1.01446	3.07e-13
ENSBTAG00000030182	MAPK11	75.6062	9.84173	2.93866	3.39e-13
ENSBTAG00000018946	NIBAN3	86.7512	13.6839	2.67839	3.54e-13
ENSBTAG00000005072	CUBN	77.976	10.5381	2.88805	3.57e-13
ENSBTAG00000003544	S1PR5	71.0794	1.63822	5.43463	3.64e-13
ENSBTAG00000017855	ITM2C	168.582	51.9253	1.70362	3.65e-13
ENSBTAG00000031669	CTNNA2	79.1104	10.3727	2.91892	4.11e-13
ENSBTAG00000018416	CCDC42	77.3708	8.50603	3.17983	4.39e-13
ENSBTAG00000015632	TNFRSF18	96.6658	0	9.05691	4.63e-13
ENSBTAG00000008336	HPCA	64.3711	3.88789	4.03434	4.79e-13
ENSBTAG00000040399	VWA5B2	64.2959	2.37074	4.79922	4.98e-13
ENSBTAG00000013004	ITIH5	78.6992	11.1879	2.81648	5.32e-13
ENSBTAG00000006022	ATP6V0E2	223.104	89.0548	1.32514	5.33e-13
ENSBTAG00000019280	CRYBB1	93.5457	17.9689	2.37546	5.36e-13
ENSBTAG00000048011	GPR160	239.352	96.6963	1.30998	6.65e-13
ENSBTAG00000008197	EPOR	73.3257	8.20577	3.15936	6.98e-13
ENSBTAG00000025182	FBXL21	112.766	22.0912	2.36535	7.29e-13
ENSBTAG00000053098	LOC100849046	125.108	33.3546	1.91046	7.38e-13
ENSBTAG00000010517	EVPL	184.066	68.1481	1.43444	7.46e-13
ENSBTAG00000006035	PPP1R1B	90.6836	0.965112	6.52425	7.5e-13
ENSBTAG00000010096	SLC5A2	217.157	82.7175	1.39666	7.94e-13
ENSBTAG00000011619	RASIP1	147.038	44.9227	1.70966	8.66e-13
ENSBTAG00000022920	RNF128	106.238	20.8958	2.34039	9.06e-13
ENSBTAG00000013176	SMOC2	64.551	2.04264	5.02737	9.36e-13
ENSBTAG00000006546	GSTA2	80.52	13.184	2.61226	1e-12
ENSBTAG00000017211	SERINC4	228.068	94.5042	1.26938	1.04e-12
ENSBTAG00000004599	TAGLN3	58.9114	2.61386	4.48733	1.1e-12
ENSBTAG00000015510	EPHB6	59.2605	2.60747	4.49637	1.14e-12
ENSBTAG00000009145	SLC7A4	74.7017	10.2717	2.86851	1.17e-12
ENSBTAG00000009737	LTC4S	140.698	0.637015	7.74453	1.2e-12
ENSBTAG00000033423	EFNA3	62.8962	2.07874	4.98533	1.28e-12
ENSBTAG00000046900	GGT1	85.6475	0	8.8816	1.44e-12
ENSBTAG00000019354	PAX8	112.648	29.1993	1.94642	1.49e-12
ENSBTAG00000006234	NPR1	68.8476	7.95625	3.12206	1.56e-12
ENSBTAG00000016661	USP18	299.736	136.108	1.13838	1.58e-12
ENSBTAG00000018375	ATCAY	61.6576	5.60243	3.46297	1.6e-12
ENSBTAG00000004259	HPCAL1	375.172	180.962	1.05412	1.61e-12
ENSBTAG00000009512	EPS8L1	71.1937	8.85557	3.00415	1.68e-12
ENSBTAG00000000520	ATP2B3	85.1705	0	8.87388	1.73e-12
ENSBTAG00000003054	INSRR	130.689	0.637015	7.63666	1.81e-12
ENSBTAG00000012621	RTN4RL2	59.9452	3.494	4.06217	2.16e-12
ENSBTAG00000014358	EVA1B	271.552	117.579	1.20924	2.21e-12
ENSBTAG00000048054	UAP1L1	202.815	74.5571	1.44572	2.41e-12
ENSBTAG00000030667	ODAD1	69.4376	9.52642	2.86466	2.59e-12
ENSBTAG00000000517	ANKRD29	346.496	162.124	1.09864	2.63e-12
ENSBTAG00000005209	VPS8	411.272	205.892	1.00085	2.78e-12
ENSBTAG00000039014	DEF8	336.112	153.919	1.12801	2.93e-12
ENSBTAG00000012180	BMF	110.182	24.8792	2.14512	3.03e-12
ENSBTAG00000015638	IL20RA	73.5632	11.1582	2.71984	3.05e-12
ENSBTAG00000012900	TMEM229B	57.902	3.69139	3.99524	3.2e-12
ENSBTAG00000016140	PPFIBP2	100.001	22.7273	2.13914	3.24e-12
ENSBTAG00000019386	BOLA-NC1	169.009	60.004	1.49531	3.27e-12
ENSBTAG00000018808	SLC25A35	159.387	53.3524	1.57669	3.37e-12
ENSBTAG00000017741	HACD4	208.083	77.2563	1.43278	3.45e-12
ENSBTAG00000021364	TNK2	219.688	77.4999	1.50037	3.73e-12
ENSBTAG00000015919	PARM1	138.862	33.0132	2.07074	4.03e-12
ENSBTAG00000000033	PHOSPHO1	88.5275	14.4219	2.61772	4.06e-12
ENSBTAG00000009412	SIAE	276.208	127.985	1.10943	4.08e-12
ENSBTAG00000017739	TNK1	107.1	26.6979	2.007	4.37e-12
ENSBTAG00000008631	CORO1A	64.722	7.84797	3.03842	4.45e-12
ENSBTAG00000033886	CIST1	78.5988	0	8.75957	4.7e-12
ENSBTAG00000006680	NKIRAS1	171.776	56.4816	1.60493	4.89e-12
ENSBTAG00000012377	ECHDC3	145.222	44.207	1.72349	5.5e-12
ENSBTAG00000011680	PAPLN	133.562	0.315311	8.56096	5.6e-12
ENSBTAG00000002299	SEL1L3	82.381	14.1573	2.54093	6.3e-12
ENSBTAG00000016091	KLHL25	242.489	98.191	1.30839	6.51e-12
ENSBTAG00000054287	C1QTNF2	66.9271	8.90858	2.91318	6.83e-12
ENSBTAG00000003483	NUDT18	215.617	78.2659	1.46162	6.92e-12
ENSBTAG00000030913	MX1	161.339	55.2881	1.54581	8.08e-12
ENSBTAG00000015843	SLC6A3	80.377	0.945934	6.35438	8.57e-12
ENSBTAG00000015046	MST1R	59.2478	5.50054	3.41312	8.74e-12
ENSBTAG00000049333	LOC112443175	188.873	59.4886	1.66614	9.01e-12
ENSBTAG00000010060	SLC43A3	58.1745	2.00655	4.87953	9.56e-12
ENSBTAG00000018098	LOC112445078	55.2992	2.85698	4.23419	1.03e-11
ENSBTAG00000020799	EXOC6B	429.828	207.212	1.05284	1.05e-11
ENSBTAG00000014831	PPP1R3C	179.888	66.4176	1.43534	1.13e-11
ENSBTAG00000040053	MYH6	255.883	110.991	1.20549	1.25e-11
ENSBTAG00000038079	C16H1orf21	92.3433	20.1815	2.19908	1.36e-11
ENSBTAG00000008419	PDE2A	56.2726	1.98324	4.835	1.42e-11
ENSBTAG00000019687	NMRK1	361.796	179.644	1.00744	1.45e-11
ENSBTAG00000000786	NQO2	381.873	175.851	1.11839	1.46e-11
ENSBTAG00000018722	PLEKHM2	486.983	223.428	1.12024	1.57e-11
ENSBTAG00000009355	SNAP91	53.0094	3.32306	4.00805	1.59e-11
ENSBTAG00000009545	PPEF1	93.1322	20.8812	2.15185	1.9e-11
ENSBTAG00000016042	TM6SF2	92.2255	18.2714	2.33113	2.07e-11
ENSBTAG00000017239	GABBR1	85.2401	15.7764	2.43404	2.15e-11
ENSBTAG00000005791	UROS	205.947	82.8757	1.31232	2.19e-11
ENSBTAG00000005238	NCKAP5	52.5262	2.64995	4.31874	2.35e-11
ENSBTAG00000003075	DVL2	171.806	65.203	1.39612	2.52e-11
ENSBTAG00000020979	NGFR	62.4424	1.29734	5.57352	2.65e-11
ENSBTAG00000017187	TMEM255A	56.7652	5.28073	3.43156	2.78e-11
ENSBTAG00000021570	PLEKHG4	101.916	21.254	2.25718	2.85e-11
ENSBTAG00000010731	CDKN2D	273.741	132.153	1.05105	2.91e-11
ENSBTAG00000024756	DENND6B	201.459	83.7887	1.2658	3.74e-11
ENSBTAG00000001279	MPP2	73.9465	12.515	2.56349	3.86e-11
ENSBTAG00000009434	PAQR6	331.069	161.006	1.04082	3.96e-11
ENSBTAG00000003328	TAMM41	278.154	131.893	1.07788	4.71e-11
ENSBTAG00000004578	LGI3	96.4483	0.702813	7.19425	4.91e-11
ENSBTAG00000012972	CYP2U1	243.598	109.975	1.14888	5.21e-11
ENSBTAG00000044099	ZSWIM7	215.298	90.5487	1.24854	5.28e-11
ENSBTAG00000000993	N4BP2L1	186.725	72.4592	1.36684	5.37e-11
ENSBTAG00000003491	SLC25A23	248.644	105.805	1.23403	5.49e-11
ENSBTAG00000007450	C2	53.5647	3.50039	3.90053	5.56e-11
ENSBTAG00000000942	SIPA1L2	257.67	106.251	1.28208	5.68e-11
ENSBTAG00000021097	PELI3	54.4794	3.83262	3.79783	5.83e-11
ENSBTAG00000051412	HBA	63.1548	7.60485	3.06132	6.13e-11
ENSBTAG00000005923	ABTB2	244.407	111.95	1.1278	6.46e-11
ENSBTAG00000049416	RAB20	185.837	74.7847	1.31281	6.52e-11
ENSBTAG00000027464	FGFRL1	96.9567	23.9758	2.01427	6.61e-11
ENSBTAG00000007164	FGFR3	98.5193	22.0405	2.15043	6.89e-11
ENSBTAG00000011743	TLL2	115.378	31.1717	1.88685	7.13e-11
ENSBTAG00000021969	KLHL29	183.494	72.4349	1.34512	7.6e-11
ENSBTAG00000001806	IQCD	102.928	26.9519	1.93329	7.9e-11
ENSBTAG00000031231	IRF1	203.61	85.1829	1.25427	1.03e-10
ENSBTAG00000045594	TMEM121	104.818	27.2609	1.9438	1.04e-10
ENSBTAG00000055034	C20H5orf49	98.6743	25.1374	1.96666	1.06e-10
ENSBTAG00000013980	SOD3	52.2492	3.62559	3.85407	1.08e-10
ENSBTAG00000008779	ALOX15B	139.213	6.1887	4.48603	1.14e-10
ENSBTAG00000008429	LRP4	166.818	64.9055	1.36313	1.15e-10
ENSBTAG00000019554	FBP2	81.97	17.3159	2.25353	1.18e-10
ENSBTAG00000021216	HECW1	49.6086	3.20839	3.92368	1.25e-10
ENSBTAG00000004826	ACP5	81.9399	17.8638	2.20291	1.25e-10
ENSBTAG00000008220	C15H11orf71	124.158	36.2275	1.78541	1.34e-10
ENSBTAG00000018342	TJP3	49.8646	2.59694	4.24908	1.41e-10
ENSBTAG00000050334	CD83	89.5571	20.7441	2.11179	1.42e-10
ENSBTAG00000010652	PDE4C	54.0373	0	8.2184	1.46e-10
ENSBTAG00000014575	COL4A5	195.579	70.4463	1.46803	1.46e-10
ENSBTAG00000051230	SLC43A1	287.331	139.563	1.04455	1.47e-10
ENSBTAG00000019988	GNA15	55.049	5.00791	3.47538	1.51e-10
ENSBTAG00000020161	KLHL22	239.224	106.017	1.176	1.61e-10
ENSBTAG00000019771	PALM	129.991	41.8441	1.63693	1.61e-10
ENSBTAG00000020916	NANOG	63.6561	9.2833	2.78542	1.69e-10
ENSBTAG00000021318	SCAMP5	52.901	4.99512	3.41695	1.78e-10
ENSBTAG00000015273	CAND2	73.9333	14.4982	2.35131	1.86e-10
ENSBTAG00000018465	KCNAB1	81.2886	18.4944	2.14	1.89e-10
ENSBTAG00000007955	SEZ6L2	53.8292	5.56221	3.27074	1.93e-10
ENSBTAG00000003380	KCNK15	48.9744	2.97166	4.04953	1.97e-10
ENSBTAG00000001257	AGTPBP1	203.867	80.6361	1.33996	2.03e-10
ENSBTAG00000021777	DOC2G	125.56	34.4869	1.86453	2.04e-10
ENSBTAG00000011888	CCDC24	65.4489	8.90632	2.88263	2.17e-10
ENSBTAG00000010820	WNT11	226.787	96.4664	1.23381	2.19e-10
ENSBTAG00000001004	ESAM	53.9745	0	8.21796	2.27e-10
ENSBTAG00000001710	CMTM8	170.351	67.5778	1.33332	2.32e-10
ENSBTAG00000021378	S100A13	265.811	120.917	1.13984	2.38e-10
ENSBTAG00000015505	FADS2	81.8649	18.037	2.17969	2.57e-10
ENSBTAG00000047491	CACNA1S	50.0313	2.21357	4.45144	2.58e-10
ENSBTAG00000034147	OLFML2B	184.65	65.0675	1.50725	2.98e-10
ENSBTAG00000032366	SLC23A2	270.088	124.473	1.11984	3e-10
ENSBTAG00000001385	ZSCAN2	168.785	65.3634	1.36489	3.14e-10
ENSBTAG00000038974	STMN3	46.2708	2.26245	4.33424	3.18e-10
ENSBTAG00000020346	CCDC92	201.939	89.0736	1.18155	3.4e-10
ENSBTAG00000005583	HYI	171.768	68.3222	1.33177	3.41e-10
ENSBTAG00000015436	SLC27A4	188.447	76.0843	1.30859	3.69e-10
ENSBTAG00000008483	CALCRL	95.1834	23.8464	1.99083	3.77e-10
ENSBTAG00000021838	ESRP1	128.593	43.1826	1.57048	3.79e-10
ENSBTAG00000053568	ZNF70	140.802	46.0172	1.61515	3.82e-10
ENSBTAG00000002647	RGS10	113.936	35.1002	1.69838	3.93e-10
ENSBTAG00000013133	TBC1D10C	58.2814	6.13982	3.23218	4.05e-10
ENSBTAG00000015309	CFAP300	224.562	103.619	1.11696	4.07e-10
ENSBTAG00000006474	EPCAM	65.5602	9.92031	2.72725	4.13e-10
ENSBTAG00000004597	PIM2	185.185	73.8985	1.32404	4.18e-10
ENSBTAG00000014176	REM1	107.457	29.3584	1.87577	4.44e-10
ENSBTAG00000008160	MBOAT2	70.4704	12.0064	2.54216	4.79e-10
ENSBTAG00000031658	SEMA6B	45.1178	2.61386	4.10167	5.45e-10
ENSBTAG00000003989	GSTO1	129.194	44.3602	1.54154	5.56e-10
ENSBTAG00000015609	PREX1	184.295	75.292	1.28974	6.5e-10
ENSBTAG00000006156	BST1	46.3328	2.74545	4.12591	6.57e-10
ENSBTAG00000014011	TMOD2	76.1037	0.666718	6.85384	6.9e-10
ENSBTAG00000008155	SUN3	52.0143	5.93692	3.13614	6.99e-10
ENSBTAG00000003889	PER1	159.479	60.9297	1.39237	7.97e-10
ENSBTAG00000045877	TSC22D3	191.423	80.7426	1.24385	8.18e-10
ENSBTAG00000004652	LPAR2	110.505	31.1698	1.82515	9.28e-10
ENSBTAG00000006608	GGT5	61.8299	8.06552	2.92294	9.6e-10
ENSBTAG00000001037	MAP4K2	222.661	103.575	1.10577	9.91e-10
ENSBTAG00000034659	UBTD2	227.868	107.408	1.08719	1e-09
ENSBTAG00000004086	SPINT1	142.265	53.2601	1.41698	1.03e-09
ENSBTAG00000005666	LRRC20	196.836	68.5615	1.52389	1.16e-09
ENSBTAG00000015926	ABLIM2	45.5188	3.24448	3.79696	1.17e-09
ENSBTAG00000019382	PKDCC	291.502	139.972	1.06026	1.17e-09
ENSBTAG00000002390	CCDC184	83.2999	21.053	1.98507	1.17e-09
ENSBTAG00000008626	KCNN1	47.4346	4.21599	3.47912	1.2e-09
ENSBTAG00000015375	SH2D3C	44.2654	0	7.93132	1.23e-09
ENSBTAG00000016552	NME3	228.916	108.968	1.07245	1.24e-09
ENSBTAG00000018236	EPB41L5	101.071	29.9657	1.75512	1.25e-09
ENSBTAG00000021072	DTNB	193.093	85.0139	1.18255	1.36e-09
ENSBTAG00000018438	RRAGD	209.926	91.8899	1.19513	1.41e-09
ENSBTAG00000034712	RAB33A	81.559	18.2915	2.16691	1.43e-09
ENSBTAG00000026461	CACNA1H	89.3148	19.4797	2.18668	1.55e-09
ENSBTAG00000052579	LOC789175	68.7907	11.7144	2.5467	1.6e-09
ENSBTAG00000031583	NUPR2	140.903	51.6689	1.44907	1.6e-09
ENSBTAG00000004468	BARX1	52.2532	0.988422	5.72769	1.61e-09
ENSBTAG00000006067	VMAC	119.403	39.796	1.57982	1.71e-09
ENSBTAG00000004270	FCER2	69.5147	14.8496	2.22935	1.78e-09
ENSBTAG00000007689	LPIN1	158.607	61.2538	1.37127	1.82e-09
ENSBTAG00000003017	TTC38	180.407	72.6725	1.31699	1.83e-09
ENSBTAG00000025308	STON2	107.649	33.9874	1.66705	1.85e-09
ENSBTAG00000046257	GIMAP4	63.6059	10.5509	2.59183	1.86e-09
ENSBTAG00000008493	AQP3	57.1865	7.89045	2.85972	1.94e-09
ENSBTAG00000011275	SCUBE1	41.9711	0	7.85271	2.1e-09
ENSBTAG00000014455	PDZD2	109.177	33.774	1.699	2.13e-09
ENSBTAG00000012989	UBE2L6	72.5054	15.7298	2.20284	2.16e-09
ENSBTAG00000001085	FAM20A	177.216	74.9342	1.23878	2.18e-09
ENSBTAG00000002414	KCNJ10	49.2297	1.61265	4.9125	2.24e-09
ENSBTAG00000009489	CACNA2D2	45.5442	1.34622	5.11083	2.4e-09
ENSBTAG00000021252	TMEM35A	47.2994	3.48121	3.72484	2.44e-09
ENSBTAG00000020415	KLK4	39.8461	0	7.77849	2.55e-09
ENSBTAG00000007281	SEMA6C	57.3407	8.0486	2.81588	2.89e-09
ENSBTAG00000004078	KCNH2	39.1729	0	7.75187	2.9e-09
ENSBTAG00000004751	SPTBN4	158.8	61.0624	1.37543	2.94e-09
ENSBTAG00000003498	FAT2	62.6661	10.0816	2.65428	2.97e-09
ENSBTAG00000002070	KLC3	44.5019	1.31013	5.08241	3.01e-09
ENSBTAG00000004115	MYLIP	123.573	44.0809	1.48792	3.17e-09
ENSBTAG00000018398	GPR4	38.7586	0	7.73914	3.4e-09
ENSBTAG00000000124	DHH	43.2217	2.26884	4.23794	3.47e-09
ENSBTAG00000018546	LRBA	282.17	131.944	1.09761	3.53e-09
ENSBTAG00000012322	INKA1	159.415	64.692	1.30419	3.53e-09
ENSBTAG00000015178	ECI2	98.2129	27.0037	1.85619	3.56e-09
ENSBTAG00000010362	NOSTRIN	196.062	91.108	1.10596	3.68e-09
ENSBTAG00000021768	CCNG2	198.104	92.1896	1.10503	3.79e-09
ENSBTAG00000016424	MMP25	37.6174	0	7.69486	4.03e-09
ENSBTAG00000006779	LDHD	38.5959	0	7.73391	4.25e-09
ENSBTAG00000050177	LOC101905779	112.109	36.8234	1.60603	4.32e-09
ENSBTAG00000003721	CHST1	76.0378	13.8475	2.44413	4.75e-09
ENSBTAG00000021787	PAQR7	62.9967	12.1892	2.36997	4.91e-09
ENSBTAG00000006440	IGDCC4	42.744	3.00136	3.84531	4.99e-09
ENSBTAG00000018077	LYPD3	79.0272	18.2449	2.12265	5.19e-09
ENSBTAG00000008774	UROC1	68.5466	11.209	2.61624	5.24e-09
ENSBTAG00000016902	SGTB	113.047	34.7136	1.7085	5.28e-09
ENSBTAG00000008852	SIGLEC10	91.3737	26.4315	1.79424	5.67e-09
ENSBTAG00000010907	PPP1R1A	42.6276	1.33344	5.01664	5.67e-09
ENSBTAG00000001204	JCAD	114.928	36.9147	1.64036	5.81e-09
ENSBTAG00000018316	ZMYND15	85.7818	21.5593	1.9995	5.9e-09
ENSBTAG00000039015	TMEM145	105.457	33.5799	1.64604	5.91e-09
ENSBTAG00000008954	PSMB9	116.263	38.5306	1.58922	6.03e-09
ENSBTAG00000050846	IL32	60.9261	0.643408	6.53711	6.56e-09
ENSBTAG00000008942	NGEF	87.6463	23.8473	1.88454	6.92e-09
ENSBTAG00000018331	CLEC3B	48.3309	0.958719	5.61889	7.67e-09
ENSBTAG00000019272	LPCAT2	152.318	60.7621	1.32219	7.68e-09
ENSBTAG00000044138	METTL23	120.681	40.3311	1.57543	7.97e-09
ENSBTAG00000021485	C3H1orf54	41.3311	1.33344	4.97187	8.01e-09
ENSBTAG00000013680	ATP1B2	61.9719	0.315311	7.4551	8.25e-09
ENSBTAG00000001464	GPR156	144.951	56.988	1.34825	8.47e-09
ENSBTAG00000012667	CAMK2G	178.455	72.4741	1.30584	8.77e-09
ENSBTAG00000004650	ZNF516	80.891	22.3526	1.85602	9.28e-09
ENSBTAG00000048999	TRIM6	61.0973	11.9396	2.3639	9.47e-09
ENSBTAG00000018566	SFRP5	43.0712	4.6204	3.22428	1.02e-08
ENSBTAG00000045887	DMTN	41.3588	3.96008	3.38848	1.15e-08
ENSBTAG00000017674	SCNN1D	39.7337	2.35795	4.10428	1.16e-08
ENSBTAG00000002305	PCSK4	60.8271	10.0181	2.61531	1.18e-08
ENSBTAG00000012725	C10H14orf93	126.401	45.1735	1.48696	1.33e-08
ENSBTAG00000002309	CSPG5	128.362	47.2194	1.44197	1.36e-08
ENSBTAG00000006054	ACBD4	120.07	40.725	1.55585	1.41e-08
ENSBTAG00000000905	RAB6B	98.034	32.2857	1.60389	1.44e-08
ENSBTAG00000012252	MOCOS	192.936	85.6231	1.17216	1.47e-08
ENSBTAG00000017901	LAYN	32.8364	0	7.49965	1.47e-08
ENSBTAG00000011617	MAMSTR	49.033	6.80014	2.836	1.53e-08
ENSBTAG00000013173	SEPTIN3	54.7756	0.321704	7.27588	1.61e-08
ENSBTAG00000008421	SCRIB	167.409	75.1488	1.15513	1.62e-08
ENSBTAG00000019097	CNTNAP1	40.0664	2.64356	3.92519	1.65e-08
ENSBTAG00000039618	ARL14EPL	49.946	7.84797	2.66549	1.68e-08
ENSBTAG00000001132	GTDC1	225.961	107.377	1.07024	1.89e-08
ENSBTAG00000008301	WNK2	67.3567	13.8529	2.28401	1.89e-08
ENSBTAG00000019249	HS3ST6	87.2893	22.4417	1.96435	1.93e-08
ENSBTAG00000047707	BOLA-DOB	76.4976	19.4084	1.97874	1.96e-08
ENSBTAG00000021251	RIPK4	222.909	109.727	1.02456	1.98e-08
ENSBTAG00000031575	VAV3	139.017	52.3713	1.40968	2.07e-08
ENSBTAG00000015232	RAPGEFL1	43.6219	5.29351	3.04938	2.09e-08
ENSBTAG00000023374	FUT1	48.2893	5.94105	3.02532	2.2e-08
ENSBTAG00000021336	KIF5A	53.3912	0.643408	6.34646	2.22e-08
ENSBTAG00000007809	PPP1R36	58.4223	10.7516	2.43427	2.23e-08
ENSBTAG00000014381	CRHR2	42.5076	0.982029	5.43132	2.24e-08
ENSBTAG00000017670	LOC511531	92.2286	28.2374	1.71527	2.39e-08
ENSBTAG00000018576	DPYSL5	51.8565	0.321704	7.19654	2.43e-08
ENSBTAG00000009835	CACNA1G	88.6766	24.0004	1.8947	2.48e-08
ENSBTAG00000051104	CGREF1	122.379	45.3208	1.43161	2.5e-08
ENSBTAG00000020893	MATN3	30.9418	0	7.41312	2.52e-08
ENSBTAG00000017613	ZNF419	217.363	104.266	1.05847	2.62e-08
ENSBTAG00000003733	TM4SF5	103.769	33.1019	1.64815	2.76e-08
ENSBTAG00000017969	CA4	87.1871	26.1056	1.74285	2.81e-08
ENSBTAG00000048486	IQANK1	217.928	85.6655	1.35071	3.12e-08
ENSBTAG00000016564	NPRL3	197.507	93.673	1.07754	3.45e-08
ENSBTAG00000017263	MXI1	194.154	95.3153	1.02676	3.48e-08
ENSBTAG00000002020	CREBRF	152.54	66.939	1.18674	3.5e-08
ENSBTAG00000010944	LRRC49	181.35	72.8124	1.31198	3.51e-08
ENSBTAG00000018726	RIMS3	41.4343	1.05422	5.38373	3.6e-08
ENSBTAG00000002469	KANK3	36.5384	1.68484	4.46951	3.69e-08
ENSBTAG00000006276	C1QTNF1	126.911	49.4458	1.35772	4.04e-08
ENSBTAG00000014091	ARHGEF3	296.961	142.091	1.06066	4.15e-08
ENSBTAG00000050763	PXYLP1	121.881	44.133	1.47151	4.26e-08
ENSBTAG00000023411	INHCA	28.9531	0	7.31725	4.28e-08
ENSBTAG00000017627	STMN4	49.9452	0.666718	6.24798	4.43e-08
ENSBTAG00000011847	ASPN	90.5149	26.787	1.75912	4.45e-08
ENSBTAG00000018318	DNAJB5	188.198	91.2406	1.04391	4.48e-08
ENSBTAG00000000473	ATP10D	196.864	81.9745	1.26815	4.87e-08
ENSBTAG00000015272	TSC22D4	211.878	105.228	1.00848	5.01e-08
ENSBTAG00000019712	ST14	53.3216	8.74817	2.6286	5.06e-08
ENSBTAG00000004292	CRMP1	28.7819	0	7.31011	5.35e-08
ENSBTAG00000019519	PWWP2B	67.8829	15.9665	2.08198	5.36e-08
ENSBTAG00000019347	PLXDC1	46.8581	0.315311	7.0504	5.49e-08
ENSBTAG00000000791	CALY	48.826	4.44308	3.4951	5.52e-08
ENSBTAG00000016399	AKAP4	46.9018	0.351406	7.05147	5.56e-08
ENSBTAG00000018966	PLCE1	83.6789	23.8642	1.8146	5.9e-08
ENSBTAG00000003060	NTRK1	47.6048	0.630623	6.18191	6.07e-08
ENSBTAG00000019574	MAPK12	67.2744	16.9636	1.98203	6.11e-08
ENSBTAG00000030690	RADIL	35.7949	1.69763	4.43797	6.13e-08
ENSBTAG00000014803	CPZ	79.6023	22.3124	1.83517	6.17e-08
ENSBTAG00000006948	GARNL3	64.8421	15.8741	2.03579	6.46e-08
ENSBTAG00000007065	TRAPPC6A	151.33	67.0642	1.17497	6.49e-08
ENSBTAG00000023784	TMEM88B	43.6873	4.14154	3.36947	6.87e-08
ENSBTAG00000013556	UNC13D	64.5273	13.8826	2.22127	6.88e-08
ENSBTAG00000006683	ZFYVE28	47.5287	0.630623	6.18015	6.88e-08
ENSBTAG00000006273	SULT4A1	46.9874	7.51987	2.63873	6.92e-08
ENSBTAG00000014124	MLLT3	201.945	95.8938	1.07739	7.03e-08
ENSBTAG00000015745	RAB3IL1	44.1344	5.97941	2.89473	7.16e-08
ENSBTAG00000007550	OLFM2	28.0479	0	7.27334	7.32e-08
ENSBTAG00000011381	SLC30A3	38.7561	0.965112	5.29901	7.41e-08
ENSBTAG00000024814	B4GALNT4	38.271	4.2393	3.16674	8.26e-08
ENSBTAG00000002347	MAST3	172.21	76.8144	1.16893	8.58e-08
ENSBTAG00000026913	HHIPL1	245.566	120.846	1.02484	8.7e-08
ENSBTAG00000010179	COL5A3	44.4399	0.351406	6.97444	9.07e-08
ENSBTAG00000010477	TTC21A	83.6114	25.3137	1.72403	9.52e-08
ENSBTAG00000027058	MESP2	37.5811	3.29336	3.51487	9.84e-08
ENSBTAG00000011447	FAM171A2	43.2819	5.85195	2.87478	9.9e-08
ENSBTAG00000012280	PGLYRP2	35.0094	1.31013	4.73542	1e-07
ENSBTAG00000004720	SULF1	100.491	33.9852	1.56513	1.01e-07
ENSBTAG00000004617	KIF19	26.7975	0	7.20703	1.02e-07
ENSBTAG00000001580	CLGN	36.0333	2.67966	3.76919	1.05e-07
ENSBTAG00000011500	CASQ2	33.881	2.26245	3.88634	1.13e-07
ENSBTAG00000010328	KCNK17	34.3525	1.34622	4.7023	1.14e-07
ENSBTAG00000019909	SIRT6	189.496	86.8742	1.12509	1.2e-07
ENSBTAG00000054832	SCT	25.8695	0	7.15564	1.24e-07
ENSBTAG00000043971	NOTCH3	179.586	80.3227	1.15693	1.26e-07
ENSBTAG00000008497	RGS14	39.8108	4.96542	3.01138	1.26e-07
ENSBTAG00000020190	KREMEN2	37.9926	3.18508	3.54622	1.26e-07
ENSBTAG00000018604	SEMA4G	82.1863	25.476	1.68458	1.29e-07
ENSBTAG00000053806	LOC618737	25.5608	0	7.13808	1.33e-07
ENSBTAG00000008814	ADGRA2	42.6485	4.88684	3.11941	1.35e-07
ENSBTAG00000008366	STAC2	104.681	38.851	1.43106	1.35e-07
ENSBTAG00000015979	SEZ6	43.6863	0.643408	6.05592	1.35e-07
ENSBTAG00000007233	WDR25	162.642	73.3739	1.14896	1.38e-07
ENSBTAG00000006862	MEIS3	89.9759	27.4295	1.70961	1.42e-07
ENSBTAG00000015893	EPN3	84.7666	25.9919	1.71433	1.45e-07
ENSBTAG00000045791	ZNF623	160.531	70.2891	1.19202	1.47e-07
ENSBTAG00000018146	VAT1L	43.9717	0.666718	6.06417	1.49e-07
ENSBTAG00000052744	C18H16orf74	176.409	82.7271	1.09445	1.51e-07
ENSBTAG00000030369	IFFO1	82.9314	23.1052	1.85589	1.55e-07
ENSBTAG00000046256	TMEM132C	26.0912	0	7.16868	1.58e-07
ENSBTAG00000034005	ZNF35	200.432	100.219	1.00076	1.58e-07
ENSBTAG00000047626	CCDC188	33.2048	1.65514	4.33567	1.61e-07
ENSBTAG00000010581	MAGI1	99.1833	31.4714	1.64676	1.63e-07
ENSBTAG00000020749	PRXL2C	149.979	62.5702	1.2651	1.64e-07
ENSBTAG00000001235	CD200R1L	34.7576	1.34622	4.71819	1.72e-07
ENSBTAG00000000621	CATSPERG	83.2599	25.1533	1.73169	1.74e-07
ENSBTAG00000015115	ACP4	100.226	33.7179	1.57136	1.81e-07
ENSBTAG00000020698	MTHFR	190.158	88.4982	1.10848	1.81e-07
ENSBTAG00000012938	JARID2	116.346	46.6523	1.31905	1.88e-07
ENSBTAG00000019567	IL21R	34.3115	2.31546	3.89644	1.96e-07
ENSBTAG00000021636	GPR155	72.7403	18.7938	1.94362	2e-07
ENSBTAG00000001765	HAPLN4	40.1656	0.315311	6.82834	2e-07
ENSBTAG00000039319	CYP4F2	38.3491	3.75718	3.38883	2.01e-07
ENSBTAG00000012434	ENOX1	83.9822	26.8985	1.64127	2.03e-07
ENSBTAG00000015834	ARHGEF4	113.828	45.8124	1.31537	2.05e-07
ENSBTAG00000055104	LOC107131660	63.6075	15.2532	2.04936	2.07e-07
ENSBTAG00000015419	ARHGEF37	148.851	67.8593	1.13201	2.08e-07
ENSBTAG00000019065	EEPD1	156.975	73.6084	1.09174	2.08e-07
ENSBTAG00000047078	NTF4	40.5718	0.351406	6.8442	2.13e-07
ENSBTAG00000021978	PARVB	39.8696	5.32322	2.91722	2.14e-07
ENSBTAG00000005031	DOC2A	33.2307	2.24967	3.8606	2.24e-07
ENSBTAG00000038711	TMEM91	42.1608	0.67311	6.00135	2.25e-07
ENSBTAG00000017366	GRB7	36.3623	2.74545	3.77153	2.27e-07
ENSBTAG00000019980	DGKI	106.882	39.5433	1.4374	2.3e-07
ENSBTAG00000049058	INHBB	67.6006	16.7118	2.01159	2.41e-07
ENSBTAG00000020082	GARIN5A	39.7572	4.7159	3.10004	2.44e-07
ENSBTAG00000003474	RAB15	79.7408	21.8545	1.86217	2.45e-07
ENSBTAG00000010316	ICAM5	23.8978	0	7.04102	2.49e-07
ENSBTAG00000002190	DOCK8	63.3331	15.7892	2.00308	2.5e-07
ENSBTAG00000026371	SNX29	165.188	78.9865	1.06555	2.55e-07
ENSBTAG00000020223	CASQ1	41.2025	5.63853	2.87633	2.55e-07
ENSBTAG00000004222	SAT2	81.9733	26.4347	1.62786	2.58e-07
ENSBTAG00000004208	PLEKHG6	73.0196	21.2759	1.78706	2.59e-07
ENSBTAG00000038132	AIFM3	42.501	0.637015	6.01878	2.64e-07
ENSBTAG00000012043	PADI3	162.353	8.74591	4.22232	2.67e-07
ENSBTAG00000019107	GAS7	35.8678	3.04385	3.58853	2.68e-07
ENSBTAG00000014197	SLC38A4	25.5492	0	7.1398	2.73e-07
ENSBTAG00000002817	SLC46A1	96.4591	32.9428	1.5583	2.75e-07
ENSBTAG00000005776	ZNF185	34.0715	2.59694	3.69954	2.78e-07
ENSBTAG00000044155	BSPRY	40.0281	0.630623	5.93189	2.97e-07
ENSBTAG00000015961	TSPAN2	222.829	101.196	1.13574	3.03e-07
ENSBTAG00000006069	CAPS	59.7615	11.5851	2.35391	3.29e-07
ENSBTAG00000020984	RAPGEF4	62.5061	15.3212	2.02298	3.41e-07
ENSBTAG00000014132	SNED1	37.0107	0.321704	6.70918	3.44e-07
ENSBTAG00000020127	TKTL1	36.6265	2.78155	3.77725	3.59e-07
ENSBTAG00000010070	GSDMA	22.8413	0	6.97646	3.65e-07
ENSBTAG00000016223	SCRN1	74.733	20.729	1.85063	3.67e-07
ENSBTAG00000038325	CES4A	38.0857	3.15951	3.55454	3.74e-07
ENSBTAG00000027434	SORCS2	50.0414	9.4021	2.42901	3.8e-07
ENSBTAG00000030671	HOOK1	111.76	39.6438	1.50339	3.82e-07
ENSBTAG00000011700	PLLP	30.899	1.31013	4.55617	4.16e-07
ENSBTAG00000045757	TNNC1	147.816	64.9937	1.18647	4.19e-07
ENSBTAG00000035158	TMEM249	32.7247	2.90586	3.47376	4.21e-07
ENSBTAG00000054059	MYCL	152.625	67.99	1.16233	4.58e-07
ENSBTAG00000008538	DNAI1	37.8153	0.637015	5.84808	4.78e-07
ENSBTAG00000011857	PPM1H	109.725	36.9615	1.5607	4.8e-07
ENSBTAG00000040521	SAMD14	34.5084	2.61386	3.71309	4.87e-07
ENSBTAG00000021237	DST	891.367	381.952	1.22356	4.87e-07
ENSBTAG00000010542	SPIRE1	152.269	70.714	1.10516	5.3e-07
ENSBTAG00000040042	GRIN2C	21.7706	0	6.90428	5.36e-07
ENSBTAG00000046142	PRKAR1B	93.6492	31.8864	1.54806	5.53e-07
ENSBTAG00000037888	LYPD5	57.8274	11.6043	2.30504	5.67e-07
ENSBTAG00000016221	AMOT	133.329	58.7839	1.18188	5.68e-07
ENSBTAG00000033679	HLCS	143.894	64.0025	1.16457	5.69e-07
ENSBTAG00000048876	FAM117B	100.951	34.6565	1.5339	5.76e-07
ENSBTAG00000044083	LIMK1	99.9101	38.2309	1.38688	5.76e-07
ENSBTAG00000013525	MPIG6B	81.8148	27.3157	1.58427	6.49e-07
ENSBTAG00000030855	CHCHD6	68.588	16.0917	2.09244	6.58e-07
ENSBTAG00000025071	TENM2	21.0272	0	6.85505	6.58e-07
ENSBTAG00000009749	USP2	47.1955	9.04017	2.40005	6.59e-07
ENSBTAG00000025062	MAGEE2	39.8762	6.14395	2.68442	6.73e-07
ENSBTAG00000033190	PGM5	56.0869	13.8379	2.02042	6.91e-07
ENSBTAG00000008036	CELSR1	202.114	97.2898	1.05653	7.06e-07
ENSBTAG00000052040	LOC101904339	78.8229	24.6406	1.67786	7.29e-07
ENSBTAG00000021862	SLC27A3	48.9231	9.47754	2.36569	7.31e-07
ENSBTAG00000020921	PRKCB	36.0968	0.67311	5.77554	7.51e-07
ENSBTAG00000013702	ZNF296	34.5312	3.8751	3.13666	7.63e-07
ENSBTAG00000005140	NBL1	146.959	69.8234	1.07134	7.89e-07
ENSBTAG00000035018	ZCCHC12	36.5854	4.1374	3.11451	7.93e-07
ENSBTAG00000053346	SPSB2	82.1939	23.9113	1.77022	7.98e-07
ENSBTAG00000001112	SMOX	160.476	78.493	1.03023	8.27e-07
ENSBTAG00000012031	ATG9B	38.104	5.35292	2.84928	8.32e-07
ENSBTAG00000011820	DAPK2	32.7793	3.38247	3.30458	8.36e-07
ENSBTAG00000018732	HSPA12B	102.072	36.5305	1.47945	8.38e-07
ENSBTAG00000021844	COCH	41.3647	5.7299	2.87483	8.4e-07
ENSBTAG00000020087	CAMK2A	37.4255	4.6204	3.02318	8.58e-07
ENSBTAG00000011738	TFR2	46.8926	8.34375	2.50504	8.59e-07
ENSBTAG00000011530	CDH15	21.1036	0	6.86311	8.85e-07
ENSBTAG00000001374	METTL27	58.5237	13.6944	2.10766	9.01e-07
ENSBTAG00000052465	CD24	20.2494	0	6.80205	9.33e-07
ENSBTAG00000012759	FBXO41	29.7685	1.31652	4.49951	9.39e-07
ENSBTAG00000032059	TGM5	33.7427	0.315311	6.57752	9.79e-07
ENSBTAG00000040356	SPIRE2	200.206	99.0094	1.01412	9.81e-07
ENSBTAG00000012024	SLC29A2	161.437	69.1291	1.22732	9.87e-07
ENSBTAG00000020485	ARRB1	86.9348	29.7271	1.55262	9.87e-07
ENSBTAG00000006439	DOCK11	149.805	65.6233	1.19343	9.99e-07
ENSBTAG00000045862	FERMT3	30.5164	2.35795	3.72148	1.06e-06
ENSBTAG00000021325	SLC19A3	35.7361	0.643408	5.76862	1.07e-06
ENSBTAG00000009451	JDP2	163.087	81.2512	1.00476	1.15e-06
ENSBTAG00000027625	SFRP1	30.013	1.29734	4.51866	1.16e-06
ENSBTAG00000005668	SLC39A8	169.412	84.3586	1.00855	1.17e-06
ENSBTAG00000006599	INHBE	34.0865	0.630623	5.70024	1.22e-06
ENSBTAG00000009913	UPK3A	20.6674	0	6.83391	1.24e-06
ENSBTAG00000019728	CD164L2	19.8751	0	6.77154	1.28e-06
ENSBTAG00000004226	SHBG	28.844	1.36953	4.44642	1.3e-06
ENSBTAG00000001032	PYGM	36.5845	4.55047	2.99723	1.33e-06
ENSBTAG00000047664	GNAZ	44.1504	8.42971	2.3787	1.34e-06
ENSBTAG00000012909	CRABP1	28.1904	1.33983	4.41906	1.35e-06
ENSBTAG00000046209	LOC112442101	19.3566	0	6.73562	1.35e-06
ENSBTAG00000019940	RASGRF1	28.5906	1.65514	4.11624	1.37e-06
ENSBTAG00000046346	PACS2	168.015	83.705	1.0066	1.37e-06
ENSBTAG00000003519	NOL3	133.945	59.9889	1.16061	1.42e-06
ENSBTAG00000006016	GTPBP2	94.7874	36.1818	1.38955	1.55e-06
ENSBTAG00000001927	ATP6V1C2	44.8043	7.08349	2.64745	1.55e-06
ENSBTAG00000005337	RAB3B	28.2021	2.00655	3.83359	1.6e-06
ENSBTAG00000012863	GDPD2	30.4819	0.315311	6.42802	1.61e-06
ENSBTAG00000031573	NMRK2	29.4297	0.945934	4.90654	1.61e-06
ENSBTAG00000034384	VWA3B	29.836	1.61265	4.18956	1.61e-06
ENSBTAG00000011693	LENG9	110.797	42.6437	1.3768	1.63e-06
ENSBTAG00000031209	SLC22A4	31.1433	0.315311	6.4616	1.63e-06
ENSBTAG00000039682	MTUS1	74.6775	19.1223	1.95691	1.65e-06
ENSBTAG00000037986	PNMA2	46.5101	8.77059	2.40016	1.66e-06
ENSBTAG00000025263	FHIP1A	112.913	45.7155	1.30927	1.72e-06
ENSBTAG00000006999	RYR1	42.4606	6.85089	2.62692	1.73e-06
ENSBTAG00000021742	ZNF568	98.16	32.8742	1.57775	1.75e-06
ENSBTAG00000008295	ACTL6B	95.1638	36.4464	1.38568	1.76e-06
ENSBTAG00000012066	PECAM1	118.453	50.2427	1.24029	1.77e-06
ENSBTAG00000030543	SLC6A16	40.9175	7.87128	2.37675	1.79e-06
ENSBTAG00000005978	PIK3R5	50.2464	10.8982	2.21069	1.81e-06
ENSBTAG00000004351	IL31RA	48.4692	10.9256	2.15422	1.81e-06
ENSBTAG00000039968	PIP4P2	58.4139	15.9624	1.86452	1.81e-06
ENSBTAG00000009705	SERPINF1	18.734	0	6.68785	1.83e-06
ENSBTAG00000025078	LRRC75A	28.3145	0.952327	4.85018	1.85e-06
ENSBTAG00000013337	DHDH	119.243	52.5445	1.18302	1.86e-06
ENSBTAG00000004958	PTPRN2	18.9144	0	6.70373	1.86e-06
ENSBTAG00000016553	EME2	74.258	25.098	1.56705	1.88e-06
ENSBTAG00000054072	ADM2	34.5472	4.97181	2.80268	2.01e-06
ENSBTAG00000013550	PRKCG	18.3623	0	6.65945	2.02e-06
ENSBTAG00000030646	KCTD17	74.6777	22.3612	1.73862	2.14e-06
ENSBTAG00000002599	MGARP	27.4982	1.26764	4.3971	2.21e-06
ENSBTAG00000044078	TESC	33.9424	2.8739	3.53687	2.24e-06
ENSBTAG00000017512	MAPT	28.6512	1.94714	3.86806	2.26e-06
ENSBTAG00000044048	LMBR1L	141.087	69.0241	1.03119	2.45e-06
ENSBTAG00000054678	DUSP15	119.123	52.9415	1.17461	2.46e-06
ENSBTAG00000005892	ZAP70	31.5451	0.702813	5.57659	2.47e-06
ENSBTAG00000019726	ANKEF1	18.6936	0	6.6854	2.47e-06
ENSBTAG00000004005	WDR7	155.881	75.7484	1.04117	2.5e-06
ENSBTAG00000008111	ESYT3	85.6411	31.5806	1.44118	2.54e-06
ENSBTAG00000017335	HGFAC	39.9493	6.90617	2.53533	2.57e-06
ENSBTAG00000007319	JAG2	79.5029	26.7587	1.56442	2.59e-06
ENSBTAG00000008509	SLC38A3	29.5478	0.315311	6.38278	2.59e-06
ENSBTAG00000013278	MAGIX	103.774	44.3049	1.22658	2.74e-06
ENSBTAG00000054680	ST3GAL2	149.1	73.6888	1.01625	2.77e-06
ENSBTAG00000013095	FOXN1	28.6207	0.965112	4.86112	2.78e-06
ENSBTAG00000020573	SCUBE2	124.058	56.1965	1.14663	2.79e-06
ENSBTAG00000014486	ATP12A	27.9941	0.351406	6.30649	2.82e-06
ENSBTAG00000012312	ROR1	140.504	64.4344	1.12022	2.83e-06
ENSBTAG00000054342	MIC1	69.0926	23.1084	1.58276	2.91e-06
ENSBTAG00000016283	TMEM63C	17.8403	0	6.61587	2.95e-06
ENSBTAG00000003711	EPAS1	35.4283	5.336	2.74584	2.95e-06
ENSBTAG00000001401	SLC45A1	19.2393	0	6.7315	3.09e-06
ENSBTAG00000011461	ADORA1	34.3021	4.47602	2.91294	3.1e-06
ENSBTAG00000007097	THTPA	146.496	71.918	1.02895	3.15e-06
ENSBTAG00000016651	ISL2	26.493	1.65514	4.01038	3.17e-06
ENSBTAG00000007235	NTNG2	92.0793	35.2107	1.38725	3.2e-06
ENSBTAG00000007173	PDGFRA	92.0142	33.3221	1.46065	3.26e-06
ENSBTAG00000021145	MAP4K1	46.0869	8.45617	2.46879	3.5e-06
ENSBTAG00000006789	FGD5	27.5074	0.321704	6.27952	3.51e-06
ENSBTAG00000003512	MYH7B	36.8264	4.86353	2.90996	3.52e-06
ENSBTAG00000011634	ACP3	28.8297	1.89187	3.88404	3.53e-06
ENSBTAG00000010543	FGFR4	16.9929	0	6.54815	3.76e-06
ENSBTAG00000011511	IFI16	51.024	10.8333	2.25635	3.78e-06
ENSBTAG00000016589	PRPF40B	153.49	75.7548	1.02027	3.82e-06
ENSBTAG00000012779	CYRIA	17.1204	0	6.55711	3.89e-06
ENSBTAG00000004281	ACSS1	45.7831	10.1296	2.17076	3.92e-06
ENSBTAG00000009080	ITGB6	55.3008	13.9823	1.99445	4.03e-06
ENSBTAG00000010647	NTRK2	59.8572	14.718	2.02392	4.23e-06
ENSBTAG00000009461	STYXL1	58.2192	14.6079	1.98667	4.24e-06
ENSBTAG00000017371	RELL2	102.783	43.3557	1.25026	4.31e-06
ENSBTAG00000020037	CYB5RL	163.019	81.247	1.00926	4.35e-06
ENSBTAG00000011533	SLC22A31	33.8347	4.99512	2.77039	4.38e-06
ENSBTAG00000013665	KCNG2	26.0172	0.351406	6.20062	4.73e-06
ENSBTAG00000004126	MLF1	60.1155	18.7567	1.68048	4.78e-06
ENSBTAG00000015412	TGM7	26.1406	0.982029	4.7312	4.8e-06
ENSBTAG00000004676	TMEM184A	158.522	78.0674	1.02614	4.9e-06
ENSBTAG00000039620	SAPCD1	54.6018	11.1564	2.28998	4.92e-06
ENSBTAG00000044159	C17H4orf33	142.129	67.067	1.08077	4.92e-06
ENSBTAG00000040290	GSTO2	48.3367	11.0691	2.12123	5.02e-06
ENSBTAG00000004674	HAAO	16.3351	0	6.49107	5.09e-06
ENSBTAG00000015576	NPAS1	27.8581	2.93556	3.23988	5.11e-06
ENSBTAG00000014456	ERN2	31.7884	4.03227	3.00088	5.11e-06
ENSBTAG00000018062	KIAA1522	115.804	52.2762	1.1482	5.15e-06
ENSBTAG00000017075	STX1A	95.0599	34.4376	1.46345	5.19e-06
ENSBTAG00000003779	ZC4H2	114.371	51.5542	1.14883	5.21e-06
ENSBTAG00000049163	TSPAN9	67.3334	21.6306	1.63782	5.22e-06
ENSBTAG00000006686	NPNT	40.2437	8.57409	2.23418	5.28e-06
ENSBTAG00000003622	ZKSCAN7	28.0176	2.94195	3.24551	5.44e-06
ENSBTAG00000005018	NFAM1	16.6104	0	6.51596	5.46e-06
ENSBTAG00000011800	ABCG4	18.031	0	6.63316	5.54e-06
ENSBTAG00000008693	CLXN	25.8208	0.958719	4.71475	5.56e-06
ENSBTAG00000015347	WNT10B	127.327	58.4973	1.12433	5.67e-06
ENSBTAG00000016574	RGS11	27.3338	1.63822	4.05662	5.79e-06
ENSBTAG00000004375	ESRP2	29.2661	3.66168	3.01171	5.89e-06
ENSBTAG00000046666	TTC9B	16.2311	0	6.48333	6.57e-06
ENSBTAG00000034393	FAM149A	146.618	66.3601	1.14296	6.71e-06
ENSBTAG00000002144	ADRB2	115.403	51.2284	1.17183	6.79e-06
ENSBTAG00000034154	AGMO	60.1112	18.2056	1.71497	6.91e-06
ENSBTAG00000008884	MAPRE3	70.3204	23.8103	1.55725	6.95e-06
ENSBTAG00000002123	MYO3A	33.6402	4.7223	2.8579	6.99e-06
ENSBTAG00000006349	EXTL1	25.4491	1.26125	4.28524	7e-06
ENSBTAG00000031950	RAB3IP	75.8995	25.3773	1.58501	7.05e-06
ENSBTAG00000046544	SLC7A10	15.8669	0	6.4512	7.07e-06
ENSBTAG00000017056	PKLR	50.0877	11.9365	2.0569	7.09e-06
ENSBTAG00000008576	PLEKHD1	52.4714	14.7797	1.82643	7.13e-06
ENSBTAG00000008542	SSPO	15.8594	0	6.45059	7.39e-06
ENSBTAG00000009190	SLC2A4	66.712	19.8228	1.74333	7.4e-06
ENSBTAG00000046014	GPR146	54.0095	14.6458	1.87748	7.57e-06
ENSBTAG00000017709	ATRNL1	74.7351	25.561	1.54439	7.67e-06
ENSBTAG00000047191	KCNA6	31.7388	4.63958	2.78085	7.71e-06
ENSBTAG00000009029	LOC507443	52.5956	13.6204	1.9552	7.79e-06
ENSBTAG00000006877	MMP16	34.4533	5.13861	2.72658	7.93e-06
ENSBTAG00000050392	FAM171B	48.473	8.36293	2.54621	7.97e-06
ENSBTAG00000002824	DPEP3	38.3105	7.94986	2.27533	8.12e-06
ENSBTAG00000017268	PROCA1	44.7697	10.5107	2.09156	8.2e-06
ENSBTAG00000013782	DNAJB2	89.6467	35.6915	1.33086	8.35e-06
ENSBTAG00000015361	CNTFR	26.6313	2.58416	3.34771	8.35e-06
ENSBTAG00000031001	MEGF8	63.4532	20.585	1.61933	8.39e-06
ENSBTAG00000020468	MICU3	92.5869	38.2459	1.27894	8.59e-06
ENSBTAG00000015715	SPOCD1	28.5976	0.637015	5.45091	8.7e-06
ENSBTAG00000051042	DRD4	24.1561	0.321704	6.09557	8.72e-06
ENSBTAG00000039049	RAI2	16.585	0	6.51408	8.93e-06
ENSBTAG00000007446	NGF	59.3327	18.0009	1.71948	9e-06
ENSBTAG00000008323	SNAP25	109.383	41.2934	1.40374	9.1e-06
ENSBTAG00000012104	FOXA3	28.1796	3.21478	3.11153	9.14e-06
ENSBTAG00000032301	SLC26A7	48.4916	11.0139	2.12537	9.37e-06
ENSBTAG00000020352	PAQR5	32.202	4.31562	2.90946	9.4e-06
ENSBTAG00000004641	PLEKHA6	55.1078	15.631	1.82732	9.43e-06
ENSBTAG00000003514	HSF4	54.3905	15.7809	1.78492	9.44e-06
ENSBTAG00000010906	RPS6KA5	54.0564	15.8317	1.77389	9.65e-06
ENSBTAG00000039688	RFLNA	31.4334	4.67981	2.76209	1.03e-05
ENSBTAG00000003369	SYT12	25.7268	2.27524	3.48662	1.04e-05
ENSBTAG00000010641	APH1B	82.0111	31.1282	1.4035	1.06e-05
ENSBTAG00000054800	HES6	25.111	2.01294	3.66501	1.08e-05
ENSBTAG00000040329	HTR1D	31.4132	4.89323	2.67497	1.1e-05
ENSBTAG00000016534	BCL11A	109.324	46.9497	1.22358	1.12e-05
ENSBTAG00000016766	TMEM176B	23.2582	0.351406	6.03991	1.16e-05
ENSBTAG00000005390	GMFG	14.9314	0	6.36255	1.17e-05
ENSBTAG00000002186	NDN	60.4907	18.5922	1.70952	1.18e-05
ENSBTAG00000008612	C1R	33.6445	5.0737	2.75607	1.21e-05
ENSBTAG00000017805	CRACR2B	39.8966	7.62176	2.39705	1.24e-05
ENSBTAG00000009760	LOC515736	112.525	49.1816	1.19301	1.26e-05
ENSBTAG00000018508	TMEM108	36.4107	7.32976	2.32322	1.27e-05
ENSBTAG00000039190	SLC9A5	42.9708	8.29713	2.38144	1.3e-05
ENSBTAG00000010349	IL1A	64.4167	19.7109	1.70923	1.3e-05
ENSBTAG00000040432	CLDN3	37.0025	5.43061	2.74752	1.31e-05
ENSBTAG00000011356	CAMSAP3	25.1127	1.92383	3.67857	1.33e-05
ENSBTAG00000006452	CD3D	23.1853	0.988422	4.55648	1.35e-05
ENSBTAG00000012247	MXRA8	54.5447	16.7968	1.69943	1.35e-05
ENSBTAG00000046218	KLF11	103.96	46.9877	1.14991	1.35e-05
ENSBTAG00000017158	VSNL1	92.3974	37.7479	1.29273	1.37e-05
ENSBTAG00000030523	ZPBP2	44.6548	10.9873	2.03268	1.4e-05
ENSBTAG00000012273	FAM131A	69.4679	25.3581	1.45622	1.42e-05
ENSBTAG00000001640	EPB41L1	125.588	60.1145	1.06583	1.44e-05
ENSBTAG00000001898	CCDC112	130.694	61.6984	1.0812	1.47e-05
ENSBTAG00000012462	MAP1LC3C	58.341	17.3456	1.75965	1.49e-05
ENSBTAG00000000076	RECK	98.8842	39.3514	1.32288	1.52e-05
ENSBTAG00000012944	USP35	60.5937	20.3863	1.57229	1.53e-05
ENSBTAG00000021057	TMEM190	32.2961	5.57912	2.53215	1.58e-05
ENSBTAG00000009842	CRYM	27.6491	3.09686	3.20199	1.59e-05
ENSBTAG00000004572	RNF183	14.3398	0	6.30298	1.62e-05
ENSBTAG00000007962	ATP9A	84.4259	31.7301	1.40882	1.65e-05
ENSBTAG00000024137	PTCH2	69.1643	23.1436	1.57487	1.73e-05
ENSBTAG00000019417	ARMCX2	121.487	57.7068	1.07306	1.76e-05
ENSBTAG00000020658	LNX1	43.3583	11.1391	1.95799	1.79e-05
ENSBTAG00000012078	TMEM176A	22.3514	0.315311	5.98143	1.8e-05
ENSBTAG00000006631	GLI1	13.9488	0	6.26413	1.87e-05
ENSBTAG00000007693	SLC45A3	39.8576	8.95107	2.15991	1.87e-05
ENSBTAG00000007661	MYO1F	27.3848	2.94195	3.21564	1.91e-05
ENSBTAG00000020048	MAPK10	14.4943	0	6.32119	1.91e-05
ENSBTAG00000002044	SIRT3	125.528	59.3062	1.08554	1.93e-05
ENSBTAG00000019060	CLDN11	22.1029	1.31013	4.07088	1.94e-05
ENSBTAG00000009691	SH2B2	60.6752	20.2972	1.57884	1.95e-05
ENSBTAG00000040253	ADRA1B	34.5036	6.47844	2.40208	2e-05
ENSBTAG00000003278	HOXC10	70.801	23.7719	1.58628	2e-05
ENSBTAG00000001026	BCO1	21.2672	0.315311	5.91075	2e-05
ENSBTAG00000024497	CTRC	13.6702	0	6.23407	2.01e-05
ENSBTAG00000001444	TNXB	29.8492	3.87097	2.93122	2.02e-05
ENSBTAG00000017946	FAM25A	22.5014	1.02452	4.50098	2.04e-05
ENSBTAG00000003449	KCP	29.756	3.85819	2.92941	2.07e-05
ENSBTAG00000015702	PITX3	39.1353	8.41279	2.20442	2.07e-05
ENSBTAG00000001826	SASH1	69.8278	25.083	1.48055	2.1e-05
ENSBTAG00000049599	FAM163A	24.0831	0.643408	5.19729	2.1e-05
ENSBTAG00000017500	KCNK12	39.9166	8.51882	2.22643	2.1e-05
ENSBTAG00000006233	NIM1K	22.2028	1.27403	4.0883	2.14e-05
ENSBTAG00000013422	GABRB3	22.6827	1.26125	4.12109	2.31e-05
ENSBTAG00000016407	IRX6	13.5696	0	6.22522	2.33e-05
ENSBTAG00000000987	OTOG	26.8486	3.26366	3.03154	2.33e-05
ENSBTAG00000032288	GCK	57.1327	18.5474	1.6295	2.34e-05
ENSBTAG00000013485	ZFYVE19	119.921	54.2425	1.1464	2.4e-05
ENSBTAG00000014335	LOC112441470	20.9778	0.351406	5.89039	2.48e-05
ENSBTAG00000021219	SEPTIN1	38.4069	9.1878	2.06154	2.48e-05
ENSBTAG00000004197	B3GNT4	13.5503	0	6.22347	2.49e-05
ENSBTAG00000007753	KIFC2	64.7295	23.6307	1.45246	2.53e-05
ENSBTAG00000001562	NFE2	20.8301	0.315311	5.88198	2.54e-05
ENSBTAG00000015304	ANXA9	13.2834	0	6.19365	2.62e-05
ENSBTAG00000012997	SMPDL3B	74.1145	24.6689	1.59676	2.67e-05
ENSBTAG00000009494	CBLC	13.2406	0	6.18981	2.69e-05
ENSBTAG00000011092	KNDC1	13.531	0	6.22169	2.72e-05
ENSBTAG00000054688	SOX7	41.2925	10.1082	2.02461	2.82e-05
ENSBTAG00000019455	MYO5B	124.095	61.0971	1.02171	2.82e-05
ENSBTAG00000002440	KIF7	116.673	55.5695	1.06933	2.88e-05
ENSBTAG00000050459	FAM222A	30.8672	4.65011	2.74337	2.9e-05
ENSBTAG00000005576	CLEC11A	62.1502	21.8663	1.51155	2.91e-05
ENSBTAG00000014225	SLC5A9	12.9855	0	6.16029	2.96e-05
ENSBTAG00000013141	ACTRT3	120.383	58.04	1.04794	2.98e-05
ENSBTAG00000011935	RASSF6	80.5033	31.1753	1.36204	3e-05
ENSBTAG00000000653	PPP1R16B	31.1465	5.20854	2.57357	3.05e-05
ENSBTAG00000007897	POMC	125.412	61.4224	1.03389	3.06e-05
ENSBTAG00000010670	VSIG8	69.9395	25.5335	1.45285	3.08e-05
ENSBTAG00000032567	C1QL4	23.119	0.666718	5.1361	3.1e-05
ENSBTAG00000052139	DNAH3	13.2515	0	6.19078	3.15e-05
ENSBTAG00000004766	CLEC18C	12.6994	0	6.1272	3.5e-05
ENSBTAG00000008299	IL20RB	97.1989	41.2249	1.24208	3.52e-05
ENSBTAG00000006961	NLRP13	12.9277	0	6.15488	3.52e-05
ENSBTAG00000017851	RXRA	84.2723	32.039	1.39148	3.53e-05
ENSBTAG00000007821	NPHS1	12.6373	0	6.12138	3.6e-05
ENSBTAG00000026758	LOC788425	30.9333	5.5983	2.46821	3.62e-05
ENSBTAG00000049435	C21H14orf132	38.0737	9.00408	2.09083	3.66e-05
ENSBTAG00000010165	C22H3orf18	42.7475	11.8314	1.85246	3.69e-05
ENSBTAG00000033248	CDH3	67.7294	24.6128	1.45909	3.71e-05
ENSBTAG00000014788	AKAP12	57.0428	16.9294	1.74795	3.91e-05
ENSBTAG00000019916	CLMN	44.96	12.3898	1.85152	3.96e-05
ENSBTAG00000002368	TULP2	68.7028	25.2479	1.44396	3.98e-05
ENSBTAG00000011445	TMEM8B	59.7557	18.7448	1.68489	4.03e-05
ENSBTAG00000011824	OGN	21.6959	1.97684	3.45826	4.23e-05
ENSBTAG00000000540	RNF112	18.9774	0.321704	5.7459	4.25e-05
ENSBTAG00000032761	CALHM3	20.5858	0.994814	4.38248	4.29e-05
ENSBTAG00000005062	TEC	44.7192	12.8303	1.80168	4.35e-05
ENSBTAG00000016913	AVIL	29.3274	3.24674	3.16656	4.42e-05
ENSBTAG00000045787	CDS1	23.2416	1.93436	3.56447	4.46e-05
ENSBTAG00000023146	ADAM32	26.5518	3.64477	2.87321	4.58e-05
ENSBTAG00000009611	PHF21A	118.942	58.1738	1.03502	4.59e-05
ENSBTAG00000007104	JPH4	12.3738	0	6.08965	4.68e-05
ENSBTAG00000012695	LCK	26.3301	3.96647	2.73585	4.81e-05
ENSBTAG00000007761	ZBTB5	101.334	48.2819	1.06797	4.88e-05
ENSBTAG00000038045	FLT3LG	55.2649	18.6886	1.56292	5.04e-05
ENSBTAG00000006949	SPAG4	50.9906	15.334	1.72838	5.06e-05
ENSBTAG00000020286	GAREM1	79.2363	32.6614	1.27372	5.13e-05
ENSBTAG00000008556	POU2F2	12.003	0	6.04644	5.17e-05
ENSBTAG00000007826	KIRREL2	12.2228	0	6.0749	5.27e-05
ENSBTAG00000002192	VXN	32.9034	6.47844	2.3305	5.48e-05
ENSBTAG00000020737	SOX8	18.265	0.321704	5.6914	5.54e-05
ENSBTAG00000016667	ZBTB46	52.1147	16.9115	1.62908	5.55e-05
ENSBTAG00000048122	CFD	22.2606	2.35795	3.26463	5.68e-05
ENSBTAG00000003455	ANKRD6	85.5317	34.9918	1.29645	5.78e-05
ENSBTAG00000010635	RAB3A	52.1225	16.5866	1.64594	5.78e-05
ENSBTAG00000007888	EFR3B	115.386	56.4227	1.036	5.85e-05
ENSBTAG00000005353	DES	30.0817	4.8233	2.62452	5.96e-05
ENSBTAG00000033137	PSD3	84.4404	34.465	1.29403	5.97e-05
ENSBTAG00000006472	GPR143	27.1659	3.87097	2.79581	5.99e-05
ENSBTAG00000004175	HPD	11.9879	0	6.04488	6.13e-05
ENSBTAG00000019210	ADCY2	26.226	3.91759	2.73432	6.15e-05
ENSBTAG00000054931	CACNG4	18.1307	0.315311	5.67789	6.17e-05
ENSBTAG00000051882	C16H1orf105	21.6733	1.60852	3.72891	6.23e-05
ENSBTAG00000004888	SLC10A4	11.6547	0	6.00429	6.37e-05
ENSBTAG00000007592	RARG	112.114	55.2022	1.01825	6.5e-05
ENSBTAG00000044112	MSRB2	134.174	66.0286	1.02574	6.56e-05
ENSBTAG00000014760	FOXE1	27.2901	4.32201	2.66912	6.62e-05
ENSBTAG00000015750	AMN	44.9132	12.3281	1.85666	6.66e-05
ENSBTAG00000006760	OTX1	21.3124	1.97684	3.43315	6.68e-05
ENSBTAG00000008714	CLSTN2	29.3592	5.38901	2.46609	6.71e-05
ENSBTAG00000014382	KANK4	21.3445	1.37592	4.00762	6.94e-05
ENSBTAG00000001735	ADAM11	28.1753	4.8891	2.521	6.97e-05
ENSBTAG00000012929	CEP85L	111.876	53.4259	1.06753	6.97e-05
ENSBTAG00000021558	LSM14B	124.426	61.6559	1.01872	7.11e-05
ENSBTAG00000008008	TLR2	39.1722	9.56664	2.03767	7.14e-05
ENSBTAG00000033367	DDO	19.8819	1.28042	3.92831	7.23e-05
ENSBTAG00000008773	GUCY2D	20.9082	0.67311	4.98743	7.27e-05
ENSBTAG00000013667	TMEM30C	11.5884	0	5.99749	7.48e-05
ENSBTAG00000031551	PRSS53	25.1044	3.63198	2.79578	7.49e-05
ENSBTAG00000003526	SYNE3	39.2952	8.69929	2.18608	7.54e-05
ENSBTAG00000053741	LOC617406	29.7302	5.27434	2.4998	7.66e-05
ENSBTAG00000008735	VASH1	39.6798	10.64	1.90744	7.68e-05
ENSBTAG00000003217	CADM3	11.3996	0	5.97063	7.71e-05
ENSBTAG00000021224	ZSWIM6	137.289	68.414	1.0105	7.82e-05
ENSBTAG00000040398	CRACD	19.5193	0.994814	4.30199	7.85e-05
ENSBTAG00000002914	GALNT18	21.4367	1.91105	3.45794	7.93e-05
ENSBTAG00000011959	GPR19	26.0087	4.30509	2.60152	7.94e-05
ENSBTAG00000019630	RGL1	43.422	10.3558	2.05887	8.03e-05
ENSBTAG00000018517	VLDLR	106.149	50.5794	1.0712	8.05e-05
ENSBTAG00000052841	TAFA3	22.4503	2.62025	3.09804	8.1e-05
ENSBTAG00000008348	NOL4L	91.0899	39.1434	1.21965	8.12e-05
ENSBTAG00000012338	FAH	74.905	25.9434	1.53697	8.17e-05
ENSBTAG00000016072	SHC2	12.2588	0	6.07245	8.17e-05
ENSBTAG00000011001	ERG	131.395	65.3687	1.01171	8.24e-05
ENSBTAG00000000623	CPEB1	30.3394	5.08009	2.60186	8.47e-05
ENSBTAG00000002194	MYZAP	20.1184	1.64875	3.61101	8.56e-05
ENSBTAG00000027854	ARHGDIG	47.1569	14.5937	1.69961	8.64e-05
ENSBTAG00000052374	FBXL14	103.351	49.2045	1.07165	8.89e-05
ENSBTAG00000010166	MIC2	25.9332	3.5831	2.84502	8.92e-05
ENSBTAG00000003393	CCDC157	22.1534	1.92383	3.50228	9.29e-05
ENSBTAG00000010498	SLC40A1	40.3469	9.44459	2.11437	9.6e-05
ENSBTAG00000012673	CDK18	54.9223	19.3681	1.50339	9.68e-05
ENSBTAG00000019251	EPB41L3	22.6408	2.99497	2.93044	9.81e-05
ENSBTAG00000001917	C15H11orf16	81.4054	5.12169	3.98031	9.88e-05
ENSBTAG00000019229	TMEM144	70.0829	28.0007	1.31892	0.000102092
ENSBTAG00000021516	GSTA1	10.9625	0	5.91652	0.000103969
ENSBTAG00000006907	NEB	28.6359	4.65237	2.6307	0.000109514
ENSBTAG00000027387	NRSN2	20.8494	2.29855	3.18214	0.000110477
ENSBTAG00000018984	PIK3CD	127.229	10.8087	3.55631	0.000112894
ENSBTAG00000004249	TANC2	80.5692	31.9023	1.3373	0.000112894
ENSBTAG00000027386	SOX12	16.3821	0.321704	5.53264	0.000113042
ENSBTAG00000001346	STRA8	19.0512	0.637015	4.86186	0.000113525
ENSBTAG00000018941	CPXM2	21.069	2.04903	3.39941	0.000114206
ENSBTAG00000020018	FRK	36.8168	9.0562	2.01012	0.000114895
ENSBTAG00000002100	GZMM	10.877	0	5.90714	0.000117293
ENSBTAG00000018200	IL15	29.0622	5.87112	2.30024	0.000117499
ENSBTAG00000038865	TCEA3	35.9275	9.5392	1.91436	0.000118559
ENSBTAG00000008487	VPS37D	37.2475	9.4734	1.9712	0.000119093
ENSBTAG00000021639	ARC	19.0437	0.637015	4.86156	0.000120894
ENSBTAG00000000419	PHEX	18.9346	0.630623	4.85682	0.000124356
ENSBTAG00000006232	WDR86	17.1808	0.321704	5.6041	0.000124988
ENSBTAG00000013569	CD38	27.2539	4.95489	2.46452	0.000125324
ENSBTAG00000014603	VAMP1	80.7911	32.5141	1.31448	0.000125546
ENSBTAG00000010742	PKD2L1	19.2215	1.31652	3.86618	0.000126055
ENSBTAG00000002451	TTC39A	108.229	54.0054	1.00428	0.00012666
ENSBTAG00000045711	CYSRT1	80.5445	35.8583	1.16707	0.000128453
ENSBTAG00000012215	CPNE7	19.1629	0.643408	4.87156	0.000129175
ENSBTAG00000005527	GIPR	11.3914	0	5.9761	0.000132021
ENSBTAG00000026753	CXCR1	15.9441	0.315311	5.49529	0.00013247
ENSBTAG00000032548	SYBU	76.3254	29.0801	1.401	0.000133038
ENSBTAG00000021928	DIPK1B	40.9549	10.5254	1.9589	0.0001339
ENSBTAG00000019327	NRAP	18.0066	0.982029	4.1917	0.000134431
ENSBTAG00000032534	RHOF	88.1196	41.2761	1.093	0.000134559
ENSBTAG00000015766	ZFPM1	37.0956	9.54333	1.96151	0.000134932
ENSBTAG00000000816	PRDM1	29.0119	5.30404	2.45831	0.000135096
ENSBTAG00000016854	AK7	59.2974	22.1456	1.42652	0.000136527
ENSBTAG00000013105	SYT3	18.6442	1.65514	3.50168	0.000139116
ENSBTAG00000020178	ARSK	56.9396	20.0275	1.51728	0.000141175
ENSBTAG00000013439	ARHGEF26	20.4206	2.32186	3.14453	0.000141375
ENSBTAG00000011156	ATP8A1	80.6676	35.0536	1.20185	0.000144673
ENSBTAG00000019947	SYT7	10.8073	0	5.89919	0.00014531
ENSBTAG00000031351	SEC14L4	10.5758	0	5.86587	0.000150982
ENSBTAG00000019958	NXNL2	10.5287	0	5.86058	0.000153205
ENSBTAG00000002166	CRISP2	98.4234	47.0197	1.06063	0.000154783
ENSBTAG00000002624	PSTPIP2	44.8946	12.7987	1.80797	0.000154816
ENSBTAG00000044179	CERS6	96.1681	46.5696	1.04424	0.00015614
ENSBTAG00000021438	ZNF821	50.139	17.3849	1.52803	0.000157131
ENSBTAG00000015228	CD74	35.6724	9.62831	1.89707	0.000157377
ENSBTAG00000005198	FGF1	38.6695	10.9554	1.82691	0.000157806
ENSBTAG00000054719	TRNP1	41.9161	12.3601	1.75498	0.00015971
ENSBTAG00000013537	FER1L6	80.5534	32.993	1.28899	0.000162053
ENSBTAG00000007827	RCOR2	74.1397	31.571	1.23908	0.000162815
ENSBTAG00000004710	HNF1B	20.4349	1.60852	3.64756	0.000164936
ENSBTAG00000014548	NIBAN1	15.4306	0.315311	5.44545	0.000166602
ENSBTAG00000006679	MITF	56.3833	18.7672	1.591	0.000166677
ENSBTAG00000020939	PLAC9	23.4329	3.63198	2.69666	0.000167016
ENSBTAG00000013848	ADGRD1	10.2426	0	5.81989	0.000167835
ENSBTAG00000006280	RBFOX3	18.2146	0.630623	4.80212	0.000170636
ENSBTAG00000038221	EFNA2	37.4857	10.3311	1.87099	0.0001715
ENSBTAG00000018069	TNFSF15	24.3993	3.98978	2.62177	0.000173414
ENSBTAG00000004458	MORN3	26.1371	4.1438	2.62981	0.000176563
ENSBTAG00000014940	KCNAB3	17.3915	0.982029	4.14078	0.00017713
ENSBTAG00000054891	SMIM32	19.0705	1.94075	3.27893	0.000177204
ENSBTAG00000020936	NOD2	19.4069	1.91105	3.31074	0.000178931
ENSBTAG00000034295	LAG3	17.6541	0.67311	4.74253	0.000179767
ENSBTAG00000002321	AMT	62.804	25.098	1.32729	0.000179817
ENSBTAG00000052983	ARMCX4	18.9151	0.630623	4.8528	0.000181331
ENSBTAG00000020080	MYBPC2	10.0806	0	5.79269	0.00018341
ENSBTAG00000009549	RSPH9	63.081	20.7678	1.60634	0.000184431
ENSBTAG00000031809	DENND1C	30.6935	6.47204	2.23621	0.000185054
ENSBTAG00000012945	PDE6A	24.5589	4.03227	2.62677	0.000185743
ENSBTAG00000016249	NAGS	21.0079	2.24553	3.20196	0.000186452
ENSBTAG00000020792	TPH2	32.8371	7.7863	2.06482	0.000187221
ENSBTAG00000034385	GPR162	10.0731	0	5.79178	0.000188204
ENSBTAG00000014882	DNMT3L	53.7133	19.6643	1.44756	0.000188252
ENSBTAG00000013036	YDJC	46.1969	14.0006	1.71684	0.000188273
ENSBTAG00000005019	PRSS50	9.97997	0	5.78071	0.000189108
ENSBTAG00000012742	SLC22A18	88.7875	40.6282	1.12811	0.00019145
ENSBTAG00000004848	OLFML2A	65.1466	25.4709	1.35944	0.000192719
ENSBTAG00000050914	CYYR1	62.3651	23.1925	1.42162	0.000194438
ENSBTAG00000019907	WNK4	21.0968	2.24327	3.20816	0.000194631
ENSBTAG00000020590	FZD2	40.3561	12.4195	1.69587	0.000197469
ENSBTAG00000018399	MYH15	26.3303	3.48121	2.89093	0.000200494
ENSBTAG00000046744	PALM3	56.4403	21.2536	1.40507	0.000201334
ENSBTAG00000016048	CPT1B	25.4719	4.61401	2.46933	0.000203904
ENSBTAG00000037803	ZNF197	135.747	67.6989	1.00105	0.000205391
ENSBTAG00000013688	PGF	18.2701	0.965112	4.21871	0.000208545
ENSBTAG00000054911	ANO9	121.345	58.2685	1.05529	0.000208545
ENSBTAG00000017780	DPYSL4	17.8053	0.666718	4.75905	0.000212275
ENSBTAG00000032709	CMTM5	22.8757	3.55979	2.67152	0.000212855
ENSBTAG00000007365	NEIL1	89.8757	43.4101	1.0507	0.000213471
ENSBTAG00000009302	RCAN2	23.8449	3.66808	2.71103	0.000213565
ENSBTAG00000026501	MGC127055	18.5586	1.66792	3.49263	0.000218638
ENSBTAG00000006619	MATK	17.0776	0.994814	4.11031	0.00021893
ENSBTAG00000020319	ALOX5	9.70136	0	5.73847	0.000224624
ENSBTAG00000006868	OTUD7A	9.8751	0	5.76803	0.0002279
ENSBTAG00000021904	KIF26A	9.90191	0	5.7713	0.000231527
ENSBTAG00000004490	TRIM31	86.8283	40.6748	1.0936	0.000232994
ENSBTAG00000017680	NOS3	27.4436	5.65131	2.29137	0.000239014
ENSBTAG00000014178	RALGAPA2	47.5698	14.1747	1.75063	0.000239902
ENSBTAG00000021291	STXBP6	51.4898	18.626	1.47375	0.000240267
ENSBTAG00000005675	SLC44A4	9.85582	0	5.76563	0.000240317
ENSBTAG00000016229	KLF9	16.617	0.988422	4.07493	0.000240981
ENSBTAG00000045895	NFASC	14.448	0.321704	5.35011	0.000248817
ENSBTAG00000010107	WHRN	25.0924	4.29457	2.5497	0.000249622
ENSBTAG00000000496	SLC12A8	17.5601	1.01812	4.1458	0.000252119
ENSBTAG00000000376	P2RX3	20.5054	2.35156	3.1469	0.000252462
ENSBTAG00000000470	IBSP	9.84406	0	5.76415	0.000253412
ENSBTAG00000016343	KCNIP2	9.65527	0	5.73274	0.000254351
ENSBTAG00000019277	KCNH3	22.3916	2.88668	2.93673	0.00025841
ENSBTAG00000014863	GYPC	14.0377	0.351406	5.30991	0.000278178
ENSBTAG00000038442	WDR87	75.7609	34.4302	1.14318	0.000281384
ENSBTAG00000002908	GNG4	23.1275	3.58536	2.68427	0.000281386
ENSBTAG00000055124	LOC100296324	65.4336	28.0633	1.22541	0.000289844
ENSBTAG00000005525	LHX6	9.31458	0	5.68117	0.000293694
ENSBTAG00000018805	ASB13	66.5446	28.0602	1.24192	0.000295039
ENSBTAG00000030190	COL6A3	14.1233	0.351406	5.31713	0.000295969
ENSBTAG00000046277	RGS4	29.5052	5.93466	2.31758	0.000298105
ENSBTAG00000006859	LOC100336941	9.28354	0	5.6772	0.000304859
ENSBTAG00000009155	SCN5A	14.1569	0.315311	5.32592	0.000306119
ENSBTAG00000003531	ABCA13	32.8616	6.51542	2.36175	0.0003099
ENSBTAG00000017964	LRRC51	93.1472	45.701	1.02415	0.000314726
ENSBTAG00000048856	C16H1orf115	9.40017	0	5.69209	0.000315246
ENSBTAG00000039012	MFSD6L	28.501	5.57499	2.35344	0.000316935
ENSBTAG00000030198	TMEM232	63.7873	26.7765	1.25521	0.000319445
ENSBTAG00000048160	TIGD5	65.91	28.4477	1.20764	0.000325627
ENSBTAG00000005884	WDR31	83.0727	39.5826	1.06781	0.000325627
ENSBTAG00000000476	THPO	25.8476	5.18523	2.30375	0.000331773
ENSBTAG00000006024	ISLR	67.4592	1.93022	5.11615	0.000341013
ENSBTAG00000000265	SYNPR	17.1011	1.66153	3.37316	0.000342316
ENSBTAG00000012182	DIRAS3	28.5966	5.6641	2.34945	0.000343724
ENSBTAG00000002362	APOLD1	23.1306	3.10325	2.93669	0.00034579
ENSBTAG00000023283	JAML	29.381	6.54423	2.16584	0.000352645
ENSBTAG00000054765	PGLYRP4	17.6817	0.637015	4.75299	0.000352876
ENSBTAG00000020229	ATP8B3	13.7676	0.321704	5.2807	0.000357595
ENSBTAG00000019844	ZNF467	9.01668	0	5.63332	0.000358706
ENSBTAG00000047526	GSC2	48.9902	17.8893	1.45857	0.000379391
ENSBTAG00000001186	SH2D4A	63.5506	26.9643	1.23602	0.000388749
ENSBTAG00000015784	HAPLN2	9.21723	0	5.6685	0.000392413
ENSBTAG00000030162	AXIN2	38.7671	11.6349	1.7459	0.00039264
ENSBTAG00000017409	DLX3	65.1392	27.0283	1.27318	0.000395688
ENSBTAG00000016765	SPACDR	21.038	2.94835	2.83136	0.000396054
ENSBTAG00000021487	CIART	60.6148	25.6396	1.24163	0.000404684
ENSBTAG00000012035	EXOC3L1	23.0191	4.19681	2.4397	0.000412303
ENSBTAG00000019175	SOBP	56.6599	21.6411	1.38543	0.000412303
ENSBTAG00000012681	CORO2B	80.172	38.2789	1.06452	0.000415949
ENSBTAG00000048366	SNPH	55.4017	21.1274	1.39301	0.000416304
ENSBTAG00000012855	LPL	17.9755	2.01933	3.17759	0.000417139
ENSBTAG00000000970	ASIC1	9.00163	0	5.63127	0.000417609
ENSBTAG00000012297	RIPOR3	37.4319	11.8547	1.65928	0.000418713
ENSBTAG00000016320	LMO1	34.2443	9.8015	1.80113	0.000420479
ENSBTAG00000001101	IFNLR1	73.8379	32.8419	1.16761	0.000425998
ENSBTAG00000055017	SCIMP	8.93109	0	5.62194	0.000428846
ENSBTAG00000011245	PLXNC1	40.9443	12.3514	1.72213	0.000431376
ENSBTAG00000017981	ADRB3	13.1097	0.351406	5.20976	0.000446488
ENSBTAG00000015700	ELOVL3	8.885	0	5.61567	0.000448772
ENSBTAG00000008902	ZNF345	39.8131	11.4352	1.79727	0.000450726
ENSBTAG00000016915	FLT1	80.6662	35.0989	1.19594	0.000453302
ENSBTAG00000048862	TBX1	8.71879	0	5.58383	0.000461235
ENSBTAG00000044126	SNTB1	8.87324	0	5.61406	0.000466353
ENSBTAG00000017814	LGI4	9.1401	0	5.65811	0.000466715
ENSBTAG00000031178	SLC9A9	21.2136	3.27418	2.6939	0.000470304
ENSBTAG00000011108	USP54	86.2558	42.4446	1.02269	0.000473886
ENSBTAG00000014424	DDN	12.947	0.321704	5.19496	0.000474548
ENSBTAG00000014906	VCAN	81.568	39.7279	1.04111	0.000476753
ENSBTAG00000010138	SEMA3B	40.7002	12.6402	1.69703	0.000481159
ENSBTAG00000004399	LRRN3	15.9911	1.28042	3.61387	0.000485712
ENSBTAG00000008869	GPC2	18.1147	2.33464	2.96801	0.000499301
ENSBTAG00000000601	COL11A2	36.4352	11.2113	1.70176	0.00050527
ENSBTAG00000023147	LINGO1	15.5338	1.01812	3.96955	0.000509411
ENSBTAG00000004940	CELF4	8.59886	0	5.56728	0.000510506
ENSBTAG00000022813	TMEM150B	39.3887	12.1805	1.69644	0.000515566
ENSBTAG00000052909	C8G	130.526	63.8538	1.03612	0.000525614
ENSBTAG00000007020	ZNF502	32.0048	8.54852	1.90483	0.00052708
ENSBTAG00000009174	HSD17B14	20.3928	3.01828	2.77345	0.000527403
ENSBTAG00000023632	FBXL8	81.0563	39.0717	1.05822	0.000532953
ENSBTAG00000001572	NSUN7	80.3507	35.797	1.16588	0.000552584
ENSBTAG00000018487	CFAP45	34.1242	9.9331	1.78456	0.000564268
ENSBTAG00000049253	LOC112441539	8.55607	0	5.56126	0.000568743
ENSBTAG00000002764	IGFLR1	71.0065	31.7752	1.15805	0.000582407
ENSBTAG00000002226	FBXO31	57.1014	23.4292	1.27835	0.000582667
ENSBTAG00000017752	DYNLRB2	30.5197	7.7566	1.96525	0.000584663
ENSBTAG00000047380	CALCB	66.7099	26.1152	1.36335	0.000592667
ENSBTAG00000017694	TRPS1	25.5866	5.51333	2.20466	0.000597967
ENSBTAG00000008092	RAB37	20.6554	3.37608	2.6367	0.000604457
ENSBTAG00000048086	TEX13B	8.31272	0	5.51712	0.000605765
ENSBTAG00000043957	TDRP	29.8416	7.47099	1.99084	0.000607889
ENSBTAG00000019008	FBXL16	23.7929	4.90601	2.27644	0.000609633
ENSBTAG00000022142	SCGB1C1	15.5279	0.702813	4.54147	0.000612933
ENSBTAG00000001903	C11H2orf50	8.8547	0	5.60291	0.000622711
ENSBTAG00000012785	TEPP	8.30849	0	5.51656	0.000623482
ENSBTAG00000020555	DEFB123	8.57205	0	5.56333	0.000627218
ENSBTAG00000015557	LOC528040	8.28921	0	5.51378	0.000628088
ENSBTAG00000003511	SLAIN1	50.545	20.139	1.33131	0.00063317
ENSBTAG00000007975	ALDH8A1	8.66001	0	5.57582	0.000635356
ENSBTAG00000016937	SAMD1	88.4268	40.2771	1.13536	0.000638833
ENSBTAG00000031625	HRH3	12.5861	0.315311	5.15477	0.00063971
ENSBTAG00000047599	GHRHR	8.33624	0	5.52044	0.000650888
ENSBTAG00000018245	SLC1A3	21.9293	3.9112	2.48095	0.000658075
ENSBTAG00000019545	SPATA13	49.412	18.4752	1.41904	0.000681498
ENSBTAG00000007318	ZNF687	90.6122	43.8625	1.04256	0.000683028
ENSBTAG00000008940	NPTX1	18.103	2.34103	2.96546	0.000683028
ENSBTAG00000013867	DLGAP3	16.795	1.58295	3.37297	0.000685714
ENSBTAG00000003334	ADAP2	14.8952	0.637015	4.51127	0.000698532
ENSBTAG00000039696	SHD	8.95367	0	5.62482	0.000707018
ENSBTAG00000011373	MAML3	23.4179	4.56739	2.35495	0.000722686
ENSBTAG00000024643	VEPH1	38.6493	12.3857	1.63622	0.000723704
ENSBTAG00000036113	RSPH14	12.1389	0.351406	5.098	0.000725281
ENSBTAG00000023843	RALGPS1	35.6943	10.6889	1.75297	0.000747403
ENSBTAG00000006592	SGSM1	26.6816	6.60364	2.01789	0.000750149
ENSBTAG00000015749	STEAP1	48.0815	18.334	1.39937	0.000764265
ENSBTAG00000011057	LOC516410	8.05339	0	5.46916	0.000770929
ENSBTAG00000035147	C19H17orf67	56.0915	22.4184	1.32794	0.000781672
ENSBTAG00000003030	KCNQ2	8.47471	0	5.54932	0.00078502
ENSBTAG00000047755	FNDC10	61.2951	27.0644	1.18024	0.000792218
ENSBTAG00000018294	DNASE1L3	8.32871	0	5.51932	0.000800408
ENSBTAG00000021272	ABCG1	20.5506	2.95474	2.79814	0.00080228
ENSBTAG00000024983	FBXO47	32.7635	9.5753	1.7801	0.000808979
ENSBTAG00000012461	PRSS16	14.5093	0.958719	3.89089	0.000813886
ENSBTAG00000046924	SEMA3G	16.6104	1.97045	3.07558	0.000830109
ENSBTAG00000039337	LOC100295883	8.26663	0	5.51024	0.000840946
ENSBTAG00000017738	EMID1	23.5453	5.044	2.24258	0.000843673
ENSBTAG00000020665	GFRA2	12.1221	0.321704	5.10308	0.000844995
ENSBTAG00000019546	CT55	15.6471	1.26125	3.59027	0.000857441
ENSBTAG00000047036	GPR39	68.0137	32.4968	1.06467	0.00085809
ENSBTAG00000016627	WASF1	16.6682	1.91744	3.09221	0.000861362
ENSBTAG00000006173	CCDC116	7.92171	0	5.44944	0.000864374
ENSBTAG00000005679	TMEM130	11.5809	0.315311	5.03503	0.000876033
ENSBTAG00000011733	GIPC2	12.2437	0.321704	5.10874	0.000878751
ENSBTAG00000015058	CDH4	14.5855	0.67311	4.4666	0.0008795
ENSBTAG00000055073	CDK15	8.53349	0	5.55749	0.000880041
ENSBTAG00000003936	PNKD	74.2296	37.1067	1.0003	0.000947299
ENSBTAG00000013239	CAPN12	13.9211	0.630623	4.41605	0.000958902
ENSBTAG00000018804	CELSR2	65.6349	26.7883	1.30228	0.000966172
ENSBTAG00000013657	CHRNA5	11.5113	0.321704	5.02776	0.000982449
ENSBTAG00000020369	NOXO1	16.9929	2.07234	3.082	0.000987109
ENSBTAG00000009736	CDC42BPG	49.3955	17.5864	1.4968	0.000987533
ENSBTAG00000053714	LOC100296900	19.0075	3.25087	2.53773	0.00101201
ENSBTAG00000013501	DHRS13	35.707	11.4736	1.63865	0.00103068
ENSBTAG00000034827	PDGFD	23.301	5.19162	2.15615	0.00104433
ENSBTAG00000005425	GATA4	45.3183	17.5718	1.37265	0.00104881
ENSBTAG00000017405	RORC	13.7172	0.637015	4.38974	0.00105723
ENSBTAG00000008956	CD8B	11.5071	0.321704	5.02724	0.00106169
ENSBTAG00000006846	LGALS9	13.6552	0.67311	4.37053	0.00106499
ENSBTAG00000050388	KRBA2	77.0983	37.7679	1.03504	0.00106688
ENSBTAG00000018397	HHLA2	13.7238	0.630623	4.39317	0.00108091
ENSBTAG00000000413	NRTN	32.5434	9.76315	1.72797	0.00113035
ENSBTAG00000014187	PPM1N	50.5568	21.4003	1.24215	0.00113966
ENSBTAG00000011624	FGF21	11.106	0.315311	4.97015	0.00115173
ENSBTAG00000037799	LOC515697	21.0288	2.95474	2.82636	0.00115762
ENSBTAG00000007084	MAP3K14	76.9518	34.0052	1.18504	0.00115825
ENSBTAG00000007000	ENOSF1	82.2016	37.0372	1.14919	0.00116704
ENSBTAG00000020413	APBA2	7.56597	0	5.38392	0.00118363
ENSBTAG00000015885	PPFIA4	31.0951	9.13892	1.76068	0.00119016
ENSBTAG00000005657	CAMK2N2	15.8434	1.97045	3.00932	0.00119618
ENSBTAG00000018861	C5H12orf56	16.9929	2.64995	2.68814	0.0011964
ENSBTAG00000024509	TMEM52	17.4923	2.28576	2.93256	0.00120384
ENSBTAG00000011914	RASSF10	31.499	9.23028	1.77441	0.00121248
ENSBTAG00000052872	LOC112444752	18.9346	2.91864	2.68665	0.00122445
ENSBTAG00000019146	OSBP2	22.5855	4.34119	2.39603	0.00123288
ENSBTAG00000027868	DLG2	14.7845	1.65514	3.16387	0.00124712
ENSBTAG00000003540	MYT1L	15.1327	1.59573	3.2133	0.00125482
ENSBTAG00000005990	S1PR1	7.34944	0	5.33828	0.0012586
ENSBTAG00000003791	LPAR3	53.8986	23.1404	1.2219	0.00126228
ENSBTAG00000011651	HECTD2	26.4383	6.93174	1.93324	0.00127403
ENSBTAG00000022449	SCD5	37.0333	11.5956	1.6621	0.00129467
ENSBTAG00000015364	WNT1	7.58102	0	5.38627	0.0012967
ENSBTAG00000018834	PPP1R37	37.3858	13.2539	1.50117	0.0012969
ENSBTAG00000005093	CES2	69.4098	33.6635	1.04605	0.00130021
ENSBTAG00000006212	GTF2IRD1	70.9421	31.215	1.18979	0.00130309
ENSBTAG00000019818	CASZ1	22.373	4.92519	2.182	0.00130504
ENSBTAG00000010029	ERC2	26.3955	6.08454	2.09757	0.00133278
ENSBTAG00000015118	PNPLA1	16.8192	2.24967	2.87918	0.00133686
ENSBTAG00000020992	RHBDL3	22.9142	5.2405	2.12673	0.00134153
ENSBTAG00000018430	GSAP	59.3602	25.0574	1.24594	0.00134721
ENSBTAG00000011489	KAZALD1	14.2317	1.02452	3.83812	0.00135973
ENSBTAG00000049808	IL3RA	7.28736	0	5.32818	0.0013651
ENSBTAG00000013160	GFRA4	43.475	17.1121	1.34481	0.00137666
ENSBTAG00000015985	GPR20	18.1267	1.89187	3.22635	0.00139578
ENSBTAG00000021741	RPS6KA2	72.6923	35.4726	1.0362	0.00140785
ENSBTAG00000050992	CNIH2	17.1667	2.57776	2.7201	0.00140831
ENSBTAG00000001675	ITPKA	12.9545	0.988422	3.71576	0.00142498
ENSBTAG00000005762	LYNX1	69.6308	8.77246	2.98573	0.00143389
ENSBTAG00000014313	PYROXD2	18.0409	2.91638	2.61596	0.0014373
ENSBTAG00000006563	KLHL40	14.3055	0.952327	3.87219	0.00144608
ENSBTAG00000007668	AGPAT4	44.7855	15.0452	1.58239	0.00144645
ENSBTAG00000013117	CACNA2D3	7.26055	0	5.32369	0.0014638
ENSBTAG00000013760	COL4A6	14.7501	1.66153	3.15923	0.0014736
ENSBTAG00000044125	LOC614522	21.0079	4.63319	2.1863	0.00151166
ENSBTAG00000020661	ABCA1	48.8853	20.7738	1.23761	0.00152593
ENSBTAG00000009816	SCX	18.4472	2.88668	2.65813	0.00155726
ENSBTAG00000003434	CERS4	10.3592	0.315311	4.87154	0.0015794
ENSBTAG00000016177	FGL1	36.3068	12.653	1.52974	0.00158498
ENSBTAG00000052796	LOC614914	46.7323	18.6132	1.33453	0.00160398
ENSBTAG00000013989	JHY	14.9036	1.63822	3.18374	0.00161182
ENSBTAG00000023398	UBASH3A	14.9196	1.61265	3.19274	0.0016173
ENSBTAG00000010873	BHLHE23	7.48461	0	5.37045	0.00161819
ENSBTAG00000038869	ZNF383	15.6847	2.01933	2.9791	0.00163531
ENSBTAG00000015208	CARMIL3	7.24456	0	5.32101	0.00164136
ENSBTAG00000020554	AIF1	22.7372	5.54942	2.02805	0.00164634
ENSBTAG00000054259	LOC618071	22.6333	5.19162	2.11443	0.0016833
ENSBTAG00000049434	LOC509911	28.6394	7.58154	1.92262	0.0017446
ENSBTAG00000034645	PON3	7.206	0	5.3145	0.00174732
ENSBTAG00000017715	HOMER2	46.2181	18.1855	1.34999	0.00178709
ENSBTAG00000039341	LOC100296121	45.0449	17.899	1.32482	0.001814
ENSBTAG00000039711	ZFP62	50.0031	21.1613	1.24647	0.00181826
ENSBTAG00000005479	LIPC	14.4287	1.64875	3.13092	0.00186433
ENSBTAG00000020614	PRKCE	28.5661	8.1441	1.80172	0.00186873
ENSBTAG00000039302	ANGPTL6	22.254	4.99099	2.16694	0.0018781
ENSBTAG00000002816	SARM1	30.5592	8.61432	1.83305	0.00190877
ENSBTAG00000025942	HPGD	29.2275	9.1878	1.66952	0.00190959
ENSBTAG00000016541	CAMK1G	14.2232	1.69123	3.10237	0.00191335
ENSBTAG00000025767	TMEM221	23.2817	5.71072	2.04477	0.00191741
ENSBTAG00000049540	CCDC103	28.6627	8.90858	1.68872	0.00197043
ENSBTAG00000012335	UBA7	62.2318	29.4498	1.08388	0.00197568
ENSBTAG00000003454	RGS20	20.6395	3.56205	2.52317	0.00199526
ENSBTAG00000014596	EFHD1	26.06	7.56236	1.78434	0.00201217
ENSBTAG00000019591	DCX	30.61	7.55823	2.01805	0.00205164
ENSBTAG00000019623	GRID1	10.8927	0.351406	4.94037	0.00205788
ENSBTAG00000008380	ITGA11	17.1237	2.24327	2.90901	0.00205788
ENSBTAG00000010788	PPM1E	10.4161	0.315311	4.8784	0.00206903
ENSBTAG00000014038	CDKL2	38.8282	13.9303	1.4711	0.00209669
ENSBTAG00000005370	TMTC1	84.6165	38.4494	1.13632	0.00210082
ENSBTAG00000011587	C26H10orf90	10.0463	0.321704	4.82676	0.00211718
ENSBTAG00000016507	SERHL2	13.5075	1.26764	3.37943	0.00216355
ENSBTAG00000048075	IGSF23	7.03555	0	5.2748	0.00217336
ENSBTAG00000010551	ATP1A2	12.378	1.01812	3.63753	0.00220662
ENSBTAG00000021971	SNCAIP	67.63	32.5256	1.06001	0.00221914
ENSBTAG00000008004	NCF2	9.75168	0.321704	4.78276	0.00221914
ENSBTAG00000010591	ZNF365	27.4646	8.20577	1.74017	0.00222116
ENSBTAG00000008397	ZNF555	36.1977	13.0108	1.4872	0.00223486
ENSBTAG00000051083	WNT4	12.6684	0.965112	3.69081	0.00224132
ENSBTAG00000014885	MYOM3	6.70332	0	5.20475	0.00225127
ENSBTAG00000016137	ZNF608	6.653	0	5.19574	0.0022568
ENSBTAG00000019965	TMEM255B	7.04072	0	5.27552	0.00229827
ENSBTAG00000014417	CASTOR2	67.9071	33.2083	1.03431	0.00230558
ENSBTAG00000015085	CLIC3	34.3684	12.223	1.49465	0.00236205
ENSBTAG00000005615	CEACAM1	6.64125	0	5.19363	0.0024066
ENSBTAG00000008142	IFIH1	30.0086	9.25133	1.70123	0.00240805
ENSBTAG00000039355	MADCAM1	11.8981	0.702813	4.16027	0.00249359
ENSBTAG00000046073	TMEM240	23.4336	5.81172	1.99681	0.00252774
ENSBTAG00000025448	IZUMO4	14.1115	1.61265	3.10922	0.00254766
ENSBTAG00000017473	LAMC3	6.5834	0	5.1831	0.00255115
ENSBTAG00000047426	LYPD6	6.68075	0	5.20061	0.00255479
ENSBTAG00000012262	FBXO10	39.5256	14.9579	1.41001	0.00258567
ENSBTAG00000017260	PDE3A	49.0478	17.7244	1.47541	0.00259531
ENSBTAG00000008342	TMPRSS13	11.7638	0.67311	4.15225	0.00262088
ENSBTAG00000004035	SDK1	12.5795	0.945934	3.69078	0.00262924
ENSBTAG00000020887	CACNA1E	10.1645	0.315311	4.84852	0.00264486
ENSBTAG00000038716	SKI	76.011	34.9265	1.12079	0.00264814
ENSBTAG00000012558	ADAMTS12	20.319	3.84127	2.3829	0.00267042
ENSBTAG00000006288	VSTM4	22.7306	5.20854	2.11788	0.00268881
ENSBTAG00000018390	GLB1L2	6.64877	0	5.19499	0.00272366
ENSBTAG00000051542	LOC530929	39.9039	15.3276	1.37613	0.00272893
ENSBTAG00000002644	KCNQ4	6.57164	0	5.1809	0.00273859
ENSBTAG00000004196	FMNL1	10.3627	0.351406	4.87855	0.0027928
ENSBTAG00000004739	SLC18A2	44.5414	17.0856	1.372	0.00282148
ENSBTAG00000033562	LHX1	29.2315	8.98077	1.70822	0.00285239
ENSBTAG00000005230	SHOX2	6.77293	0	5.21753	0.00286168
ENSBTAG00000011321	NUGGC	6.37862	0	5.13266	0.0028634
ENSBTAG00000002157	LMOD2	6.34758	0	5.12684	0.00286493
ENSBTAG00000047158	LRFN1	18.8699	3.1956	2.53732	0.00286604
ENSBTAG00000048143	TCEAL9	6.3283	0	5.1232	0.00289148
ENSBTAG00000011644	THSD4	61.2337	27.2403	1.17452	0.00290006
ENSBTAG00000019533	ADTRP	9.70042	0.315311	4.77673	0.00290636
ENSBTAG00000054058	RNF182	13.4144	1.31652	3.3545	0.00290812
ENSBTAG00000016754	KLHL38	6.55659	0	5.17795	0.00299965
ENSBTAG00000053558	NOTUM	19.0512	4.2329	2.16157	0.00301436
ENSBTAG00000018765	SEMA5B	6.38615	0	5.13416	0.00304894
ENSBTAG00000020269	MISP	16.4282	2.74545	2.61597	0.0030609
ENSBTAG00000014149	LCN2	6.61773	0	5.18927	0.00308395
ENSBTAG00000036087	ARMC2	52.224	24.1851	1.10786	0.00308918
ENSBTAG00000004494	B4GALNT1	50.6212	5.26607	3.2652	0.00309087
ENSBTAG00000047412	TNFSF18	21.6834	4.60762	2.23915	0.00312924
ENSBTAG00000014171	NAPEPLD	67.582	31.8671	1.08855	0.00320487
ENSBTAG00000016982	MCOLN3	8.99317	0.315311	4.66847	0.00322385
ENSBTAG00000052883	NANOS1	32.2533	10.4938	1.61898	0.00325579
ENSBTAG00000000062	RASL12	18.0686	3.39525	2.43653	0.00326656
ENSBTAG00000053542	MMP12	17.3637	3.60228	2.2654	0.00327439
ENSBTAG00000051547	LOC101905827	6.51379	0	5.16993	0.00329209
ENSBTAG00000014026	PAG1	33.7065	12.1042	1.47728	0.00334057
ENSBTAG00000001462	FLT4	6.52132	0	5.17133	0.00335067
ENSBTAG00000045498	SULT2B1	22.8682	6.22892	1.87611	0.00335672
ENSBTAG00000019920	BICDL2	56.3944	26.681	1.08265	0.0033789
ENSBTAG00000014665	ADAMTS2	6.2587	0	5.1099	0.00338557
ENSBTAG00000010236	CIDEB	10.9851	0.67311	4.0561	0.00338628
ENSBTAG00000015433	APC2	23.5218	6.09183	1.97149	0.0033972
ENSBTAG00000021445	ST8SIA4	11.7018	0.982029	3.56967	0.00347364
ENSBTAG00000013249	SALL2	42.2161	16.195	1.37221	0.00348084
ENSBTAG00000012496	MTMR11	19.4338	4.6565	2.06906	0.0035044
ENSBTAG00000021697	PDGFB	55.0474	23.9666	1.19147	0.0035309
ENSBTAG00000015793	RAB38	40.7355	16.301	1.31841	0.00354943
ENSBTAG00000051760	LOC782892	11.2402	0.643408	4.10404	0.00356165
ENSBTAG00000015235	HMCN1	11.5088	0.630623	4.13908	0.00359721
ENSBTAG00000030563	PRRG2	48.2679	20.8195	1.2075	0.00365458
ENSBTAG00000018016	NUPR1	17.3177	3.58949	2.26471	0.00368038
ENSBTAG00000016097	CACNA1F	6.38192	0	5.13355	0.00371732
ENSBTAG00000047914	CDHR5	12.738	1.26125	3.29395	0.00374385
ENSBTAG00000007878	ARHGAP22	13.2246	1.64875	3.00924	0.00376439
ENSBTAG00000019779	RAB39B	6.04216	0	5.05449	0.00377794
ENSBTAG00000003382	RIMS4	10.9273	0.630623	4.06903	0.00378612
ENSBTAG00000046805	LOC615697	6.0304	0	5.05219	0.00380101
ENSBTAG00000019315	PLA2G7	19.5732	4.66289	2.08133	0.00380256
ENSBTAG00000024470	SH2D2A	8.63743	0.351406	4.61093	0.00382857
ENSBTAG00000026489	TNFRSF13C	6.05392	0	5.05681	0.00385143
ENSBTAG00000007388	ZC3H12D	5.99937	0	5.04605	0.00386452
ENSBTAG00000047482	PRRT4	8.6299	0.351406	4.60987	0.00388314
ENSBTAG00000052731	GASK1A	11.3141	1.02452	3.50604	0.00389246
ENSBTAG00000009153	MLXIPL	8.62567	0.351406	4.60934	0.0039398
ENSBTAG00000014670	BEX5	39.449	14.888	1.40628	0.00394556
ENSBTAG00000016713	TMEM30B	13.9378	1.68484	3.06628	0.00396021
ENSBTAG00000049881	ZNF266	39.9314	15.3404	1.37393	0.00401661
ENSBTAG00000046988	FAM43B	8.58711	0.321704	4.60403	0.0040949
ENSBTAG00000021211	DPT	32.6704	11.1624	1.55161	0.00409733
ENSBTAG00000003132	CHRNB4	5.97256	0	5.04063	0.00409733
ENSBTAG00000040000	CHST6	16.4089	2.98218	2.46559	0.00416412
ENSBTAG00000005214	LCTL	10.6915	0.643408	4.02899	0.00417105
ENSBTAG00000045955	TSSK1B	15.4489	2.67326	2.5429	0.00428209
ENSBTAG00000012560	SFTPC	11.9451	1.27403	3.19844	0.00433184
ENSBTAG00000049217	LOC508933	27.7298	8.90858	1.64377	0.00434105
ENSBTAG00000017751	RGS9	34.3139	12.7138	1.42723	0.00439245
ENSBTAG00000018996	PRKN	22.1802	5.60469	1.98843	0.00443301
ENSBTAG00000003020	SSC4D	8.5603	0.321704	4.60018	0.00449418
ENSBTAG00000014319	DNM3	10.3592	0.637015	3.98626	0.00450502
ENSBTAG00000013183	COL23A1	23.9589	6.40301	1.921	0.00452884
ENSBTAG00000019168	PHOX2A	8.32025	0.321704	4.55647	0.00458677
ENSBTAG00000002492	SYCP3	20.0916	5.29351	1.92784	0.00459309
ENSBTAG00000053072	EFHC2	10.9466	0.952327	3.48707	0.00462875
ENSBTAG00000036101	KYAT1	36.7255	13.9494	1.38795	0.00467666
ENSBTAG00000015040	SMPD5	8.43265	0.321704	4.57232	0.00470293
ENSBTAG00000014705	HES4	13.3328	1.94714	2.76373	0.0047148
ENSBTAG00000011585	MST1	54.414	25.3252	1.09607	0.00471686
ENSBTAG00000006990	MYRF	11.106	1.01812	3.47823	0.00471957
ENSBTAG00000016704	SLC37A2	17.8203	3.40578	2.417	0.00472412
ENSBTAG00000015539	RAPGEF5	20.8233	4.27126	2.28316	0.00478798
ENSBTAG00000019876	DSC1	6.25023	0	5.10799	0.00480023
ENSBTAG00000000604	GPNMB	23.4371	6.12477	1.92542	0.00484838
ENSBTAG00000018464	ZDHHC14	16.3939	3.23809	2.3265	0.00485303
ENSBTAG00000007122	ZFP2	57.2171	26.9388	1.08544	0.00485711
ENSBTAG00000045808	IL17REL	5.8912	0	5.02399	0.00510173
ENSBTAG00000009974	TSNARE1	38.5452	15.5588	1.31147	0.00521559
ENSBTAG00000038844	ANKRD35	11.7789	1.31652	3.15981	0.00529584
ENSBTAG00000014069	PDK4	20.73	4.35397	2.25968	0.00540432
ENSBTAG00000039160	VAV1	5.67043	0	4.96454	0.00540667
ENSBTAG00000032140	SBK1	10.6529	1.01812	3.42126	0.00545623
ENSBTAG00000015341	DEPTOR	7.99555	0.351406	4.49873	0.00549395
ENSBTAG00000049466	LOC101902932	15.8392	3.00775	2.41301	0.00549906
ENSBTAG00000019563	C5H22orf23	15.8594	3.28058	2.27445	0.00551043
ENSBTAG00000036099	LOC104968656	33.7503	12.3898	1.44298	0.00551831
ENSBTAG00000037687	ADGRF2	5.86016	0	5.01745	0.00565484
ENSBTAG00000030885	SSC5D	18.9111	4.69899	2.02616	0.00570816
ENSBTAG00000011854	SLC38A5	20.7058	5.4018	1.95733	0.00571839
ENSBTAG00000018326	FXYD7	8.0106	0.315311	4.50101	0.00573396
ENSBTAG00000014420	AGER	30.5809	11.516	1.4107	0.00577258
ENSBTAG00000010696	DVL1	48.578	22.3293	1.12147	0.00584485
ENSBTAG00000007977	LAMP5	45.8859	17.3369	1.41155	0.00588625
ENSBTAG00000032844	GPR85	15.7512	2.42375	2.74398	0.00588831
ENSBTAG00000045588	LOC100298356	12.212	1.65514	2.89273	0.00589146
ENSBTAG00000019553	LOC536148	8.19609	0.321704	4.53847	0.00591817
ENSBTAG00000016155	GDPD3	8.19609	0.315311	4.53847	0.00592232
ENSBTAG00000009357	IL34	19.2753	5.00151	1.95822	0.00593875
ENSBTAG00000000945	ATP2C2	11.4232	1.33344	3.11044	0.00603422
ENSBTAG00000003120	ZNF385B	13.9126	2.03625	2.80136	0.00605858
ENSBTAG00000046750	B3GNT3	12.0761	1.29734	3.21111	0.00610171
ENSBTAG00000004347	ADGRF5	7.91419	0.315311	4.48667	0.00611257
ENSBTAG00000008688	HEYL	22.2312	6.19922	1.83393	0.00622485
ENSBTAG00000010472	TNFAIP8L3	18.1257	3.56205	2.33875	0.00632132
ENSBTAG00000005556	CYGB	14.2533	2.35156	2.61962	0.00635096
ENSBTAG00000021846	CELSR3	33.7376	13.0204	1.37	0.00635496
ENSBTAG00000040477	CHD5	31.7111	11.4575	1.48359	0.00641063
[truncated: 372 more rows]

## Sheet: down_DEGs
ENSEMBL	SYMBOL	butyrate	control	log2FoldChange	padj
ENSBTAG00000001938	CKS2	69.0045	1993.41	-4.85779	0
ENSBTAG00000008216	RRM2	199.172	7134.39	-5.16003	0
ENSBTAG00000004221	ESM1	386.31	4075.58	-3.40122	0
ENSBTAG00000019262	TOP2A	91.3178	2185.57	-4.58416	0
ENSBTAG00000012082	TNFRSF12A	1052.74	5149.94	-2.29087	6.84e-290
ENSBTAG00000006065	PCNA	202.295	1964.37	-3.28199	1.91e-264
ENSBTAG00000018103	HMGB1	846.051	4865.49	-2.52404	2.11e-263
ENSBTAG00000014239	CCNB1	34.0042	1668.47	-5.61618	4.99e-260
ENSBTAG00000005726	HNRNPA2B1	1996.44	7730.68	-1.95364	3.11e-254
ENSBTAG00000004428	H2AZ1	1320.47	6380.51	-2.27348	6.67e-253
ENSBTAG00000012697	PGAM1	4540.23	14095.2	-1.63448	3.82e-245
ENSBTAG00000003329	FST	657.801	4012.25	-2.6091	2.15e-236
ENSBTAG00000003362	HSP90B1	4408.69	12510.8	-1.50465	4.82e-231
ENSBTAG00000002882	LMNB1	103.02	1403.15	-3.77049	6.23e-231
ENSBTAG00000015595	MCM5	106.781	1478.5	-3.79477	4.28e-225
ENSBTAG00000011207	CNN1	2674.37	9621.26	-1.84743	1.27e-219
ENSBTAG00000013573	BIRC5	48.2519	1222.32	-4.66045	2.63e-218
ENSBTAG00000007662	HSPA5	8015.33	23078	-1.52584	8.27e-213
ENSBTAG00000017021	MCM4	121.877	1310.29	-3.42534	4.55e-206
ENSBTAG00000009819	CDC20	23.5225	1311	-5.81026	1.24e-197
ENSBTAG00000018643	PRC1	240.529	1736.93	-2.85452	1.24e-197
ENSBTAG00000012225	KPNA2	2475.61	7623.47	-1.62282	3.44e-191
ENSBTAG00000008758	KIF20A	23.5075	1241.29	-5.73192	2.18e-189
ENSBTAG00000014380	MCM2	100.641	1239.63	-3.62465	1.65e-188
ENSBTAG00000008921	NEXN	429.211	2676.13	-2.64269	4.25e-182
ENSBTAG00000005534	ENO3	3821.76	12971.9	-1.76343	8.64e-182
ENSBTAG00000018775	TPX2	141.514	1370.05	-3.27957	8.44e-179
ENSBTAG00000055033	RAN	1557.31	5859.59	-1.91257	6.64e-175
ENSBTAG00000014773	HMMR	74.737	1019.04	-3.77423	2.97e-174
ENSBTAG00000050852	CXCL9	151.099	1387.95	-3.20283	9.66e-174
ENSBTAG00000013627	HNRNPAB	957.825	3336.69	-1.8006	1.77e-173
ENSBTAG00000016746	UBE2C	20.8845	1193.08	-5.84929	2.29e-173
ENSBTAG00000007783	MYBL2	30.9676	1040.54	-5.06871	3.27e-173
ENSBTAG00000031797	MANF	982.433	3623.53	-1.88315	2.37e-172
ENSBTAG00000005957	CSE1L	923.812	3178.72	-1.78351	4.13e-165
ENSBTAG00000007003	TYMS	97.7018	991.787	-3.34358	4.7e-165
ENSBTAG00000010153	ANXA3	3361.7	10043.9	-1.57951	5.08e-164
ENSBTAG00000015316	NPM1	684.92	3155.28	-2.2054	2.51e-162
ENSBTAG00000023814	ECT2	105.784	1148.4	-3.4465	2.22e-159
ENSBTAG00000012244	TUBA1B	7975.5	21661.4	-1.44155	1.45e-154
ENSBTAG00000002391	TGFB1I1	299.962	1920.57	-2.68137	1.63e-153
ENSBTAG00000000132	EIF4A1	2808.85	8509.28	-1.59941	1.37e-152
ENSBTAG00000046332	ACTA1	148.671	1070.12	-2.84727	1.84e-150
ENSBTAG00000004943	CCNA2	16.5373	1024.65	-5.96927	4.87e-150
ENSBTAG00000018258	SRSF2	711.542	2407.83	-1.75892	7.71e-149
ENSBTAG00000000894	PGK1	4632.68	12502.2	-1.43251	1.34e-145
ENSBTAG00000021069	PBK	57.2818	899.044	-3.97143	9.83e-142
ENSBTAG00000010774	NUSAP1	39.5447	760.664	-4.27149	1.91e-141
ENSBTAG00000013111	RRM1	714.713	2431.13	-1.76697	9.38e-141
ENSBTAG00000021039	HNRNPM	1634.98	4524.27	-1.46842	3.06e-140
ENSBTAG00000002820	RBBP7	3555.73	9069.19	-1.35117	5.78e-140
ENSBTAG00000010451	PA2G4	908.777	3015.88	-1.73101	6.88e-140
ENSBTAG00000013669	KIF22	26.0632	772.826	-4.89285	1.05e-138
ENSBTAG00000015172	MCM6	481.242	1918.88	-1.99623	1.09e-138
ENSBTAG00000005862	SMC4	58.2794	903.404	-3.96399	2.95e-138
ENSBTAG00000009383	KIF11	34.6821	790.078	-4.52071	2.63e-137
ENSBTAG00000013593	SNRPA1	407.232	1771.56	-2.12257	4.07e-137
ENSBTAG00000004915	PFN1	7839.08	19853.7	-1.3407	8.91e-137
ENSBTAG00000009641	MTHFD1	306.051	1471.12	-2.26711	1.41e-134
ENSBTAG00000030965	MCM7	421.525	1771.92	-2.07204	8.43e-134
ENSBTAG00000032591	CTHRC1	689.168	7555.88	-3.45532	1.62e-130
ENSBTAG00000012184	PTTG1	21.1438	737.627	-5.1327	3.2e-130
ENSBTAG00000009035	CENPE	35.4089	765.647	-4.43672	2.85e-129
ENSBTAG00000024449	CENPF	29.9315	682.83	-4.50853	2.08e-128
ENSBTAG00000012994	LOX	4376.99	11311.2	-1.37007	3.04e-127
ENSBTAG00000010721	MCM3	41.8378	683.532	-4.03408	5.86e-127
ENSBTAG00000016174	NCL	1139.39	3852.62	-1.75783	9.59e-126
ENSBTAG00000040006	SRSF3	739.335	3211.62	-2.12054	2.28e-125
ENSBTAG00000047265	PPP1R14B	822.017	2608.88	-1.66587	1.18e-123
ENSBTAG00000025848	RBM3	854.412	2650.86	-1.63433	1.78e-123
ENSBTAG00000010109	CDK1	54.5916	796.585	-3.87733	1.88e-123
ENSBTAG00000009983	KIF23	69.7512	761.52	-3.45382	4.96e-123
ENSBTAG00000012784	RACGAP1	292.824	1364.14	-2.22087	1.86e-121
ENSBTAG00000005304	SRM	293.306	1402.97	-2.25836	2.1e-121
ENSBTAG00000008184	CCT6A	2612.07	6790.48	-1.37852	2.38e-121
ENSBTAG00000012726	PSMB5	2341.36	6109.82	-1.38422	3.33e-121
ENSBTAG00000021367	ANP32B	532.965	1869.85	-1.81137	1.56e-120
ENSBTAG00000001568	PPIC	852.477	2488.95	-1.54598	1.18e-119
ENSBTAG00000002579	FBL	322.952	1453.58	-2.17155	2.79e-118
ENSBTAG00000006072	LRRC59	1350.47	3657.19	-1.4375	1.71e-113
ENSBTAG00000011913	CKAP4	599.341	2049.21	-1.77283	2.22e-113
ENSBTAG00000006672	SYNCRIP	552.41	2344.72	-2.08768	9.95e-112
ENSBTAG00000033441	SHCBP1	21.7118	619.228	-4.83639	1e-111
ENSBTAG00000006227	IDH3A	6473.94	13720.4	-1.0838	3.35e-111
ENSBTAG00000007430	MYBBP1A	350.003	1365.6	-1.96489	4.62e-111
ENSBTAG00000001553	HNRNPA1	2338.94	5225.17	-1.15952	7.4e-111
ENSBTAG00000019754	CAVIN3	708.196	2293.2	-1.69407	7.99e-111
ENSBTAG00000013045	DKC1	351.793	1433.53	-2.02756	2.45e-110
ENSBTAG00000031837	IMPDH2	429.505	1648.94	-1.94049	1.02e-108
ENSBTAG00000007363	LSM3	248.521	1172.82	-2.24053	2.78e-108
ENSBTAG00000010792	SEH1L	748.024	2337.89	-1.64443	2.05e-107
ENSBTAG00000003228	RPL3	3633.13	7717.05	-1.087	4.33e-107
ENSBTAG00000007247	NUF2	30.8108	569.258	-4.21269	7.88e-107
ENSBTAG00000006270	HSP90AA1	6341.7	12930	-1.02766	6.26e-105
ENSBTAG00000009389	HNRNPH1	898.417	2862.14	-1.67257	1.01e-104
ENSBTAG00000008772	SMC2	28.1711	557.82	-4.30027	2.42e-104
ENSBTAG00000002918	RAD51	69.0238	657.195	-3.25608	5.91e-104
ENSBTAG00000002756	CDCA2	51.3489	654.657	-3.66528	1.32e-103
ENSBTAG00000011044	TACC3	22.9293	563.568	-4.6149	1.52e-103
ENSBTAG00000019984	GINS1	185.436	1050.83	-2.50351	1.76e-103
ENSBTAG00000039793	HDGF	304.761	1268.4	-2.05926	7.77e-103
ENSBTAG00000002298	CKAP2L	32.8983	558.727	-4.09344	1.35e-102
ENSBTAG00000018768	HMGN1	1690.48	4472.83	-1.40427	6.17e-102
ENSBTAG00000009218	ANLN	259.499	3501.54	-3.75577	6.65e-102
ENSBTAG00000014549	GNL3	208.632	1146.75	-2.46195	7.26e-102
ENSBTAG00000005708	KIF20B	23.2472	570.277	-4.62867	3.35e-101
ENSBTAG00000014453	PLK1	16.0725	586.529	-5.19482	1.39e-100
ENSBTAG00000017605	AK2	1651.88	3811.86	-1.20642	1.57e-100
ENSBTAG00000002549	PTMA	948.306	2525.14	-1.41242	1.24e-99
ENSBTAG00000002331	DLGAP5	17.6047	586.216	-5.05311	3.26e-99
ENSBTAG00000006185	SPC24	139.897	824.52	-2.55856	4.5e-99
ENSBTAG00000003314	SKA3	16.1839	560.37	-5.12734	5.28e-98
ENSBTAG00000009334	NDUFA5	607.007	1856.69	-1.61369	5.66e-98
ENSBTAG00000000660	FAM83D	50.1814	657.024	-3.71998	6.85e-98
ENSBTAG00000047801	CRELD2	248.373	1054.62	-2.08486	7.33e-98
ENSBTAG00000001174	MRPL15	147.227	847.712	-2.52858	2.53e-97
ENSBTAG00000017967	PTGES3	2490	5633.36	-1.17799	4.58e-97
ENSBTAG00000005714	ACTC1	44.9367	575.168	-3.67545	7.35e-97
ENSBTAG00000011611	OSTC	1119.96	2918.79	-1.38269	1.43e-96
ENSBTAG00000015101	HMGB2	104.993	723.934	-2.78726	1.44e-96
ENSBTAG00000021820	DDX39A	238.58	1035.9	-2.11801	1.76e-96
ENSBTAG00000002944	ATP5MC3	3314.81	7004.63	-1.07958	2.93e-96
ENSBTAG00000024476	CKS1B	49.0245	545.851	-3.47746	3.15e-96
ENSBTAG00000039582	NDUFC1	469.821	1751.44	-1.9004	5.36e-96
ENSBTAG00000017889	CCT5	2829.19	6760.81	-1.25698	8.06e-95
ENSBTAG00000021162	CKAP2	608.465	1896.13	-1.64015	2.56e-94
ENSBTAG00000049306	MSRB1	1297.41	3489.7	-1.42803	6.39e-94
ENSBTAG00000001717	AURKB	44.2485	537.566	-3.60791	9.1e-94
ENSBTAG00000005002	GALE	198.392	941.908	-2.2472	2.09e-93
ENSBTAG00000016282	EIF5	2148.53	5004.47	-1.21999	1.32e-91
ENSBTAG00000005269	CCNB2	9.79118	610.723	-5.9793	5.18e-91
ENSBTAG00000014102	WDR77	222.078	1018.2	-2.19483	5.95e-91
ENSBTAG00000013009	AURKA	15.4499	497.232	-5.017	2.45e-90
ENSBTAG00000002224	UHRF1	27.3009	469.537	-4.10257	3.47e-90
ENSBTAG00000017514	CCND1	2032.8	4618.5	-1.18345	3.72e-90
ENSBTAG00000006607	CCNG1	1690.07	4946.38	-1.55013	1.01e-89
ENSBTAG00000013100	SPAG5	17.1331	503.715	-4.88622	9.38e-88
ENSBTAG00000012739	C1QBP	1026.32	2766.78	-1.43076	3.19e-87
ENSBTAG00000014891	SRSF7	388.948	1624.63	-2.06458	2.28e-86
ENSBTAG00000007237	BUB1B	41.2119	496.049	-3.59479	1.42e-85
ENSBTAG00000000375	SSRP1	1376.67	3225.14	-1.22776	1.83e-85
ENSBTAG00000022731	SSR1	2440.51	5545.44	-1.18463	4.87e-85
ENSBTAG00000006551	ESCO2	19.1519	446.689	-4.55283	5.65e-85
ENSBTAG00000026684	SYNC	1178.37	3790.16	-1.68645	8.27e-85
ENSBTAG00000017755	EWSR1	1734.41	3772.67	-1.12097	1.44e-84
ENSBTAG00000047186	NME2	3378.38	6803.68	-1.01024	8.99e-84
ENSBTAG00000002018	EIF5A	4913.48	9999.89	-1.02534	3.4e-83
ENSBTAG00000001521	UQCRB	1854.81	4487.06	-1.27505	1.06e-82
ENSBTAG00000015473	RPS27A	3852.79	7768.82	-1.01198	2.6e-82
ENSBTAG00000006396	GPI	3485.76	7007.92	-1.00741	5.29e-82
ENSBTAG00000012969	DKK2	813.791	2182.44	-1.42401	7.85e-82
ENSBTAG00000006564	PSMA1	1743.49	3963.21	-1.18531	9.24e-82
ENSBTAG00000010787	RFC3	157.825	736.706	-2.22313	1.64e-81
ENSBTAG00000022520	BRCA1	49.7764	494.693	-3.31481	5.93e-81
ENSBTAG00000016328	SFPQ	909.369	2300.04	-1.33907	9.61e-81
ENSBTAG00000002981	PIMREG	10.8349	500.795	-5.55049	2.02e-80
ENSBTAG00000014230	VRK1	159.904	801.968	-2.32861	2.65e-80
ENSBTAG00000012861	KIF4A	21.5146	427.773	-4.32282	3.02e-80
ENSBTAG00000010709	DLAT	779.755	1968.05	-1.33533	3.56e-80
ENSBTAG00000011358	IER3	2527.9	5218.68	-1.04558	3.98e-80
ENSBTAG00000014759	WBP11	414.813	1369.15	-1.72287	6.98e-80
ENSBTAG00000019156	CCT2	2881.17	5782.56	-1.00522	1.12e-79
ENSBTAG00000015408	DTYMK	115.688	648.219	-2.48347	1.86e-79
ENSBTAG00000021976	NDUFS1	1255.28	2882.3	-1.19963	1.93e-79
ENSBTAG00000049437	CBX3	953.907	2483.65	-1.38147	3.63e-79
ENSBTAG00000021582	NCAPG	389.736	1659.7	-2.09285	3.76e-79
ENSBTAG00000005757	FUS	831.96	2196.88	-1.39982	6.06e-79
ENSBTAG00000052337	RPS29	1544.03	3559.75	-1.20477	8.33e-79
ENSBTAG00000021979	EEF1B2	1316	2966.54	-1.17307	1.61e-78
ENSBTAG00000018813	IDH3B	845.192	2091.07	-1.30713	1.62e-78
ENSBTAG00000012044	RPL13	2374.32	4893.32	-1.04299	1.62e-78
ENSBTAG00000007394	RPL22L1	430.037	1354.41	-1.65622	1.63e-78
ENSBTAG00000014917	GTPBP4	307.393	1153.3	-1.90971	2.09e-78
ENSBTAG00000010118	HAT1	235.126	955.424	-2.02454	2.73e-78
ENSBTAG00000010577	PAICS	1249.62	2850.13	-1.1897	4.7e-78
ENSBTAG00000012756	CCT7	2369.7	5245.59	-1.1469	7.34e-78
ENSBTAG00000019743	CHTF18	20.9693	400.067	-4.25222	2.49e-77
ENSBTAG00000007728	PES1	464.58	1423.96	-1.61504	1.49e-76
ENSBTAG00000021724	PDHB	597.561	1836.29	-1.62045	1.63e-76
ENSBTAG00000012586	HSPD1	2346	5027.57	-1.10004	6.66e-76
ENSBTAG00000011998	DUT	408.506	1242.66	-1.60516	2.15e-75
ENSBTAG00000015780	RCN2	663.163	1783.22	-1.42787	2.46e-75
ENSBTAG00000014685	HPRT1	1027.84	2498.63	-1.28243	5.67e-75
ENSBTAG00000018527	HDGFL3	509.484	1443.3	-1.50323	4.19e-74
ENSBTAG00000001343	DEPDC1	14.7609	405.952	-4.78945	7.6e-74
ENSBTAG00000040308	RPS13	1484.5	3231.81	-1.12237	1.66e-73
ENSBTAG00000004085	ASF1B	32.1684	404.766	-3.65803	1.79e-73
ENSBTAG00000001631	KIFC1	107.316	607.06	-2.50136	1.87e-72
ENSBTAG00000017120	PHB1	1537.67	3390.61	-1.14076	2.26e-72
ENSBTAG00000003166	AXL	1914.9	4220.54	-1.1407	5.34e-72
ENSBTAG00000015280	KIF2C	11.4274	401.675	-5.14549	6.98e-72
ENSBTAG00000016131	NCAPG2	20.0136	370.953	-4.2129	1.06e-71
ENSBTAG00000007435	NOLC1	428.343	1237.4	-1.52992	1.55e-71
ENSBTAG00000020641	PSMA5	1501.1	3192.34	-1.08886	2.52e-71
ENSBTAG00000018339	ATP5MC1	724.029	1811.65	-1.3234	4.06e-71
ENSBTAG00000050675	BOLA3	203.641	797.406	-1.96876	5.32e-71
ENSBTAG00000050130	SNRPE	373.642	1146.68	-1.61755	6.74e-71
ENSBTAG00000010322	HYOU1	1015.72	2419.13	-1.2523	1.19e-70
ENSBTAG00000019494	RPL10A	1297.3	2846.76	-1.13387	2.08e-70
ENSBTAG00000013531	CENPS	48.8425	424.458	-3.11595	2.33e-70
ENSBTAG00000009618	NEK2	12.7262	372.956	-4.87815	5.12e-70
ENSBTAG00000014711	DBF4	29.9432	374.112	-3.64031	1.48e-69
ENSBTAG00000010504	TBRG4	359.57	1129.06	-1.64974	1.89e-69
ENSBTAG00000011416	ARHGEF39	21.4292	369.402	-4.09496	2.71e-69
ENSBTAG00000002191	RRP12	77.4072	506.602	-2.71118	3.15e-69
ENSBTAG00000019777	CDCA3	11.3536	380.876	-5.07043	7.75e-69
ENSBTAG00000008292	SNRPD1	443.052	1271.21	-1.52022	7.95e-69
ENSBTAG00000005631	VARS1	1555.88	3306.98	-1.0883	1.48e-68
ENSBTAG00000016133	MRPS7	151.61	673.006	-2.15296	1.74e-67
ENSBTAG00000023938	CENPA	9.61247	391.496	-5.34038	2.32e-67
ENSBTAG00000005129	CEP55	20.5623	355.047	-4.10338	5.58e-67
ENSBTAG00000001656	TMEM254	241.162	911.484	-1.91845	6.95e-67
ENSBTAG00000022613	CYCS	718.815	1886.69	-1.39301	1.02e-65
ENSBTAG00000000526	TOPBP1	141.219	651.511	-2.20657	2e-65
ENSBTAG00000001697	TRA2B	874.652	2196.23	-1.32898	2.95e-65
ENSBTAG00000008436	CDC25B	95.0388	539.952	-2.50626	3e-65
ENSBTAG00000013168	RPA3	314.576	1022.13	-1.70067	4.14e-65
ENSBTAG00000018812	NOP56	711.239	1945.98	-1.4533	4.59e-65
ENSBTAG00000021686	MELK	36.624	368.32	-3.32825	5.46e-65
ENSBTAG00000031134	YWHAH	1662.83	3348.16	-1.00935	5.51e-65
ENSBTAG00000015346	NASP	209.09	775.635	-1.89045	6.75e-65
ENSBTAG00000003401	ACTR3	5219.21	11336.9	-1.11945	1.16e-64
ENSBTAG00000013358	RPS23	1353.95	2888.74	-1.09336	5.65e-64
ENSBTAG00000006833	LMAN1	1508.6	3113.28	-1.04539	7.05e-64
ENSBTAG00000007102	GTSE1	24.3576	359.998	-3.87223	1.4e-63
ENSBTAG00000001225	RBM14	302.55	962.063	-1.67042	1.41e-63
ENSBTAG00000011396	HNRNPC	886.335	2054.05	-1.21292	1.79e-63
ENSBTAG00000046337	TUBB6	2547.64	5558.7	-1.1259	1.92e-63
ENSBTAG00000005456	TTK	16.3544	321.657	-4.29925	6.93e-63
ENSBTAG00000005517	NOP58	766.147	1855.54	-1.27662	1.53e-62
ENSBTAG00000006225	RPA2	198.505	765.328	-1.94809	2.17e-62
ENSBTAG00000039555	COX7C	2009.08	4287.48	-1.09405	2.25e-62
ENSBTAG00000004240	LOC101902937	2009.08	4287.48	-1.09405	2.25e-62
ENSBTAG00000011635	TMPO	289.378	944.254	-1.70755	2.48e-62
ENSBTAG00000021544	CENPN	18.447	365.938	-4.3163	6.29e-62
ENSBTAG00000013623	EBNA1BP2	199.372	778.113	-1.96586	8.84e-62
ENSBTAG00000031564	TIMM13	505.424	1304.07	-1.36723	1.08e-61
ENSBTAG00000039552	GNL3L	514.885	1327.79	-1.36696	1.44e-61
ENSBTAG00000024493	PLK4	30.2376	348.295	-3.53381	3.51e-61
ENSBTAG00000036262	DHRS3	1054.18	2320.97	-1.13863	3.75e-61
ENSBTAG00000007241	GBE1	196.759	740.976	-1.9149	2.05e-60
ENSBTAG00000006374	SLAMF9	198.573	735.65	-1.89102	2.1e-60
ENSBTAG00000014588	NHP2	281.411	919.105	-1.70878	4.04e-60
ENSBTAG00000023659	RSL1D1	519.744	1397.59	-1.42691	4.25e-60
ENSBTAG00000004225	MT2A	147.831	614.204	-2.05498	4.56e-60
ENSBTAG00000014233	TSR1	335.591	1025.98	-1.61407	1.18e-59
ENSBTAG00000019125	CCT8	3069.46	6255.18	-1.02741	1.26e-59
ENSBTAG00000020959	SLC1A1	790.787	1839.08	-1.21859	1.42e-59
ENSBTAG00000000562	SET	1542.9	3309.28	-1.10152	2.84e-59
ENSBTAG00000007606	TOMM20	1180.61	2470.62	-1.06577	3.46e-59
ENSBTAG00000021705	HNRNPU	2594.75	5355.21	-1.04554	8.24e-59
ENSBTAG00000021691	UFC1	489.05	1256.93	-1.36161	9.46e-59
ENSBTAG00000014326	PSMD14	1605.44	3319.56	-1.04872	2.76e-58
ENSBTAG00000007860	CDCA8	24.6025	330.862	-3.75975	3.13e-58
ENSBTAG00000017665	ASPM	15.5613	325.56	-4.40345	3.46e-58
ENSBTAG00000010077	DHRS4	391.641	1232.93	-1.65658	4.16e-58
ENSBTAG00000001038	FANCD2	12.7455	315.982	-4.63973	7.54e-58
ENSBTAG00000012232	SNRPB	1192.4	2623.56	-1.13696	7.9e-58
ENSBTAG00000006059	CYC1	1937.96	4045.42	-1.06159	9.09e-58
ENSBTAG00000002463	TSN	720.008	1761.14	-1.28994	1.25e-57
ENSBTAG00000017283	NDUFB5	972.533	2165.53	-1.15568	2.59e-57
ENSBTAG00000004823	GTF3C2	115.911	562.096	-2.28079	2.95e-57
ENSBTAG00000006656	MRPL35	268.941	847.621	-1.65712	5.48e-57
ENSBTAG00000031598	RANBP1	783.414	1960.42	-1.32247	5.69e-57
ENSBTAG00000016406	NIPSNAP2	729.328	1986.24	-1.44658	1.09e-56
ENSBTAG00000026704	MCM10	52.1423	435.046	-3.06823	1.63e-56
ENSBTAG00000014791	CENPW	12.0918	297.568	-4.63056	2e-56
ENSBTAG00000016271	CTH	164.094	772.203	-2.23884	2.03e-56
ENSBTAG00000006881	SNRPF	233.668	768.901	-1.72003	2.47e-56
ENSBTAG00000019854	SLC35B1	795.398	1738.75	-1.12821	2.63e-56
ENSBTAG00000007799	ABCE1	647.022	1712.96	-1.40626	2.66e-56
ENSBTAG00000019780	MTFR2	14.3046	299.337	-4.38566	5.8e-56
ENSBTAG00000018362	USP5	288.781	867.855	-1.58819	6.62e-56
ENSBTAG00000021620	TMEM109	975.193	2217.09	-1.18465	7.13e-56
ENSBTAG00000000252	PITHD1	104.966	513.93	-2.29044	8.44e-56
ENSBTAG00000017869	POLE3	313.947	1103.36	-1.81522	9.66e-56
ENSBTAG00000006037	CAV1	10457.5	21118.5	-1.01415	2.09e-55
ENSBTAG00000000451	CCN5	981.115	2210.94	-1.17258	2.97e-55
ENSBTAG00000010890	TMEM126A	286.585	935.234	-1.70856	3.1e-55
ENSBTAG00000009962	PRMT5	593.484	1721.27	-1.53657	3.38e-55
ENSBTAG00000021673	PDCL3	753.983	1818.25	-1.27019	5.49e-55
ENSBTAG00000013054	NDC80	8.44018	314.865	-5.23617	7.08e-55
ENSBTAG00000053687	MFSD2A	131.581	664.943	-2.34146	1.6e-54
ENSBTAG00000015828	MRPL11	377.601	1003.06	-1.40985	7.85e-54
ENSBTAG00000053398	FKBP11	745.257	1652.69	-1.14969	9.4e-54
ENSBTAG00000014146	KNL1	14.5865	279.478	-4.25357	1.12e-53
ENSBTAG00000008001	SPCS3	1168.62	2388.05	-1.03148	1.56e-53
ENSBTAG00000008716	NUCKS1	201.936	696.062	-1.78704	3.32e-53
ENSBTAG00000011243	SSB	537.554	1327.71	-1.30443	7.1e-53
ENSBTAG00000039962	TOE1	46.9648	364.832	-2.95696	1.8e-52
ENSBTAG00000018655	DCTPP1	234.014	800.409	-1.77287	4.36e-52
ENSBTAG00000014766	MYDGF	444.425	1111.61	-1.32228	4.37e-52
ENSBTAG00000021102	SRSF1	1092.12	2358.46	-1.11138	5.3e-52
ENSBTAG00000011074	GALM	673.958	1672.67	-1.3118	6.84e-52
ENSBTAG00000007374	BRD2	899.663	1973.71	-1.13315	7.23e-52
ENSBTAG00000007605	LHFPL2	668.532	1597.21	-1.25662	1.4e-51
ENSBTAG00000006644	FKBP4	310.334	874.295	-1.49436	1.78e-51
ENSBTAG00000053210	SPCS2	1251.29	2617.33	-1.06489	2.51e-51
ENSBTAG00000002827	SNRPG	416.868	1127.78	-1.43687	2.85e-51
ENSBTAG00000015981	ACAT2	1092.3	2299.84	-1.07495	3.88e-51
ENSBTAG00000016278	ETV1	107.165	487.596	-2.18858	4.74e-51
ENSBTAG00000006015	RPL30	1256.4	2715.83	-1.11236	5.04e-51
ENSBTAG00000018142	POLH	126.18	547.284	-2.11609	6.99e-51
ENSBTAG00000002736	DTL	15.1487	286.022	-4.25044	7.95e-51
ENSBTAG00000004381	DNMT1	162.499	616.808	-1.92351	1.4e-50
ENSBTAG00000003151	TACSTD2	146.241	566.43	-1.95397	1.52e-50
ENSBTAG00000009846	DNAJB11	541.779	1279.02	-1.23955	3.64e-50
ENSBTAG00000008934	MTHFD1L	591.414	1442.94	-1.28541	5.05e-50
ENSBTAG00000038333	ESPL1	14.1023	267.812	-4.2286	5.51e-50
ENSBTAG00000002613	RBM23	122.755	502.981	-2.0334	8.04e-50
ENSBTAG00000032340	MIS18BP1	33.0887	330.343	-3.33126	1.02e-49
ENSBTAG00000014536	KNSTRN	100.088	466.126	-2.21781	1.1e-49
ENSBTAG00000021434	SFXN1	611.696	1483.72	-1.27939	1.46e-49
ENSBTAG00000014215	EDN2	323.395	1044.31	-1.6898	1.54e-49
ENSBTAG00000007367	CCDC86	72.2954	381.853	-2.40017	2.29e-49
ENSBTAG00000001107	AIMP2	315.339	860.563	-1.44821	4.21e-49
ENSBTAG00000021752	CACYBP	1083.64	2191.54	-1.01628	6.14e-49
ENSBTAG00000008181	DNAJB4	649.06	1646.66	-1.34477	1.01e-48
ENSBTAG00000019274	CHAF1A	28.3096	310.319	-3.44201	1.97e-48
ENSBTAG00000010627	ATIC	1327.88	2698.06	-1.02308	3.09e-48
ENSBTAG00000008674	SF3B3	888.344	1947.99	-1.13211	3.51e-48
ENSBTAG00000009231	FAM136A	344.398	911.88	-1.4047	7.14e-48
ENSBTAG00000013721	NSDHL	672.608	1667.58	-1.31092	1.09e-47
ENSBTAG00000017329	PSMD10	360.045	1001.28	-1.47713	2.14e-47
ENSBTAG00000024726	GMNN	92.586	429.439	-2.21554	2.25e-47
ENSBTAG00000000077	HJURP	5.36078	295.054	-5.78849	2.37e-47
ENSBTAG00000038540	ADSL	855.576	1817.31	-1.08639	3.17e-47
ENSBTAG00000017212	LOC785216	163.02	570.663	-1.80849	3.45e-47
ENSBTAG00000008812	HYPK	347.784	916.018	-1.39755	7.06e-47
ENSBTAG00000013915	PFDN4	301.283	824.878	-1.45424	8.4e-47
ENSBTAG00000003242	DSN1	33.0259	296.107	-3.16464	9.9e-47
ENSBTAG00000000080	ACAD9	111.858	474.721	-2.08481	1.04e-46
ENSBTAG00000031886	GRWD1	140.83	543.08	-1.94654	1.16e-46
ENSBTAG00000025221	H2BC15	99.3417	480.863	-2.27072	1.86e-46
ENSBTAG00000009097	TEX30	177.117	590.331	-1.73738	2.11e-46
ENSBTAG00000031509	FANCI	72.6573	394.316	-2.44017	2.21e-46
ENSBTAG00000009949	PFAS	56.2583	369.065	-2.71252	4e-46
ENSBTAG00000006911	DARS1	987.619	2323.61	-1.23558	7.65e-46
ENSBTAG00000044150	NUP107	178.787	643.057	-1.84907	8.37e-46
ENSBTAG00000008498	UCK2	388.755	1028.02	-1.40449	1.08e-45
ENSBTAG00000001398	ALYREF	790.407	1693.67	-1.09976	1.13e-45
ENSBTAG00000003577	ATP2A2	1273.09	2553.4	-1.00453	2.34e-45
ENSBTAG00000019419	GSPT1	1542.34	3192.95	-1.05055	3.73e-45
ENSBTAG00000054520	NDUFS7	814.805	1730.76	-1.08625	3.91e-45
ENSBTAG00000012584	MIX23	153.679	535.596	-1.80266	4.8e-45
ENSBTAG00000000134	GJB3	76.3692	371.023	-2.28011	5.14e-45
ENSBTAG00000004286	MPDU1	82.5632	441.124	-2.4201	8.62e-45
ENSBTAG00000031435	CDC45	63.4598	361.249	-2.51013	1.08e-44
ENSBTAG00000017761	SELENOT	1200.61	2428.07	-1.01685	1.53e-44
ENSBTAG00000005693	SMC1A	81.8212	398.454	-2.28493	4.84e-44
ENSBTAG00000020451	CCDC43	316.642	882.341	-1.48014	5.32e-44
ENSBTAG00000009287	USP1	188.842	664.522	-1.81787	5.51e-44
ENSBTAG00000000607	EBP	355.222	950.058	-1.42003	6.03e-44
ENSBTAG00000013825	ABCF2	683.624	1506.7	-1.14016	7.14e-44
ENSBTAG00000009077	BCAT1	342.374	936.158	-1.45332	7.77e-44
ENSBTAG00000014558	SNRPA	176.5	596.296	-1.75501	1.35e-43
ENSBTAG00000013727	DDX21	359.102	926.383	-1.36795	1.71e-43
ENSBTAG00000006482	UMPS	323.237	827.023	-1.35511	2.04e-43
ENSBTAG00000049516	PTCD3	265.335	727.903	-1.45658	2.33e-43
ENSBTAG00000039462	ARL6IP1	1786.99	3946.79	-1.14377	3.23e-43
ENSBTAG00000016730	PCLAF	32.8068	880.612	-4.75271	3.96e-43
ENSBTAG00000010390	ANP32E	494.306	1171.09	-1.24553	5.59e-43
ENSBTAG00000013600	SRI	717.511	1534.5	-1.09695	7.52e-43
ENSBTAG00000004997	PSMG1	733.965	1608.67	-1.13292	1.19e-42
ENSBTAG00000020100	CTNNAL1	1362.01	2802.68	-1.04164	1.23e-42
ENSBTAG00000002707	ARHGAP11A	12.169	233.887	-4.27962	2.59e-42
ENSBTAG00000014060	IPO4	258.078	753.576	-1.54431	5.89e-42
ENSBTAG00000001446	LSM6	413.553	975.646	-1.23858	6.95e-42
ENSBTAG00000005347	ABRACL	197.163	631.492	-1.68191	8.14e-42
ENSBTAG00000005465	GPN3	73.2211	370.672	-2.33923	8.49e-42
ENSBTAG00000019471	NDUFA9	712.112	1458.32	-1.03406	1.46e-41
ENSBTAG00000018216	CNIH4	686.298	1513.17	-1.14192	1.56e-41
ENSBTAG00000012865	SKA1	12.4946	217.039	-4.13344	1.58e-41
ENSBTAG00000033504	DEK	972.37	2193.71	-1.17474	2.85e-41
ENSBTAG00000005186	MAK16	203.668	694.835	-1.77295	4.06e-41
ENSBTAG00000015466	DBNDD2	419.519	994.593	-1.24624	4.73e-41
ENSBTAG00000000949	NSUN2	437.438	1001.72	-1.19536	5.05e-41
ENSBTAG00000040065	DNAJC9	16.7026	214.193	-3.68329	5.07e-41
ENSBTAG00000001289	RAD51AP1	5.67466	228.352	-5.33172	8.36e-41
ENSBTAG00000017265	MRPL18	384.641	922.673	-1.26164	1.37e-40
ENSBTAG00000012925	VBP1	303.621	814.005	-1.42415	1.68e-40
ENSBTAG00000021181	NCAPH	11.3611	212.778	-4.2306	1.8e-40
ENSBTAG00000016193	BUB1	30.4523	775.72	-4.67239	2.01e-40
ENSBTAG00000002012	FASTKD2	218.081	644.951	-1.56644	2.08e-40
ENSBTAG00000001894	CIAO2A	599.022	1354.25	-1.1782	2.89e-40
ENSBTAG00000001781	NEDD1	533.202	1188.64	-1.15653	3.69e-40
ENSBTAG00000009106	TOMM40	449.376	1033.09	-1.20063	3.8e-40
ENSBTAG00000020273	EIF2A	464.748	1104.81	-1.25041	6.68e-40
ENSBTAG00000016619	YOD1	44.2636	279.993	-2.66577	7.73e-40
ENSBTAG00000008204	MIS18A	10.3517	202.053	-4.28867	7.86e-40
ENSBTAG00000039709	CARNMT1	1315.65	2862.3	-1.12226	1.73e-39
ENSBTAG00000000748	PARPBP	10.2703	203.554	-4.30097	2.51e-39
ENSBTAG00000009914	GAR1	100.954	443.934	-2.1408	3.19e-39
ENSBTAG00000006765	NDUFS6	778.082	1608.87	-1.04706	4.55e-39
ENSBTAG00000011083	LARS1	626.971	1505.79	-1.26518	6.5e-39
ENSBTAG00000008341	POLD1	107.002	405.516	-1.92421	3.67e-38
ENSBTAG00000010968	ARSB	358.872	872.553	-1.28173	5.25e-38
ENSBTAG00000019281	TMED1	580.82	1262.68	-1.12043	5.46e-38
ENSBTAG00000009988	MCRS1	199.672	600.981	-1.58738	6.24e-38
ENSBTAG00000004979	SMARCB1	689.675	1387.46	-1.00787	9.62e-38
ENSBTAG00000010959	MRS2	237.356	662.566	-1.47943	1.15e-37
ENSBTAG00000032026	HINT1	471.387	1043.78	-1.14794	1.33e-37
ENSBTAG00000005403	GMPPB	233.443	627.088	-1.42558	1.51e-37
ENSBTAG00000008453	ADI1	182.79	586.687	-1.68329	1.55e-37
ENSBTAG00000050733	LBR	218.443	646.816	-1.56626	1.74e-37
ENSBTAG00000044175	ATP6AP1L	38.7382	264.3	-2.7709	3.02e-37
ENSBTAG00000037775	CENPK	22.0608	242.509	-3.47399	3.8e-37
ENSBTAG00000011981	LOC100141266	366.794	908.133	-1.30911	1.04e-36
ENSBTAG00000000064	MYBL1	48.6914	285.135	-2.54899	1.29e-36
ENSBTAG00000021680	FEN1	48.835	270.521	-2.46665	1.31e-36
ENSBTAG00000030435	SKA2	186.11	575.183	-1.62984	1.36e-36
ENSBTAG00000009354	PNRC2	536.861	1275.42	-1.25012	2e-36
ENSBTAG00000019703	EVI2A	7.70188	185.452	-4.59478	3.67e-36
ENSBTAG00000002910	PRPS1	468.949	1102.4	-1.23413	6.38e-36
ENSBTAG00000015083	ECHDC2	87.158	353.505	-2.02184	9.29e-36
ENSBTAG00000019901	FBXO9	841.274	1699.13	-1.0152	9.86e-36
ENSBTAG00000002260	RAD54L	13.1238	200.776	-3.9451	1.8e-35
ENSBTAG00000020301	NCAPD3	32.7762	282.04	-3.09919	2.13e-35
ENSBTAG00000016869	BLM	9.43121	186.339	-4.31514	2.24e-35
ENSBTAG00000008548	POLD3	51.4235	274.797	-2.41801	2.64e-35
ENSBTAG00000008963	FAM98A	423.676	973.728	-1.20113	3.22e-35
ENSBTAG00000005577	CIT	17.0054	213.877	-3.67152	5.17e-35
ENSBTAG00000021759	RNASEH2C	140.931	488.412	-1.79004	5.66e-35
ENSBTAG00000015036	NDUFB2	497.763	1065.01	-1.09618	1.45e-34
ENSBTAG00000014246	RAD51C	175.818	532.32	-1.59928	1.88e-34
ENSBTAG00000015136	CENPH	19.3684	192.293	-3.3126	1.97e-34
ENSBTAG00000009746	AARSD1	395.091	889.545	-1.17105	2.35e-34
ENSBTAG00000006404	MPHOSPH6	126.43	461.896	-1.8724	2.4e-34
ENSBTAG00000010048	CENPT	11.7276	179.811	-3.94374	2.4e-34
ENSBTAG00000002428	SPC25	8.97812	173.246	-4.26705	2.65e-34
ENSBTAG00000010270	PPA2	553.053	1152.08	-1.0596	3.15e-34
ENSBTAG00000012745	LOC512541	28.3028	209.537	-2.8871	3.98e-34
ENSBTAG00000002655	PPAN	121.77	420.894	-1.79155	5.52e-34
ENSBTAG00000032163	ZWINT	8.10795	177.168	-4.46489	8.97e-34
ENSBTAG00000007121	LTV1	284.468	797.577	-1.49024	1.46e-33
ENSBTAG00000021720	TK1	160.354	517.216	-1.68635	1.54e-33
ENSBTAG00000000532	MRPL27	230.118	599.306	-1.38085	2.42e-33
ENSBTAG00000011951	EXO5	207.077	573.172	-1.46702	2.76e-33
ENSBTAG00000009777	MRTO4	274.059	784.033	-1.51749	3.55e-33
ENSBTAG00000044006	NUP35	86.2246	370.166	-2.10632	4.99e-33
ENSBTAG00000007137	GINS2	51.8793	290.442	-2.47775	5.45e-33
ENSBTAG00000005607	RFC5	356.765	801.035	-1.1674	5.68e-33
ENSBTAG00000003484	ERCC6L	9.44203	197.069	-4.39686	6.11e-33
ENSBTAG00000017140	CZIB	264.414	652.762	-1.30377	6.62e-33
ENSBTAG00000001617	CIP2A	19.6503	196.199	-3.31943	6.71e-33
ENSBTAG00000008821	G2E3	55.5122	277.591	-2.32547	7.26e-33
ENSBTAG00000005792	SEPHS1	195.838	616.567	-1.653	7.51e-33
ENSBTAG00000013885	BCCIP	510.457	1098.76	-1.10735	7.62e-33
ENSBTAG00000020498	ADSS2	524.773	1085.15	-1.04888	8.27e-33
ENSBTAG00000014614	ACP1	300.945	717.665	-1.25355	9.07e-33
ENSBTAG00000050061	ACTA2	16923.4	53646.8	-1.66451	9.09e-33
ENSBTAG00000015338	INCENP	50.451	285.259	-2.49464	1.06e-32
ENSBTAG00000010955	DSCC1	21.6112	198.371	-3.19668	1.07e-32
ENSBTAG00000006770	NUP54	189.845	552.265	-1.54269	1.11e-32
ENSBTAG00000021125	MTBP	27.5426	213.097	-2.95818	2.04e-32
ENSBTAG00000005012	NUP160	251.085	636.189	-1.34002	2.11e-32
ENSBTAG00000011217	HSPH1	747.665	1498.58	-1.00391	2.28e-32
ENSBTAG00000010718	DNAJC11	363.738	822.418	-1.17682	2.51e-32
ENSBTAG00000026375	RALGPS2	453.971	1119.18	-1.30234	2.64e-32
ENSBTAG00000020710	RMI2	36.358	231.798	-2.67245	2.72e-32
ENSBTAG00000001134	CENPQ	31.6029	212.734	-2.74789	3.52e-32
ENSBTAG00000006625	SRRT	194.01	633.869	-1.71113	4.28e-32
ENSBTAG00000049308	NDC1	36.2607	231.117	-2.67132	6.32e-32
ENSBTAG00000016584	GAS2L3	34.1411	228.111	-2.74337	6.88e-32
ENSBTAG00000008764	RPF2	222.921	578.982	-1.37687	8.34e-32
ENSBTAG00000018806	SMYD5	108.867	377.808	-1.79657	8.35e-32
ENSBTAG00000007129	PSRC1	91.7064	362.104	-1.98364	8.51e-32
ENSBTAG00000014737	IRAG1	67.3438	301.189	-2.1647	9.72e-32
ENSBTAG00000004651	VEGFC	298.298	767.309	-1.36355	1.07e-31
ENSBTAG00000005979	NME1	442.947	930.959	-1.07243	1.55e-31
ENSBTAG00000000736	HELLS	62.563	274.233	-2.13037	2.2e-31
ENSBTAG00000021188	LRP8	142.633	473.67	-1.73507	2.41e-31
ENSBTAG00000024097	MRPL16	426.657	933.776	-1.13161	3.56e-31
ENSBTAG00000020050	MRPS15	171.363	489.667	-1.51513	3.82e-31
ENSBTAG00000039129	MLEC	139.356	457.974	-1.71807	4.02e-31
ENSBTAG00000000988	LOC510798	324.413	758.098	-1.22595	5.17e-31
ENSBTAG00000016817	BRCA2	12.4401	165.107	-3.73945	6.36e-31
ENSBTAG00000011131	SNRNP40	349.093	824.136	-1.24093	6.6e-31
ENSBTAG00000030584	NMUR2	31.8696	211.991	-2.73815	6.62e-31
ENSBTAG00000019796	SLC35A4	639.603	1345.78	-1.07238	9.23e-31
ENSBTAG00000009396	LOC112447523	639.603	1345.78	-1.07238	9.23e-31
ENSBTAG00000030897	FCMR	72.236	311.659	-2.11097	1.75e-30
ENSBTAG00000001471	EXO1	11.7093	156.709	-3.74615	2.43e-30
ENSBTAG00000012142	XRCC2	19.8819	176.915	-3.14687	2.74e-30
ENSBTAG00000014316	POC1A	111.231	376.043	-1.75572	3.42e-30
ENSBTAG00000005946	RAD18	69.4822	309.48	-2.15657	3.97e-30
ENSBTAG00000014595	HNRNPH3	409.177	921.757	-1.17163	4.59e-30
ENSBTAG00000013624	USP13	87.1488	321.448	-1.88069	5.26e-30
ENSBTAG00000007639	LIG1	98.1431	336.504	-1.77825	8.64e-30
ENSBTAG00000008180	LMNB2	89.9801	361.104	-1.9993	8.78e-30
ENSBTAG00000001829	SDAD1	339.046	866.721	-1.35621	9.35e-30
ENSBTAG00000011079	SPDL1	29.0846	750.11	-4.69382	1.09e-29
ENSBTAG00000031579	SLC17A9	228.14	619.601	-1.44272	1.14e-29
ENSBTAG00000030566	C18H19orf48	196.228	513.018	-1.38624	1.48e-29
ENSBTAG00000007588	SGO2	98.4315	429.817	-2.13188	1.58e-29
ENSBTAG00000013830	GLE1	128.664	418.174	-1.69832	2.78e-29
ENSBTAG00000000640	ERLIN1	351.802	791.54	-1.16972	3.86e-29
ENSBTAG00000031824	LEO1	166.949	456.654	-1.45125	4.23e-29
ENSBTAG00000002874	SELENOS	424.083	881.801	-1.05633	5.01e-29
ENSBTAG00000021723	RBM19	74.7121	313.134	-2.06989	7.39e-29
ENSBTAG00000010766	TMEM183A	486.907	1003.35	-1.04344	7.64e-29
ENSBTAG00000008499	EME1	173.201	478.723	-1.46893	9.86e-29
ENSBTAG00000018196	OIP5	3.70952	169.685	-5.52857	1.04e-28
ENSBTAG00000019496	TROAP	4.38667	152.96	-5.13943	1.32e-28
ENSBTAG00000018026	WDR43	731.351	1534.35	-1.06985	1.47e-28
ENSBTAG00000000281	CDKN3	24.0252	176.682	-2.88001	1.53e-28
ENSBTAG00000002210	LANCL2	214.405	564.334	-1.39497	1.61e-28
ENSBTAG00000006882	MND1	12.3361	153.557	-3.63717	1.93e-28
ENSBTAG00000038931	LAS1L	397.444	991.634	-1.32096	2.08e-28
ENSBTAG00000007105	IQGAP3	9.06277	149.631	-4.05396	2.29e-28
ENSBTAG00000017721	TSTD3	128.098	383.34	-1.58163	3.02e-28
ENSBTAG00000015005	PWP2	151.2	438.013	-1.5352	3.22e-28
ENSBTAG00000016827	METTL13	90.4817	321.105	-1.82803	3.4e-28
ENSBTAG00000014793	FANCG	65.009	275.225	-2.08238	3.98e-28
ENSBTAG00000019235	RGL2	265.27	674.422	-1.34566	4.43e-28
ENSBTAG00000001543	C16H1orf112	33.7987	211.953	-2.64484	6.9e-28
ENSBTAG00000012443	MAGOHB	63.5564	263.129	-2.04867	8.1e-28
ENSBTAG00000019542	BRI3BP	81.3432	297.979	-1.87213	1.13e-27
ENSBTAG00000016716	DIAPH3	36.805	203.26	-2.46803	1.16e-27
ENSBTAG00000011455	MRPL39	398.217	824.151	-1.04977	1.28e-27
ENSBTAG00000017844	RRS1	194.397	555.719	-1.51462	1.47e-27
ENSBTAG00000018013	POLA2	23.2281	178.195	-2.93419	1.5e-27
ENSBTAG00000019278	STIL	17.8824	158.729	-3.14393	1.69e-27
ENSBTAG00000024657	EMP3	392.848	813.968	-1.05118	2.38e-27
ENSBTAG00000003644	KNTC1	9.77096	151.11	-3.96101	2.82e-27
ENSBTAG00000037429	ZFP91	102.132	370.458	-1.86325	2.82e-27
ENSBTAG00000014727	HSPBP1	269.456	703.689	-1.38415	3.23e-27
ENSBTAG00000010564	HTR1B	91.9959	324.268	-1.81898	3.27e-27
ENSBTAG00000048960	RFC4	46.6458	220.2	-2.23795	3.34e-27
ENSBTAG00000006945	ELOVL6	485.096	975.319	-1.00793	4.27e-27
ENSBTAG00000010785	MZT1	427.431	941.57	-1.14079	4.65e-27
ENSBTAG00000010401	CCDC50	316.164	785.242	-1.31423	5.48e-27
ENSBTAG00000002117	FAS	306.84	737.714	-1.26809	6.34e-27
ENSBTAG00000010101	UBE4B	645.048	1443.6	-1.16272	9.43e-27
ENSBTAG00000001895	KIF18A	11.4147	140.019	-3.62321	1.09e-26
ENSBTAG00000012397	BYSL	127.681	404.126	-1.65943	1.48e-26
ENSBTAG00000018261	PGGT1B	233.411	608.425	-1.38411	1.6e-26
ENSBTAG00000003653	DCK	137.002	387.334	-1.49909	1.87e-26
ENSBTAG00000008926	PDHX	463.411	962.64	-1.0551	2.31e-26
ENSBTAG00000017437	LYAR	140.141	424.664	-1.60083	2.47e-26
ENSBTAG00000002719	FUBP1	564.985	1167.72	-1.0479	2.57e-26
ENSBTAG00000017446	TMEM237	68.8183	274.718	-1.99879	3.3e-26
ENSBTAG00000002332	ORC1	17.3435	163.592	-3.23788	3.4e-26
ENSBTAG00000003259	E2F8	4.73066	135.065	-4.85256	3.66e-26
ENSBTAG00000011554	LSM5	106.076	338.885	-1.67772	3.8e-26
ENSBTAG00000003425	TCERG1	339.57	754.851	-1.15115	3.97e-26
ENSBTAG00000017779	SURF6	92.0238	316.585	-1.78123	4.48e-26
ENSBTAG00000003323	MGME1	42.7971	211.124	-2.29792	5.66e-26
ENSBTAG00000008350	HSD17B10	250.79	611.214	-1.28516	6e-26
ENSBTAG00000010276	NOL6	138.173	397.635	-1.52485	7.72e-26
ENSBTAG00000012366	KLHL21	153.096	415.93	-1.44149	1.1e-25
ENSBTAG00000011414	RECQL4	7.38047	125.478	-4.09474	1.51e-25
ENSBTAG00000050948	MRPS23	393.33	801.786	-1.02822	2.01e-25
ENSBTAG00000021632	EIF2B5	311.584	731.874	-1.23123	2.08e-25
ENSBTAG00000038409	NUP62	355.434	742.36	-1.06269	2.09e-25
ENSBTAG00000008730	MSRA	121.204	375.914	-1.63321	2.26e-25
ENSBTAG00000004302	MBD3	108.851	361.518	-1.72901	2.93e-25
ENSBTAG00000000022	SFXN4	74.1842	273.615	-1.88362	3.08e-25
ENSBTAG00000017790	NDUFAF5	55.8304	237.532	-2.09031	3.48e-25
ENSBTAG00000049300	NUP37	126.615	374.447	-1.5655	3.75e-25
ENSBTAG00000003239	B9D1	142.61	406.141	-1.51054	4.2e-25
ENSBTAG00000017164	AARSD1	50.242	226.908	-2.17419	4.85e-25
ENSBTAG00000026286	UTP20	66.926	285.87	-2.09646	5.41e-25
ENSBTAG00000007749	LARP4	484.747	1011.62	-1.06016	5.47e-25
ENSBTAG00000018864	GTF2IRD2	35.8622	192.515	-2.42177	9.23e-25
ENSBTAG00000007269	TONSL	10.1159	129.96	-3.6957	1.05e-24
ENSBTAG00000000175	CENPU	10.8467	136.479	-3.66882	1.07e-24
ENSBTAG00000006246	EIF2B1	404.754	835.216	-1.04466	1.12e-24
ENSBTAG00000024884	N4BP2	80.9968	308.217	-1.92638	1.12e-24
ENSBTAG00000003788	CBX5	165.562	443.318	-1.41954	1.17e-24
ENSBTAG00000008765	CCNF	67.9424	277.686	-2.03362	1.36e-24
ENSBTAG00000011833	TEDC2	67.9424	277.686	-2.03362	1.36e-24
ENSBTAG00000016747	RCC1	127.011	366.573	-1.52925	1.47e-24
ENSBTAG00000021633	PRADC1	109.214	355.696	-1.70064	1.48e-24
ENSBTAG00000013254	GRIA3	374.714	795.132	-1.08694	1.71e-24
ENSBTAG00000006529	NAT10	223.453	536.437	-1.26381	1.94e-24
ENSBTAG00000036282	TDG	316.57	716.908	-1.1812	2.09e-24
ENSBTAG00000004521	XPO1	253.747	655.457	-1.37192	2.09e-24
ENSBTAG00000021943	PDSS1	84.1037	289.906	-1.78397	2.11e-24
ENSBTAG00000010196	CCDC59	150.275	408.955	-1.44318	2.22e-24
ENSBTAG00000014377	LSM7	181.628	448.311	-1.30323	2.41e-24
ENSBTAG00000011855	NFYC	192.498	479.959	-1.31682	3.52e-24
ENSBTAG00000014318	NUP43	290.908	620.304	-1.09223	3.66e-24
ENSBTAG00000010571	CHD3	54.4794	229.443	-2.07524	4.18e-24
ENSBTAG00000021580	EXOSC8	121.184	364.843	-1.59061	5e-24
ENSBTAG00000003499	SLC33A1	425.138	866.351	-1.02823	5.06e-24
ENSBTAG00000001328	PPAT	444.725	899.631	-1.01657	6.65e-24
ENSBTAG00000002004	HNRNPA3	212.33	507.42	-1.25743	9.31e-24
ENSBTAG00000012791	ENPP4	222.846	590.736	-1.40968	9.59e-24
ENSBTAG00000021818	SLBP	296.183	633.891	-1.09683	1.45e-23
ENSBTAG00000015630	LLPH	308.767	642.582	-1.05798	1.61e-23
ENSBTAG00000014730	GATC	253.639	590.854	-1.22141	1.7e-23
ENSBTAG00000004706	ADGRE5	249.348	552.268	-1.1478	1.77e-23
ENSBTAG00000019211	RLIM	450.561	923.078	-1.0364	2.18e-23
ENSBTAG00000024086	NCAPD2	162.302	464.354	-1.51389	2.19e-23
ENSBTAG00000033010	SUV39H1	15.4071	130.987	-3.09253	2.66e-23
ENSBTAG00000019345	BRIX1	304.615	696.901	-1.19565	2.68e-23
ENSBTAG00000000632	TMEM35B	184.808	487.501	-1.40251	2.69e-23
ENSBTAG00000001962	TTC27	274.122	599.638	-1.12896	2.95e-23
ENSBTAG00000008423	RFK	258.798	614.185	-1.2495	4.14e-23
ENSBTAG00000020633	RAD54B	18.7256	140.165	-2.90771	4.64e-23
ENSBTAG00000000582	MRPS27	222.196	517.315	-1.22099	4.72e-23
ENSBTAG00000021016	TIMM22	251.444	574.897	-1.19385	5.48e-23
ENSBTAG00000044184	NOB1	191.279	467.888	-1.28919	5.55e-23
ENSBTAG00000005385	LY6G6E	314.227	697.247	-1.14982	5.68e-23
ENSBTAG00000030960	GTF2F1	381.735	802.993	-1.07146	6.13e-23
ENSBTAG00000010546	TUBGCP3	257.497	574.161	-1.15728	8.97e-23
ENSBTAG00000020227	POP5	258.699	571.883	-1.1439	9.52e-23
ENSBTAG00000019830	DNAJC25	190.142	470.468	-1.30934	1.03e-22
ENSBTAG00000009232	LIN54	70.8269	276.296	-1.96776	1.33e-22
ENSBTAG00000010318	FAM72A	8.44111	121.202	-3.85671	1.38e-22
ENSBTAG00000008118	MRPL46	109.069	327.794	-1.5896	1.44e-22
ENSBTAG00000004931	PIK3CA	225.405	518.133	-1.20094	1.54e-22
ENSBTAG00000004977	FDX2	73.6817	255.176	-1.79235	1.56e-22
ENSBTAG00000004590	RPF1	276.392	612.568	-1.14923	1.69e-22
ENSBTAG00000004965	POLE2	9.86079	123.906	-3.67205	1.7e-22
ENSBTAG00000003661	QTRT2	44.3365	205.968	-2.22168	2.26e-22
ENSBTAG00000025612	PPIH	76.4127	265.608	-1.80008	2.51e-22
ENSBTAG00000017133	NUP133	231.753	547.365	-1.24251	3.65e-22
ENSBTAG00000000435	SLC35F2	245.119	596.803	-1.28491	3.93e-22
ENSBTAG00000010384	URM1	375.574	756.741	-1.01185	3.94e-22
ENSBTAG00000002238	GINS4	9.90943	119.409	-3.58168	3.98e-22
ENSBTAG00000019843	TARBP2	181.645	464.165	-1.35326	4.71e-22
ENSBTAG00000005278	CDC6	12.0415	118.888	-3.30769	5.52e-22
ENSBTAG00000013357	ARL2	285.858	606.579	-1.08382	7.75e-22
ENSBTAG00000021193	HAUS6	168.009	430.334	-1.35825	7.75e-22
ENSBTAG00000012068	WEE1	309.363	702.605	-1.18558	8.97e-22
ENSBTAG00000003609	PUM3	296.75	631.013	-1.08905	1.03e-21
ENSBTAG00000018796	FBXO5	3.39234	125.288	-5.22984	1.16e-21
ENSBTAG00000008241	BRIP1	3.74809	118.329	-5.00561	1.2e-21
ENSBTAG00000019120	PBDC1	217.052	554.773	-1.35424	1.21e-21
ENSBTAG00000008759	RABGGTA	327.468	663.907	-1.01912	1.38e-21
ENSBTAG00000051782	MRPS5	250.01	568.7	-1.18494	1.59e-21
ENSBTAG00000008590	WDHD1	163.842	422.293	-1.36683	1.69e-21
ENSBTAG00000053886	CDC23	191.338	493.254	-1.36942	1.86e-21
ENSBTAG00000016726	ATAD2	108.54	318.751	-1.55214	1.89e-21
ENSBTAG00000032719	SPAG7	163.272	418.691	-1.35786	1.91e-21
ENSBTAG00000008170	NDUFAF8	115.541	352.807	-1.6097	2.19e-21
ENSBTAG00000002382	KIF15	3.01309	117.135	-5.28695	2.56e-21
ENSBTAG00000009426	TFRC	266.454	663.525	-1.31735	3.01e-21
ENSBTAG00000001161	POLA1	91.9176	309.089	-1.75265	4.46e-21
ENSBTAG00000021490	DDX10	162.804	426.39	-1.38802	5.23e-21
ENSBTAG00000020757	EZH2	173.569	429.683	-1.30644	5.81e-21
ENSBTAG00000015014	SINHCAF	474.828	955.799	-1.01122	6.24e-21
ENSBTAG00000001500	WDR4	33.7886	170.397	-2.33721	7.41e-21
ENSBTAG00000039943	PCBP2	276.229	576.705	-1.06243	8.4e-21
ENSBTAG00000013126	CENPO	16.4785	124.314	-2.92314	9.71e-21
ENSBTAG00000011127	FIGNL1	31.2237	161.512	-2.36882	1.01e-20
ENSBTAG00000006347	NARS2	135.737	376.991	-1.4767	1.24e-20
ENSBTAG00000009838	EMG1	140.117	355.645	-1.34416	1.26e-20
ENSBTAG00000016958	NUP205	285.94	588.194	-1.04087	1.38e-20
ENSBTAG00000000629	UTP4	439.209	904.267	-1.0432	1.42e-20
ENSBTAG00000013421	RRP15	57.3775	217.952	-1.93025	1.63e-20
ENSBTAG00000006194	PHF19	9.18619	112.131	-3.59287	1.76e-20
ENSBTAG00000013166	MMS22L	31.3429	178.124	-2.49743	2.69e-20
ENSBTAG00000015012	PRMT3	291.028	595.13	-1.03286	3.24e-20
ENSBTAG00000035174	FOSL1	19.3985	135.816	-2.80821	3.25e-20
ENSBTAG00000011311	SMYD2	121.793	327.373	-1.42531	3.38e-20
ENSBTAG00000003225	PTRHD1	35.0179	162.871	-2.21737	3.46e-20
ENSBTAG00000008399	THOC3	175.664	425.35	-1.27384	7.44e-20
ENSBTAG00000004942	CCDC12	56.4992	231.778	-2.03604	7.72e-20
ENSBTAG00000033267	IMP4	176.467	466.859	-1.4034	8.81e-20
ENSBTAG00000016557	ATRIP	152.71	369.422	-1.27419	1.01e-19
ENSBTAG00000009632	EXOSC9	240.177	516.542	-1.10609	1.06e-19
ENSBTAG00000016510	LIN9	16.2772	146.865	-3.17267	1.22e-19
ENSBTAG00000017026	MTMR2	311.803	668.424	-1.0988	1.22e-19
ENSBTAG00000016126	LARP7	155.627	400.803	-1.36738	1.23e-19
ENSBTAG00000013946	RRP7	142.251	374.404	-1.39485	1.66e-19
ENSBTAG00000017135	DEPDC1B	74.1506	260.519	-1.81736	1.67e-19
ENSBTAG00000018281	NUP85	277.651	596.697	-1.10212	2.53e-19
ENSBTAG00000006925	PRPF3	357.88	717.572	-1.00484	2.56e-19
ENSBTAG00000006666	CTSS	111.597	303.078	-1.44338	2.84e-19
ENSBTAG00000019299	GPX7	103.786	326.625	-1.65649	2.97e-19
ENSBTAG00000019886	CENPL	22.4964	140.62	-2.63771	3.01e-19
ENSBTAG00000017017	NAA25	263.146	549.194	-1.06282	3.77e-19
ENSBTAG00000027879	GRHPR	163.966	390.074	-1.25075	3.78e-19
ENSBTAG00000044003	BORA	76.6208	253.478	-1.72887	4.07e-19
ENSBTAG00000006405	CTPS2	132.185	352.365	-1.41732	4.14e-19
ENSBTAG00000008771	MPC1	230.588	492.962	-1.09764	5.48e-19
ENSBTAG00000000670	TEX10	193.625	427.961	-1.14467	6.18e-19
ENSBTAG00000004376	PALB2	10.8224	108.497	-3.30946	8.29e-19
ENSBTAG00000001666	MYEF2	65.2143	242.545	-1.90109	8.32e-19
ENSBTAG00000012878	RRP9	93.0851	271.295	-1.54082	9.02e-19
ENSBTAG00000037941	PAN2	73.4737	245.619	-1.74283	9.25e-19
ENSBTAG00000003485	NIP7	38.8633	168.374	-2.11974	9.93e-19
ENSBTAG00000023607	BMS1	444.46	931.835	-1.06671	1.17e-18
ENSBTAG00000036016	QTRT1	123.908	332.544	-1.42714	1.32e-18
ENSBTAG00000003481	MAGOH	222.327	515.766	-1.21625	1.41e-18
ENSBTAG00000047807	HACD2	228.484	495.795	-1.11965	1.44e-18
ENSBTAG00000015546	FAM111B	91.9279	278.27	-1.59736	1.53e-18
ENSBTAG00000019714	OTUD6B	137.734	340.644	-1.30847	1.88e-18
ENSBTAG00000000638	SAPCD2	117.001	325.403	-1.4795	1.91e-18
ENSBTAG00000005975	RIOX2	97.9661	272.828	-1.47942	2.5e-18
ENSBTAG00000033690	DAZAP1	212.208	458.38	-1.11265	2.96e-18
ENSBTAG00000032369	CDT1	6.40966	94.9272	-3.90037	3e-18
ENSBTAG00000011842	OARD1	219.677	473.095	-1.10803	3.02e-18
ENSBTAG00000035379	BARD1	4.57969	89.3701	-4.26424	3.05e-18
ENSBTAG00000007960	NMI	181.279	415.933	-1.19845	3.42e-18
ENSBTAG00000044029	DUS3L	32.3732	150.861	-2.21983	3.45e-18
ENSBTAG00000001071	LOC511386	33.1745	154.733	-2.22504	3.85e-18
ENSBTAG00000008826	TOP1	279.464	595.511	-1.08965	5.22e-18
ENSBTAG00000007777	AVEN	377.35	773.912	-1.0365	5.41e-18
ENSBTAG00000026936	WRAP53	242.576	529.383	-1.12706	6e-18
ENSBTAG00000018969	RBBP9	33.7181	150.833	-2.16168	6.35e-18
ENSBTAG00000008646	OGG1	17.1557	123.921	-2.85815	7.23e-18
ENSBTAG00000005183	ZGRF1	17.4225	114.246	-2.71863	8.19e-18
ENSBTAG00000011340	POLR1C	152.499	370.85	-1.2807	8.34e-18
ENSBTAG00000009586	TRMT112	171.273	387.95	-1.17969	8.95e-18
ENSBTAG00000011319	MVK	149.945	355.652	-1.24474	9.12e-18
ENSBTAG00000002590	NSL1	65.5407	235.672	-1.84764	1.15e-17
ENSBTAG00000002048	CDC25A	81.2238	260.7	-1.68733	1.9e-17
ENSBTAG00000021242	SLTM	242.846	497.846	-1.03485	1.99e-17
ENSBTAG00000021961	EXOSC10	186.946	422.984	-1.17868	2.19e-17
ENSBTAG00000000752	PTPN11	338.473	710.072	-1.07038	2.3e-17
ENSBTAG00000002620	COQ7	163.877	381.285	-1.21658	2.33e-17
ENSBTAG00000012587	SPR	157.748	375.421	-1.25266	2.55e-17
ENSBTAG00000033089	SGO1	7.13384	208.923	-4.88504	2.94e-17
ENSBTAG00000010859	DNA2	11.596	99.9453	-3.10039	3.21e-17
ENSBTAG00000013914	BABAM1	256.649	544.367	-1.0836	3.94e-17
ENSBTAG00000003174	HACD1	66.792	226.778	-1.76639	4.68e-17
ENSBTAG00000013177	HYLS1	60.3555	197.61	-1.71052	5.49e-17
ENSBTAG00000031561	GATB	106.311	273.772	-1.36439	6.95e-17
ENSBTAG00000046286	NDUFAF4	106.678	283.508	-1.40722	8.05e-17
ENSBTAG00000016335	APEX2	57.6654	195.952	-1.76052	8.93e-17
ENSBTAG00000010465	RSRC1	131.523	328.33	-1.31964	9.3e-17
ENSBTAG00000008841	CCNB3	21.3787	126.664	-2.56592	1.03e-16
ENSBTAG00000013159	NPM3	70.9428	215.562	-1.60539	1.48e-16
ENSBTAG00000012112	C29H11orf98	141.727	352.499	-1.31471	1.54e-16
ENSBTAG00000011753	DCAF15	122.191	298.564	-1.28993	1.66e-16
ENSBTAG00000008815	PHF11	159.194	370.059	-1.21668	1.76e-16
ENSBTAG00000012444	SLC7A6	125.235	319.06	-1.34722	2.05e-16
ENSBTAG00000006972	RCC1L	128.427	310.917	-1.2759	2.22e-16
ENSBTAG00000005825	WDR89	113.959	290.849	-1.35107	2.28e-16
ENSBTAG00000016908	ADAM12	131.787	323.915	-1.29743	2.3e-16
ENSBTAG00000011814	TRIP13	6.42048	582.234	-6.50838	2.64e-16
ENSBTAG00000008600	NEIL3	1.99195	89.3551	-5.48167	2.67e-16
ENSBTAG00000006832	METTL1	54.6917	180.643	-1.72413	3.22e-16
ENSBTAG00000046542	CENPP	24.9081	132.788	-2.41153	3.3e-16
ENSBTAG00000011059	TRAF3IP2	202.729	419.806	-1.04895	4.58e-16
ENSBTAG00000011904	SLC5A6	194.835	437.578	-1.16933	5.04e-16
ENSBTAG00000006587	FAM174C	82.97	238.926	-1.52634	5.67e-16
ENSBTAG00000017580	CDKN2C	35.7991	146.111	-2.02496	5.76e-16
ENSBTAG00000013065	HCFC1	78.9574	256.493	-1.69889	6.02e-16
ENSBTAG00000051647	ZNF367	55.895	186.264	-1.73418	6.18e-16
ENSBTAG00000007315	RFX5	145.161	331.774	-1.19325	6.42e-16
ENSBTAG00000034222	HFE	43.8928	163.187	-1.8989	6.43e-16
ENSBTAG00000001042	LOC100196898	230.558	468.038	-1.02234	6.55e-16
ENSBTAG00000004906	LARS2	106.303	281.798	-1.40711	7.39e-16
ENSBTAG00000017894	CAB39L	234.777	478.4	-1.02854	8.04e-16
ENSBTAG00000002999	MXD1	37.9658	159.138	-2.06115	8.25e-16
ENSBTAG00000017557	CCNE2	166.343	386.56	-1.2165	1.01e-15
ENSBTAG00000009956	CAD	230.842	481.171	-1.05893	1.06e-15
ENSBTAG00000012737	ANAPC15	109.409	283.243	-1.37193	1.1e-15
ENSBTAG00000015588	LOC101905242	109.409	283.243	-1.37193	1.1e-15
ENSBTAG00000015224	QRSL1	179.921	412.532	-1.20023	1.45e-15
ENSBTAG00000001302	CENPM	33.3045	138.743	-2.0569	1.5e-15
ENSBTAG00000038733	GPR65	27.4611	305.249	-3.4803	1.65e-15
ENSBTAG00000010602	TMEM209	160.137	367.472	-1.20049	1.79e-15
ENSBTAG00000007842	TCOF1	102.547	290.558	-1.50288	1.96e-15
ENSBTAG00000012135	MRPS28	179.767	392.273	-1.12625	2.47e-15
ENSBTAG00000048071	EFS	19.4338	106.144	-2.45266	3.61e-15
ENSBTAG00000012426	DDX56	247.549	506.755	-1.03297	3.63e-15
ENSBTAG00000019343	GCLM	146.779	330.471	-1.17133	3.76e-15
ENSBTAG00000018383	LARP1B	112.474	274.419	-1.28661	4.42e-15
ENSBTAG00000021254	EXOSC2	102.927	261.077	-1.3445	5.31e-15
ENSBTAG00000014661	INO80C	159.459	361.346	-1.17933	6.85e-15
ENSBTAG00000001069	MDFI	87.4482	237.291	-1.44272	7.13e-15
ENSBTAG00000047793	ATAD5	8.05669	87.5415	-3.44919	7.86e-15
ENSBTAG00000008088	CENPI	99.4948	260.138	-1.38917	9.28e-15
ENSBTAG00000004926	CHSY3	186.055	393.151	-1.07923	9.88e-15
ENSBTAG00000004570	TP53	94.7473	297.447	-1.6552	1.1e-14
ENSBTAG00000001306	TSSC4	73.7579	207.591	-1.49321	1.15e-14
ENSBTAG00000001415	KIF18B	2.28985	73.4896	-4.98058	1.3e-14
ENSBTAG00000002480	LRR1	9.02091	82.3096	-3.19336	1.43e-14
ENSBTAG00000019325	PRRX1	105.095	561.932	-2.42	1.57e-14
ENSBTAG00000006048	FXN	101.153	252.759	-1.32288	1.62e-14
ENSBTAG00000004348	THOC6	178.436	380.707	-1.09313	1.98e-14
ENSBTAG00000020226	NUDT1	16.752	106.305	-2.67064	2.18e-14
ENSBTAG00000027049	TRMT1	109.782	270.609	-1.29977	2.21e-14
ENSBTAG00000011095	DCAKD	131.477	305.875	-1.21877	2.53e-14
ENSBTAG00000019443	MRPL21	235.059	480.063	-1.02744	2.77e-14
ENSBTAG00000004571	CHRAC1	104.533	278.071	-1.41466	2.92e-14
ENSBTAG00000032360	SDHAF4	81.6787	227.644	-1.47711	2.92e-14
ENSBTAG00000012069	FAR2	48.0034	425.315	-3.15056	3.12e-14
ENSBTAG00000000330	CTDNEP1	100.749	253.462	-1.33015	3.16e-14
ENSBTAG00000009488	PRPF4	203.849	441.776	-1.11594	3.16e-14
ENSBTAG00000009123	LOC613882	185.726	374.779	-1.01283	3.94e-14
ENSBTAG00000007366	LOC782609	185.726	374.779	-1.01283	3.94e-14
ENSBTAG00000019887	NAP1L1	185.726	374.779	-1.01283	3.94e-14
ENSBTAG00000034506	CCDC167	168.228	362.113	-1.1045	4.03e-14
ENSBTAG00000008347	ALDH16A1	242.021	490.124	-1.01601	5e-14
ENSBTAG00000030222	NXF1	77.7921	209.018	-1.42738	5.38e-14
ENSBTAG00000010432	ING5	52.7296	184.141	-1.80822	6.4e-14
ENSBTAG00000002479	HAUS8	55.0015	181.621	-1.71824	7.23e-14
ENSBTAG00000004178	DHODH	91.5397	236.981	-1.37045	7.59e-14
ENSBTAG00000010478	LOC107131494	110.096	268.761	-1.28664	9.78e-14
ENSBTAG00000009363	MRPL48	193.854	397.34	-1.03572	9.82e-14
ENSBTAG00000008169	L3MBTL2	164.858	359.735	-1.12785	1.01e-13
ENSBTAG00000019441	EIF2D	223.791	465.844	-1.05743	1.19e-13
ENSBTAG00000001889	PANK4	105.29	252.096	-1.25829	1.33e-13
ENSBTAG00000018629	ACOX2	193.919	414.88	-1.0991	1.37e-13
ENSBTAG00000032372	AIP	189.201	393.813	-1.05761	1.37e-13
ENSBTAG00000012481	GINS3	23.3909	107.687	-2.20587	1.51e-13
ENSBTAG00000009849	C24H18orf54	16.1783	108.734	-2.75568	1.73e-13
ENSBTAG00000011613	MED28	130.895	306.937	-1.2303	1.82e-13
ENSBTAG00000003710	C22H3orf14	32.9807	134.911	-2.03013	1.85e-13
ENSBTAG00000007986	CWF19L2	101.929	244.827	-1.26413	1.88e-13
ENSBTAG00000030670	HASPIN	6.33159	70.2204	-3.4697	1.94e-13
ENSBTAG00000009432	RANGAP1	37.8229	136.03	-1.85026	2.07e-13
ENSBTAG00000048620	PLAC8A	177.081	372.117	-1.07103	2.19e-13
ENSBTAG00000005028	PLS3	4543.05	9154.34	-1.01092	2.34e-13
ENSBTAG00000000139	XPO4	133.342	303.536	-1.18547	2.39e-13
ENSBTAG00000003616	NSD2	91.1084	243.35	-1.41375	2.78e-13
ENSBTAG00000020055	PCNT	34.183	132.991	-1.96522	3.08e-13
ENSBTAG00000019029	PMF1	15.3878	87.997	-2.51766	3.3e-13
ENSBTAG00000019164	CEBPZOS	72.698	199.188	-1.4571	3.33e-13
ENSBTAG00000014023	HIRIP3	37.015	133.008	-1.84574	3.33e-13
ENSBTAG00000015875	KMT5A	167.988	353.165	-1.07255	3.44e-13
ENSBTAG00000010403	DCLRE1B	70.9656	204.278	-1.52374	3.9e-13
ENSBTAG00000000197	CEP44	128.119	298.801	-1.22405	4.02e-13
ENSBTAG00000002826	DPH5	180.917	364.008	-1.00971	5.17e-13
ENSBTAG00000015077	RHOBTB1	124.176	280.958	-1.18061	5.39e-13
ENSBTAG00000001807	SIRT1	120.598	289.606	-1.26658	5.46e-13
ENSBTAG00000012921	FOXM1	1.64796	69.5751	-5.38408	5.57e-13
ENSBTAG00000004956	FAAP24	136.724	298.091	-1.12286	6.62e-13
ENSBTAG00000009109	TRMT10A	70.1643	192.886	-1.45792	6.92e-13
ENSBTAG00000011971	CLSPN	5.00504	63.0383	-3.65572	7.39e-13
ENSBTAG00000037457	DDX18	154.566	345.162	-1.1614	8.69e-13
ENSBTAG00000016347	AKAP8	146.662	307.612	-1.06813	1.03e-12
ENSBTAG00000019939	KIF24	11.3376	76.3059	-2.74924	1.17e-12
ENSBTAG00000034182	CHEK2	35.0489	127.141	-1.8599	1.29e-12
ENSBTAG00000014229	CASD1	93.5425	237.64	-1.34859	1.4e-12
ENSBTAG00000020023	NRP2	145.501	317.132	-1.12333	1.48e-12
ENSBTAG00000016038	MBD2	154.763	368.556	-1.25577	1.66e-12
ENSBTAG00000009685	LOC784385	36.4385	127.456	-1.80772	2.07e-12
ENSBTAG00000007937	SLC35D2	137.059	294.3	-1.10383	2.3e-12
ENSBTAG00000009471	LOC782966	34.5549	126.692	-1.87237	2.54e-12
ENSBTAG00000009491	SYT17	123.27	278.777	-1.17752	3.03e-12
ENSBTAG00000003332	MTHFS	161.124	342.537	-1.08753	3.04e-12
ENSBTAG00000052323	GCC2	192.229	403.807	-1.07136	3.72e-12
ENSBTAG00000014659	ERI1	232.79	466.176	-1.00201	3.92e-12
ENSBTAG00000021790	PRIM2	84.0885	216.74	-1.36669	3.94e-12
ENSBTAG00000011889	CEP135	9.0402	68.3104	-2.92189	4.49e-12
ENSBTAG00000006025	WDR74	138.172	306.872	-1.15025	4.83e-12
ENSBTAG00000008726	RPP40	55.1163	160.123	-1.53572	4.87e-12
ENSBTAG00000017048	MAZ	122.4	267.72	-1.12908	5.44e-12
ENSBTAG00000002866	NEMP1	47.0039	153.114	-1.70426	5.46e-12
ENSBTAG00000021346	APOOL	146.519	314.112	-1.1011	5.54e-12
ENSBTAG00000030674	NOC4L	170.274	350.889	-1.0416	5.54e-12
ENSBTAG00000017027	AHSA2	46.457	142.467	-1.61877	5.61e-12
ENSBTAG00000000406	NCS1	27.8203	109.996	-1.98841	5.95e-12
ENSBTAG00000001579	CENPJ	25.7345	109.223	-2.07755	5.99e-12
ENSBTAG00000040058	RPIA	100.479	235.216	-1.22751	6.42e-12
ENSBTAG00000023426	CCDC34	48.9742	147.66	-1.59145	6.81e-12
ENSBTAG00000051080	AK4	98.5953	231.871	-1.23396	9.67e-12
ENSBTAG00000030305	MMACHC	64.8623	178.165	-1.4563	1.01e-11
ENSBTAG00000020304	GPATCH4	61.9531	171.198	-1.46652	1.02e-11
ENSBTAG00000012990	AGO2	78.9259	205.133	-1.3758	1.21e-11
ENSBTAG00000017391	ORC5	131.646	297.962	-1.18146	1.29e-11
ENSBTAG00000018282	FAIM	14.1275	85.283	-2.60132	1.3e-11
ENSBTAG00000016969	LOC112443502	50.8703	163.529	-1.69031	1.4e-11
ENSBTAG00000010419	LOC789375	62.4455	176.081	-1.49989	1.4e-11
ENSBTAG00000006449	MTG1	150.812	305.057	-1.01508	1.64e-11
ENSBTAG00000014650	PUS1	58.8585	163.969	-1.48014	1.88e-11
ENSBTAG00000021083	HS3ST2	103.202	238.345	-1.20623	2.23e-11
ENSBTAG00000010503	NIF3L1	149.967	303.522	-1.01549	2.28e-11
ENSBTAG00000025622	ORC3	139.2	306.259	-1.14137	2.46e-11
ENSBTAG00000009562	CYP2R1	86.7324	209.222	-1.27268	2.77e-11
ENSBTAG00000020334	REXO5	145.369	295.403	-1.0214	2.83e-11
ENSBTAG00000019231	NFATC2IP	167.089	335.519	-1.00566	3.13e-11
ENSBTAG00000016014	RECQL	148.523	303.536	-1.03264	3.18e-11
ENSBTAG00000010506	TIMM9	146.975	308.331	-1.06752	3.74e-11
ENSBTAG00000010599	DEF6	147.75	303.794	-1.03725	3.76e-11
ENSBTAG00000016435	ZNF593	122.457	259.581	-1.08289	4.44e-11
ENSBTAG00000002444	ENTPD5	93.1052	217.069	-1.2225	5.35e-11
ENSBTAG00000013937	MAIP1	35.4676	117.346	-1.72872	5.48e-11
ENSBTAG00000006448	NUP42	78.2024	189.516	-1.27813	5.99e-11
ENSBTAG00000024555	MEAF6	108.766	237.931	-1.12978	6.52e-11
ENSBTAG00000016995	C2H2orf76	84.4259	197.861	-1.22926	6.57e-11
ENSBTAG00000013436	NOM1	108.522	244.867	-1.17228	7.18e-11
ENSBTAG00000000500	MKI67	14.8875	520.644	-5.13113	7.38e-11
ENSBTAG00000015117	SPICE1	49.7142	145.631	-1.55585	1.66e-10
ENSBTAG00000011405	ERI2	84.8404	207.168	-1.28926	1.71e-10
ENSBTAG00000009854	EFCAB2	15.2871	79.6029	-2.38002	1.74e-10
ENSBTAG00000011895	HDHD5	203.242	408.529	-1.00647	1.8e-10
ENSBTAG00000004460	HAUS5	111.099	263.061	-1.24333	1.91e-10
ENSBTAG00000001920	PINX1	68.9953	171.695	-1.3148	1.92e-10
ENSBTAG00000018206	GADD45GIP1	133.858	287.009	-1.09805	1.96e-10
ENSBTAG00000044061	CEP72	4.23571	53.0617	-3.62252	2.02e-10
ENSBTAG00000007683	MPHOSPH10	88.2581	207.845	-1.23375	2.44e-10
ENSBTAG00000009852	PANK3	163.912	340.122	-1.05568	3.08e-10
ENSBTAG00000017271	RFWD3	99.9266	242.641	-1.2843	3.7e-10
ENSBTAG00000002116	POLQ	0.684676	81.3294	-6.92816	3.86e-10
ENSBTAG00000021249	NIPAL2	122.236	255.525	-1.06455	4.43e-10
ENSBTAG00000032905	FAXC	114.339	254.098	-1.15587	5.07e-10
ENSBTAG00000005150	DCAF17	86.8961	203.531	-1.23127	5.39e-10
ENSBTAG00000012596	NAV3	26.8765	102.94	-1.93486	6.49e-10
ENSBTAG00000021606	MASTL	19.2788	189.152	-3.2873	6.85e-10
ENSBTAG00000006078	ZCCHC3	62.7686	160.56	-1.35687	7.51e-10
ENSBTAG00000018925	LAT	10.6764	63.7041	-2.57934	7.99e-10
ENSBTAG00000012412	RMDN2	54.263	144.287	-1.40993	8.04e-10
ENSBTAG00000001093	HMGB3	13.1978	70.5499	-2.41029	8.09e-10
ENSBTAG00000003971	POP1	72.8301	177.435	-1.28387	8.33e-10
ENSBTAG00000039657	ERCC8	135.115	280.203	-1.05531	9.05e-10
ENSBTAG00000003878	IL15RA	28.6023	102.444	-1.84632	9.45e-10
ENSBTAG00000054315	EXOSC3	103.927	224.731	-1.11453	1.01e-09
ENSBTAG00000053951	URB1	35.501	120.752	-1.76708	1.27e-09
ENSBTAG00000010819	KLHL23	60.0569	154.347	-1.35909	1.4e-09
ENSBTAG00000040518	E2F1	5.89872	52.2666	-3.13255	1.58e-09
ENSBTAG00000023823	H2AC6	38.2484	118.445	-1.62708	1.66e-09
ENSBTAG00000020059	ZUP1	103.902	244.546	-1.23961	1.76e-09
ENSBTAG00000014623	GTPBP6	79.9823	183.774	-1.19985	1.91e-09
ENSBTAG00000005293	SPX	27.2783	93.7324	-1.77892	2.05e-09
ENSBTAG00000010210	HMBOX1	72.9543	174.754	-1.25875	2.27e-09
ENSBTAG00000023614	LOC112443216	92.2905	201.513	-1.12882	2.51e-09
ENSBTAG00000001957	LOC100847700	33.5999	109.732	-1.71176	2.77e-09
ENSBTAG00000012141	GEN1	4.08548	151.523	-5.22473	2.82e-09
ENSBTAG00000007594	MCM8	17.9184	80.6174	-2.1805	2.85e-09
ENSBTAG00000008909	CDC25C	72.5471	171.897	-1.2474	3.28e-09
ENSBTAG00000023601	SUV39H2	60.7272	153.76	-1.34159	3.37e-09
ENSBTAG00000019075	NUDT19	98.4083	216.384	-1.13916	3.7e-09
ENSBTAG00000010036	TRMT11	112.399	230.637	-1.03899	4.2e-09
ENSBTAG00000042757	RAD9A	42.108	122.669	-1.54469	4.53e-09
ENSBTAG00000018705	CWF19L1	128.07	259.974	-1.0233	4.71e-09
ENSBTAG00000010597	PNPT1	327.463	895.297	-1.45199	5.37e-09
ENSBTAG00000010736	POLR1G	102.83	217.781	-1.08026	5.88e-09
ENSBTAG00000044077	METAP1D	75.1754	180.195	-1.26041	6.02e-09
ENSBTAG00000009449	POLR3D	116.606	254.425	-1.12649	6.16e-09
ENSBTAG00000026971	LOC112448166	36.253	111.211	-1.623	6.42e-09
ENSBTAG00000006958	ADCY3	48.3937	132.383	-1.44918	7.19e-09
ENSBTAG00000015264	GGCT	92.1347	208.164	-1.17177	8.35e-09
ENSBTAG00000004954	BBS5	80.5614	193.28	-1.26386	8.51e-09
ENSBTAG00000008465	POLR3G	52.7232	133.689	-1.34226	9.28e-09
ENSBTAG00000017582	DMAC2	116.74	244.927	-1.06805	9.31e-09
ENSBTAG00000015778	CDCA5	2.06579	40.1899	-4.32093	1e-08
ENSBTAG00000001780	C23H6orf136	64.0953	154.77	-1.26954	1.01e-08
ENSBTAG00000035437	ITGAE	117.802	235.815	-1.00261	1.22e-08
ENSBTAG00000017201	TOX	31.1118	113.825	-1.88006	1.24e-08
ENSBTAG00000013265	ACCS	79.8495	182.598	-1.19575	1.35e-08
ENSBTAG00000021708	CHEK1	98.9541	223.074	-1.17667	1.48e-08
ENSBTAG00000001877	SASS6	31.5632	105.078	-1.74049	1.53e-08
ENSBTAG00000007616	SARS2	103.457	220.384	-1.0899	1.59e-08
ENSBTAG00000000869	STAG1	80.6785	177.936	-1.14323	1.66e-08
ENSBTAG00000001902	AP4S1	52.0578	131.23	-1.33334	1.81e-08
ENSBTAG00000000285	DHX38	79.4276	175.337	-1.14019	2.06e-08
ENSBTAG00000021196	CEP128	1.98442	38.0211	-4.25136	2.3e-08
ENSBTAG00000016034	HMGN5	9.38841	53.0819	-2.50511	2.55e-08
ENSBTAG00000019129	TMED6	21.2167	88.1005	-2.05839	2.75e-08
ENSBTAG00000003361	OBI1	45.3738	120.354	-1.40759	2.84e-08
ENSBTAG00000008682	CEP295	76.645	186.863	-1.28761	3.48e-08
ENSBTAG00000050602	GUF1	124.21	252.917	-1.02959	3.69e-08
ENSBTAG00000018809	NOPCHAP1	100.301	203.281	-1.01969	3.85e-08
ENSBTAG00000019961	EXOSC5	112.496	234.816	-1.05952	3.87e-08
ENSBTAG00000015587	BTD	62.0905	146.521	-1.23873	4.13e-08
ENSBTAG00000002941	METTL15	71.3906	177.54	-1.31893	4.17e-08
ENSBTAG00000012699	TLR3	17.8975	71.5584	-1.99393	4.44e-08
ENSBTAG00000005311	HAS3	24.9455	88.7628	-1.83814	4.65e-08
ENSBTAG00000053695	RANGRF	29.3862	95.5693	-1.69537	4.77e-08
ENSBTAG00000000697	ATP4B	3.65167	39.7325	-3.44175	4.78e-08
ENSBTAG00000014476	TTC32	40.5935	113.589	-1.48692	4.86e-08
ENSBTAG00000005603	FES	52.1787	129.263	-1.31055	5.26e-08
ENSBTAG00000004729	EXOSC1	101.277	204.72	-1.01792	5.61e-08
ENSBTAG00000010254	POLR3H	74.8084	165.688	-1.14479	5.86e-08
ENSBTAG00000000046	SS18L2	79.7463	172.215	-1.11358	6.3e-08
ENSBTAG00000013927	RRP8	26.5692	91.1615	-1.77469	6.39e-08
ENSBTAG00000012374	ADAL	79.7006	178.887	-1.16529	7.28e-08
ENSBTAG00000038368	CXCL11	14.2348	68.6819	-2.28282	7.75e-08
ENSBTAG00000030393	PKMYT1	57.2289	136.116	-1.25218	8.36e-08
ENSBTAG00000004877	MAP3K6	93.4786	200.198	-1.09965	9.01e-08
ENSBTAG00000013008	SURF2	58.3175	140.8	-1.27261	9.24e-08
ENSBTAG00000002418	GSTCD	41.5155	117.513	-1.50374	9.26e-08
ENSBTAG00000006107	MAB21L4	73.9442	160.292	-1.11852	9.28e-08
ENSBTAG00000000511	LOC107132556	37.2348	103.704	-1.47637	1.09e-07
ENSBTAG00000011661	RDH13	46.1015	124.551	-1.42943	1.11e-07
ENSBTAG00000018682	TRAIP	1.66725	33.7859	-4.34155	1.12e-07
ENSBTAG00000022989	PMCH	3.98813	37.1364	-3.21579	1.13e-07
ENSBTAG00000037404	TICRR	8.25065	50.0224	-2.59116	1.27e-07
ENSBTAG00000006409	SLF1	24.1444	84.1958	-1.79662	1.27e-07
ENSBTAG00000000037	CNST	70.0214	159.892	-1.19542	1.29e-07
ENSBTAG00000030710	CEP152	33.0471	98.5173	-1.57693	1.39e-07
ENSBTAG00000013221	SETD4	28.4001	88.5796	-1.64067	1.45e-07
ENSBTAG00000017275	FAM174B	175.614	356.029	-1.02331	1.75e-07
ENSBTAG00000020806	LRFN4	17.8899	68.6421	-1.93703	1.82e-07
ENSBTAG00000002130	LRRC34	20.1142	70.7949	-1.82023	2.19e-07
ENSBTAG00000007629	CWC27	86.375	178.031	-1.04312	2.3e-07
ENSBTAG00000013837	ITGB3BP	46.9578	119.834	-1.35208	2.34e-07
ENSBTAG00000005967	RTTN	7.44255	44.7623	-2.6005	2.82e-07
ENSBTAG00000014771	COIL	92.5153	187.351	-1.02143	3.13e-07
ENSBTAG00000005196	HELB	43.3014	116.256	-1.42372	3.29e-07
ENSBTAG00000003458	SMPD4	86.2476	176.543	-1.03138	3.43e-07
ENSBTAG00000016883	THAP1	61.7241	139.33	-1.17193	3.73e-07
ENSBTAG00000014020	TUBE1	84.4235	174.788	-1.05172	4.15e-07
ENSBTAG00000013821	UBR2	113.903	232.076	-1.02884	4.88e-07
ENSBTAG00000014432	RBMX2	23.3716	76.0345	-1.70513	5.2e-07
ENSBTAG00000016268	TYW3	14.2928	58.3305	-2.02403	5.26e-07
ENSBTAG00000020907	CDCA7	130.372	277.09	-1.08586	5.77e-07
ENSBTAG00000003296	SGF29	25.2511	78.1058	-1.62721	6.02e-07
ENSBTAG00000012824	RTKN2	55.2037	132.644	-1.2622	6.26e-07
ENSBTAG00000011648	RIOK1	84.294	169.59	-1.01036	8.24e-07
ENSBTAG00000014435	HNMT	20.0103	73.0255	-1.87115	8.59e-07
ENSBTAG00000017440	XRCC1	80.0787	161.1	-1.00956	9.02e-07
ENSBTAG00000021635	PSMC3IP	7.01721	40.9905	-2.549	1.02e-06
ENSBTAG00000003384	TWNK	38.7436	102.61	-1.39996	1.24e-06
ENSBTAG00000015891	INTU	29.4288	82.1464	-1.48308	1.25e-06
ENSBTAG00000020340	TMLHE	36.2118	105.946	-1.55558	1.25e-06
ENSBTAG00000004854	TCF19	28.4229	85.1226	-1.57708	1.33e-06
ENSBTAG00000009996	METTL16	91.6748	184.734	-1.00843	1.48e-06
ENSBTAG00000019350	NUDT17	53.2059	129.096	-1.27228	2.05e-06
ENSBTAG00000003545	CEP162	54.4399	121.353	-1.15729	2.28e-06
ENSBTAG00000016332	NSUN4	52.869	122.12	-1.21015	2.36e-06
ENSBTAG00000000590	ZNF830	54.0087	122.1	-1.17993	2.44e-06
ENSBTAG00000024081	SLC24A5	31.831	84.9819	-1.42048	2.66e-06
ENSBTAG00000032083	DOT1L	48.8021	117.544	-1.26522	2.95e-06
ENSBTAG00000018007	SLC25A21	24.9657	77.3454	-1.63702	3.02e-06
ENSBTAG00000000892	TAF1D	73.0239	147.703	-1.01521	3.11e-06
ENSBTAG00000000895	ING3	20.6489	70.8333	-1.78078	3.37e-06
ENSBTAG00000005489	POLE	6.01958	111.722	-4.21527	3.41e-06
ENSBTAG00000008065	ECM2	93.6001	190.152	-1.0225	3.55e-06
ENSBTAG00000014028	DHX33	19.647	66.3206	-1.75177	3.59e-06
ENSBTAG00000004894	NR2F2	16.3812	57.854	-1.82396	3.9e-06
ENSBTAG00000001513	CGAS	5.62434	34.5459	-2.61149	4.4e-06
ENSBTAG00000013231	TAF9B	72.2625	152.103	-1.07318	4.72e-06
ENSBTAG00000003076	LOC112448582	46.2071	109.164	-1.24264	5.83e-06
ENSBTAG00000021357	CDPF1	62.9867	135.135	-1.0973	6.7e-06
ENSBTAG00000019975	PSTK	33.1898	89.6164	-1.42977	6.71e-06
ENSBTAG00000021681	GIMAP5	4.40172	32.5978	-2.90417	7.75e-06
ENSBTAG00000053476	PDIK1L	21.3058	67.3672	-1.65837	7.85e-06
ENSBTAG00000005751	C8H9orf40	77.7942	160.023	-1.04047	8.7e-06
ENSBTAG00000050495	NT5DC1	64.9879	134.153	-1.04442	8.79e-06
ENSBTAG00000001864	ZNF518A	80.4451	160.496	-1.00009	9.51e-06
ENSBTAG00000038893	IL7R	17.0861	55.5312	-1.70404	1.15e-05
ENSBTAG00000005427	PRR11	0.665394	26.3931	-5.306	1.17e-05
ENSBTAG00000050504	WDR36	60.4242	125.916	-1.05804	1.18e-05
ENSBTAG00000003579	CDAN1	32.4962	97.5901	-1.59206	1.19e-05
ENSBTAG00000016213	GREM1	37.1927	88.9643	-1.26042	1.26e-05
ENSBTAG00000012106	NR4A3	1.6823	25.0619	-3.90555	1.35e-05
ENSBTAG00000026519	LOC101904477	0	14.6353	-6.31516	1.45e-05
ENSBTAG00000021874	NRDE2	34.9945	89.5748	-1.34862	1.56e-05
ENSBTAG00000004440	ARX	23.0737	65.2994	-1.50161	1.58e-05
ENSBTAG00000012433	FBXW4	41.4501	97.2085	-1.23032	1.59e-05
ENSBTAG00000007619	SYCE2	10.146	43.8378	-2.12067	1.89e-05
ENSBTAG00000012830	ADCK1	29.7184	81.1411	-1.44602	2.08e-05
ENSBTAG00000013740	ADAT2	40.0003	92.8759	-1.21446	2.1e-05
ENSBTAG00000000049	KIF14	44.4145	102.406	-1.20963	2.14e-05
ENSBTAG00000020911	SLC15A1	21.1816	65.3108	-1.62186	2.39e-05
ENSBTAG00000009548	DENND1B	58.5984	120.954	-1.04571	2.43e-05
ENSBTAG00000017108	PUSL1	49.7983	105.502	-1.08057	2.95e-05
ENSBTAG00000000030	YJU2	38.9555	93.1749	-1.26259	3.01e-05
ENSBTAG00000014592	SP2	43.5716	101.764	-1.22103	3.38e-05
ENSBTAG00000012592	CCDC77	12.9394	46.4814	-1.84059	4.23e-05
ENSBTAG00000052570	FNBP4	53.0025	117.497	-1.14643	4.29e-05
ENSBTAG00000002792	MAD2L1BP	35.8302	86.206	-1.26099	4.79e-05
ENSBTAG00000015988	OTUD3	41.0073	91.7971	-1.16347	5.16e-05
ENSBTAG00000015849	RDM1	50.7355	108.743	-1.09772	5.44e-05
ENSBTAG00000005696	AFG1L	57.6417	116.036	-1.00896	6.69e-05
ENSBTAG00000007966	ANKLE1	1.34584	20.8876	-3.96732	6.97e-05
ENSBTAG00000000571	LOC511229	46.0274	96.0204	-1.0609	7e-05
ENSBTAG00000011962	FUT11	51.7507	106.741	-1.04076	7.42e-05
ENSBTAG00000010726	MYH11	4.7156	30.0196	-2.67499	8.53e-05
ENSBTAG00000017695	PNPLA4	15.9869	48.625	-1.60419	9.07e-05
ENSBTAG00000021435	DBF4B	2.58774	22.6638	-3.10208	0.000109676
ENSBTAG00000000079	TTLL3	27.4998	68.1915	-1.31462	0.000126638
ENSBTAG00000018138	ARHGAP27	18.2875	53.6138	-1.54963	0.000128453
ENSBTAG00000014698	PLA2G3	50.669	106.991	-1.08106	0.000141069
ENSBTAG00000010533	F8	46.967	97.7532	-1.06157	0.0001456
ENSBTAG00000005769	CCDC150	5.91048	29.5347	-2.30604	0.000153819
ENSBTAG00000018642	MAFF	35.6019	78.8649	-1.14775	0.000186779
ENSBTAG00000010114	CCSAP	7.53493	32.4438	-2.09379	0.000187236
ENSBTAG00000017939	GK5	39.3039	86.2695	-1.13049	0.000196752
ENSBTAG00000027321	CARD11	42.7416	95.2574	-1.15316	0.000197782
ENSBTAG00000042631	HMGXB4	44.8603	94.5786	-1.07634	0.000203357
ENSBTAG00000032782	NPHP3	22.2446	58.991	-1.40527	0.00020407
ENSBTAG00000036242	RCCD1	15.527	48.8599	-1.66211	0.000219068
ENSBTAG00000018993	ARMCX5	60.5886	122.139	-1.01739	0.000246418
ENSBTAG00000010366	LOC518768	30.8461	74.3509	-1.27333	0.000291115
ENSBTAG00000010247	CCDC18	11.33	38.6782	-1.76924	0.000298251
ENSBTAG00000050825	LOC112449406	6.88129	31.1158	-2.16221	0.000304321
ENSBTAG00000006504	INSC	7.00545	29.5421	-2.07707	0.000306119
ENSBTAG00000017956	RFESD	9.37666	34.2	-1.87297	0.000338014
ENSBTAG00000005461	ITGB7	25.6396	64.0651	-1.32797	0.000384742
ENSBTAG00000008097	HCRTR1	9.39264	35.1874	-1.90961	0.000435476
ENSBTAG00000019305	FKTN	45.1137	91.1889	-1.01444	0.000447209
ENSBTAG00000052733	TMEM265	23.9446	59.4082	-1.31811	0.000481435
ENSBTAG00000020745	TCHP	40.5994	81.8502	-1.01036	0.000551583
ENSBTAG00000047637	KCTD15	23.7701	57.2211	-1.26773	0.000563972
ENSBTAG00000016931	SOX15	13.9991	41.0763	-1.55021	0.000674942
ENSBTAG00000002782	WNT2	2.02722	18.8892	-3.22636	0.000688404
ENSBTAG00000044000	EXOG	35.1152	75.0419	-1.09977	0.00070407
ENSBTAG00000046189	LOC112445176	16.3863	45.0671	-1.4613	0.000715383
ENSBTAG00000026403	HIVEP3	22.029	52.6422	-1.25712	0.000728561
ENSBTAG00000010763	LOC101904177	33.9765	73.0021	-1.10415	0.00073917
ENSBTAG00000048666	E2F7	14.2039	41.8067	-1.55346	0.00076748
ENSBTAG00000045744	ZC3H7B	18.312	47.2774	-1.36536	0.000786521
ENSBTAG00000043530	PRIM1	4.68033	22.0501	-2.23781	0.000970361
ENSBTAG00000011836	RNASE13	4.34387	22.512	-2.37332	0.000972581
ENSBTAG00000042713	CREBBP	38.0888	77.2307	-1.01948	0.00104454
ENSBTAG00000005445	DUSP16	15.4927	42.7302	-1.47001	0.00113407
ENSBTAG00000055095	H3C12	0	7.54318	-5.35682	0.00116406
ENSBTAG00000011406	H3C10	0	7.54318	-5.35682	0.00116406
ENSBTAG00000019331	LOC107131750	0	7.54318	-5.35682	0.00116406
ENSBTAG00000017517	LOC115945165	0	7.54318	-5.35682	0.00116406
ENSBTAG00000012111	H3C6	0	7.54318	-5.35682	0.00116406
ENSBTAG00000011278	H3C8	0	7.54318	-5.35682	0.00116406
ENSBTAG00000008807	LOC115945171	0	7.54318	-5.35682	0.00116406
ENSBTAG00000011241	NKRF	23.4605	54.5419	-1.22239	0.00139313
ENSBTAG00000009686	LOC112447190	2.33264	16.354	-2.8106	0.00146552
ENSBTAG00000012955	OMD	6.00689	24.2275	-2.01377	0.00146552
ENSBTAG00000021958	LOC112443329	3.75655	20.7591	-2.48458	0.00153921
ENSBTAG00000034586	SLC35D1	21.6916	52.9845	-1.29039	0.00162326
ENSBTAG00000005478	LOC534630	12.9653	37.3019	-1.52118	0.00179037
ENSBTAG00000012251	TESK1	16.3125	43.3402	-1.40925	0.00183808
ENSBTAG00000021940	KATNAL2	2.03052	16.1323	-3.00268	0.0018391
ENSBTAG00000024751	ZNF236	28.4269	60.3809	-1.08724	0.00193501
ENSBTAG00000053103	PRDM5	32.7424	71.956	-1.14073	0.00196468
ENSBTAG00000014567	XYLB	18.4547	45.8773	-1.30773	0.00212527
ENSBTAG00000004464	FBXL22	8.80015	28.8776	-1.72511	0.00239785
ENSBTAG00000021107	HPDL	7.95698	27.3596	-1.78077	0.00247214
ENSBTAG00000008227	FBXO15	17.0651	46.2744	-1.43289	0.00257727
ENSBTAG00000016433	TRUB1	16.5709	42.0899	-1.33834	0.00275177
ENSBTAG00000014095	GZMA	3.63992	17.8734	-2.29318	0.00316604
ENSBTAG00000003650	MAL	0	6.31803	-5.09764	0.00318728
ENSBTAG00000007638	PATZ1	27.5678	57.4984	-1.05634	0.00332597
ENSBTAG00000046155	MTR	12.3662	33.4217	-1.43707	0.00341018
ENSBTAG00000018581	CCDC149	23.6535	50.7344	-1.10198	0.00350622
ENSBTAG00000008362	ULBP17	24.3414	52.4033	-1.10523	0.00355141
ENSBTAG00000054574	TCHH	27.2052	57.8288	-1.09018	0.00385807
ENSBTAG00000045885	MYLK	26.5399	55.9534	-1.07782	0.00401509
ENSBTAG00000039130	HROB	1.70581	13.2095	-2.97246	0.00497041
ENSBTAG00000009042	STXBP5	132.3	335.764	-1.34465	0.00536302
ENSBTAG00000033254	LIPT2	10.1847	29.8638	-1.54302	0.00540487
ENSBTAG00000022169	FANCB	0.33646	8.12718	-4.5051	0.00552348
ENSBTAG00000001058	HAUS7	24.4858	50.9593	-1.0608	0.00572378
ENSBTAG00000015371	NR4A2	20.6094	47.0247	-1.18381	0.00577258
ENSBTAG00000003372	PIF1	0.665394	9.92031	-3.89398	0.00580156
ENSBTAG00000012034	RGN	17.4923	43.1149	-1.2979	0.00596327
ENSBTAG00000000715	EPC2	12.425	32.8035	-1.40567	0.00652667
ENSBTAG00000006870	CTDSP1	23.855	50.6283	-1.07989	0.00675935
ENSBTAG00000015181	LOC518080	23.9598	49.2959	-1.03981	0.00694023
ENSBTAG00000020172	MIR3064	19.7662	44.4068	-1.16063	0.00711106
ENSBTAG00000008593	LOC613956	24.1216	49.751	-1.04624	0.0075524
ENSBTAG00000002478	ATXN7L2	20.2141	44.3208	-1.12686	0.00803311
ENSBTAG00000039652	PJVK	5.03608	20.9551	-2.0545	0.00804732
ENSBTAG00000007231	PREX2	1.6823	12.6882	-2.92474	0.00834786
ENSBTAG00000040169	SRPK3	12.2698	30.9797	-1.33169	0.00836867
ENSBTAG00000038173	GABPB2	22.3504	46.8273	-1.06371	0.00913452
ENSBTAG00000000374	SLC35B4	10.9926	30.1211	-1.45786	0.0110462
ENSBTAG00000022373	KRT4	3.3345	16.3114	-2.28233	0.0112106
ENSBTAG00000024000	LOC530077	0.317177	7.08664	-4.29771	0.0116636
ENSBTAG00000001966	RASGEF1A	14.6989	33.9271	-1.21065	0.0119345
ENSBTAG00000020966	EPM2A	17.1129	37.284	-1.12919	0.0123782
ENSBTAG00000037415	DENND2D	10.7225	27.2033	-1.34742	0.0127318
ENSBTAG00000048648	INCA1	5.00504	18.4433	-1.88134	0.0129133
ENSBTAG00000033174	AGMAT	1.00185	9.0859	-3.18639	0.0129611
ENSBTAG00000005162	PTGDR2	0.348216	6.61003	-4.20248	0.0132932
ENSBTAG00000011402	SPATA9	2.5995	13.6117	-2.36581	0.0136313
ENSBTAG00000014400	LOC509810	9.8749	92.4483	-3.22964	0.0140467
ENSBTAG00000002763	H2BC12	3.65497	16.0144	-2.12477	0.0141693
ENSBTAG00000011932	LRRTM4	1.36183	10.2398	-2.92825	0.0146766
ENSBTAG00000042117	LOC112441455	5.35325	18.229	-1.77312	0.0150507
ENSBTAG00000016121	ATOH8	21.0163	42.6539	-1.02217	0.015063
ENSBTAG00000048426	PDGFRL	4.92791	17.7047	-1.83552	0.0152098
ENSBTAG00000038286	ALX3	7.54246	22.4376	-1.5607	0.0154739
ENSBTAG00000003462	LOC100295347	16.4367	36.2585	-1.14404	0.0160397
ENSBTAG00000011873	LOC782601	0	4.54182	-4.62757	0.0161339
ENSBTAG00000007334	TFAP4	5.68971	18.3203	-1.6911	0.0172383
ENSBTAG00000050956	STX19	2.37121	12.0032	-2.34814	0.0185158
ENSBTAG00000042936	LOC516849	0.348216	6.13756	-4.10166	0.0188956
ENSBTAG00000013929	E2F2	0.696433	7.92655	-3.55263	0.0194525
ENSBTAG00000051947	KMT2B	5.94904	19.7496	-1.72521	0.0198097
ENSBTAG00000001514	PRG4	17.1514	38.0653	-1.14992	0.0204453
ENSBTAG00000009788	LOC112443563	0.684676	7.54544	-3.49026	0.0215851
ENSBTAG00000051224	KRT75	0.33646	5.91135	-4.04298	0.0218364
ENSBTAG00000019028	LOC533307	11.674	27.0813	-1.21241	0.0225241
ENSBTAG00000008923	PPDPFL	2.32841	11.1985	-2.26307	0.0243781
ENSBTAG00000039440	ZNF135	13.1786	29.7706	-1.17022	0.0252241
ENSBTAG00000050809	KCNE3	0	3.98978	-4.43451	0.0255508
ENSBTAG00000047865	NFKBID	8.87747	23.4767	-1.39256	0.0255796
ENSBTAG00000045102	LOC112442846	0	3.98339	-4.43257	0.0256504
ENSBTAG00000007705	LOC112447599	4.29778	15.1119	-1.80831	0.0260109
ENSBTAG00000021870	RRAD	17.5577	35.771	-1.02353	0.0269041
ENSBTAG00000032084	PTMA	10.2736	24.8951	-1.2696	0.0273835
ENSBTAG00000043268	ASB11	9.07124	22.8164	-1.33348	0.0274565
ENSBTAG00000049920	ACOT2	5.05206	15.8444	-1.65479	0.027844
ENSBTAG00000006651	LOC516494	3.66672	13.4079	-1.87183	0.0285696
ENSBTAG00000032819	STOX1	1.70581	10.0232	-2.57708	0.0292696
ENSBTAG00000027715	GPR83	1.28799	8.7345	-2.73528	0.0296259
ENSBTAG00000031769	LOC101903567	6.68404	18.3756	-1.46119	0.0300646
	GIPC3	4.03845	13.7529	-1.77601	0.0307819
	LOC100849023	1.95339	9.82481	-2.3118	0.0315188
	LOC112446882	0	3.63198	-4.30069	0.0355319
	COLEC12	0	3.60867	-4.29311	0.036683
	FAM98B	13.2439	29.209	-1.14129	0.0369079
	GPR183	0	3.59589	-4.28883	0.037003
	LOC112441945	3.39657	12.9016	-1.94374	0.0374149
	LOC112442853	0	3.96421	-4.42704	0.0424127
	INSL6	7.70188	19.5294	-1.34271	0.0426939
	MUC20	2.03052	10.274	-2.34755	0.0432115
	LOC101906134	0.317177	4.69259	-3.70429	0.0480016
	H2BC8	0.684676	5.98993	-3.15152	0.04966
