# Supplementary material for: Genome-Wide Acetylation Modification of H3K27ac in Bovine Rumen Cell Following Butyrate Exposure
Source: Biomolecules. 2023 Jul 16;13(7):1137. doi: 10.3390/biom13071137 (PMC10377523; doi:10.3390/biom13071137)
Supplement: Supplementary file 1 [file biomolecules-13-01137-s001.zip › Supplementary Table/Supplementary Table3.xlsx]

## Sheet: up_H3K27ac_peaks_annotation
seqnames	start	end	width	strand	V4	V5	annotation	geneChr	geneStart	geneEnd	geneLength	geneStrand	geneId	transcriptId	distanceToTSS	ENSEMBL	SYMBOL	GENENAME	log10 likehood ratio
chr1	881503	882085	583	*	bdgdiff/H3K27ac_cond1_1	18.4303	Distal Intergenic	1	991023	1002224	11202	1	539640	NM_001034679	-108938	ENSBTAG00000020035	RCAN1	regulator of calcineurin 1	18.4303
chr1	882237	882585	349	*	bdgdiff/H3K27ac_cond1_2	5.72729	Distal Intergenic	1	991023	1002224	11202	1	539640	NM_001034679	-108438	ENSBTAG00000020035	RCAN1	regulator of calcineurin 1	5.72729
chr1	882796	883039	244	*	bdgdiff/H3K27ac_cond1_3	5.90665	Distal Intergenic	1	991023	1002224	11202	1	539640	NM_001034679	-107984	ENSBTAG00000020035	RCAN1	regulator of calcineurin 1	5.90665
chr1	944371	946038	1668	*	bdgdiff/H3K27ac_cond1_4	11.6868	Distal Intergenic	1	991023	1002224	11202	1	539640	NM_001034679	-44985	ENSBTAG00000020035	RCAN1	regulator of calcineurin 1	11.6868
chr1	990468	991326	859	*	bdgdiff/H3K27ac_cond1_5	10.4007	Promoter (<=1kb)	1	991023	1002224	11202	1	539640	NM_001034679	0	ENSBTAG00000020035	RCAN1	regulator of calcineurin 1	10.4007
chr1	1117955	1118830	876	*	bdgdiff/H3K27ac_cond1_6	9.04733	Promoter (<=1kb)	1	1102879	1118312	15434	2	615202	NM_001114516	0	ENSBTAG00000011528	SMIM11	small integral membrane protein 11	9.04733
chr1	1398119	1399055	937	*	bdgdiff/H3K27ac_cond1_7	8.12889	Intron (NM_001040584/615431, intron 2 of 2)	1	1430375	1432531	2157	2	282362	NM_174607	33476	NA	SLC5A3	solute carrier family 5 member 3	8.12889
chr1	1454807	1455278	472	*	bdgdiff/H3K27ac_cond1_8	10.5638	Promoter (<=1kb)	1	1390815	1455166	64352	2	615431	NM_001040584	0	ENSBTAG00000012594	MRPS6	mitochondrial ribosomal protein S6	10.5638
chr1	1586856	1587292	437	*	bdgdiff/H3K27ac_cond1_9	17.2405	Distal Intergenic	1	1643680	1651038	7359	1	281640	NM_174244	-56388	ENSBTAG00000018278	ATP5PO	ATP synthase peripheral stalk subunit OSCP	17.2405
chr1	1622106	1623065	960	*	bdgdiff/H3K27ac_cond1_10	18.7232	Distal Intergenic	1	1643680	1651038	7359	1	281640	NM_174244	-20615	ENSBTAG00000018278	ATP5PO	ATP synthase peripheral stalk subunit OSCP	18.7232
chr1	1643462	1644116	655	*	bdgdiff/H3K27ac_cond1_11	21.4588	Promoter (<=1kb)	1	1643680	1651038	7359	1	281640	NM_174244	0	ENSBTAG00000018278	ATP5PO	ATP synthase peripheral stalk subunit OSCP	21.4588
chr1	1644345	1644581	237	*	bdgdiff/H3K27ac_cond1_12	4.66286	Promoter (<=1kb)	1	1643680	1651038	7359	1	281640	NM_174244	665	ENSBTAG00000018278	ATP5PO	ATP synthase peripheral stalk subunit OSCP	4.66286
chr1	1853379	1853681	303	*	bdgdiff/H3K27ac_cond1_13	8.67526	Distal Intergenic	1	1909586	1943207	33622	1	506426	NM_001035037	-55905	ENSBTAG00000008490	CRYZL1	crystallin zeta like 1	8.67526
chr1	1853969	1854430	462	*	bdgdiff/H3K27ac_cond1_14	19.5552	Distal Intergenic	1	1909586	1943207	33622	1	506426	NM_001035037	-55156	ENSBTAG00000008490	CRYZL1	crystallin zeta like 1	19.5552
chr1	1908515	1908803	289	*	bdgdiff/H3K27ac_cond1_15	6.37804	Promoter (<=1kb)	1	1909586	1943207	33622	1	506426	NM_001035037	-783	ENSBTAG00000008490	CRYZL1	crystallin zeta like 1	6.37804
chr1	1908986	1910281	1296	*	bdgdiff/H3K27ac_cond1_16	29.0301	Promoter (<=1kb)	1	1909586	1943207	33622	1	506426	NM_001035037	0	ENSBTAG00000008490	CRYZL1	crystallin zeta like 1	29.0301
chr1	1929212	1929760	549	*	bdgdiff/H3K27ac_cond1_17	7.61309	Intron (NM_001035037/506426, intron 6 of 12)	1	1943961	1954001	10041	1	522248	NM_001083445	-14201	ENSBTAG00000035175	DONSON	DNA replication fork stabilization factor DONSON	7.61309
chr1	1943182	1943798	617	*	bdgdiff/H3K27ac_cond1_18	8.2281	Promoter (<=1kb)	1	1943961	1954001	10041	1	522248	NM_001083445	-163	ENSBTAG00000035175	DONSON	DNA replication fork stabilization factor DONSON	8.2281
chr1	1944735	1944983	249	*	bdgdiff/H3K27ac_cond1_19	3.69699	Promoter (<=1kb)	1	1943961	1954001	10041	1	522248	NM_001083445	774	ENSBTAG00000035175	DONSON	DNA replication fork stabilization factor DONSON	3.69699
chr1	1984218	1986830	2613	*	bdgdiff/H3K27ac_cond1_20	53.2957	Promoter (<=1kb)	1	1954261	1985117	30857	2	516462	NM_001083694	0	ENSBTAG00000008482	SON	SON DNA and RNA binding protein	53.2957
chr1	2007418	2008764	1347	*	bdgdiff/H3K27ac_cond1_21	9.02828	Exon (NM_001040473/281183, exon 17 of 22)	1	1986098	2012385	26288	1	281183	NM_001040473	21320	ENSBTAG00000009188	GART	phosphoribosylglycinamide formyltransferase, phosphoribosylglycinamide synthetase, phosphoribosylaminoimidazole synthetase	9.02828
chr1	2025724	2026098	375	*	bdgdiff/H3K27ac_cond1_22	6.0221	Distal Intergenic	1	2046733	2083569	36837	1	615627	NM_001034786	-20635	ENSBTAG00000001258	TMEM50B	transmembrane protein 50B	6.0221
chr1	2026252	2027916	1665	*	bdgdiff/H3K27ac_cond1_23	21.5171	Distal Intergenic	1	2046733	2083569	36837	1	615627	NM_001034786	-18817	ENSBTAG00000001258	TMEM50B	transmembrane protein 50B	21.5171
chr1	2046035	2046296	262	*	bdgdiff/H3K27ac_cond1_24	17.7392	Promoter (<=1kb)	1	2046733	2083569	36837	1	615627	NM_001034786	-437	ENSBTAG00000001258	TMEM50B	transmembrane protein 50B	17.7392
chr1	2046700	2048267	1568	*	bdgdiff/H3K27ac_cond1_25	11.6299	Promoter (<=1kb)	1	2046733	2083569	36837	1	615627	NM_001034786	0	ENSBTAG00000001258	TMEM50B	transmembrane protein 50B	11.6299
chr1	2126360	2126693	334	*	bdgdiff/H3K27ac_cond1_26	5.65832	Distal Intergenic	1	2046733	2083569	36837	1	615627	NM_001034786	79627	ENSBTAG00000001258	TMEM50B	transmembrane protein 50B	5.65832
chr1	2128265	2129449	1185	*	bdgdiff/H3K27ac_cond1_27	13.1479	Distal Intergenic	1	2046733	2083569	36837	1	615627	NM_001034786	81532	ENSBTAG00000001258	TMEM50B	transmembrane protein 50B	13.1479
chr1	2129753	2130388	636	*	bdgdiff/H3K27ac_cond1_28	20.8676	Distal Intergenic	1	2046733	2083569	36837	1	615627	NM_001034786	83020	ENSBTAG00000001258	TMEM50B	transmembrane protein 50B	20.8676
chr1	2217374	2219970	2597	*	bdgdiff/H3K27ac_cond1_29	19.1	Promoter (<=1kb)	1	2189896	2218344	28449	2	282257	NM_174552	0	ENSBTAG00000021819	IFNAR1	interferon alpha and beta receptor subunit 1	19.1
chr1	2226770	2227025	256	*	bdgdiff/H3K27ac_cond1_30	4.82375	Distal Intergenic	1	2189896	2218344	28449	2	282257	NM_174552	-8426	ENSBTAG00000021819	IFNAR1	interferon alpha and beta receptor subunit 1	4.82375
chr1	2227152	2227947	796	*	bdgdiff/H3K27ac_cond1_31	13.5544	Distal Intergenic	1	2189896	2218344	28449	2	282257	NM_174552	-8808	ENSBTAG00000021819	IFNAR1	interferon alpha and beta receptor subunit 1	13.5544
chr1	2244626	2245114	489	*	bdgdiff/H3K27ac_cond1_32	24.8394	Distal Intergenic	1	2189896	2218344	28449	2	282257	NM_174552	-26282	ENSBTAG00000021819	IFNAR1	interferon alpha and beta receptor subunit 1	24.8394
chr1	2313571	2314552	982	*	bdgdiff/H3K27ac_cond1_33	20.4328	Promoter (<=1kb)	1	2285475	2314038	28564	2	767864	NM_001076975	0	ENSBTAG00000019404	IL10RB	interleukin 10 receptor subunit beta	20.4328
chr1	2349816	2350114	299	*	bdgdiff/H3K27ac_cond1_34	7.2607	Promoter (<=1kb)	1	2315592	2350080	34489	2	282258	NM_174553	0	ENSBTAG00000015212	IFNAR2	interferon alpha and beta receptor subunit 2	7.2607
chr1	2367971	2370423	2453	*	bdgdiff/H3K27ac_cond1_35	31.8366	Distal Intergenic	1	2315592	2350080	34489	2	282258	NM_174553	-17891	ENSBTAG00000015212	IFNAR2	interferon alpha and beta receptor subunit 2	31.8366
chr1	2377454	2377829	376	*	bdgdiff/H3K27ac_cond1_36	27.9004	Distal Intergenic	1	2315592	2350080	34489	2	282258	NM_174553	-27374	ENSBTAG00000015212	IFNAR2	interferon alpha and beta receptor subunit 2	27.9004
chr1	2785982	2787964	1983	*	bdgdiff/H3K27ac_cond1_37	14.2335	Promoter (<=1kb)	1	2786812	2819637	32826	1	514918	NM_001075689	0	ENSBTAG00000003064	PAXBP1	PAX3 and PAX7 binding protein 1	14.2335
chr1	2788118	2788361	244	*	bdgdiff/H3K27ac_cond1_38	9.0027	Promoter (1-2kb)	1	2786812	2819637	32826	1	514918	NM_001075689	1306	ENSBTAG00000003064	PAXBP1	PAX3 and PAX7 binding protein 1	9.0027
chr1	2827097	2827816	720	*	bdgdiff/H3K27ac_cond1_39	10.9245	Promoter (1-2kb)	1	2828980	2915876	86897	1	282087	NM_174468	-1164	ENSBTAG00000003063	SYNJ1	synaptojanin 1	10.9245
chr1	2827933	2828810	878	*	bdgdiff/H3K27ac_cond1_40	23.0271	Promoter (<=1kb)	1	2828980	2915876	86897	1	282087	NM_174468	-170	ENSBTAG00000003063	SYNJ1	synaptojanin 1	23.0271
chr1	2923188	2925569	2382	*	bdgdiff/H3K27ac_cond1_41	45.4817	Promoter (<=1kb)	1	2924656	2936283	11628	1	535482	NM_001046407	0	ENSBTAG00000003059	CFAP298	cilia and flagella associated protein 298	45.4817
chr1	3102308	3103097	790	*	bdgdiff/H3K27ac_cond1_42	8.58298	Promoter (<=1kb)	1	3103263	3180340	77078	1	530483	NM_001205980	-166	ENSBTAG00000012412	URB1	URB1 ribosome biogenesis homolog	8.58298
chr1	3103365	3103659	295	*	bdgdiff/H3K27ac_cond1_43	3.58143	Promoter (<=1kb)	1	3103263	3180340	77078	1	530483	NM_001205980	102	ENSBTAG00000012412	URB1	URB1 ribosome biogenesis homolog	3.58143
chr1	3210643	3211082	440	*	bdgdiff/H3K27ac_cond1_44	11.6797	Promoter (<=1kb)	1	3210652	3222939	12288	1	510809	NM_001098010	0	ENSBTAG00000016619	MIS18A	MIS18 kinetochore protein A	11.6797
chr1	3759687	3760286	600	*	bdgdiff/H3K27ac_cond1_45	10.8246	Distal Intergenic	1	3824612	3833280	8669	2	281495	NM_174615	72994	ENSBTAG00000018854	SOD1	superoxide dismutase 1	10.8246
chr1	3760459	3761039	581	*	bdgdiff/H3K27ac_cond1_46	13.1644	Distal Intergenic	1	3824612	3833280	8669	2	281495	NM_174615	72241	ENSBTAG00000018854	SOD1	superoxide dismutase 1	13.1644
chr1	3831390	3834045	2656	*	bdgdiff/H3K27ac_cond1_47	40.2722	Promoter (<=1kb)	1	3824612	3833280	8669	2	281495	NM_174615	0	ENSBTAG00000018854	SOD1	superoxide dismutase 1	40.2722
chr1	5374650	5375358	709	*	bdgdiff/H3K27ac_cond1_48	12.1511	Distal Intergenic	1	5510180	5511025	846	1	783607	NM_001080350	-134822	ENSBTAG00000039602	KRTAP13-1	keratin associated protein 13-1	12.1511
chr1	5788083	5788530	448	*	bdgdiff/H3K27ac_cond1_49	9.79276	Distal Intergenic	1	5770225	5772220	1996	1	538761	NM_001098096	17858	ENSBTAG00000039820	CLDN8	claudin 8	9.79276
chr1	5788665	5788939	275	*	bdgdiff/H3K27ac_cond1_50	7.77692	Distal Intergenic	1	5770225	5772220	1996	1	538761	NM_001098096	18440	ENSBTAG00000039820	CLDN8	claudin 8	7.77692
chr1	6810122	6810699	578	*	bdgdiff/H3K27ac_cond1_51	7.25343	Distal Intergenic	1	7114205	7127950	13746	1	281047	NM_001033609	-303506	ENSBTAG00000014233	CCT8	chaperonin containing TCP1 subunit 8	7.25343
chr1	6825129	6828025	2897	*	bdgdiff/H3K27ac_cond1_52	13.9423	Distal Intergenic	1	7114205	7127950	13746	1	281047	NM_001033609	-286180	ENSBTAG00000014233	CCT8	chaperonin containing TCP1 subunit 8	13.9423
chr1	6835467	6835712	246	*	bdgdiff/H3K27ac_cond1_53	4.09436	Distal Intergenic	1	7114205	7127950	13746	1	281047	NM_001033609	-278493	ENSBTAG00000014233	CCT8	chaperonin containing TCP1 subunit 8	4.09436
chr1	6836512	6836799	288	*	bdgdiff/H3K27ac_cond1_54	4.18671	Distal Intergenic	1	7114205	7127950	13746	1	281047	NM_001033609	-277406	ENSBTAG00000014233	CCT8	chaperonin containing TCP1 subunit 8	4.18671
chr1	6848208	6850352	2145	*	bdgdiff/H3K27ac_cond1_55	7.52711	Distal Intergenic	1	7114205	7127950	13746	1	281047	NM_001033609	-263853	ENSBTAG00000014233	CCT8	chaperonin containing TCP1 subunit 8	7.52711
chr1	6855406	6857509	2104	*	bdgdiff/H3K27ac_cond1_56	24.8403	Distal Intergenic	1	7114205	7127950	13746	1	281047	NM_001033609	-256696	ENSBTAG00000014233	CCT8	chaperonin containing TCP1 subunit 8	24.8403
chr1	6858328	6858614	287	*	bdgdiff/H3K27ac_cond1_57	9.44915	Distal Intergenic	1	7114205	7127950	13746	1	281047	NM_001033609	-255591	ENSBTAG00000014233	CCT8	chaperonin containing TCP1 subunit 8	9.44915
chr1	6901358	6901858	501	*	bdgdiff/H3K27ac_cond1_58	8.48551	Distal Intergenic	1	7114205	7127950	13746	1	281047	NM_001033609	-212347	ENSBTAG00000014233	CCT8	chaperonin containing TCP1 subunit 8	8.48551
chr1	6944945	6947182	2238	*	bdgdiff/H3K27ac_cond1_59	17.7438	Distal Intergenic	1	7114205	7127950	13746	1	281047	NM_001033609	-167023	ENSBTAG00000014233	CCT8	chaperonin containing TCP1 subunit 8	17.7438
chr1	6961128	6961442	315	*	bdgdiff/H3K27ac_cond1_60	5.1043	Distal Intergenic	1	7114205	7127950	13746	1	281047	NM_001033609	-152763	ENSBTAG00000014233	CCT8	chaperonin containing TCP1 subunit 8	5.1043
chr1	6967849	6969558	1710	*	bdgdiff/H3K27ac_cond1_61	12.7801	Distal Intergenic	1	7114205	7127950	13746	1	281047	NM_001033609	-144647	ENSBTAG00000014233	CCT8	chaperonin containing TCP1 subunit 8	12.7801
chr1	6981460	6983459	2000	*	bdgdiff/H3K27ac_cond1_62	8.81437	Distal Intergenic	1	7114205	7127950	13746	1	281047	NM_001033609	-130746	ENSBTAG00000014233	CCT8	chaperonin containing TCP1 subunit 8	8.81437
chr1	6984804	6985290	487	*	bdgdiff/H3K27ac_cond1_63	15.7876	Distal Intergenic	1	7114205	7127950	13746	1	281047	NM_001033609	-128915	ENSBTAG00000014233	CCT8	chaperonin containing TCP1 subunit 8	15.7876
chr1	6985515	6985836	322	*	bdgdiff/H3K27ac_cond1_64	9.20173	Distal Intergenic	1	7114205	7127950	13746	1	281047	NM_001033609	-128369	ENSBTAG00000014233	CCT8	chaperonin containing TCP1 subunit 8	9.20173
chr1	6985991	6988109	2119	*	bdgdiff/H3K27ac_cond1_65	14.4352	Distal Intergenic	1	7114205	7127950	13746	1	281047	NM_001033609	-126096	ENSBTAG00000014233	CCT8	chaperonin containing TCP1 subunit 8	14.4352
chr1	6988535	6989911	1377	*	bdgdiff/H3K27ac_cond1_66	12.1302	Distal Intergenic	1	7114205	7127950	13746	1	281047	NM_001033609	-124294	ENSBTAG00000014233	CCT8	chaperonin containing TCP1 subunit 8	12.1302
chr1	6990016	6990294	279	*	bdgdiff/H3K27ac_cond1_67	8.35554	Distal Intergenic	1	7114205	7127950	13746	1	281047	NM_001033609	-123911	ENSBTAG00000014233	CCT8	chaperonin containing TCP1 subunit 8	8.35554
chr1	6990506	6991004	499	*	bdgdiff/H3K27ac_cond1_68	5.01261	Distal Intergenic	1	7114205	7127950	13746	1	281047	NM_001033609	-123201	ENSBTAG00000014233	CCT8	chaperonin containing TCP1 subunit 8	5.01261
chr1	6994757	6995321	565	*	bdgdiff/H3K27ac_cond1_69	4.92216	Distal Intergenic	1	7114205	7127950	13746	1	281047	NM_001033609	-118884	ENSBTAG00000014233	CCT8	chaperonin containing TCP1 subunit 8	4.92216
chr1	6995498	6995883	386	*	bdgdiff/H3K27ac_cond1_70	9.45537	Distal Intergenic	1	7114205	7127950	13746	1	281047	NM_001033609	-118322	ENSBTAG00000014233	CCT8	chaperonin containing TCP1 subunit 8	9.45537
chr1	6996154	6996439	286	*	bdgdiff/H3K27ac_cond1_71	12.1494	Distal Intergenic	1	7114205	7127950	13746	1	281047	NM_001033609	-117766	ENSBTAG00000014233	CCT8	chaperonin containing TCP1 subunit 8	12.1494
chr1	6996646	6996987	342	*	bdgdiff/H3K27ac_cond1_72	7.11488	Distal Intergenic	1	7114205	7127950	13746	1	281047	NM_001033609	-117218	ENSBTAG00000014233	CCT8	chaperonin containing TCP1 subunit 8	7.11488
chr1	7112903	7115009	2107	*	bdgdiff/H3K27ac_cond1_73	20.6991	Promoter (<=1kb)	1	7114205	7127950	13746	1	281047	NM_001033609	0	ENSBTAG00000014233	CCT8	chaperonin containing TCP1 subunit 8	20.6991
chr1	7154416	7156449	2034	*	bdgdiff/H3K27ac_cond1_74	34.2376	Promoter (<=1kb)	1	7129411	7155271	25861	2	519992	NM_001076867	0	ENSBTAG00000020122	USP16	ubiquitin specific peptidase 16	34.2376
chr1	7156831	7157090	260	*	bdgdiff/H3K27ac_cond1_75	10.4239	Promoter (1-2kb)	1	7129411	7155271	25861	2	519992	NM_001076867	-1560	ENSBTAG00000020122	USP16	ubiquitin specific peptidase 16	10.4239
chr1	7158436	7159387	952	*	bdgdiff/H3K27ac_cond1_76	29.0185	Distal Intergenic	1	7129411	7155271	25861	2	519992	NM_001076867	-3165	ENSBTAG00000020122	USP16	ubiquitin specific peptidase 16	29.0185
chr1	7159623	7159983	361	*	bdgdiff/H3K27ac_cond1_77	6.76772	Distal Intergenic	1	7129411	7155271	25861	2	519992	NM_001076867	-4352	ENSBTAG00000020122	USP16	ubiquitin specific peptidase 16	6.76772
chr1	7183158	7184427	1270	*	bdgdiff/H3K27ac_cond1_78	13.2579	Promoter (<=1kb)	1	7183913	7240822	56910	1	519526	NM_001192509	0	ENSBTAG00000000201	LTN1	listerin E3 ubiquitin protein ligase 1	13.2579
chr1	7280129	7280903	775	*	bdgdiff/H3K27ac_cond1_79	13.2779	Promoter (<=1kb)	1	7267112	7280839	13728	2	615200	NM_001083513	0	ENSBTAG00000001412	N6AMT1	N-6 adenine-specific DNA methyltransferase 1	13.2779
chr1	8346863	8347116	254	*	bdgdiff/H3K27ac_cond1_80	4.53209	Distal Intergenic	1	7267112	7280839	13728	2	615200	NM_001083513	-1066024	ENSBTAG00000001412	N6AMT1	N-6 adenine-specific DNA methyltransferase 1	4.53209
chr1	8347709	8348271	563	*	bdgdiff/H3K27ac_cond1_81	4.74612	Distal Intergenic	1	7267112	7280839	13728	2	615200	NM_001083513	-1066870	ENSBTAG00000001412	N6AMT1	N-6 adenine-specific DNA methyltransferase 1	4.74612
chr1	8512328	8513000	673	*	bdgdiff/H3K27ac_cond1_82	9.16582	Distal Intergenic	1	9441708	9491324	49617	1	286805	NM_001166515	-928708	ENSBTAG00000000648	ADAMTS5	ADAM metallopeptidase with thrombospondin type 1 motif 5	9.16582
chr1	8754027	8755682	1656	*	bdgdiff/H3K27ac_cond1_83	24.7394	Distal Intergenic	1	9441708	9491324	49617	1	286805	NM_001166515	-686026	ENSBTAG00000000648	ADAMTS5	ADAM metallopeptidase with thrombospondin type 1 motif 5	24.7394
chr1	8860133	8860509	377	*	bdgdiff/H3K27ac_cond1_84	8.15054	Distal Intergenic	1	9441708	9491324	49617	1	286805	NM_001166515	-581199	ENSBTAG00000000648	ADAMTS5	ADAM metallopeptidase with thrombospondin type 1 motif 5	8.15054
chr1	9440243	9441498	1256	*	bdgdiff/H3K27ac_cond1_85	12.5987	Promoter (<=1kb)	1	9441708	9491324	49617	1	286805	NM_001166515	-210	ENSBTAG00000000648	ADAMTS5	ADAM metallopeptidase with thrombospondin type 1 motif 5	12.5987
chr1	9582897	9583140	244	*	bdgdiff/H3K27ac_cond1_86	4.77602	Promoter (<=1kb)	1	9583735	9592418	8684	1	512171	NM_001101080	-595	ENSBTAG00000000706	ADAMTS1	ADAM metallopeptidase with thrombospondin type 1 motif 1	4.77602
chr1	9584954	9586235	1282	*	bdgdiff/H3K27ac_cond1_87	19.0615	Promoter (1-2kb)	1	9583735	9592418	8684	1	512171	NM_001101080	1219	ENSBTAG00000000706	ADAMTS1	ADAM metallopeptidase with thrombospondin type 1 motif 1	19.0615
chr1	10054206	10055192	987	*	bdgdiff/H3K27ac_cond1_88	8.26327	Distal Intergenic	1	10231785	10543975	312191	1	280722	NM_001076796	-176593	ENSBTAG00000017753	APP	amyloid beta precursor protein	8.26327
chr1	10230586	10233724	3139	*	bdgdiff/H3K27ac_cond1_89	16.618	Promoter (<=1kb)	1	10231785	10543975	312191	1	280722	NM_001076796	0	ENSBTAG00000017753	APP	amyloid beta precursor protein	16.618
chr1	10241386	10242987	1602	*	bdgdiff/H3K27ac_cond1_90	14.4369	Intron (NM_001076796/280722, intron 1 of 15)	1	10231785	10543975	312191	1	280722	NM_001076796	9601	ENSBTAG00000017753	APP	amyloid beta precursor protein	14.4369
chr1	10263569	10268249	4681	*	bdgdiff/H3K27ac_cond1_91	20.5072	Intron (NM_001076796/280722, intron 1 of 15)	1	10231785	10543975	312191	1	280722	NM_001076796	31784	ENSBTAG00000017753	APP	amyloid beta precursor protein	20.5072
chr1	10277222	10278991	1770	*	bdgdiff/H3K27ac_cond1_92	14.3733	Intron (NM_001076796/280722, intron 1 of 15)	1	10231785	10543975	312191	1	280722	NM_001076796	45437	ENSBTAG00000017753	APP	amyloid beta precursor protein	14.3733
chr1	10288214	10289993	1780	*	bdgdiff/H3K27ac_cond1_93	17.2999	Intron (NM_001076796/280722, intron 1 of 15)	1	10231785	10543975	312191	1	280722	NM_001076796	56429	ENSBTAG00000017753	APP	amyloid beta precursor protein	17.2999
chr1	10290191	10290542	352	*	bdgdiff/H3K27ac_cond1_94	4.45954	Intron (NM_001076796/280722, intron 1 of 15)	1	10231785	10543975	312191	1	280722	NM_001076796	58406	ENSBTAG00000017753	APP	amyloid beta precursor protein	4.45954
chr1	10306608	10308881	2274	*	bdgdiff/H3K27ac_cond1_95	8.5118	Intron (NM_001076796/280722, intron 2 of 15)	1	10231785	10543975	312191	1	280722	NM_001076796	74823	ENSBTAG00000017753	APP	amyloid beta precursor protein	8.5118
chr1	10313725	10314977	1253	*	bdgdiff/H3K27ac_cond1_96	8.87998	Intron (NM_001076796/280722, intron 2 of 15)	1	10231785	10543975	312191	1	280722	NM_001076796	81940	ENSBTAG00000017753	APP	amyloid beta precursor protein	8.87998
chr1	10315193	10315427	235	*	bdgdiff/H3K27ac_cond1_97	8.13167	Intron (NM_001076796/280722, intron 2 of 15)	1	10231785	10543975	312191	1	280722	NM_001076796	83408	ENSBTAG00000017753	APP	amyloid beta precursor protein	8.13167
chr1	10319362	10319899	538	*	bdgdiff/H3K27ac_cond1_98	4.33873	Intron (NM_001076796/280722, intron 2 of 15)	1	10231785	10543975	312191	1	280722	NM_001076796	87577	ENSBTAG00000017753	APP	amyloid beta precursor protein	4.33873
chr1	10324805	10326566	1762	*	bdgdiff/H3K27ac_cond1_99	8.73231	Intron (NM_001076796/280722, intron 2 of 15)	1	10231785	10543975	312191	1	280722	NM_001076796	93020	ENSBTAG00000017753	APP	amyloid beta precursor protein	8.73231
chr1	10342715	10343605	891	*	bdgdiff/H3K27ac_cond1_100	7.59339	Intron (NM_001076796/280722, intron 3 of 15)	1	10231785	10543975	312191	1	280722	NM_001076796	110930	ENSBTAG00000017753	APP	amyloid beta precursor protein	7.59339
chr1	10343876	10344212	337	*	bdgdiff/H3K27ac_cond1_101	8.49988	Intron (NM_001076796/280722, intron 3 of 15)	1	10231785	10543975	312191	1	280722	NM_001076796	112091	ENSBTAG00000017753	APP	amyloid beta precursor protein	8.49988
chr1	10344364	10344608	245	*	bdgdiff/H3K27ac_cond1_102	4.21098	Intron (NM_001076796/280722, intron 3 of 15)	1	10231785	10543975	312191	1	280722	NM_001076796	112579	ENSBTAG00000017753	APP	amyloid beta precursor protein	4.21098
chr1	10345405	10345874	470	*	bdgdiff/H3K27ac_cond1_103	3.95051	Intron (NM_001076796/280722, intron 3 of 15)	1	10231785	10543975	312191	1	280722	NM_001076796	113620	ENSBTAG00000017753	APP	amyloid beta precursor protein	3.95051
chr1	10369258	10371421	2164	*	bdgdiff/H3K27ac_cond1_104	14.3817	Intron (NM_001076796/280722, intron 5 of 15)	1	10231785	10543975	312191	1	280722	NM_001076796	137473	ENSBTAG00000017753	APP	amyloid beta precursor protein	14.3817
chr1	10381613	10382817	1205	*	bdgdiff/H3K27ac_cond1_105	6.46095	Intron (NM_001076796/280722, intron 5 of 15)	1	10231785	10543975	312191	1	280722	NM_001076796	149828	ENSBTAG00000017753	APP	amyloid beta precursor protein	6.46095
chr1	10405739	10406178	440	*	bdgdiff/H3K27ac_cond1_106	5.81699	Intron (NM_001076796/280722, intron 6 of 15)	1	10231785	10543975	312191	1	280722	NM_001076796	173954	ENSBTAG00000017753	APP	amyloid beta precursor protein	5.81699
chr1	10508643	10509051	409	*	bdgdiff/H3K27ac_cond1_107	6.40135	Intron (NM_001076796/280722, intron 11 of 15)	1	10691645	10698961	7317	1	282690	NM_174717	-182594	ENSBTAG00000000605	ATP5PF	ATP synthase peripheral stalk subunit F6	6.40135
chr1	10689629	10693040	3412	*	bdgdiff/H3K27ac_cond1_108	30.0592	Promoter (<=1kb)	1	10691645	10698961	7317	1	282690	NM_174717	0	ENSBTAG00000000605	ATP5PF	ATP synthase peripheral stalk subunit F6	30.0592
chr1	10715188	10716519	1332	*	bdgdiff/H3K27ac_cond1_109	13.5967	Exon (NM_001083736/538846, exon 7 of 10)	1	10656632	10691694	35063	2	510204	NM_001075437	-23494	ENSBTAG00000019043	GABPA	GA binding protein transcription factor subunit alpha	13.5967
chr1	10787549	10787783	235	*	bdgdiff/H3K27ac_cond1_110	7.85099	Promoter (<=1kb)	1	10704998	10787558	82561	2	538846	NM_001083736	0	ENSBTAG00000000603	JAM2	junctional adhesion molecule 2	7.85099
chr1	10823091	10824138	1048	*	bdgdiff/H3K27ac_cond1_111	14.9376	Promoter (<=1kb)	1	10823337	10839082	15746	1	515194	NM_001080730	0	ENSBTAG00000019542	MRPL39	mitochondrial ribosomal protein L39	14.9376
chr1	10859485	10860059	575	*	bdgdiff/H3K27ac_cond1_112	8.00556	Distal Intergenic	1	10848650	10848712	63	2	100313006	NR_031030	-10773	ENSBTAG00000036404	MIR155	microRNA mir-155	8.00556
chr1	10860325	10861117	793	*	bdgdiff/H3K27ac_cond1_113	8.3955	Distal Intergenic	1	10848650	10848712	63	2	100313006	NR_031030	-11613	ENSBTAG00000036404	MIR155	microRNA mir-155	8.3955
chr1	15137680	15138111	432	*	bdgdiff/H3K27ac_cond1_114	6.56492	Distal Intergenic	1	18567977	18710975	142999	1	282009	NM_174439	-3429866	ENSBTAG00000000597	TMPRSS15	transmembrane serine protease 15	6.56492
chr1	19227128	19227587	460	*	bdgdiff/H3K27ac_cond1_115	5.95372	Promoter (<=1kb)	1	19227894	19256713	28820	1	540784	NM_001037617	-307	ENSBTAG00000001395	C1H21orf91	chromosome 1 C21orf91 homolog	5.95372
chr1	19227832	19228915	1084	*	bdgdiff/H3K27ac_cond1_116	22.5028	Promoter (<=1kb)	1	19227894	19256713	28820	1	540784	NM_001037617	0	ENSBTAG00000001395	C1H21orf91	chromosome 1 C21orf91 homolog	22.5028
chr1	19417591	19420238	2648	*	bdgdiff/H3K27ac_cond1_117	54.3836	Promoter (<=1kb)	1	19418207	19437164	18958	1	541054	NM_001034722	0	ENSBTAG00000018704	BTG3	BTG anti-proliferation factor 3	54.3836
chr1	19502212	19502460	249	*	bdgdiff/H3K27ac_cond1_118	7.26126	Promoter (<=1kb)	1	19459303	19502361	43059	2	281733	NM_174298	0	ENSBTAG00000004869	CXADR	CXADR Ig-like cell adhesion molecule	7.26126
chr1	19607139	19608127	989	*	bdgdiff/H3K27ac_cond1_119	8.27328	Distal Intergenic	1	19459303	19502361	43059	2	281733	NM_174298	-104778	ENSBTAG00000004869	CXADR	CXADR Ig-like cell adhesion molecule	8.27328
chr1	19615831	19616072	242	*	bdgdiff/H3K27ac_cond1_120	6.44045	Distal Intergenic	1	19459303	19502361	43059	2	281733	NM_174298	-113470	ENSBTAG00000004869	CXADR	CXADR Ig-like cell adhesion molecule	6.44045
chr1	20386919	20387683	765	*	bdgdiff/H3K27ac_cond1_121	7.74706	Promoter (1-2kb)	1	20385501	20385585	85	2	100170920	NR_030791	-1334	ENSBTAG00000029827	MIR125B-2	microRNA mir-125b-2	7.74706
chr1	20431269	20431780	512	*	bdgdiff/H3K27ac_cond1_122	8.27149	Promoter (2-3kb)	1	20434617	20434700	84	2	100170919	NR_031383	2920	ENSBTAG00000029912	MIRLET7C	microRNA let-7c	8.27149
chr1	20431896	20432444	549	*	bdgdiff/H3K27ac_cond1_123	7.22001	Promoter (2-3kb)	1	20434617	20434700	84	2	100170919	NR_031383	2256	ENSBTAG00000029912	MIRLET7C	microRNA let-7c	7.22001
chr1	20436180	20436731	552	*	bdgdiff/H3K27ac_cond1_124	12.7282	Promoter (<=1kb)	1	20435343	20435423	81	2	790991	NR_030927	-757	ENSBTAG00000029768	MIR99A	microRNA mir-99a	12.7282
chr1	20437080	20437602	523	*	bdgdiff/H3K27ac_cond1_125	5.69017	Promoter (1-2kb)	1	20435343	20435423	81	2	790991	NR_030927	-1657	ENSBTAG00000029768	MIR99A	microRNA mir-99a	5.69017
chr1	20438008	20438820	813	*	bdgdiff/H3K27ac_cond1_126	4.76014	Promoter (2-3kb)	1	20435343	20435423	81	2	790991	NR_030927	-2585	ENSBTAG00000029768	MIR99A	microRNA mir-99a	4.76014
chr1	20438924	20439494	571	*	bdgdiff/H3K27ac_cond1_127	8.23677	Distal Intergenic	1	20435343	20435423	81	2	790991	NR_030927	-3501	ENSBTAG00000029768	MIR99A	microRNA mir-99a	8.23677
chr1	20439630	20440551	922	*	bdgdiff/H3K27ac_cond1_128	12.3287	Distal Intergenic	1	20435343	20435423	81	2	790991	NR_030927	-4207	ENSBTAG00000029768	MIR99A	microRNA mir-99a	12.3287
chr1	20443293	20443730	438	*	bdgdiff/H3K27ac_cond1_129	4.6447	Distal Intergenic	1	20435343	20435423	81	2	790991	NR_030927	-7870	ENSBTAG00000029768	MIR99A	microRNA mir-99a	4.6447
chr1	20579667	20580200	534	*	bdgdiff/H3K27ac_cond1_130	10.1221	Distal Intergenic	1	20435343	20435423	81	2	790991	NR_030927	-144244	ENSBTAG00000029768	MIR99A	microRNA mir-99a	10.1221
chr1	20582311	20582833	523	*	bdgdiff/H3K27ac_cond1_131	11.1629	Distal Intergenic	1	20435343	20435423	81	2	790991	NR_030927	-146888	ENSBTAG00000029768	MIR99A	microRNA mir-99a	11.1629
chr1	20583338	20583717	380	*	bdgdiff/H3K27ac_cond1_132	6.11157	Distal Intergenic	1	20435343	20435423	81	2	790991	NR_030927	-147915	ENSBTAG00000029768	MIR99A	microRNA mir-99a	6.11157
chr1	20733722	20734184	463	*	bdgdiff/H3K27ac_cond1_133	6.42601	Distal Intergenic	1	20435343	20435423	81	2	790991	NR_030927	-298299	ENSBTAG00000029768	MIR99A	microRNA mir-99a	6.42601
chr1	20734369	20734836	468	*	bdgdiff/H3K27ac_cond1_134	20.6761	Distal Intergenic	1	20435343	20435423	81	2	790991	NR_030927	-298946	ENSBTAG00000029768	MIR99A	microRNA mir-99a	20.6761
chr1	21327454	21327727	274	*	bdgdiff/H3K27ac_cond1_135	6.73336	Distal Intergenic	1	20435343	20435423	81	2	790991	NR_030927	-892031	ENSBTAG00000029768	MIR99A	microRNA mir-99a	6.73336
chr1	22092647	22093947	1301	*	bdgdiff/H3K27ac_cond1_136	29.8137	Distal Intergenic	1	22617489	22675629	58141	1	534171	NM_001035404	-523542	ENSBTAG00000002623	SAMSN1	SAM domain, SH3 domain and nuclear localization signals 1	29.8137
chr1	22094770	22095176	407	*	bdgdiff/H3K27ac_cond1_137	5.73167	Distal Intergenic	1	22617489	22675629	58141	1	534171	NM_001035404	-522313	ENSBTAG00000002623	SAMSN1	SAM domain, SH3 domain and nuclear localization signals 1	5.73167
chr1	22126185	22126737	553	*	bdgdiff/H3K27ac_cond1_138	5.30402	Distal Intergenic	1	22617489	22675629	58141	1	534171	NM_001035404	-490752	ENSBTAG00000002623	SAMSN1	SAM domain, SH3 domain and nuclear localization signals 1	5.30402
chr1	22286958	22287305	348	*	bdgdiff/H3K27ac_cond1_139	4.40267	Distal Intergenic	1	22617489	22675629	58141	1	534171	NM_001035404	-330184	ENSBTAG00000002623	SAMSN1	SAM domain, SH3 domain and nuclear localization signals 1	4.40267
chr1	22783792	22784883	1092	*	bdgdiff/H3K27ac_cond1_140	41.0529	Promoter (<=1kb)	1	22783919	22794032	10114	1	505907	NM_001038505	0	ENSBTAG00000012908	HSPA13	heat shock protein family A (Hsp70) member 13	41.0529
chr1	22965892	22967029	1138	*	bdgdiff/H3K27ac_cond1_141	28.389	Promoter (<=1kb)	1	22966713	22989866	23154	1	617574	NM_001105006	0	ENSBTAG00000038512	LIPI	lipase I	28.389
chr1	25312262	25312505	244	*	bdgdiff/H3K27ac_cond1_142	4.79822	Distal Intergenic	1	26116520	27253380	1136861	2	536815	NM_001192888	1940875	ENSBTAG00000009851	ROBO1	roundabout guidance receptor 1	4.79822
chr1	25486435	25486689	255	*	bdgdiff/H3K27ac_cond1_143	6.72482	Distal Intergenic	1	26116520	27253380	1136861	2	536815	NM_001192888	1766691	ENSBTAG00000009851	ROBO1	roundabout guidance receptor 1	6.72482
chr1	26187607	26187943	337	*	bdgdiff/H3K27ac_cond1_144	5.07265	Intron (NM_001192888/536815, intron 14 of 30)	1	26116520	27253380	1136861	2	536815	NM_001192888	1065437	ENSBTAG00000009851	ROBO1	roundabout guidance receptor 1	5.07265
chr1	26188182	26189054	873	*	bdgdiff/H3K27ac_cond1_145	17.0445	Intron (NM_001192888/536815, intron 14 of 30)	1	26116520	27253380	1136861	2	536815	NM_001192888	1064326	ENSBTAG00000009851	ROBO1	roundabout guidance receptor 1	17.0445
chr1	26374668	26374915	248	*	bdgdiff/H3K27ac_cond1_146	6.97341	Intron (NM_001192888/536815, intron 3 of 30)	1	26116520	27253380	1136861	2	536815	NM_001192888	878465	ENSBTAG00000009851	ROBO1	roundabout guidance receptor 1	6.97341
chr1	26534103	26534387	285	*	bdgdiff/H3K27ac_cond1_147	9.23861	Intron (NM_001192888/536815, intron 2 of 30)	1	26116520	27253380	1136861	2	536815	NM_001192888	718993	ENSBTAG00000009851	ROBO1	roundabout guidance receptor 1	9.23861
chr1	26534801	26536573	1773	*	bdgdiff/H3K27ac_cond1_148	7.86311	Intron (NM_001192888/536815, intron 2 of 30)	1	26116520	27253380	1136861	2	536815	NM_001192888	716807	ENSBTAG00000009851	ROBO1	roundabout guidance receptor 1	7.86311
chr1	26563414	26564017	604	*	bdgdiff/H3K27ac_cond1_149	5.61557	Intron (NM_001192888/536815, intron 2 of 30)	1	26116520	27253380	1136861	2	536815	NM_001192888	689363	ENSBTAG00000009851	ROBO1	roundabout guidance receptor 1	5.61557
chr1	26583177	26583427	251	*	bdgdiff/H3K27ac_cond1_150	5.82004	Intron (NM_001192888/536815, intron 2 of 30)	1	26116520	27253380	1136861	2	536815	NM_001192888	669953	ENSBTAG00000009851	ROBO1	roundabout guidance receptor 1	5.82004
chr1	27629604	27629887	284	*	bdgdiff/H3K27ac_cond1_151	22.1375	Distal Intergenic	1	26116520	27253380	1136861	2	536815	NM_001192888	-376224	ENSBTAG00000009851	ROBO1	roundabout guidance receptor 1	22.1375
chr1	29418510	29419433	924	*	bdgdiff/H3K27ac_cond1_152	28.9002	Promoter (<=1kb)	1	29107841	29418737	310897	2	615745	NM_001122729	0	ENSBTAG00000036262	GBE1	1,4-alpha-glucan branching enzyme 1	28.9002
chr1	34920029	34921430	1402	*	bdgdiff/H3K27ac_cond1_153	9.25291	Distal Intergenic	1	35073330	35123243	49914	2	781333	NM_001191130	201813	ENSBTAG00000026156	VGLL3	vestigial like family member 3	9.25291
chr1	34958329	34958916	588	*	bdgdiff/H3K27ac_cond1_154	8.37507	Distal Intergenic	1	35073330	35123243	49914	2	781333	NM_001191130	164327	ENSBTAG00000026156	VGLL3	vestigial like family member 3	8.37507
chr1	34992395	34993123	729	*	bdgdiff/H3K27ac_cond1_155	5.60004	Distal Intergenic	1	35073330	35123243	49914	2	781333	NM_001191130	130120	ENSBTAG00000026156	VGLL3	vestigial like family member 3	5.60004
chr1	34993290	34993935	646	*	bdgdiff/H3K27ac_cond1_156	7.81677	Distal Intergenic	1	35073330	35123243	49914	2	781333	NM_001191130	129308	ENSBTAG00000026156	VGLL3	vestigial like family member 3	7.81677
chr1	35036206	35036465	260	*	bdgdiff/H3K27ac_cond1_157	3.42541	Distal Intergenic	1	35073330	35123243	49914	2	781333	NM_001191130	86778	ENSBTAG00000026156	VGLL3	vestigial like family member 3	3.42541
chr1	35036685	35036940	256	*	bdgdiff/H3K27ac_cond1_158	10.2543	Distal Intergenic	1	35073330	35123243	49914	2	781333	NM_001191130	86303	ENSBTAG00000026156	VGLL3	vestigial like family member 3	10.2543
chr1	35062961	35063374	414	*	bdgdiff/H3K27ac_cond1_159	5.07753	Distal Intergenic	1	35073330	35123243	49914	2	781333	NM_001191130	59869	ENSBTAG00000026156	VGLL3	vestigial like family member 3	5.07753
chr1	35063479	35064837	1359	*	bdgdiff/H3K27ac_cond1_160	10.9476	Distal Intergenic	1	35073330	35123243	49914	2	781333	NM_001191130	58406	ENSBTAG00000026156	VGLL3	vestigial like family member 3	10.9476
chr1	35075071	35075753	683	*	bdgdiff/H3K27ac_cond1_161	9.90508	Intron (NM_001191130/781333, intron 3 of 3)	1	35073330	35123243	49914	2	781333	NM_001191130	47490	ENSBTAG00000026156	VGLL3	vestigial like family member 3	9.90508
chr1	35075956	35076373	418	*	bdgdiff/H3K27ac_cond1_162	6.65417	Intron (NM_001191130/781333, intron 3 of 3)	1	35073330	35123243	49914	2	781333	NM_001191130	46870	ENSBTAG00000026156	VGLL3	vestigial like family member 3	6.65417
chr1	35076820	35077147	328	*	bdgdiff/H3K27ac_cond1_163	6.3963	Intron (NM_001191130/781333, intron 3 of 3)	1	35073330	35123243	49914	2	781333	NM_001191130	46096	ENSBTAG00000026156	VGLL3	vestigial like family member 3	6.3963
chr1	35109612	35110136	525	*	bdgdiff/H3K27ac_cond1_164	5.15613	Intron (NM_001191130/781333, intron 2 of 3)	1	35073330	35123243	49914	2	781333	NM_001191130	13107	ENSBTAG00000026156	VGLL3	vestigial like family member 3	5.15613
chr1	35113761	35114259	499	*	bdgdiff/H3K27ac_cond1_165	5.90371	Intron (NM_001191130/781333, intron 1 of 3)	1	35073330	35123243	49914	2	781333	NM_001191130	8984	ENSBTAG00000026156	VGLL3	vestigial like family member 3	5.90371
chr1	35114452	35114786	335	*	bdgdiff/H3K27ac_cond1_166	13.871	Intron (NM_001191130/781333, intron 1 of 3)	1	35073330	35123243	49914	2	781333	NM_001191130	8457	ENSBTAG00000026156	VGLL3	vestigial like family member 3	13.871
chr1	35115118	35115450	333	*	bdgdiff/H3K27ac_cond1_167	4.49094	Intron (NM_001191130/781333, intron 1 of 3)	1	35073330	35123243	49914	2	781333	NM_001191130	7793	ENSBTAG00000026156	VGLL3	vestigial like family member 3	4.49094
chr1	35115573	35115892	320	*	bdgdiff/H3K27ac_cond1_168	4.35677	Intron (NM_001191130/781333, intron 1 of 3)	1	35073330	35123243	49914	2	781333	NM_001191130	7351	ENSBTAG00000026156	VGLL3	vestigial like family member 3	4.35677
chr1	35122236	35124198	1963	*	bdgdiff/H3K27ac_cond1_169	12.5212	Promoter (<=1kb)	1	35073330	35123243	49914	2	781333	NM_001191130	0	ENSBTAG00000026156	VGLL3	vestigial like family member 3	12.5212
chr1	35380910	35381961	1052	*	bdgdiff/H3K27ac_cond1_170	20.7343	Promoter (<=1kb)	1	35381297	35415199	33903	1	615954	NM_001035472	0	ENSBTAG00000007939	CHMP2B	charged multivesicular body protein 2B	20.7343
chr1	35606580	35607148	569	*	bdgdiff/H3K27ac_cond1_171	8.14247	Distal Intergenic	1	35417574	35435629	18056	2	282315	NM_174579	-170951	ENSBTAG00000009128	POU1F1	POU class 1 homeobox 1	8.14247
chr1	36062813	36064888	2076	*	bdgdiff/H3K27ac_cond1_172	25.6086	Promoter (<=1kb)	1	36058726	36063724	4999	2	613824	NM_001191137	0	ENSBTAG00000046959	CGGBP1	CGG triplet repeat binding protein 1	25.6086
chr1	36155674	36157478	1805	*	bdgdiff/H3K27ac_cond1_173	15.3509	Promoter (<=1kb)	1	36156598	36162574	5977	1	511707	NM_001206451	0	ENSBTAG00000007970	C1H3orf38	chromosome 1 C3orf38 homolog	15.3509
chr1	38170214	38170707	494	*	bdgdiff/H3K27ac_cond1_174	6.28752	Distal Intergenic	1	38203318	38267163	63846	2	282006	NM_174438	96456	ENSBTAG00000023652	PROS1	protein S	6.28752
chr1	38275127	38276374	1248	*	bdgdiff/H3K27ac_cond1_175	42.3857	Distal Intergenic	1	38203318	38267163	63846	2	282006	NM_174438	-7964	ENSBTAG00000023652	PROS1	protein S	42.3857
chr1	38330444	38331608	1165	*	bdgdiff/H3K27ac_cond1_176	7.7815	Promoter (<=1kb)	1	38315768	38331093	15326	2	514487	NM_001075672	0	ENSBTAG00000005162	STX19	syntaxin 19	7.7815
chr1	38359009	38361181	2173	*	bdgdiff/H3K27ac_cond1_177	35.1022	Promoter (<=1kb)	1	38360629	38420855	60227	1	533791	NM_001076001	0	ENSBTAG00000015728	NSUN3	NOP2/Sun RNA methyltransferase 3	35.1022
chr1	39851922	39852303	382	*	bdgdiff/H3K27ac_cond1_178	16.5429	Distal Intergenic	1	38360629	38420855	60227	1	533791	NM_001076001	1491293	ENSBTAG00000015728	NSUN3	NOP2/Sun RNA methyltransferase 3	16.5429
chr1	42010397	42011190	794	*	bdgdiff/H3K27ac_cond1_179	8.97907	Promoter (<=1kb)	1	42010599	42049951	39353	1	519014	NM_001075782	0	ENSBTAG00000010091	ARL6	ADP ribosylation factor like GTPase 6	8.97907
chr1	42069832	42070185	354	*	bdgdiff/H3K27ac_cond1_180	10.3537	Distal Intergenic	1	42010599	42049951	39353	1	519014	NM_001075782	59233	ENSBTAG00000010091	ARL6	ADP ribosylation factor like GTPase 6	10.3537
chr1	42070409	42071949	1541	*	bdgdiff/H3K27ac_cond1_181	16.8801	Distal Intergenic	1	42010599	42049951	39353	1	519014	NM_001075782	59810	ENSBTAG00000010091	ARL6	ADP ribosylation factor like GTPase 6	16.8801
chr1	42072169	42072977	809	*	bdgdiff/H3K27ac_cond1_182	5.20022	Distal Intergenic	1	42010599	42049951	39353	1	519014	NM_001075782	61570	ENSBTAG00000010091	ARL6	ADP ribosylation factor like GTPase 6	5.20022
chr1	42159731	42160213	483	*	bdgdiff/H3K27ac_cond1_183	4.89258	Distal Intergenic	1	42197610	42230735	33126	2	540466	NM_001015675	70522	ENSBTAG00000015546	RIOX2	ribosomal oxygenase 2	4.89258
chr1	42167148	42167395	248	*	bdgdiff/H3K27ac_cond1_184	6.84437	Distal Intergenic	1	42197610	42230735	33126	2	540466	NM_001015675	63340	ENSBTAG00000015546	RIOX2	ribosomal oxygenase 2	6.84437
chr1	42230081	42230744	664	*	bdgdiff/H3K27ac_cond1_185	14.2919	Promoter (<=1kb)	1	42197610	42230735	33126	2	540466	NM_001015675	0	ENSBTAG00000015546	RIOX2	ribosomal oxygenase 2	14.2919
chr1	42828904	42830241	1338	*	bdgdiff/H3K27ac_cond1_186	37.9141	Promoter (<=1kb)	1	42822728	42830070	7343	2	515537	NM_001206357	0	ENSBTAG00000020996	CLDND1	claudin domain containing 1	37.9141
chr1	43101994	43102302	309	*	bdgdiff/H3K27ac_cond1_187	3.58039	Intron (NM_001002883/444860, intron 7 of 10)	1	43047976	43111608	63633	1	444860	NM_001002883	54018	ENSBTAG00000004471	ST3GAL6	ST3 beta-galactoside alpha-2,3-sialyltransferase 6	3.58039
chr1	43153169	43153534	366	*	bdgdiff/H3K27ac_cond1_188	9.84805	Exon (NM_001205911/524608, exon 3 of 16)	1	43112084	43194797	82714	2	524608	NM_001205911	41263	ENSBTAG00000014889	DCBLD2	discoidin, CUB and LCCL domain containing 2	9.84805
chr1	43153819	43154486	668	*	bdgdiff/H3K27ac_cond1_189	11.7533	Intron (NM_001205911/524608, intron 2 of 15)	1	43112084	43194797	82714	2	524608	NM_001205911	40311	ENSBTAG00000014889	DCBLD2	discoidin, CUB and LCCL domain containing 2	11.7533
chr1	43177395	43177688	294	*	bdgdiff/H3K27ac_cond1_190	5.06825	Intron (NM_001205911/524608, intron 1 of 15)	1	43112084	43194797	82714	2	524608	NM_001205911	17109	ENSBTAG00000014889	DCBLD2	discoidin, CUB and LCCL domain containing 2	5.06825
chr1	43178195	43178776	582	*	bdgdiff/H3K27ac_cond1_191	6.55881	Intron (NM_001205911/524608, intron 1 of 15)	1	43112084	43194797	82714	2	524608	NM_001205911	16021	ENSBTAG00000014889	DCBLD2	discoidin, CUB and LCCL domain containing 2	6.55881
chr1	43185413	43185654	242	*	bdgdiff/H3K27ac_cond1_192	6.11316	Intron (NM_001205911/524608, intron 1 of 15)	1	43112084	43194797	82714	2	524608	NM_001205911	9143	ENSBTAG00000014889	DCBLD2	discoidin, CUB and LCCL domain containing 2	6.11316
chr1	43193623	43193870	248	*	bdgdiff/H3K27ac_cond1_193	4.98973	Promoter (<=1kb)	1	43112084	43194797	82714	2	524608	NM_001205911	927	ENSBTAG00000014889	DCBLD2	discoidin, CUB and LCCL domain containing 2	4.98973
chr1	43194673	43195271	599	*	bdgdiff/H3K27ac_cond1_194	22.3833	Promoter (<=1kb)	1	43112084	43194797	82714	2	524608	NM_001205911	0	ENSBTAG00000014889	DCBLD2	discoidin, CUB and LCCL domain containing 2	22.3833
chr1	43203715	43204516	802	*	bdgdiff/H3K27ac_cond1_195	13.4924	Distal Intergenic	1	43112084	43194797	82714	2	524608	NM_001205911	-8918	ENSBTAG00000014889	DCBLD2	discoidin, CUB and LCCL domain containing 2	13.4924
chr1	43206846	43207899	1054	*	bdgdiff/H3K27ac_cond1_196	11.1635	Distal Intergenic	1	43112084	43194797	82714	2	524608	NM_001205911	-12049	ENSBTAG00000014889	DCBLD2	discoidin, CUB and LCCL domain containing 2	11.1635
chr1	43217812	43220058	2247	*	bdgdiff/H3K27ac_cond1_197	13.2495	Distal Intergenic	1	43112084	43194797	82714	2	524608	NM_001205911	-23015	ENSBTAG00000014889	DCBLD2	discoidin, CUB and LCCL domain containing 2	13.2495
chr1	43229880	43230622	743	*	bdgdiff/H3K27ac_cond1_198	7.63663	Distal Intergenic	1	43112084	43194797	82714	2	524608	NM_001205911	-35083	ENSBTAG00000014889	DCBLD2	discoidin, CUB and LCCL domain containing 2	7.63663
chr1	43230798	43231417	620	*	bdgdiff/H3K27ac_cond1_199	11.0788	Distal Intergenic	1	43112084	43194797	82714	2	524608	NM_001205911	-36001	ENSBTAG00000014889	DCBLD2	discoidin, CUB and LCCL domain containing 2	11.0788
chr1	43242858	43243366	509	*	bdgdiff/H3K27ac_cond1_200	12.6816	Distal Intergenic	1	43112084	43194797	82714	2	524608	NM_001205911	-48061	ENSBTAG00000014889	DCBLD2	discoidin, CUB and LCCL domain containing 2	12.6816
chr1	43261980	43262531	552	*	bdgdiff/H3K27ac_cond1_201	9.80838	Distal Intergenic	1	43112084	43194797	82714	2	524608	NM_001205911	-67183	ENSBTAG00000014889	DCBLD2	discoidin, CUB and LCCL domain containing 2	9.80838
chr1	43262903	43263905	1003	*	bdgdiff/H3K27ac_cond1_202	6.53228	Distal Intergenic	1	43112084	43194797	82714	2	524608	NM_001205911	-68106	ENSBTAG00000014889	DCBLD2	discoidin, CUB and LCCL domain containing 2	6.53228
chr1	43265848	43266475	628	*	bdgdiff/H3K27ac_cond1_203	8.44104	Distal Intergenic	1	43112084	43194797	82714	2	524608	NM_001205911	-71051	ENSBTAG00000014889	DCBLD2	discoidin, CUB and LCCL domain containing 2	8.44104
chr1	43266643	43268159	1517	*	bdgdiff/H3K27ac_cond1_204	8.69749	Distal Intergenic	1	43112084	43194797	82714	2	524608	NM_001205911	-71846	ENSBTAG00000014889	DCBLD2	discoidin, CUB and LCCL domain containing 2	8.69749
chr1	43268268	43268950	683	*	bdgdiff/H3K27ac_cond1_205	8.48788	Distal Intergenic	1	43112084	43194797	82714	2	524608	NM_001205911	-73471	ENSBTAG00000014889	DCBLD2	discoidin, CUB and LCCL domain containing 2	8.48788
chr1	43901374	43901919	546	*	bdgdiff/H3K27ac_cond1_206	6.47227	Promoter (<=1kb)	1	43902264	44073697	171434	1	538564	NM_001101176	-345	ENSBTAG00000013662	COL8A1	collagen type VIII alpha 1 chain	6.47227
chr1	43972983	43974477	1495	*	bdgdiff/H3K27ac_cond1_207	25.1796	Intron (NM_001101176/538564, intron 1 of 3)	1	43902264	44073697	171434	1	538564	NM_001101176	70719	ENSBTAG00000013662	COL8A1	collagen type VIII alpha 1 chain	25.1796
chr1	43986022	43986769	748	*	bdgdiff/H3K27ac_cond1_208	11.5887	Intron (NM_001101176/538564, intron 1 of 3)	1	43902264	44073697	171434	1	538564	NM_001101176	83758	ENSBTAG00000013662	COL8A1	collagen type VIII alpha 1 chain	11.5887
chr1	43996028	43996264	237	*	bdgdiff/H3K27ac_cond1_209	3.41799	Intron (NM_001101176/538564, intron 1 of 3)	1	44085962	44481330	395369	1	616567	NM_001038215	-89698	ENSBTAG00000013663	CMSS1	cms1 ribosomal small subunit homolog	3.41799
chr1	44023080	44024397	1318	*	bdgdiff/H3K27ac_cond1_210	11.6402	Intron (NM_001101176/538564, intron 2 of 3)	1	44085962	44481330	395369	1	616567	NM_001038215	-61565	ENSBTAG00000013663	CMSS1	cms1 ribosomal small subunit homolog	11.6402
chr1	44024559	44024812	254	*	bdgdiff/H3K27ac_cond1_211	5.25998	Intron (NM_001101176/538564, intron 2 of 3)	1	44085962	44481330	395369	1	616567	NM_001038215	-61150	ENSBTAG00000013663	CMSS1	cms1 ribosomal small subunit homolog	5.25998
chr1	44031607	44031881	275	*	bdgdiff/H3K27ac_cond1_212	6.76338	Intron (NM_001101176/538564, intron 2 of 3)	1	44085962	44481330	395369	1	616567	NM_001038215	-54081	ENSBTAG00000013663	CMSS1	cms1 ribosomal small subunit homolog	6.76338
chr1	44043606	44045329	1724	*	bdgdiff/H3K27ac_cond1_213	15.0057	Intron (NM_001101176/538564, intron 2 of 3)	1	44085962	44481330	395369	1	616567	NM_001038215	-40633	ENSBTAG00000013663	CMSS1	cms1 ribosomal small subunit homolog	15.0057
chr1	44045693	44046241	549	*	bdgdiff/H3K27ac_cond1_214	5.71285	Intron (NM_001101176/538564, intron 2 of 3)	1	44085962	44481330	395369	1	616567	NM_001038215	-39721	ENSBTAG00000013663	CMSS1	cms1 ribosomal small subunit homolog	5.71285
chr1	44046801	44047488	688	*	bdgdiff/H3K27ac_cond1_215	7.07177	Intron (NM_001101176/538564, intron 2 of 3)	1	44085962	44481330	395369	1	616567	NM_001038215	-38474	ENSBTAG00000013663	CMSS1	cms1 ribosomal small subunit homolog	7.07177
chr1	44085691	44086734	1044	*	bdgdiff/H3K27ac_cond1_216	21.881	Promoter (<=1kb)	1	44085962	44481330	395369	1	616567	NM_001038215	0	ENSBTAG00000013663	CMSS1	cms1 ribosomal small subunit homolog	21.881
chr1	44109993	44110237	245	*	bdgdiff/H3K27ac_cond1_217	21.5061	Intron (NM_001038215/616567, intron 1 of 9)	1	44085962	44481330	395369	1	616567	NM_001038215	24031	ENSBTAG00000013663	CMSS1	cms1 ribosomal small subunit homolog	21.5061
chr1	44111199	44111856	658	*	bdgdiff/H3K27ac_cond1_218	5.28883	Intron (NM_001038215/616567, intron 1 of 9)	1	44085962	44481330	395369	1	616567	NM_001038215	25237	ENSBTAG00000013663	CMSS1	cms1 ribosomal small subunit homolog	5.28883
chr1	44117296	44118511	1216	*	bdgdiff/H3K27ac_cond1_219	5.16792	Intron (NM_001038215/616567, intron 1 of 9)	1	44085962	44481330	395369	1	616567	NM_001038215	31334	ENSBTAG00000013663	CMSS1	cms1 ribosomal small subunit homolog	5.16792
chr1	44126088	44128760	2673	*	bdgdiff/H3K27ac_cond1_220	8.69276	Intron (NM_001038215/616567, intron 1 of 9)	1	44085962	44481330	395369	1	616567	NM_001038215	40126	ENSBTAG00000013663	CMSS1	cms1 ribosomal small subunit homolog	8.69276
chr1	44135469	44135772	304	*	bdgdiff/H3K27ac_cond1_221	6.39157	Intron (NM_001038215/616567, intron 1 of 9)	1	44085962	44481330	395369	1	616567	NM_001038215	49507	ENSBTAG00000013663	CMSS1	cms1 ribosomal small subunit homolog	6.39157
chr1	44136292	44137148	857	*	bdgdiff/H3K27ac_cond1_222	4.94946	Intron (NM_001038215/616567, intron 1 of 9)	1	44085962	44481330	395369	1	616567	NM_001038215	50330	ENSBTAG00000013663	CMSS1	cms1 ribosomal small subunit homolog	4.94946
chr1	44137493	44137773	281	*	bdgdiff/H3K27ac_cond1_223	4.02234	Intron (NM_001038215/616567, intron 1 of 9)	1	44085962	44481330	395369	1	616567	NM_001038215	51531	ENSBTAG00000013663	CMSS1	cms1 ribosomal small subunit homolog	4.02234
chr1	44140430	44142632	2203	*	bdgdiff/H3K27ac_cond1_224	13.105	Intron (NM_001038215/616567, intron 1 of 9)	1	44085962	44481330	395369	1	616567	NM_001038215	54468	ENSBTAG00000013663	CMSS1	cms1 ribosomal small subunit homolog	13.105
chr1	44142941	44145703	2763	*	bdgdiff/H3K27ac_cond1_225	13.9555	Intron (NM_001038215/616567, intron 1 of 9)	1	44085962	44481330	395369	1	616567	NM_001038215	56979	ENSBTAG00000013663	CMSS1	cms1 ribosomal small subunit homolog	13.9555
chr1	44145878	44146128	251	*	bdgdiff/H3K27ac_cond1_226	10.4852	Intron (NM_001038215/616567, intron 1 of 9)	1	44085962	44481330	395369	1	616567	NM_001038215	59916	ENSBTAG00000013663	CMSS1	cms1 ribosomal small subunit homolog	10.4852
chr1	44159727	44161609	1883	*	bdgdiff/H3K27ac_cond1_227	18.6703	Intron (NM_001038215/616567, intron 1 of 9)	1	44085962	44481330	395369	1	616567	NM_001038215	73765	ENSBTAG00000013663	CMSS1	cms1 ribosomal small subunit homolog	18.6703
chr1	44161841	44162202	362	*	bdgdiff/H3K27ac_cond1_228	3.86466	Intron (NM_001038215/616567, intron 1 of 9)	1	44085962	44481330	395369	1	616567	NM_001038215	75879	ENSBTAG00000013663	CMSS1	cms1 ribosomal small subunit homolog	3.86466
chr1	44175631	44175885	255	*	bdgdiff/H3K27ac_cond1_229	7.25476	Intron (NM_001038215/616567, intron 1 of 9)	1	44085962	44481330	395369	1	616567	NM_001038215	89669	ENSBTAG00000013663	CMSS1	cms1 ribosomal small subunit homolog	7.25476
chr1	44176134	44178544	2411	*	bdgdiff/H3K27ac_cond1_230	12.1089	Intron (NM_001038215/616567, intron 1 of 9)	1	44085962	44481330	395369	1	616567	NM_001038215	90172	ENSBTAG00000013663	CMSS1	cms1 ribosomal small subunit homolog	12.1089
chr1	44227985	44229204	1220	*	bdgdiff/H3K27ac_cond1_231	7.50163	Intron (NM_001038215/616567, intron 1 of 9)	1	44085962	44481330	395369	1	616567	NM_001038215	142023	ENSBTAG00000013663	CMSS1	cms1 ribosomal small subunit homolog	7.50163
chr1	44238036	44238328	293	*	bdgdiff/H3K27ac_cond1_232	7.91869	Intron (NM_001038215/616567, intron 1 of 9)	1	44085962	44481330	395369	1	616567	NM_001038215	152074	ENSBTAG00000013663	CMSS1	cms1 ribosomal small subunit homolog	7.91869
chr1	44242429	44242761	333	*	bdgdiff/H3K27ac_cond1_233	4.27606	Intron (NM_001038215/616567, intron 1 of 9)	1	44085962	44481330	395369	1	616567	NM_001038215	156467	ENSBTAG00000013663	CMSS1	cms1 ribosomal small subunit homolog	4.27606
chr1	44244574	44247871	3298	*	bdgdiff/H3K27ac_cond1_234	16.5026	Intron (NM_001038215/616567, intron 1 of 9)	1	44085962	44481330	395369	1	616567	NM_001038215	158612	ENSBTAG00000013663	CMSS1	cms1 ribosomal small subunit homolog	16.5026
chr1	44248107	44249021	915	*	bdgdiff/H3K27ac_cond1_235	6.39524	Intron (NM_001038215/616567, intron 1 of 9)	1	44085962	44481330	395369	1	616567	NM_001038215	162145	ENSBTAG00000013663	CMSS1	cms1 ribosomal small subunit homolog	6.39524
chr1	44250313	44250638	326	*	bdgdiff/H3K27ac_cond1_236	4.51362	Intron (NM_001038215/616567, intron 1 of 9)	1	44085962	44481330	395369	1	616567	NM_001038215	164351	ENSBTAG00000013663	CMSS1	cms1 ribosomal small subunit homolog	4.51362
chr1	44251126	44251449	324	*	bdgdiff/H3K27ac_cond1_237	5.06767	Intron (NM_001038215/616567, intron 1 of 9)	1	44085962	44481330	395369	1	616567	NM_001038215	165164	ENSBTAG00000013663	CMSS1	cms1 ribosomal small subunit homolog	5.06767
chr1	44252025	44252259	235	*	bdgdiff/H3K27ac_cond1_238	4.27076	Intron (NM_001038215/616567, intron 1 of 9)	1	44085962	44481330	395369	1	616567	NM_001038215	166063	ENSBTAG00000013663	CMSS1	cms1 ribosomal small subunit homolog	4.27076
chr1	44288498	44288890	393	*	bdgdiff/H3K27ac_cond1_239	6.54096	Intron (NM_001038215/616567, intron 1 of 9)	1	44483383	44508873	25491	1	531379	NM_001038150	-194493	ENSBTAG00000013667	TMEM30C	transmembrane protein 30C	6.54096
chr1	44290278	44292016	1739	*	bdgdiff/H3K27ac_cond1_240	15.7632	Intron (NM_001038215/616567, intron 1 of 9)	1	44483383	44508873	25491	1	531379	NM_001038150	-191367	ENSBTAG00000013667	TMEM30C	transmembrane protein 30C	15.7632
chr1	44308316	44311255	2940	*	bdgdiff/H3K27ac_cond1_241	14.5329	Intron (NM_001038215/616567, intron 1 of 9)	1	44483383	44508873	25491	1	531379	NM_001038150	-172128	ENSBTAG00000013667	TMEM30C	transmembrane protein 30C	14.5329
chr1	44314788	44315080	293	*	bdgdiff/H3K27ac_cond1_242	4.74753	Intron (NM_001038215/616567, intron 1 of 9)	1	44483383	44508873	25491	1	531379	NM_001038150	-168303	ENSBTAG00000013667	TMEM30C	transmembrane protein 30C	4.74753
chr1	44319407	44319644	238	*	bdgdiff/H3K27ac_cond1_243	4.46117	Intron (NM_001038215/616567, intron 1 of 9)	1	44483383	44508873	25491	1	531379	NM_001038150	-163739	ENSBTAG00000013667	TMEM30C	transmembrane protein 30C	4.46117
chr1	44319944	44320456	513	*	bdgdiff/H3K27ac_cond1_244	7.21789	Intron (NM_001038215/616567, intron 1 of 9)	1	44483383	44508873	25491	1	531379	NM_001038150	-162927	ENSBTAG00000013667	TMEM30C	transmembrane protein 30C	7.21789
chr1	44320610	44323318	2709	*	bdgdiff/H3K27ac_cond1_245	23.2822	Intron (NM_001038215/616567, intron 1 of 9)	1	44483383	44508873	25491	1	531379	NM_001038150	-160065	ENSBTAG00000013667	TMEM30C	transmembrane protein 30C	23.2822
chr1	44329190	44332137	2948	*	bdgdiff/H3K27ac_cond1_246	21.8068	Intron (NM_001038215/616567, intron 1 of 9)	1	44483383	44508873	25491	1	531379	NM_001038150	-151246	ENSBTAG00000013667	TMEM30C	transmembrane protein 30C	21.8068
chr1	44336883	44337696	814	*	bdgdiff/H3K27ac_cond1_247	12.7817	Intron (NM_001038215/616567, intron 1 of 9)	1	44483383	44508873	25491	1	531379	NM_001038150	-145687	ENSBTAG00000013667	TMEM30C	transmembrane protein 30C	12.7817
chr1	44346580	44347067	488	*	bdgdiff/H3K27ac_cond1_248	4.38744	Intron (NM_001038215/616567, intron 1 of 9)	1	44483383	44508873	25491	1	531379	NM_001038150	-136316	ENSBTAG00000013667	TMEM30C	transmembrane protein 30C	4.38744
chr1	44356102	44356356	255	*	bdgdiff/H3K27ac_cond1_249	9.59615	Intron (NM_001038215/616567, intron 1 of 9)	1	44483383	44508873	25491	1	531379	NM_001038150	-127027	ENSBTAG00000013667	TMEM30C	transmembrane protein 30C	9.59615
chr1	44457917	44458306	390	*	bdgdiff/H3K27ac_cond1_250	6.97677	Intron (NM_001038215/616567, intron 2 of 9)	1	44483383	44508873	25491	1	531379	NM_001038150	-25077	ENSBTAG00000013667	TMEM30C	transmembrane protein 30C	6.97677
chr1	44489077	44489475	399	*	bdgdiff/H3K27ac_cond1_251	5.29965	Intron (NM_001038150/531379, intron 4 of 8)	1	44483383	44508873	25491	1	531379	NM_001038150	5694	ENSBTAG00000013667	TMEM30C	transmembrane protein 30C	5.29965
chr1	44555041	44556415	1375	*	bdgdiff/H3K27ac_cond1_252	21.0901	Distal Intergenic	1	44617616	44637448	19833	1	520620	NM_001038133	-61201	ENSBTAG00000004833	NIT2	nitrilase family member 2	21.0901
chr1	44617176	44618646	1471	*	bdgdiff/H3K27ac_cond1_253	19.5916	Promoter (<=1kb)	1	44617616	44637448	19833	1	520620	NM_001038133	0	ENSBTAG00000004833	NIT2	nitrilase family member 2	19.5916
chr1	44686750	44689632	2883	*	bdgdiff/H3K27ac_cond1_254	37.9164	Promoter (<=1kb)	1	44650782	44687949	37168	2	507707	NM_001075328	0	ENSBTAG00000014302	TOMM70	translocase of outer mitochondrial membrane 70	37.9164
chr1	44947784	44948097	314	*	bdgdiff/H3K27ac_cond1_255	18.0798	Promoter (<=1kb)	1	44948306	45061339	113034	1	509461	NM_001075405	-209	ENSBTAG00000004459	TMEM45A	transmembrane protein 45A	18.0798
chr1	44953694	44953948	255	*	bdgdiff/H3K27ac_cond1_256	7.28846	Intron (NM_001075405/509461, intron 1 of 5)	1	44948306	45061339	113034	1	509461	NM_001075405	5388	ENSBTAG00000004459	TMEM45A	transmembrane protein 45A	7.28846
chr1	44978068	44980486	2419	*	bdgdiff/H3K27ac_cond1_257	12.1345	Intron (NM_001075405/509461, intron 1 of 5)	1	44948306	45061339	113034	1	509461	NM_001075405	29762	ENSBTAG00000004459	TMEM45A	transmembrane protein 45A	12.1345
chr1	44996454	44996839	386	*	bdgdiff/H3K27ac_cond1_258	4.00567	Intron (NM_001075405/509461, intron 1 of 5)	1	44948306	45061339	113034	1	509461	NM_001075405	48148	ENSBTAG00000004459	TMEM45A	transmembrane protein 45A	4.00567
chr1	45007145	45007414	270	*	bdgdiff/H3K27ac_cond1_259	16.6559	Intron (NM_001075405/509461, intron 1 of 5)	1	44948306	45061339	113034	1	509461	NM_001075405	58839	ENSBTAG00000004459	TMEM45A	transmembrane protein 45A	16.6559
chr1	45042075	45042482	408	*	bdgdiff/H3K27ac_cond1_260	9.11198	Intron (NM_001075405/509461, intron 4 of 5)	1	45082065	45145327	63263	1	523482	NM_001083702	-39583	ENSBTAG00000012140	ADGRG7	adhesion G protein-coupled receptor G7	9.11198
chr1	45066356	45066634	279	*	bdgdiff/H3K27ac_cond1_261	7.82432	Distal Intergenic	1	45082065	45145327	63263	1	523482	NM_001083702	-15431	ENSBTAG00000012140	ADGRG7	adhesion G protein-coupled receptor G7	7.82432
chr1	45066770	45067010	241	*	bdgdiff/H3K27ac_cond1_262	5.35421	Distal Intergenic	1	45082065	45145327	63263	1	523482	NM_001083702	-15055	ENSBTAG00000012140	ADGRG7	adhesion G protein-coupled receptor G7	5.35421
chr1	45155439	45157383	1945	*	bdgdiff/H3K27ac_cond1_263	33.1298	Promoter (<=1kb)	1	45156043	45188355	32313	1	505171	NM_001192976	0	ENSBTAG00000016363	TFG	trafficking from ER to golgi regulator	33.1298
chr1	45332575	45332951	377	*	bdgdiff/H3K27ac_cond1_264	8.04053	Distal Intergenic	1	45156043	45188355	32313	1	505171	NM_001192976	176532	ENSBTAG00000016363	TFG	trafficking from ER to golgi regulator	8.04053
chr1	45632106	45632605	500	*	bdgdiff/H3K27ac_cond1_265	20.2307	Distal Intergenic	1	45817784	45962890	145107	2	507820	NM_001101888	330285	ENSBTAG00000016932	SENP7	SUMO specific peptidase 7	20.2307
chr1	45704097	45704331	235	*	bdgdiff/H3K27ac_cond1_266	4.08646	Distal Intergenic	1	45817784	45962890	145107	2	507820	NM_001101888	258559	ENSBTAG00000016932	SENP7	SUMO specific peptidase 7	4.08646
chr1	45755929	45756490	562	*	bdgdiff/H3K27ac_cond1_267	10.0312	Distal Intergenic	1	45817784	45962890	145107	2	507820	NM_001101888	206400	ENSBTAG00000016932	SENP7	SUMO specific peptidase 7	10.0312
chr1	45756898	45758110	1213	*	bdgdiff/H3K27ac_cond1_268	14.9305	Distal Intergenic	1	45817784	45962890	145107	2	507820	NM_001101888	204780	ENSBTAG00000016932	SENP7	SUMO specific peptidase 7	14.9305
chr1	45794280	45794578	299	*	bdgdiff/H3K27ac_cond1_269	8.74544	Distal Intergenic	1	45817784	45962890	145107	2	507820	NM_001101888	168312	ENSBTAG00000016932	SENP7	SUMO specific peptidase 7	8.74544
chr1	45962017	45963653	1637	*	bdgdiff/H3K27ac_cond1_270	24.1265	Promoter (<=1kb)	1	45817784	45962890	145107	2	507820	NM_001101888	0	ENSBTAG00000016932	SENP7	SUMO specific peptidase 7	24.1265
chr1	45987197	45989389	2193	*	bdgdiff/H3K27ac_cond1_271	54.8898	Promoter (<=1kb)	1	45988289	45992514	4226	1	532418	NM_001046323	0	ENSBTAG00000024027	TRMT10C	tRNA methyltransferase 10C, mitochondrial RNase P subunit	54.8898
chr1	46000392	46003449	3058	*	bdgdiff/H3K27ac_cond1_272	38.298	Promoter (<=1kb)	1	46002022	46016857	14836	1	615197	NM_001038205	0	ENSBTAG00000015069	PCNP	PEST proteolytic signal containing nuclear protein	38.298
chr1	46003683	46003999	317	*	bdgdiff/H3K27ac_cond1_273	4.48036	Promoter (1-2kb)	1	46002022	46016857	14836	1	615197	NM_001038205	1661	ENSBTAG00000015069	PCNP	PEST proteolytic signal containing nuclear protein	4.48036
chr1	46057193	46059229	2037	*	bdgdiff/H3K27ac_cond1_274	37.4197	Promoter (<=1kb)	1	46028911	46058876	29966	2	538545	NM_001205556	0	ENSBTAG00000013460	ZBTB11	zinc finger and BTB domain containing 11	37.4197
chr1	46065906	46067853	1948	*	bdgdiff/H3K27ac_cond1_275	16.2958	Promoter (<=1kb)	1	46061449	46066949	5501	2	282048	NM_174455	0	ENSBTAG00000013461	RPL24	ribosomal protein L24	16.2958
chr1	46077373	46078312	940	*	bdgdiff/H3K27ac_cond1_276	10.757	Promoter (<=1kb)	1	46077322	46098614	21293	1	540395	NM_001192424	51	ENSBTAG00000013464	CEP97	centrosomal protein 97	10.757
chr1	46110615	46111347	733	*	bdgdiff/H3K27ac_cond1_277	11.3853	Promoter (<=1kb)	1	46110763	46165921	55159	1	532838	NM_001081529	0	ENSBTAG00000013465	NXPE3	neurexophilin and PC-esterase domain family member 3	11.3853
chr1	46168631	46169934	1304	*	bdgdiff/H3K27ac_cond1_278	6.51005	Distal Intergenic	1	46190242	46201252	11011	1	282713	NM_174726	-20308	ENSBTAG00000010987	NFKBIZ	NFKB inhibitor zeta	6.51005
chr1	46188860	46191767	2908	*	bdgdiff/H3K27ac_cond1_279	31.4288	Promoter (<=1kb)	1	46190242	46201252	11011	1	282713	NM_174726	0	ENSBTAG00000010987	NFKBIZ	NFKB inhibitor zeta	31.4288
chr1	46191912	46193164	1253	*	bdgdiff/H3K27ac_cond1_280	16.6703	Promoter (1-2kb)	1	46190242	46201252	11011	1	282713	NM_174726	1670	ENSBTAG00000010987	NFKBIZ	NFKB inhibitor zeta	16.6703
chr1	46193368	46193768	401	*	bdgdiff/H3K27ac_cond1_281	7.13509	Exon (NM_174726/282713, exon 3 of 15)	1	46190242	46201252	11011	1	282713	NM_174726	3126	ENSBTAG00000010987	NFKBIZ	NFKB inhibitor zeta	7.13509
chr1	46229873	46230271	399	*	bdgdiff/H3K27ac_cond1_282	6.2658	Distal Intergenic	1	46190242	46201252	11011	1	282713	NM_174726	39631	ENSBTAG00000010987	NFKBIZ	NFKB inhibitor zeta	6.2658
chr1	46268759	46269098	340	*	bdgdiff/H3K27ac_cond1_283	6.52746	Distal Intergenic	1	46190242	46201252	11011	1	282713	NM_174726	78517	ENSBTAG00000010987	NFKBIZ	NFKB inhibitor zeta	6.52746
chr1	46303966	46305969	2004	*	bdgdiff/H3K27ac_cond1_284	19.7051	Distal Intergenic	1	46190242	46201252	11011	1	282713	NM_174726	113724	ENSBTAG00000010987	NFKBIZ	NFKB inhibitor zeta	19.7051
chr1	46324753	46325529	777	*	bdgdiff/H3K27ac_cond1_285	8.31941	Distal Intergenic	1	46190242	46201252	11011	1	282713	NM_174726	134511	ENSBTAG00000010987	NFKBIZ	NFKB inhibitor zeta	8.31941
chr1	46338316	46338670	355	*	bdgdiff/H3K27ac_cond1_286	13.9853	Distal Intergenic	1	46190242	46201252	11011	1	282713	NM_174726	148074	ENSBTAG00000010987	NFKBIZ	NFKB inhibitor zeta	13.9853
chr1	46381160	46381395	236	*	bdgdiff/H3K27ac_cond1_287	5.92645	Distal Intergenic	1	46190242	46201252	11011	1	282713	NM_174726	190918	ENSBTAG00000010987	NFKBIZ	NFKB inhibitor zeta	5.92645
chr1	46381501	46382274	774	*	bdgdiff/H3K27ac_cond1_288	12.9234	Distal Intergenic	1	46190242	46201252	11011	1	282713	NM_174726	191259	ENSBTAG00000010987	NFKBIZ	NFKB inhibitor zeta	12.9234
chr1	46412148	46412387	240	*	bdgdiff/H3K27ac_cond1_289	4.64684	Distal Intergenic	1	46190242	46201252	11011	1	282713	NM_174726	221906	ENSBTAG00000010987	NFKBIZ	NFKB inhibitor zeta	4.64684
chr1	46412963	46413338	376	*	bdgdiff/H3K27ac_cond1_290	18.5782	Distal Intergenic	1	46190242	46201252	11011	1	282713	NM_174726	222721	ENSBTAG00000010987	NFKBIZ	NFKB inhibitor zeta	18.5782
chr1	46454454	46454707	254	*	bdgdiff/H3K27ac_cond1_291	11.9206	Distal Intergenic	1	46190242	46201252	11011	1	282713	NM_174726	264212	ENSBTAG00000010987	NFKBIZ	NFKB inhibitor zeta	11.9206
chr1	46521613	46523105	1493	*	bdgdiff/H3K27ac_cond1_292	9.86176	Distal Intergenic	1	46802247	46802310	64	2	114482985	NR_162418	279205	ENSBTAG00000051892	MIR2285DK	microRNA mir-2285dk	9.86176
chr1	46524250	46525292	1043	*	bdgdiff/H3K27ac_cond1_293	6.97582	Distal Intergenic	1	46802247	46802310	64	2	114482985	NR_162418	277018	ENSBTAG00000051892	MIR2285DK	microRNA mir-2285dk	6.97582
chr1	46532923	46534357	1435	*	bdgdiff/H3K27ac_cond1_294	9.45158	Distal Intergenic	1	46802247	46802310	64	2	114482985	NR_162418	267953	ENSBTAG00000051892	MIR2285DK	microRNA mir-2285dk	9.45158
chr1	46560302	46561892	1591	*	bdgdiff/H3K27ac_cond1_295	12.3813	Distal Intergenic	1	46802247	46802310	64	2	114482985	NR_162418	240418	ENSBTAG00000051892	MIR2285DK	microRNA mir-2285dk	12.3813
chr1	46571981	46573790	1810	*	bdgdiff/H3K27ac_cond1_296	7.62031	Distal Intergenic	1	46802247	46802310	64	2	114482985	NR_162418	228520	ENSBTAG00000051892	MIR2285DK	microRNA mir-2285dk	7.62031
chr1	46577925	46578981	1057	*	bdgdiff/H3K27ac_cond1_297	10.829	Distal Intergenic	1	46802247	46802310	64	2	114482985	NR_162418	223329	ENSBTAG00000051892	MIR2285DK	microRNA mir-2285dk	10.829
chr1	46610225	46610575	351	*	bdgdiff/H3K27ac_cond1_298	5.13859	Distal Intergenic	1	46802247	46802310	64	2	114482985	NR_162418	191735	ENSBTAG00000051892	MIR2285DK	microRNA mir-2285dk	5.13859
chr1	46633527	46634812	1286	*	bdgdiff/H3K27ac_cond1_299	13.9515	Distal Intergenic	1	46802247	46802310	64	2	114482985	NR_162418	167498	ENSBTAG00000051892	MIR2285DK	microRNA mir-2285dk	13.9515
chr1	46933324	46934948	1625	*	bdgdiff/H3K27ac_cond1_300	11.4652	Distal Intergenic	1	46802247	46802310	64	2	114482985	NR_162418	-131014	ENSBTAG00000051892	MIR2285DK	microRNA mir-2285dk	11.4652
chr1	49688675	49689522	848	*	bdgdiff/H3K27ac_cond1_301	8.57706	Distal Intergenic	1	49931478	50158043	226566	1	281614	NM_174238	-241956	ENSBTAG00000000088	ALCAM	activated leukocyte cell adhesion molecule	8.57706
chr1	49924755	49925122	368	*	bdgdiff/H3K27ac_cond1_302	6.5722	Distal Intergenic	1	49931478	50158043	226566	1	281614	NM_174238	-6356	ENSBTAG00000000088	ALCAM	activated leukocyte cell adhesion molecule	6.5722
chr1	49925390	49926067	678	*	bdgdiff/H3K27ac_cond1_303	13.2888	Distal Intergenic	1	49931478	50158043	226566	1	281614	NM_174238	-5411	ENSBTAG00000000088	ALCAM	activated leukocyte cell adhesion molecule	13.2888
chr1	49930309	49932247	1939	*	bdgdiff/H3K27ac_cond1_304	9.76692	Promoter (<=1kb)	1	49931478	50158043	226566	1	281614	NM_174238	0	ENSBTAG00000000088	ALCAM	activated leukocyte cell adhesion molecule	9.76692
chr1	49932506	49932884	379	*	bdgdiff/H3K27ac_cond1_305	8.27009	Promoter (1-2kb)	1	49931478	50158043	226566	1	281614	NM_174238	1028	ENSBTAG00000000088	ALCAM	activated leukocyte cell adhesion molecule	8.27009
chr1	49933577	49933860	284	*	bdgdiff/H3K27ac_cond1_306	5.01814	Promoter (2-3kb)	1	49931478	50158043	226566	1	281614	NM_174238	2099	ENSBTAG00000000088	ALCAM	activated leukocyte cell adhesion molecule	5.01814
chr1	50423482	50424071	590	*	bdgdiff/H3K27ac_cond1_307	8.69168	Intron (NM_001205923/525906, intron 2 of 17)	1	50258766	50479888	221123	2	525906	NM_001205923	55817	ENSBTAG00000013057	CBLB	Cbl proto-oncogene B	8.69168
chr1	50451986	50452847	862	*	bdgdiff/H3K27ac_cond1_308	6.23844	Intron (NM_001205923/525906, intron 2 of 17)	1	50258766	50479888	221123	2	525906	NM_001205923	27041	ENSBTAG00000013057	CBLB	Cbl proto-oncogene B	6.23844
chr1	50480242	50482631	2390	*	bdgdiff/H3K27ac_cond1_309	23.2288	Promoter (<=1kb)	1	50258766	50479888	221123	2	525906	NM_001205923	-354	ENSBTAG00000013057	CBLB	Cbl proto-oncogene B	23.2288
chr1	50522180	50522663	484	*	bdgdiff/H3K27ac_cond1_310	6.54745	Distal Intergenic	1	50258766	50479888	221123	2	525906	NM_001205923	-42292	ENSBTAG00000013057	CBLB	Cbl proto-oncogene B	6.54745
chr1	50578432	50578990	559	*	bdgdiff/H3K27ac_cond1_311	8.77777	Distal Intergenic	1	50258766	50479888	221123	2	525906	NM_001205923	-98544	ENSBTAG00000013057	CBLB	Cbl proto-oncogene B	8.77777
chr1	50914602	50916553	1952	*	bdgdiff/H3K27ac_cond1_312	23.0118	Distal Intergenic	1	50258766	50479888	221123	2	525906	NM_001205923	-434714	ENSBTAG00000013057	CBLB	Cbl proto-oncogene B	23.0118
chr1	50917113	50918293	1181	*	bdgdiff/H3K27ac_cond1_313	12.5088	Distal Intergenic	1	50258766	50479888	221123	2	525906	NM_001205923	-437225	ENSBTAG00000013057	CBLB	Cbl proto-oncogene B	12.5088
chr1	50918488	50918946	459	*	bdgdiff/H3K27ac_cond1_314	10.6082	Distal Intergenic	1	50258766	50479888	221123	2	525906	NM_001205923	-438600	ENSBTAG00000013057	CBLB	Cbl proto-oncogene B	10.6082
chr1	51044146	51044975	830	*	bdgdiff/H3K27ac_cond1_315	11.7556	Distal Intergenic	1	50258766	50479888	221123	2	525906	NM_001205923	-564258	ENSBTAG00000013057	CBLB	Cbl proto-oncogene B	11.7556
chr1	51492012	51492279	268	*	bdgdiff/H3K27ac_cond1_316	6.45264	Distal Intergenic	1	51788401	51788474	74	2	100313115	NR_030836	296195	ENSBTAG00000045335	MIR2286	microRNA mir-2286	6.45264
chr1	51788288	51789417	1130	*	bdgdiff/H3K27ac_cond1_317	12.8325	Promoter (<=1kb)	1	51788401	51788474	74	2	100313115	NR_030836	0	ENSBTAG00000045335	MIR2286	microRNA mir-2286	12.8325
chr1	51811890	51813053	1164	*	bdgdiff/H3K27ac_cond1_318	21.1066	Distal Intergenic	1	51788401	51788474	74	2	100313115	NR_030836	-23416	ENSBTAG00000045335	MIR2286	microRNA mir-2286	21.1066
chr1	51840090	51840346	257	*	bdgdiff/H3K27ac_cond1_319	14.6927	Distal Intergenic	1	51788401	51788474	74	2	100313115	NR_030836	-51616	ENSBTAG00000045335	MIR2286	microRNA mir-2286	14.6927
chr1	51840506	51841087	582	*	bdgdiff/H3K27ac_cond1_320	5.64133	Distal Intergenic	1	51788401	51788474	74	2	100313115	NR_030836	-52032	ENSBTAG00000045335	MIR2286	microRNA mir-2286	5.64133
chr1	51841289	51841533	245	*	bdgdiff/H3K27ac_cond1_321	4.45467	Distal Intergenic	1	51788401	51788474	74	2	100313115	NR_030836	-52815	ENSBTAG00000045335	MIR2286	microRNA mir-2286	4.45467
chr1	51908118	51908766	649	*	bdgdiff/H3K27ac_cond1_322	9.59843	Distal Intergenic	1	51940576	51941807	1232	1	100125920	NM_001105490	-31810	ENSBTAG00000046313	CCDC54	coiled-coil domain containing 54	9.59843
chr1	51920019	51920254	236	*	bdgdiff/H3K27ac_cond1_323	6.42424	Distal Intergenic	1	51940576	51941807	1232	1	100125920	NM_001105490	-20322	ENSBTAG00000046313	CCDC54	coiled-coil domain containing 54	6.42424
chr1	51981189	51981629	441	*	bdgdiff/H3K27ac_cond1_324	41.2276	Distal Intergenic	1	51940576	51941807	1232	1	100125920	NM_001105490	40613	ENSBTAG00000046313	CCDC54	coiled-coil domain containing 54	41.2276
chr1	52022497	52023330	834	*	bdgdiff/H3K27ac_cond1_325	10.1257	Distal Intergenic	1	51940576	51941807	1232	1	100125920	NM_001105490	81921	ENSBTAG00000046313	CCDC54	coiled-coil domain containing 54	10.1257
chr1	52023980	52025446	1467	*	bdgdiff/H3K27ac_cond1_326	20.2584	Distal Intergenic	1	51940576	51941807	1232	1	100125920	NM_001105490	83404	ENSBTAG00000046313	CCDC54	coiled-coil domain containing 54	20.2584
chr1	52133004	52133345	342	*	bdgdiff/H3K27ac_cond1_327	7.65229	Promoter (<=1kb)	1	52133128	52425953	292826	1	533187	NM_001192759	0	ENSBTAG00000006893	BBX	BBX high mobility group box domain containing	7.65229
chr1	52133846	52134470	625	*	bdgdiff/H3K27ac_cond1_328	5.53422	Promoter (<=1kb)	1	52133128	52425953	292826	1	533187	NM_001192759	718	ENSBTAG00000006893	BBX	BBX high mobility group box domain containing	5.53422
chr1	52134628	52134873	246	*	bdgdiff/H3K27ac_cond1_329	3.77365	Promoter (1-2kb)	1	52133128	52425953	292826	1	533187	NM_001192759	1500	ENSBTAG00000006893	BBX	BBX high mobility group box domain containing	3.77365
chr1	52189026	52189371	346	*	bdgdiff/H3K27ac_cond1_330	4.48098	Intron (NM_001192759/533187, intron 2 of 17)	1	52133128	52425953	292826	1	533187	NM_001192759	55898	ENSBTAG00000006893	BBX	BBX high mobility group box domain containing	4.48098
chr1	52214308	52214539	232	*	bdgdiff/H3K27ac_cond1_331	4.56233	Intron (NM_001192759/533187, intron 2 of 17)	1	52133128	52425953	292826	1	533187	NM_001192759	81180	ENSBTAG00000006893	BBX	BBX high mobility group box domain containing	4.56233
chr1	52567982	52568435	454	*	bdgdiff/H3K27ac_cond1_332	11.8513	Distal Intergenic	1	52712126	52777176	65051	2	282661	NM_174708	208741	ENSBTAG00000003585	CD47	CD47 molecule	11.8513
chr1	52640770	52641893	1124	*	bdgdiff/H3K27ac_cond1_333	6.23479	Distal Intergenic	1	52712126	52777176	65051	2	282661	NM_174708	135283	ENSBTAG00000003585	CD47	CD47 molecule	6.23479
chr1	52650069	52651543	1475	*	bdgdiff/H3K27ac_cond1_334	8.50168	Distal Intergenic	1	52712126	52777176	65051	2	282661	NM_174708	125633	ENSBTAG00000003585	CD47	CD47 molecule	8.50168
chr1	52716643	52716989	347	*	bdgdiff/H3K27ac_cond1_335	4.14411	Intron (NM_174708/282661, intron 8 of 8)	1	52712126	52777176	65051	2	282661	NM_174708	60187	ENSBTAG00000003585	CD47	CD47 molecule	4.14411
chr1	52719861	52720370	510	*	bdgdiff/H3K27ac_cond1_336	6.3696	Intron (NM_174708/282661, intron 7 of 8)	1	52712126	52777176	65051	2	282661	NM_174708	56806	ENSBTAG00000003585	CD47	CD47 molecule	6.3696
chr1	52774820	52775156	337	*	bdgdiff/H3K27ac_cond1_337	4.74507	Promoter (2-3kb)	1	52712126	52777176	65051	2	282661	NM_174708	2020	ENSBTAG00000003585	CD47	CD47 molecule	4.74507
chr1	52775938	52776288	351	*	bdgdiff/H3K27ac_cond1_338	5.92243	Promoter (<=1kb)	1	52712126	52777176	65051	2	282661	NM_174708	888	ENSBTAG00000003585	CD47	CD47 molecule	5.92243
chr1	52776400	52777133	734	*	bdgdiff/H3K27ac_cond1_339	9.34746	Promoter (<=1kb)	1	52712126	52777176	65051	2	282661	NM_174708	43	ENSBTAG00000003585	CD47	CD47 molecule	9.34746
chr1	52777262	52778743	1482	*	bdgdiff/H3K27ac_cond1_340	33.1861	Promoter (<=1kb)	1	52712126	52777176	65051	2	282661	NM_174708	-86	ENSBTAG00000003585	CD47	CD47 molecule	33.1861
chr1	52790766	52793211	2446	*	bdgdiff/H3K27ac_cond1_341	16.7942	Distal Intergenic	1	52712126	52777176	65051	2	282661	NM_174708	-13590	ENSBTAG00000003585	CD47	CD47 molecule	16.7942
chr1	52952461	52953717	1257	*	bdgdiff/H3K27ac_cond1_342	18.5827	Promoter (<=1kb)	1	52879906	52953385	73480	2	531436	NM_001105403	0	ENSBTAG00000005787	IFT57	intraflagellar transport 57	18.5827
chr1	53212183	53212541	359	*	bdgdiff/H3K27ac_cond1_343	6.2332	Distal Intergenic	1	53314656	53338782	24127	2	538580	NM_001103284	126241	ENSBTAG00000017140	CIP2A	cellular inhibitor of PP2A	6.2332
chr1	53212973	53213296	324	*	bdgdiff/H3K27ac_cond1_344	12.9925	Distal Intergenic	1	53314656	53338782	24127	2	538580	NM_001103284	125486	ENSBTAG00000017140	CIP2A	cellular inhibitor of PP2A	12.9925
chr1	53222267	53223322	1056	*	bdgdiff/H3K27ac_cond1_345	14.541	Distal Intergenic	1	53314656	53338782	24127	2	538580	NM_001103284	115460	ENSBTAG00000017140	CIP2A	cellular inhibitor of PP2A	14.541
chr1	53292576	53293311	736	*	bdgdiff/H3K27ac_cond1_346	10.6906	Distal Intergenic	1	53314656	53338782	24127	2	538580	NM_001103284	45471	ENSBTAG00000017140	CIP2A	cellular inhibitor of PP2A	10.6906
chr1	53337818	53339456	1639	*	bdgdiff/H3K27ac_cond1_347	26.0575	Promoter (<=1kb)	1	53314656	53338782	24127	2	538580	NM_001103284	0	ENSBTAG00000017140	CIP2A	cellular inhibitor of PP2A	26.0575
chr1	53554774	53555026	253	*	bdgdiff/H3K27ac_cond1_348	7.15424	Distal Intergenic	1	53578753	53626467	47715	1	614942	NM_001163943	-23727	ENSBTAG00000049108	TRAT1	T cell receptor associated transmembrane adaptor 1	7.15424
chr1	53598997	53599969	973	*	bdgdiff/H3K27ac_cond1_349	14.8602	Intron (NM_001163943/614942, intron 2 of 5)	1	53578753	53626467	47715	1	614942	NM_001163943	20244	ENSBTAG00000049108	TRAT1	T cell receptor associated transmembrane adaptor 1	14.8602
chr1	54122275	54122614	340	*	bdgdiff/H3K27ac_cond1_350	4.63413	Distal Intergenic	1	54084686	54095829	11144	2	783813	NM_001206481	-26446	ENSBTAG00000038103	DPPA4	developmental pluripotency associated 4	4.63413
chr1	54436779	54437822	1044	*	bdgdiff/H3K27ac_cond1_351	7.88553	Distal Intergenic	1	54084686	54095829	11144	2	783813	NM_001206481	-340950	ENSBTAG00000038103	DPPA4	developmental pluripotency associated 4	7.88553
chr1	55367954	55368454	501	*	bdgdiff/H3K27ac_cond1_352	13.3771	Distal Intergenic	1	55457849	55459351	1503	1	617160	NM_001099163	-89395	ENSBTAG00000038738	PXMP4	peroxisomal membrane protein 4	13.3771
chr1	55892108	55893397	1290	*	bdgdiff/H3K27ac_cond1_353	18.4605	Distal Intergenic	1	56306243	56402844	96602	1	509578	NM_001035072	-412846	ENSBTAG00000014441	CD96	CD96 molecule	18.4605
chr1	55893565	55894688	1124	*	bdgdiff/H3K27ac_cond1_354	15.084	Distal Intergenic	1	56306243	56402844	96602	1	509578	NM_001035072	-411555	ENSBTAG00000014441	CD96	CD96 molecule	15.084
chr1	56050027	56051688	1662	*	bdgdiff/H3K27ac_cond1_355	15.4708	Distal Intergenic	1	56306243	56402844	96602	1	509578	NM_001035072	-254555	ENSBTAG00000014441	CD96	CD96 molecule	15.4708
chr1	56051989	56052346	358	*	bdgdiff/H3K27ac_cond1_356	4.60529	Distal Intergenic	1	56306243	56402844	96602	1	509578	NM_001035072	-253897	ENSBTAG00000014441	CD96	CD96 molecule	4.60529
chr1	56052508	56054359	1852	*	bdgdiff/H3K27ac_cond1_357	16.4477	Distal Intergenic	1	56306243	56402844	96602	1	509578	NM_001035072	-251884	ENSBTAG00000014441	CD96	CD96 molecule	16.4477
chr1	56090152	56091879	1728	*	bdgdiff/H3K27ac_cond1_358	18.5723	Distal Intergenic	1	56306243	56402844	96602	1	509578	NM_001035072	-214364	ENSBTAG00000014441	CD96	CD96 molecule	18.5723
chr1	56419696	56421213	1518	*	bdgdiff/H3K27ac_cond1_359	20.5768	Distal Intergenic	1	56306243	56402844	96602	1	509578	NM_001035072	113453	ENSBTAG00000014441	CD96	CD96 molecule	20.5768
chr1	56423621	56427824	4204	*	bdgdiff/H3K27ac_cond1_360	24.919	Distal Intergenic	1	56306243	56402844	96602	1	509578	NM_001035072	117378	ENSBTAG00000014441	CD96	CD96 molecule	24.919
chr1	56472039	56472634	596	*	bdgdiff/H3K27ac_cond1_361	6.91671	Distal Intergenic	1	56636130	56727134	91005	1	509784	NM_001206308	-163496	ENSBTAG00000001209	PHLDB2	pleckstrin homology like domain family B member 2	6.91671
chr1	56489472	56489754	283	*	bdgdiff/H3K27ac_cond1_362	5.30309	Distal Intergenic	1	56636130	56727134	91005	1	509784	NM_001206308	-146376	ENSBTAG00000001209	PHLDB2	pleckstrin homology like domain family B member 2	5.30309
chr1	56492061	56495880	3820	*	bdgdiff/H3K27ac_cond1_363	35.8888	Distal Intergenic	1	56636130	56727134	91005	1	509784	NM_001206308	-140250	ENSBTAG00000001209	PHLDB2	pleckstrin homology like domain family B member 2	35.8888
chr1	56510225	56511259	1035	*	bdgdiff/H3K27ac_cond1_364	7.81595	Distal Intergenic	1	56636130	56727134	91005	1	509784	NM_001206308	-124871	ENSBTAG00000001209	PHLDB2	pleckstrin homology like domain family B member 2	7.81595
chr1	56557801	56559648	1848	*	bdgdiff/H3K27ac_cond1_365	12.8683	Distal Intergenic	1	56636130	56727134	91005	1	509784	NM_001206308	-76482	ENSBTAG00000001209	PHLDB2	pleckstrin homology like domain family B member 2	12.8683
chr1	56559807	56560466	660	*	bdgdiff/H3K27ac_cond1_366	19.8743	Distal Intergenic	1	56636130	56727134	91005	1	509784	NM_001206308	-75664	ENSBTAG00000001209	PHLDB2	pleckstrin homology like domain family B member 2	19.8743
chr1	56561788	56562698	911	*	bdgdiff/H3K27ac_cond1_367	6.21017	Distal Intergenic	1	56636130	56727134	91005	1	509784	NM_001206308	-73432	ENSBTAG00000001209	PHLDB2	pleckstrin homology like domain family B member 2	6.21017
chr1	56563049	56563371	323	*	bdgdiff/H3K27ac_cond1_368	7.79888	Distal Intergenic	1	56636130	56727134	91005	1	509784	NM_001206308	-72759	ENSBTAG00000001209	PHLDB2	pleckstrin homology like domain family B member 2	7.79888
chr1	56566190	56567809	1620	*	bdgdiff/H3K27ac_cond1_369	15.6977	Distal Intergenic	1	56636130	56727134	91005	1	509784	NM_001206308	-68321	ENSBTAG00000001209	PHLDB2	pleckstrin homology like domain family B member 2	15.6977
chr1	56571700	56571934	235	*	bdgdiff/H3K27ac_cond1_370	3.83774	Distal Intergenic	1	56636130	56727134	91005	1	509784	NM_001206308	-64196	ENSBTAG00000001209	PHLDB2	pleckstrin homology like domain family B member 2	3.83774
chr1	56572191	56572995	805	*	bdgdiff/H3K27ac_cond1_371	20.1585	Distal Intergenic	1	56636130	56727134	91005	1	509784	NM_001206308	-63135	ENSBTAG00000001209	PHLDB2	pleckstrin homology like domain family B member 2	20.1585
chr1	56573114	56573469	356	*	bdgdiff/H3K27ac_cond1_372	18.5087	Distal Intergenic	1	56636130	56727134	91005	1	509784	NM_001206308	-62661	ENSBTAG00000001209	PHLDB2	pleckstrin homology like domain family B member 2	18.5087
chr1	56599565	56600102	538	*	bdgdiff/H3K27ac_cond1_373	13.8927	Distal Intergenic	1	56636130	56727134	91005	1	509784	NM_001206308	-36028	ENSBTAG00000001209	PHLDB2	pleckstrin homology like domain family B member 2	13.8927
chr1	56607666	56608002	337	*	bdgdiff/H3K27ac_cond1_374	5.39088	Distal Intergenic	1	56636130	56727134	91005	1	509784	NM_001206308	-28128	ENSBTAG00000001209	PHLDB2	pleckstrin homology like domain family B member 2	5.39088
chr1	56616338	56616595	258	*	bdgdiff/H3K27ac_cond1_375	5.78627	Distal Intergenic	1	56636130	56727134	91005	1	509784	NM_001206308	-19535	ENSBTAG00000001209	PHLDB2	pleckstrin homology like domain family B member 2	5.78627
chr1	56653668	56654450	783	*	bdgdiff/H3K27ac_cond1_376	9.2596	Intron (NM_001206308/509784, intron 1 of 16)	1	56636130	56727134	91005	1	509784	NM_001206308	17538	ENSBTAG00000001209	PHLDB2	pleckstrin homology like domain family B member 2	9.2596
chr1	56673547	56673804	258	*	bdgdiff/H3K27ac_cond1_377	5.59594	Intron (NM_001206308/509784, intron 4 of 16)	1	56636130	56727134	91005	1	509784	NM_001206308	37417	ENSBTAG00000001209	PHLDB2	pleckstrin homology like domain family B member 2	5.59594
chr1	56682128	56682991	864	*	bdgdiff/H3K27ac_cond1_378	8.91548	Exon (NM_001206308/509784, exon 5 of 17)	1	56636130	56727134	91005	1	509784	NM_001206308	45998	ENSBTAG00000001209	PHLDB2	pleckstrin homology like domain family B member 2	8.91548
chr1	56737431	56737839	409	*	bdgdiff/H3K27ac_cond1_379	6.12126	Promoter (<=1kb)	1	56737576	56750713	13138	1	515563	NM_001015606	0	ENSBTAG00000004601	ABHD10	abhydrolase domain containing 10, depalmitoylase	6.12126
chr1	56737946	56738423	478	*	bdgdiff/H3K27ac_cond1_380	5.20818	Promoter (<=1kb)	1	56737576	56750713	13138	1	515563	NM_001015606	370	ENSBTAG00000004601	ABHD10	abhydrolase domain containing 10, depalmitoylase	5.20818
chr1	56851677	56852024	348	*	bdgdiff/H3K27ac_cond1_381	6.87587	Intron (NM_001205892/522055, intron 6 of 14)	1	56831560	56872261	40702	1	522055	NM_001205892	20117	ENSBTAG00000015065	TMPRSS7	transmembrane serine protease 7	6.87587
chr1	57064769	57065862	1094	*	bdgdiff/H3K27ac_cond1_382	14.3175	Distal Intergenic	1	57126575	57147990	21416	1	534910	NM_001034620	-60713	ENSBTAG00000033319	CD200	CD200 molecule	14.3175
chr1	57075001	57076713	1713	*	bdgdiff/H3K27ac_cond1_383	31.0196	Distal Intergenic	1	57126575	57147990	21416	1	534910	NM_001034620	-49862	ENSBTAG00000033319	CD200	CD200 molecule	31.0196
chr1	57077020	57077307	288	*	bdgdiff/H3K27ac_cond1_384	4.4693	Distal Intergenic	1	57126575	57147990	21416	1	534910	NM_001034620	-49268	ENSBTAG00000033319	CD200	CD200 molecule	4.4693
chr1	57126464	57126757	294	*	bdgdiff/H3K27ac_cond1_385	5.76538	Promoter (<=1kb)	1	57126575	57147990	21416	1	534910	NM_001034620	0	ENSBTAG00000033319	CD200	CD200 molecule	5.76538
chr1	57217647	57218917	1271	*	bdgdiff/H3K27ac_cond1_386	10.9649	Distal Intergenic	1	57126575	57147990	21416	1	534910	NM_001034620	91072	ENSBTAG00000033319	CD200	CD200 molecule	10.9649
chr1	57221507	57222107	601	*	bdgdiff/H3K27ac_cond1_387	14.4567	Distal Intergenic	1	57126575	57147990	21416	1	534910	NM_001034620	94932	ENSBTAG00000033319	CD200	CD200 molecule	14.4567
chr1	57222350	57222641	292	*	bdgdiff/H3K27ac_cond1_388	4.19159	Distal Intergenic	1	57126575	57147990	21416	1	534910	NM_001034620	95775	ENSBTAG00000033319	CD200	CD200 molecule	4.19159
chr1	57225547	57226826	1280	*	bdgdiff/H3K27ac_cond1_389	13.948	Distal Intergenic	1	57126575	57147990	21416	1	534910	NM_001034620	98972	ENSBTAG00000033319	CD200	CD200 molecule	13.948
chr1	57342333	57343352	1020	*	bdgdiff/H3K27ac_cond1_390	8.76052	Promoter (<=1kb)	1	57309115	57343709	34595	2	508571	NM_001075364	357	ENSBTAG00000009084	ATG3	autophagy related 3	8.76052
chr1	57343486	57344396	911	*	bdgdiff/H3K27ac_cond1_391	23.0713	Promoter (<=1kb)	1	57309115	57343709	34595	2	508571	NM_001075364	0	ENSBTAG00000009084	ATG3	autophagy related 3	23.0713
chr1	57377719	57381555	3837	*	bdgdiff/H3K27ac_cond1_392	23.6248	Exon (NM_001098982/515235, exon 6 of 8)	1	57376901	57412494	35594	2	515235	NM_001098982	30939	ENSBTAG00000010793	CCDC80	coiled-coil domain containing 80	23.6248
chr1	57381795	57382068	274	*	bdgdiff/H3K27ac_cond1_393	5.42691	Intron (NM_001098982/515235, intron 5 of 7)	1	57376901	57412494	35594	2	515235	NM_001098982	30426	ENSBTAG00000010793	CCDC80	coiled-coil domain containing 80	5.42691
chr1	57385723	57386370	648	*	bdgdiff/H3K27ac_cond1_394	6.05008	Intron (NM_001098982/515235, intron 5 of 7)	1	57376901	57412494	35594	2	515235	NM_001098982	26124	ENSBTAG00000010793	CCDC80	coiled-coil domain containing 80	6.05008
chr1	57388918	57391161	2244	*	bdgdiff/H3K27ac_cond1_395	16.5679	Exon (NM_001098982/515235, exon 4 of 8)	1	57376901	57412494	35594	2	515235	NM_001098982	21333	ENSBTAG00000010793	CCDC80	coiled-coil domain containing 80	16.5679
chr1	57391327	57392019	693	*	bdgdiff/H3K27ac_cond1_396	7.96195	Intron (NM_001098982/515235, intron 3 of 7)	1	57376901	57412494	35594	2	515235	NM_001098982	20475	ENSBTAG00000010793	CCDC80	coiled-coil domain containing 80	7.96195
chr1	57393213	57394221	1009	*	bdgdiff/H3K27ac_cond1_397	9.61116	Intron (NM_001098982/515235, intron 3 of 7)	1	57376901	57412494	35594	2	515235	NM_001098982	18273	ENSBTAG00000010793	CCDC80	coiled-coil domain containing 80	9.61116
chr1	57403829	57404077	249	*	bdgdiff/H3K27ac_cond1_398	5.17718	Intron (NM_001098982/515235, intron 2 of 7)	1	57376901	57412494	35594	2	515235	NM_001098982	8417	ENSBTAG00000010793	CCDC80	coiled-coil domain containing 80	5.17718
chr1	57406107	57406428	322	*	bdgdiff/H3K27ac_cond1_399	4.23722	Intron (NM_001098982/515235, intron 2 of 7)	1	57376901	57412494	35594	2	515235	NM_001098982	6066	ENSBTAG00000010793	CCDC80	coiled-coil domain containing 80	4.23722
chr1	57406562	57407395	834	*	bdgdiff/H3K27ac_cond1_400	9.85784	Intron (NM_001098982/515235, intron 2 of 7)	1	57376901	57412494	35594	2	515235	NM_001098982	5099	ENSBTAG00000010793	CCDC80	coiled-coil domain containing 80	9.85784
chr1	57408160	57408413	254	*	bdgdiff/H3K27ac_cond1_401	3.62652	Intron (NM_001098982/515235, intron 2 of 7)	1	57376901	57412494	35594	2	515235	NM_001098982	4081	ENSBTAG00000010793	CCDC80	coiled-coil domain containing 80	3.62652
chr1	57411893	57412742	850	*	bdgdiff/H3K27ac_cond1_402	8.70751	Promoter (<=1kb)	1	57376901	57412494	35594	2	515235	NM_001098982	0	ENSBTAG00000010793	CCDC80	coiled-coil domain containing 80	8.70751
chr1	57522139	57522504	366	*	bdgdiff/H3K27ac_cond1_403	4.51681	Distal Intergenic	1	57376901	57412494	35594	2	515235	NM_001098982	-109645	ENSBTAG00000010793	CCDC80	coiled-coil domain containing 80	4.51681
chr1	57707858	57709299	1442	*	bdgdiff/H3K27ac_cond1_404	25.4295	Promoter (<=1kb)	1	57707985	57721752	13768	1	522329	NM_001075828	0	ENSBTAG00000006534	GTPBP8	GTP binding protein 8 (putative)	25.4295
chr1	57713200	57713497	298	*	bdgdiff/H3K27ac_cond1_405	5.47781	Intron (NM_001075828/522329, intron 3 of 5)	1	57707985	57721752	13768	1	522329	NM_001075828	5215	ENSBTAG00000006534	GTPBP8	GTP binding protein 8 (putative)	5.47781
chr1	57714029	57714357	329	*	bdgdiff/H3K27ac_cond1_406	6.96198	Intron (NM_001075828/522329, intron 4 of 5)	1	57707985	57721752	13768	1	522329	NM_001075828	6044	ENSBTAG00000006534	GTPBP8	GTP binding protein 8 (putative)	6.96198
chr1	57739598	57741720	2123	*	bdgdiff/H3K27ac_cond1_407	28.9183	Distal Intergenic	1	57707985	57721752	13768	1	522329	NM_001075828	31613	ENSBTAG00000006534	GTPBP8	GTP binding protein 8 (putative)	28.9183
chr1	57944091	57944523	433	*	bdgdiff/H3K27ac_cond1_408	8.14532	Distal Intergenic	1	57984296	58023212	38917	1	512018	NM_001206219	-39773	ENSBTAG00000013909	BOC	BOC cell adhesion associated, oncogene regulated	8.14532
chr1	57998602	57998855	254	*	bdgdiff/H3K27ac_cond1_409	3.37809	Intron (NM_001206219/512018, intron 2 of 17)	1	57984296	58023212	38917	1	512018	NM_001206219	14306	ENSBTAG00000013909	BOC	BOC cell adhesion associated, oncogene regulated	3.37809
chr1	58136113	58136556	444	*	bdgdiff/H3K27ac_cond1_410	10.8663	Distal Intergenic	1	58141826	58199854	58029	2	515350	NM_001038117	63298	ENSBTAG00000013937	SPICE1	spindle and centriole associated protein 1	10.8663
chr1	58198861	58199937	1077	*	bdgdiff/H3K27ac_cond1_411	18.4677	Promoter (<=1kb)	1	58141826	58199854	58029	2	515350	NM_001038117	0	ENSBTAG00000013937	SPICE1	spindle and centriole associated protein 1	18.4677
chr1	58242355	58243921	1567	*	bdgdiff/H3K27ac_cond1_412	8.55315	Intron (NM_001205633/508259, intron 1 of 24)	1	58218879	58326309	107431	1	508259	NM_001205633	23476	ENSBTAG00000013292	SIDT1	SID1 transmembrane family member 1	8.55315
chr1	58391164	58392133	970	*	bdgdiff/H3K27ac_cond1_413	9.66944	Distal Intergenic	1	58402276	58433748	31473	2	517211	NM_001075750	41615	ENSBTAG00000007784	NAA50	N-alpha-acetyltransferase 50, NatE catalytic subunit	9.66944
chr1	58392338	58393197	860	*	bdgdiff/H3K27ac_cond1_414	11.2079	Distal Intergenic	1	58402276	58433748	31473	2	517211	NM_001075750	40551	ENSBTAG00000007784	NAA50	N-alpha-acetyltransferase 50, NatE catalytic subunit	11.2079
chr1	58432451	58435298	2848	*	bdgdiff/H3K27ac_cond1_415	40.8846	Promoter (<=1kb)	1	58402276	58433748	31473	2	517211	NM_001075750	0	ENSBTAG00000007784	NAA50	N-alpha-acetyltransferase 50, NatE catalytic subunit	40.8846
chr1	58518115	58518843	729	*	bdgdiff/H3K27ac_cond1_416	14.4867	Promoter (<=1kb)	1	58518934	58618293	99360	1	505581	NM_001103229	-91	ENSBTAG00000004971	GRAMD1C	GRAM domain containing 1C	14.4867
chr1	58518977	58519561	585	*	bdgdiff/H3K27ac_cond1_417	7.33065	Promoter (<=1kb)	1	58518934	58618293	99360	1	505581	NM_001103229	43	ENSBTAG00000004971	GRAMD1C	GRAM domain containing 1C	7.33065
chr1	58619060	58619607	548	*	bdgdiff/H3K27ac_cond1_418	13.0913	Promoter (<=1kb)	1	58619102	58629385	10284	1	512177	NM_001192314	0	ENSBTAG00000004974	ZDHHC23	zinc finger DHHC-type palmitoyltransferase 23	13.0913
chr1	58734669	58736086	1418	*	bdgdiff/H3K27ac_cond1_419	18.6429	Promoter (<=1kb)	1	58735356	58758361	23006	1	508374	NM_001098908	0	ENSBTAG00000004977	QTRT2	queuine tRNA-ribosyltransferase accessory subunit 2	18.6429
chr1	58983284	58983811	528	*	bdgdiff/H3K27ac_cond1_420	10.7366	Distal Intergenic	1	58953786	58953879	94	2	100313385	NR_031331	-29405	NA	MIR568	microRNA mir-568	10.7366
chr1	59190269	59190882	614	*	bdgdiff/H3K27ac_cond1_421	7.09321	Distal Intergenic	1	58953786	58953879	94	2	100313385	NR_031331	-236390	NA	MIR568	microRNA mir-568	7.09321
chr1	59191236	59191653	418	*	bdgdiff/H3K27ac_cond1_422	5.05172	Distal Intergenic	1	58953786	58953879	94	2	100313385	NR_031331	-237357	NA	MIR568	microRNA mir-568	5.05172
chr1	59191947	59192848	902	*	bdgdiff/H3K27ac_cond1_423	6.09637	Distal Intergenic	1	58953786	58953879	94	2	100313385	NR_031331	-238068	NA	MIR568	microRNA mir-568	6.09637
chr1	59208553	59209129	577	*	bdgdiff/H3K27ac_cond1_424	13.9478	Distal Intergenic	1	58953786	58953879	94	2	100313385	NR_031331	-254674	NA	MIR568	microRNA mir-568	13.9478
chr1	59209397	59209938	542	*	bdgdiff/H3K27ac_cond1_425	6.99837	Distal Intergenic	1	58953786	58953879	94	2	100313385	NR_031331	-255518	NA	MIR568	microRNA mir-568	6.99837
chr1	59223282	59223547	266	*	bdgdiff/H3K27ac_cond1_426	5.24671	Distal Intergenic	1	58953786	58953879	94	2	100313385	NR_031331	-269403	NA	MIR568	microRNA mir-568	5.24671
chr1	59279625	59280637	1013	*	bdgdiff/H3K27ac_cond1_427	11.8767	Distal Intergenic	1	58953786	58953879	94	2	100313385	NR_031331	-325746	NA	MIR568	microRNA mir-568	11.8767
chr1	59425932	59426424	493	*	bdgdiff/H3K27ac_cond1_428	5.74508	Distal Intergenic	1	58953786	58953879	94	2	100313385	NR_031331	-472053	NA	MIR568	microRNA mir-568	5.74508
chr1	59813849	59814628	780	*	bdgdiff/H3K27ac_cond1_429	10.1269	Distal Intergenic	1	60306675	60407777	101103	1	281777	NM_203358	-492047	ENSBTAG00000006451	GAP43	growth associated protein 43	10.1269
chr1	59814744	59814984	241	*	bdgdiff/H3K27ac_cond1_430	26.8055	Distal Intergenic	1	60306675	60407777	101103	1	281777	NM_203358	-491691	ENSBTAG00000006451	GAP43	growth associated protein 43	26.8055
chr1	59815341	59816293	953	*	bdgdiff/H3K27ac_cond1_431	22.8068	Distal Intergenic	1	60306675	60407777	101103	1	281777	NM_203358	-490382	ENSBTAG00000006451	GAP43	growth associated protein 43	22.8068
chr1	60463593	60463847	255	*	bdgdiff/H3K27ac_cond1_432	10.9622	Distal Intergenic	1	60306675	60407777	101103	1	281777	NM_203358	156918	ENSBTAG00000006451	GAP43	growth associated protein 43	10.9622
chr1	63648900	63651553	2654	*	bdgdiff/H3K27ac_cond1_433	26.2967	Distal Intergenic	1	63749646	63892877	143232	2	540003	NM_001076921	241324	ENSBTAG00000045704	IGSF11	immunoglobulin superfamily member 11	26.2967
chr1	63983494	63985389	1896	*	bdgdiff/H3K27ac_cond1_434	17.4544	Promoter (1-2kb)	1	63981645	64010644	29000	1	282113	NM_174482	1849	ENSBTAG00000009014	UPK1B	uroplakin 1B	17.4544
chr1	64050047	64050292	246	*	bdgdiff/H3K27ac_cond1_435	8.64321	Promoter (<=1kb)	1	64019141	64049977	30837	2	511328	NM_001038078	-70	ENSBTAG00000001390	B4GALT4	beta-1,4-galactosyltransferase 4	8.64321
chr1	64081952	64083461	1510	*	bdgdiff/H3K27ac_cond1_436	12.9215	Promoter (<=1kb)	1	64083127	64202212	119086	1	515490	NM_001205810	0	ENSBTAG00000000210	ARHGAP31	Rho GTPase activating protein 31	12.9215
chr1	64204564	64207947	3384	*	bdgdiff/H3K27ac_cond1_437	14.7169	Distal Intergenic	1	64211527	64240559	29033	2	615128	NM_001076360	32612	ENSBTAG00000000213	TMEM39A	transmembrane protein 39A	14.7169
chr1	64239207	64241091	1885	*	bdgdiff/H3K27ac_cond1_438	41.6552	Promoter (<=1kb)	1	64211527	64240559	29033	2	615128	NM_001076360	0	ENSBTAG00000000213	TMEM39A	transmembrane protein 39A	41.6552
chr1	64246308	64247113	806	*	bdgdiff/H3K27ac_cond1_439	11.6433	Promoter (<=1kb)	1	64246626	64269696	23071	1	511862	NM_001014903	0	ENSBTAG00000008562	POGLUT1	protein O-glucosyltransferase 1	11.6433
chr1	64274488	64276234	1747	*	bdgdiff/H3K27ac_cond1_440	25.432	Promoter (<=1kb)	1	64275417	64295231	19815	1	507206	NM_001080235	0	ENSBTAG00000012581	TIMMDC1	translocase of inner mitochondrial membrane domain containing 1	25.432
chr1	64311029	64311549	521	*	bdgdiff/H3K27ac_cond1_441	6.4647	Intron (NM_001206439/407131, intron 2 of 4)	1	64301527	64323482	21956	2	407131	NM_001206439	11933	ENSBTAG00000018059	CD80	CD80 molecule	6.4647
chr1	64333658	64335113	1456	*	bdgdiff/H3K27ac_cond1_442	15.624	Promoter (<=1kb)	1	64334745	64341507	6763	1	525738	NM_001038554	0	ENSBTAG00000009391	ADPRH	ADP-ribosylarginine hydrolase	15.624
chr1	64377870	64379816	1947	*	bdgdiff/H3K27ac_cond1_443	15.9634	Distal Intergenic	1	64349946	64377199	27254	1	515900	NM_001015610	27924	ENSBTAG00000009391	PLA1A	phospholipase A1 member A	15.9634
chr1	64384852	64385102	251	*	bdgdiff/H3K27ac_cond1_444	6.99972	Distal Intergenic	1	64403190	64415630	12441	2	540535	NM_001099112	30528	ENSBTAG00000005604	POPDC2	popeye domain containing 2	6.99972
chr1	64402525	64403049	525	*	bdgdiff/H3K27ac_cond1_445	7.74465	Distal Intergenic	1	64403190	64415630	12441	2	540535	NM_001099112	12581	ENSBTAG00000005604	POPDC2	popeye domain containing 2	7.74465
chr1	64425572	64425880	309	*	bdgdiff/H3K27ac_cond1_446	16.2054	Intron (NM_001207032/100295800, intron 2 of 2)	1	64425088	64432940	7853	2	100295800	NM_001207032	7060	ENSBTAG00000002182	COX17	cytochrome c oxidase copper chaperone COX17	16.2054
chr1	64431850	64433462	1613	*	bdgdiff/H3K27ac_cond1_447	8.51942	Promoter (<=1kb)	1	64425088	64432940	7853	2	100295800	NM_001207032	0	ENSBTAG00000002182	COX17	cytochrome c oxidase copper chaperone COX17	8.51942
chr1	64713328	64713666	339	*	bdgdiff/H3K27ac_cond1_448	4.83998	Intron (NM_001101310/790875, intron 6 of 11)	1	64606698	64639474	32777	1	493713	NM_001103226	106630	ENSBTAG00000019557	NR1I2	nuclear receptor subfamily 1 group I member 2	4.83998
chr1	64838800	64839800	1001	*	bdgdiff/H3K27ac_cond1_449	12.9164	Intron (NM_001101310/790875, intron 1 of 11)	1	64851598	64851687	90	1	102465796	NR_107831	-11798	NA	MIR6529B	microRNA mir-6529b	12.9164
chr1	64861147	64864248	3102	*	bdgdiff/H3K27ac_cond1_450	46.9311	Promoter (<=1kb)	1	64646724	64861271	214548	2	790875	NM_001101310	0	ENSBTAG00000048057	GSK3B	glycogen synthase kinase 3 beta	46.9311
chr1	64893295	64894169	875	*	bdgdiff/H3K27ac_cond1_451	16.67	Distal Intergenic	1	64646724	64861271	214548	2	790875	NM_001101310	-32024	ENSBTAG00000048057	GSK3B	glycogen synthase kinase 3 beta	16.67
chr1	64920642	64921813	1172	*	bdgdiff/H3K27ac_cond1_452	12.7678	Distal Intergenic	1	64646724	64861271	214548	2	790875	NM_001101310	-59371	ENSBTAG00000048057	GSK3B	glycogen synthase kinase 3 beta	12.7678
chr1	64944360	64945447	1088	*	bdgdiff/H3K27ac_cond1_453	19.3226	Intron (NM_001205643/539186, intron 8 of 8)	1	64939752	65018548	78797	2	539186	NM_001205643	73101	ENSBTAG00000001464	GPR156	G protein-coupled receptor 156	19.3226
chr1	65004354	65004625	272	*	bdgdiff/H3K27ac_cond1_454	4.8261	Intron (NM_001205643/539186, intron 2 of 8)	1	64939752	65018548	78797	2	539186	NM_001205643	13923	ENSBTAG00000001464	GPR156	G protein-coupled receptor 156	4.8261
chr1	65095859	65097852	1994	*	bdgdiff/H3K27ac_cond1_455	24.3006	Promoter (<=1kb)	1	65078552	65096582	18031	2	535725	NM_001206760	0	ENSBTAG00000033170	LRRC58	leucine rich repeat containing 58	24.3006
chr1	65156549	65157510	962	*	bdgdiff/H3K27ac_cond1_456	7.2205	Intron (NM_001017950/534482, intron 2 of 10)	1	65138522	65198315	59794	2	534482	NM_001017950	40805	ENSBTAG00000022155	FSTL1	follistatin like 1	7.2205
chr1	65163263	65165509	2247	*	bdgdiff/H3K27ac_cond1_457	9.88625	Intron (NM_001017950/534482, intron 2 of 10)	1	65138522	65198315	59794	2	534482	NM_001017950	32806	ENSBTAG00000022155	FSTL1	follistatin like 1	9.88625
chr1	65165900	65166557	658	*	bdgdiff/H3K27ac_cond1_458	10.8914	Intron (NM_001017950/534482, intron 2 of 10)	1	65138522	65198315	59794	2	534482	NM_001017950	31758	ENSBTAG00000022155	FSTL1	follistatin like 1	10.8914
chr1	65166873	65168237	1365	*	bdgdiff/H3K27ac_cond1_459	10.8547	Intron (NM_001017950/534482, intron 2 of 10)	1	65138522	65198315	59794	2	534482	NM_001017950	30078	ENSBTAG00000022155	FSTL1	follistatin like 1	10.8547
chr1	65168356	65168904	549	*	bdgdiff/H3K27ac_cond1_460	7.72212	Intron (NM_001017950/534482, intron 2 of 10)	1	65138522	65198315	59794	2	534482	NM_001017950	29411	ENSBTAG00000022155	FSTL1	follistatin like 1	7.72212
chr1	65179911	65183125	3215	*	bdgdiff/H3K27ac_cond1_461	12.6869	Intron (NM_001017950/534482, intron 2 of 10)	1	65138522	65198315	59794	2	534482	NM_001017950	15190	ENSBTAG00000022155	FSTL1	follistatin like 1	12.6869
chr1	65194876	65195132	257	*	bdgdiff/H3K27ac_cond1_462	3.53392	Intron (NM_001017950/534482, intron 2 of 10)	1	65138522	65198315	59794	2	534482	NM_001017950	3183	ENSBTAG00000022155	FSTL1	follistatin like 1	3.53392
chr1	65196190	65198957	2768	*	bdgdiff/H3K27ac_cond1_463	21.1544	Promoter (<=1kb)	1	65138522	65198315	59794	2	534482	NM_001017950	0	ENSBTAG00000022155	FSTL1	follistatin like 1	21.1544
chr1	65203805	65204607	803	*	bdgdiff/H3K27ac_cond1_464	5.57772	Distal Intergenic	1	65138522	65198315	59794	2	534482	NM_001017950	-5490	ENSBTAG00000022155	FSTL1	follistatin like 1	5.57772
chr1	65243047	65243644	598	*	bdgdiff/H3K27ac_cond1_465	5.89788	Distal Intergenic	1	65138522	65198315	59794	2	534482	NM_001017950	-44732	ENSBTAG00000022155	FSTL1	follistatin like 1	5.89788
chr1	65244356	65244613	258	*	bdgdiff/H3K27ac_cond1_466	4.3542	Distal Intergenic	1	65138522	65198315	59794	2	534482	NM_001017950	-46041	ENSBTAG00000022155	FSTL1	follistatin like 1	4.3542
chr1	65246508	65246757	250	*	bdgdiff/H3K27ac_cond1_467	5.59661	Distal Intergenic	1	65138522	65198315	59794	2	534482	NM_001017950	-48193	ENSBTAG00000022155	FSTL1	follistatin like 1	5.59661
chr1	65293153	65293634	482	*	bdgdiff/H3K27ac_cond1_468	7.8814	Distal Intergenic	1	65318371	65324508	6138	1	327706	NM_175822	-24737	ENSBTAG00000015892	NDUFB4	NADH:ubiquinone oxidoreductase subunit B4	7.8814
chr1	65317755	65318994	1240	*	bdgdiff/H3K27ac_cond1_469	12.6353	Promoter (<=1kb)	1	65318371	65324508	6138	1	327706	NM_175822	0	ENSBTAG00000015892	NDUFB4	NADH:ubiquinone oxidoreductase subunit B4	12.6353
chr1	65432818	65435418	2601	*	bdgdiff/H3K27ac_cond1_470	20.3539	Promoter (<=1kb)	1	65387676	65433967	46292	2	505510	NM_001076806	0	ENSBTAG00000015898	RABL3	RAB, member of RAS oncogene family like 3	20.3539
chr1	65966594	65967966	1373	*	bdgdiff/H3K27ac_cond1_471	17.0492	Distal Intergenic	1	66102551	66108659	6109	1	613597	NM_001206393	-134585	ENSBTAG00000014508	FBXO40	F-box protein 40	17.0492
chr1	66049967	66051070	1104	*	bdgdiff/H3K27ac_cond1_472	9.09739	Distal Intergenic	1	66102551	66108659	6109	1	613597	NM_001206393	-51481	ENSBTAG00000014508	FBXO40	F-box protein 40	9.09739
chr1	66225436	66227567	2132	*	bdgdiff/H3K27ac_cond1_473	32.2487	Distal Intergenic	1	66248437	66293959	45523	2	534598	NM_001046381	66392	ENSBTAG00000013069	IQCB1	IQ motif containing B1	32.2487
chr1	66293085	66294028	944	*	bdgdiff/H3K27ac_cond1_474	16.4207	Promoter (<=1kb)	1	66248437	66293959	45523	2	534598	NM_001046381	0	ENSBTAG00000013069	IQCB1	IQ motif containing B1	16.4207
chr1	66818217	66818449	233	*	bdgdiff/H3K27ac_cond1_475	4.25649	Promoter (<=1kb)	1	66798342	66819094	20753	2	508149	NM_001083389	645	ENSBTAG00000054520	MIX23	mitochondrial matrix import factor 23	4.25649
chr1	66818560	66821153	2594	*	bdgdiff/H3K27ac_cond1_476	34.905	Promoter (<=1kb)	1	66798342	66819094	20753	2	508149	NM_001083389	0	ENSBTAG00000054520	MIX23	mitochondrial matrix import factor 23	34.905
chr1	66865762	66866088	327	*	bdgdiff/H3K27ac_cond1_477	11.6424	Distal Intergenic	1	66820312	66861501	41190	1	617104	NM_001046592	45450	ENSBTAG00000011140	FAM162A	family with sequence similarity 162 member A	11.6424
chr1	66866207	66866914	708	*	bdgdiff/H3K27ac_cond1_478	22.7649	Distal Intergenic	1	66820312	66861501	41190	1	617104	NM_001046592	45895	ENSBTAG00000011140	FAM162A	family with sequence similarity 162 member A	22.7649
chr1	66942573	66944597	2025	*	bdgdiff/H3K27ac_cond1_479	32.4041	Promoter (<=1kb)	1	66875746	66944339	68594	2	539679	NM_001081733	0	ENSBTAG00000011143	KPNA1	karyopherin subunit alpha 1	32.4041
chr1	66987816	66988515	700	*	bdgdiff/H3K27ac_cond1_480	8.29086	Promoter (<=1kb)	1	66988223	66996322	8100	1	515051	NM_001192396	0	ENSBTAG00000009933	DTX3L	deltex E3 ubiquitin ligase 3L	8.29086
chr1	67012054	67012654	601	*	bdgdiff/H3K27ac_cond1_481	15.8132	Promoter (<=1kb)	1	67012287	67058499	46213	1	540789	NM_001206538	0	ENSBTAG00000016656	PARP14	poly(ADP-ribose) polymerase family member 14	15.8132
chr1	67120012	67122321	2310	*	bdgdiff/H3K27ac_cond1_482	20.0025	Promoter (<=1kb)	1	67064196	67120252	56057	2	513211	NM_001014911	0	ENSBTAG00000005066	HSPBAP1	HSPB1 associated protein 1	20.0025
chr1	67411347	67412399	1053	*	bdgdiff/H3K27ac_cond1_483	10.6643	Promoter (<=1kb)	1	67411466	67504230	92765	1	511603	NM_001046091	0	ENSBTAG00000018877	PDIA5	protein disulfide isomerase family A member 5	10.6643
chr1	67440003	67442276	2274	*	bdgdiff/H3K27ac_cond1_484	17.2987	Intron (NM_001046091/511603, intron 3 of 16)	1	67411466	67504230	92765	1	511603	NM_001046091	28537	ENSBTAG00000018877	PDIA5	protein disulfide isomerase family A member 5	17.2987
chr1	67442464	67442720	257	*	bdgdiff/H3K27ac_cond1_485	3.61813	Intron (NM_001046091/511603, intron 3 of 16)	1	67411466	67504230	92765	1	511603	NM_001046091	30998	ENSBTAG00000018877	PDIA5	protein disulfide isomerase family A member 5	3.61813
chr1	67555274	67555914	641	*	bdgdiff/H3K27ac_cond1_486	31.8812	Distal Intergenic	1	67572965	67637454	64490	1	532730	NM_001083462	-17051	ENSBTAG00000014797	SEC22A	SEC22 homolog A, vesicle trafficking protein	31.8812
chr1	67683313	67683918	606	*	bdgdiff/H3K27ac_cond1_487	4.83195	Intron (NM_001192069/505740, intron 14 of 20)	1	67572965	67637454	64490	1	532730	NM_001083462	110348	ENSBTAG00000014797	SEC22A	SEC22 homolog A, vesicle trafficking protein	4.83195
chr1	67951581	67953250	1670	*	bdgdiff/H3K27ac_cond1_488	17.9804	Promoter (<=1kb)	1	67866129	67952692	86564	2	613886	NM_001130757	0	ENSBTAG00000023607	HACD2	3-hydroxyacyl-CoA dehydratase 2	17.9804
chr1	68095999	68096301	303	*	bdgdiff/H3K27ac_cond1_489	6.63213	Distal Intergenic	1	67982271	68068472	86202	2	338037	NM_176636	-27527	ENSBTAG00000014567	MYLK	myosin light chain kinase	6.63213
chr1	68096507	68096943	437	*	bdgdiff/H3K27ac_cond1_490	11.47	Distal Intergenic	1	67982271	68068472	86202	2	338037	NM_176636	-28035	ENSBTAG00000014567	MYLK	myosin light chain kinase	11.47
chr1	68122272	68123253	982	*	bdgdiff/H3K27ac_cond1_491	6.05728	Distal Intergenic	1	67982271	68068472	86202	2	338037	NM_176636	-53800	ENSBTAG00000014567	MYLK	myosin light chain kinase	6.05728
chr1	68123505	68124078	574	*	bdgdiff/H3K27ac_cond1_492	5.87048	Distal Intergenic	1	67982271	68068472	86202	2	338037	NM_176636	-55033	ENSBTAG00000014567	MYLK	myosin light chain kinase	5.87048
chr1	68331842	68332523	682	*	bdgdiff/H3K27ac_cond1_493	21.3504	Promoter (<=1kb)	1	68302106	68332336	30231	2	786080	NM_001101298	0	ENSBTAG00000000566	CCDC14	coiled-coil domain containing 14	21.3504
chr1	68660488	68660798	311	*	bdgdiff/H3K27ac_cond1_494	8.62713	Intron (NM_001191364/540675, intron 3 of 59)	1	68500078	69120012	619935	1	540675	NM_001191364	160410	ENSBTAG00000002640	KALRN	kalirin RhoGEF kinase	8.62713
chr1	68911420	68912931	1512	*	bdgdiff/H3K27ac_cond1_495	18.3347	Exon (NM_001191364/540675, exon 30 of 60)	1	69127829	69177876	50048	1	281568	NM_177508	-214898	ENSBTAG00000013727	UMPS	uridine monophosphate synthetase	18.3347
chr1	69127542	69128900	1359	*	bdgdiff/H3K27ac_cond1_496	19.472	Promoter (<=1kb)	1	69127829	69177876	50048	1	281568	NM_177508	0	ENSBTAG00000013727	UMPS	uridine monophosphate synthetase	19.472
chr1	69201785	69202201	417	*	bdgdiff/H3K27ac_cond1_497	4.58282	Exon (NM_174679/282564, exon 12 of 15)	1	69127829	69177876	50048	1	281568	NM_177508	73956	ENSBTAG00000013727	UMPS	uridine monophosphate synthetase	4.58282
chr1	69202970	69204547	1578	*	bdgdiff/H3K27ac_cond1_498	10.1149	Intron (NM_174679/282564, intron 11 of 14)	1	69127829	69177876	50048	1	281568	NM_177508	75141	ENSBTAG00000013727	UMPS	uridine monophosphate synthetase	10.1149
chr1	69213129	69213963	835	*	bdgdiff/H3K27ac_cond1_499	6.99313	Intron (NM_174679/282564, intron 10 of 14)	1	69127829	69177876	50048	1	281568	NM_177508	85300	ENSBTAG00000013727	UMPS	uridine monophosphate synthetase	6.99313
chr1	69228104	69229288	1185	*	bdgdiff/H3K27ac_cond1_500	7.91628	Intron (NM_174679/282564, intron 9 of 14)	1	69196890	69312117	115228	2	282564	NM_174679	82829	ENSBTAG00000013755	ITGB5	integrin subunit beta 5	7.91628
chr1	69239929	69240889	961	*	bdgdiff/H3K27ac_cond1_501	14.518	Intron (NM_174679/282564, intron 8 of 14)	1	69196890	69312117	115228	2	282564	NM_174679	71228	ENSBTAG00000013755	ITGB5	integrin subunit beta 5	14.518
chr1	69283995	69286135	2141	*	bdgdiff/H3K27ac_cond1_502	18.9773	Intron (NM_174679/282564, intron 3 of 14)	1	69196890	69312117	115228	2	282564	NM_174679	25982	ENSBTAG00000013755	ITGB5	integrin subunit beta 5	18.9773
chr1	69305032	69305395	364	*	bdgdiff/H3K27ac_cond1_503	7.10007	Intron (NM_174679/282564, intron 1 of 14)	1	69196890	69312117	115228	2	282564	NM_174679	6722	ENSBTAG00000013755	ITGB5	integrin subunit beta 5	7.10007
chr1	69311306	69311556	251	*	bdgdiff/H3K27ac_cond1_504	5.20615	Promoter (<=1kb)	1	69196890	69312117	115228	2	282564	NM_174679	561	ENSBTAG00000013755	ITGB5	integrin subunit beta 5	5.20615
chr1	69312452	69312920	469	*	bdgdiff/H3K27ac_cond1_505	12.746	Promoter (<=1kb)	1	69196890	69312117	115228	2	282564	NM_174679	-335	ENSBTAG00000013755	ITGB5	integrin subunit beta 5	12.746
chr1	69575206	69575957	752	*	bdgdiff/H3K27ac_cond1_506	9.41265	Distal Intergenic	1	69681021	69776203	95183	2	613265	NM_001033121	200246	ENSBTAG00000050482	ZNF148	zinc finger protein 148	9.41265
chr1	69582660	69583162	503	*	bdgdiff/H3K27ac_cond1_507	6.69748	Distal Intergenic	1	69681021	69776203	95183	2	613265	NM_001033121	193041	ENSBTAG00000050482	ZNF148	zinc finger protein 148	6.69748
chr1	69826671	69827203	533	*	bdgdiff/H3K27ac_cond1_508	6.39171	Distal Intergenic	1	69681021	69776203	95183	2	613265	NM_001033121	-50468	ENSBTAG00000050482	ZNF148	zinc finger protein 148	6.39171
chr1	69827450	69828218	769	*	bdgdiff/H3K27ac_cond1_509	9.01622	Distal Intergenic	1	69681021	69776203	95183	2	613265	NM_001033121	-51247	ENSBTAG00000050482	ZNF148	zinc finger protein 148	9.01622
chr1	69945662	69947059	1398	*	bdgdiff/H3K27ac_cond1_510	27.5927	Promoter (<=1kb)	1	69893690	69946602	52913	2	519597	NM_001080281	0	ENSBTAG00000011383	SNX4	sorting nexin 4	27.5927
chr1	70004707	70005198	492	*	bdgdiff/H3K27ac_cond1_511	7.58819	Intron (NM_001193008/538576, intron 6 of 12)	1	69962335	70052897	90563	2	538576	NM_001193008	47699	ENSBTAG00000006471	OSBPL11	oxysterol binding protein like 11	7.58819
chr1	70052657	70053682	1026	*	bdgdiff/H3K27ac_cond1_512	18.8469	Promoter (<=1kb)	1	69962335	70052897	90563	2	538576	NM_001193008	0	ENSBTAG00000006471	OSBPL11	oxysterol binding protein like 11	18.8469
chr1	70170060	70170846	787	*	bdgdiff/H3K27ac_cond1_513	5.86227	Distal Intergenic	1	70176686	70180132	3447	2	506768	NM_001025321	9286	ENSBTAG00000014208	RPL35A	ribosomal protein L35a	5.86227
chr1	70171042	70172612	1571	*	bdgdiff/H3K27ac_cond1_514	16.1823	Distal Intergenic	1	70176686	70180132	3447	2	506768	NM_001025321	7520	ENSBTAG00000014208	RPL35A	ribosomal protein L35a	16.1823
chr1	70179512	70180904	1393	*	bdgdiff/H3K27ac_cond1_515	7.82092	Promoter (<=1kb)	1	70176686	70180132	3447	2	506768	NM_001025321	0	ENSBTAG00000014208	RPL35A	ribosomal protein L35a	7.82092
chr1	70333955	70335910	1956	*	bdgdiff/H3K27ac_cond1_516	26.1284	Distal Intergenic	1	70342777	70372467	29691	2	407149	NM_001001137	36557	ENSBTAG00000014874	FYTTD1	forty-two-three domain containing 1	26.1284
chr1	70371920	70373299	1380	*	bdgdiff/H3K27ac_cond1_517	12.5236	Promoter (<=1kb)	1	70342777	70372467	29691	2	407149	NM_001001137	0	ENSBTAG00000014874	FYTTD1	forty-two-three domain containing 1	12.5236
chr1	70384094	70384374	281	*	bdgdiff/H3K27ac_cond1_518	7.06365	Promoter (<=1kb)	1	70384588	70433147	48560	1	508354	NM_001101897	-214	ENSBTAG00000001890	RUBCN	rubicon autophagy regulator	7.06365
chr1	70384543	70384992	450	*	bdgdiff/H3K27ac_cond1_519	5.82774	Promoter (<=1kb)	1	70384588	70433147	48560	1	508354	NM_001101897	0	ENSBTAG00000001890	RUBCN	rubicon autophagy regulator	5.82774
chr1	70401788	70403349	1562	*	bdgdiff/H3K27ac_cond1_520	22.2991	Intron (NM_001101897/508354, intron 2 of 19)	1	70384588	70433147	48560	1	508354	NM_001101897	17200	ENSBTAG00000001890	RUBCN	rubicon autophagy regulator	22.2991
chr1	70444286	70444595	310	*	bdgdiff/H3K27ac_cond1_521	9.72069	Distal Intergenic	1	70384588	70433147	48560	1	508354	NM_001101897	59698	ENSBTAG00000001890	RUBCN	rubicon autophagy regulator	9.72069
chr1	70609874	70610953	1080	*	bdgdiff/H3K27ac_cond1_522	15.6159	Intron (NM_173885/280710, intron 9 of 14)	1	70600188	70622951	22764	2	280710	NM_173885	11998	ENSBTAG00000021364	TNK2	tyrosine kinase non receptor 2	15.6159
chr1	70616922	70617230	309	*	bdgdiff/H3K27ac_cond1_523	4.14411	Intron (NM_173885/280710, intron 3 of 14)	1	70600188	70622951	22764	2	280710	NM_173885	5721	ENSBTAG00000021364	TNK2	tyrosine kinase non receptor 2	4.14411
chr1	70623128	70623393	266	*	bdgdiff/H3K27ac_cond1_524	6.5417	Promoter (<=1kb)	1	70600188	70622951	22764	2	280710	NM_173885	-177	ENSBTAG00000021364	TNK2	tyrosine kinase non receptor 2	6.5417
chr1	70624645	70625379	735	*	bdgdiff/H3K27ac_cond1_525	6.07009	Promoter (1-2kb)	1	70600188	70622951	22764	2	280710	NM_173885	-1694	ENSBTAG00000021364	TNK2	tyrosine kinase non receptor 2	6.07009
chr1	70625636	70628244	2609	*	bdgdiff/H3K27ac_cond1_526	26.8114	Promoter (2-3kb)	1	70600188	70622951	22764	2	280710	NM_173885	-2685	ENSBTAG00000021364	TNK2	tyrosine kinase non receptor 2	26.8114
chr1	70638554	70640672	2119	*	bdgdiff/H3K27ac_cond1_527	11.115	Distal Intergenic	1	70600188	70622951	22764	2	280710	NM_173885	-15603	ENSBTAG00000021364	TNK2	tyrosine kinase non receptor 2	11.115
chr1	70640774	70641121	348	*	bdgdiff/H3K27ac_cond1_528	5.76069	Distal Intergenic	1	70600188	70622951	22764	2	280710	NM_173885	-17823	ENSBTAG00000021364	TNK2	tyrosine kinase non receptor 2	5.76069
chr1	70677537	70677806	270	*	bdgdiff/H3K27ac_cond1_529	12.2815	Promoter (2-3kb)	1	70652654	70679923	27270	2	504698	NM_001206577	2117	ENSBTAG00000032719	TFRC	transferrin receptor	12.2815
chr1	70678683	70681301	2619	*	bdgdiff/H3K27ac_cond1_530	24.0029	Promoter (<=1kb)	1	70652654	70679923	27270	2	504698	NM_001206577	0	ENSBTAG00000032719	TFRC	transferrin receptor	24.0029
chr1	70781584	70781880	297	*	bdgdiff/H3K27ac_cond1_531	4.73601	Distal Intergenic	1	70789424	70802153	12730	2	514466	NM_001075671	20273	ENSBTAG00000021515	ZDHHC19	zinc finger DHHC-type palmitoyltransferase 19	4.73601
chr1	70782584	70782954	371	*	bdgdiff/H3K27ac_cond1_532	5.9374	Distal Intergenic	1	70789424	70802153	12730	2	514466	NM_001075671	19199	ENSBTAG00000021515	ZDHHC19	zinc finger DHHC-type palmitoyltransferase 19	5.9374
chr1	70783227	70783821	595	*	bdgdiff/H3K27ac_cond1_533	6.82541	Distal Intergenic	1	70789424	70802153	12730	2	514466	NM_001075671	18332	ENSBTAG00000021515	ZDHHC19	zinc finger DHHC-type palmitoyltransferase 19	6.82541
chr1	70787347	70787582	236	*	bdgdiff/H3K27ac_cond1_534	4.78811	Distal Intergenic	1	70789424	70802153	12730	2	514466	NM_001075671	14571	ENSBTAG00000021515	ZDHHC19	zinc finger DHHC-type palmitoyltransferase 19	4.78811
chr1	70789023	70789335	313	*	bdgdiff/H3K27ac_cond1_535	5.02863	Distal Intergenic	1	70789424	70802153	12730	2	514466	NM_001075671	12818	ENSBTAG00000021515	ZDHHC19	zinc finger DHHC-type palmitoyltransferase 19	5.02863
chr1	70791080	70791443	364	*	bdgdiff/H3K27ac_cond1_536	8.00259	Intron (NM_001075671/514466, intron 5 of 7)	1	70789424	70802153	12730	2	514466	NM_001075671	10710	ENSBTAG00000021515	ZDHHC19	zinc finger DHHC-type palmitoyltransferase 19	8.00259
chr1	70799093	70799451	359	*	bdgdiff/H3K27ac_cond1_537	6.64246	Promoter (2-3kb)	1	70789424	70802153	12730	2	514466	NM_001075671	2702	ENSBTAG00000021515	ZDHHC19	zinc finger DHHC-type palmitoyltransferase 19	6.64246
chr1	70876714	70878196	1483	*	bdgdiff/H3K27ac_cond1_538	18.4629	Promoter (<=1kb)	1	70824603	70877084	52482	2	100125779	NM_001105052	0	ENSBTAG00000016979	PCYT1A	phosphate cytidylyltransferase 1A, choline	18.4629
chr1	70909008	70909749	742	*	bdgdiff/H3K27ac_cond1_539	26.6883	Promoter (<=1kb)	1	70881956	70909460	27505	2	504554	NM_001166555	0	ENSBTAG00000032684	DYNLT2B	dynein light chain Tctex-type 2B	26.6883
chr1	70920239	70920629	391	*	bdgdiff/H3K27ac_cond1_540	7.40884	Distal Intergenic	1	70881956	70909460	27505	2	504554	NM_001166555	-10779	ENSBTAG00000032684	DYNLT2B	dynein light chain Tctex-type 2B	7.40884
chr1	70921151	70921439	289	*	bdgdiff/H3K27ac_cond1_541	4.80226	Distal Intergenic	1	70881956	70909460	27505	2	504554	NM_001166555	-11691	ENSBTAG00000032684	DYNLT2B	dynein light chain Tctex-type 2B	4.80226
chr1	70986310	70987476	1167	*	bdgdiff/H3K27ac_cond1_542	15.4899	Promoter (<=1kb)	1	70935047	70987415	52369	2	539940	NM_001206764	0	ENSBTAG00000007577	UBXN7	UBX domain protein 7	15.4899
chr1	71042705	71043037	333	*	bdgdiff/H3K27ac_cond1_543	5.60401	Promoter (<=1kb)	1	71020351	71044035	23685	2	613812	NM_001076289	998	ENSBTAG00000013317	RNF168	ring finger protein 168	5.60401
chr1	71043216	71044605	1390	*	bdgdiff/H3K27ac_cond1_544	28.1814	Promoter (<=1kb)	1	71020351	71044035	23685	2	613812	NM_001076289	0	ENSBTAG00000013317	RNF168	ring finger protein 168	28.1814
chr1	71099664	71101081	1418	*	bdgdiff/H3K27ac_cond1_545	21.2835	Promoter (<=1kb)	1	71087877	71100728	12852	2	518441	NM_001075772	0	ENSBTAG00000014660	WDR53	WD repeat domain 53	21.2835
chr1	71101202	71101514	313	*	bdgdiff/H3K27ac_cond1_546	10.5039	Promoter (<=1kb)	1	71101093	71111967	10875	1	533064	NM_001206758	109	ENSBTAG00000006388	FBXO45	F-box protein 45	10.5039
chr1	71101664	71101913	250	*	bdgdiff/H3K27ac_cond1_547	13.5611	Promoter (<=1kb)	1	71101093	71111967	10875	1	533064	NM_001206758	571	ENSBTAG00000006388	FBXO45	F-box protein 45	13.5611
chr1	71228416	71229733	1318	*	bdgdiff/H3K27ac_cond1_548	10.3888	Promoter (<=1kb)	1	71223030	71228675	5646	2	613916	NM_001099129	0	ENSBTAG00000013192	CEP19	centrosomal protein 19	10.3888
chr1	71257346	71258972	1627	*	bdgdiff/H3K27ac_cond1_549	33.3793	Promoter (<=1kb)	1	71257814	71346317	88504	1	513673	NM_001206727	0	ENSBTAG00000047856	PAK2	p21 (RAC1) activated kinase 2	33.3793
chr1	71289620	71289954	335	*	bdgdiff/H3K27ac_cond1_550	4.51857	Intron (NM_001206727/513673, intron 1 of 14)	1	71257814	71346317	88504	1	513673	NM_001206727	31806	ENSBTAG00000047856	PAK2	p21 (RAC1) activated kinase 2	4.51857
chr1	71312829	71313094	266	*	bdgdiff/H3K27ac_cond1_551	21.4138	Intron (NM_001206727/513673, intron 2 of 14)	1	71257814	71346317	88504	1	513673	NM_001206727	55015	ENSBTAG00000047856	PAK2	p21 (RAC1) activated kinase 2	21.4138
chr1	71313423	71313660	238	*	bdgdiff/H3K27ac_cond1_552	7.55158	Intron (NM_001206727/513673, intron 2 of 14)	1	71257814	71346317	88504	1	513673	NM_001206727	55609	ENSBTAG00000047856	PAK2	p21 (RAC1) activated kinase 2	7.55158
chr1	71355095	71356671	1577	*	bdgdiff/H3K27ac_cond1_553	37.9122	Distal Intergenic	1	71404766	71410588	5823	2	510872	NM_001034396	53917	ENSBTAG00000008873	NCBP2	nuclear cap binding protein subunit 2	37.9122
chr1	71356851	71357115	265	*	bdgdiff/H3K27ac_cond1_554	5.11713	Distal Intergenic	1	71404766	71410588	5823	2	510872	NM_001034396	53473	ENSBTAG00000008873	NCBP2	nuclear cap binding protein subunit 2	5.11713
chr1	71410180	71411603	1424	*	bdgdiff/H3K27ac_cond1_555	20.0363	Promoter (<=1kb)	1	71404766	71410588	5823	2	510872	NM_001034396	0	ENSBTAG00000008873	NCBP2	nuclear cap binding protein subunit 2	20.0363
chr1	71411765	71412391	627	*	bdgdiff/H3K27ac_cond1_556	7.55168	Promoter (1-2kb)	1	71404766	71410588	5823	2	510872	NM_001034396	-1177	ENSBTAG00000008873	NCBP2	nuclear cap binding protein subunit 2	7.55168
chr1	71428545	71428873	329	*	bdgdiff/H3K27ac_cond1_557	9.10063	Distal Intergenic	1	71404766	71410588	5823	2	510872	NM_001034396	-17957	ENSBTAG00000008873	NCBP2	nuclear cap binding protein subunit 2	9.10063
chr1	71440075	71440657	583	*	bdgdiff/H3K27ac_cond1_558	4.531	Distal Intergenic	1	71404766	71410588	5823	2	510872	NM_001034396	-29487	ENSBTAG00000008873	NCBP2	nuclear cap binding protein subunit 2	4.531
chr1	71781217	71782335	1119	*	bdgdiff/H3K27ac_cond1_559	10.6858	Distal Intergenic	1	71964666	72000537	35872	2	534090	NM_001034600	218202	ENSBTAG00000000448	BDH1	3-hydroxybutyrate dehydrogenase 1	10.6858
chr1	71844380	71846417	2038	*	bdgdiff/H3K27ac_cond1_560	21.2286	Distal Intergenic	1	71964666	72000537	35872	2	534090	NM_001034600	154120	ENSBTAG00000000448	BDH1	3-hydroxybutyrate dehydrogenase 1	21.2286
chr1	71849809	71852362	2554	*	bdgdiff/H3K27ac_cond1_561	29.2855	Distal Intergenic	1	71964666	72000537	35872	2	534090	NM_001034600	148175	ENSBTAG00000000448	BDH1	3-hydroxybutyrate dehydrogenase 1	29.2855
chr1	71867101	71867353	253	*	bdgdiff/H3K27ac_cond1_562	5.07219	Distal Intergenic	1	71964666	72000537	35872	2	534090	NM_001034600	133184	ENSBTAG00000000448	BDH1	3-hydroxybutyrate dehydrogenase 1	5.07219
chr1	71912969	71913702	734	*	bdgdiff/H3K27ac_cond1_563	7.59343	Distal Intergenic	1	71964666	72000537	35872	2	534090	NM_001034600	86835	ENSBTAG00000000448	BDH1	3-hydroxybutyrate dehydrogenase 1	7.59343
chr1	71921909	71922982	1074	*	bdgdiff/H3K27ac_cond1_564	9.81739	Distal Intergenic	1	71964666	72000537	35872	2	534090	NM_001034600	77555	ENSBTAG00000000448	BDH1	3-hydroxybutyrate dehydrogenase 1	9.81739
chr1	71932681	71933114	434	*	bdgdiff/H3K27ac_cond1_565	4.2882	Distal Intergenic	1	71964666	72000537	35872	2	534090	NM_001034600	67423	ENSBTAG00000000448	BDH1	3-hydroxybutyrate dehydrogenase 1	4.2882
chr1	71945265	71945858	594	*	bdgdiff/H3K27ac_cond1_566	6.29614	Distal Intergenic	1	71964666	72000537	35872	2	534090	NM_001034600	54679	ENSBTAG00000000448	BDH1	3-hydroxybutyrate dehydrogenase 1	6.29614
chr1	71946301	71946664	364	*	bdgdiff/H3K27ac_cond1_567	10.0256	Distal Intergenic	1	71964666	72000537	35872	2	534090	NM_001034600	53873	ENSBTAG00000000448	BDH1	3-hydroxybutyrate dehydrogenase 1	10.0256
chr1	71956148	71956446	299	*	bdgdiff/H3K27ac_cond1_568	7.5544	Distal Intergenic	1	71964666	72000537	35872	2	534090	NM_001034600	44091	ENSBTAG00000000448	BDH1	3-hydroxybutyrate dehydrogenase 1	7.5544
chr1	71998882	72000129	1248	*	bdgdiff/H3K27ac_cond1_569	21.077	Promoter (<=1kb)	1	71964666	72000537	35872	2	534090	NM_001034600	408	ENSBTAG00000000448	BDH1	3-hydroxybutyrate dehydrogenase 1	21.077
chr1	72099828	72101138	1311	*	bdgdiff/H3K27ac_cond1_570	40.2845	Promoter (<=1kb)	1	72100127	72117996	17870	1	532726	NM_001035392	0	ENSBTAG00000006724	PPP1R2	protein phosphatase 1 regulatory inhibitor subunit 2	40.2845
chr1	72148903	72151353	2451	*	bdgdiff/H3K27ac_cond1_571	34.6255	Promoter (<=1kb)	1	72150277	72264229	113953	1	506187	NM_001105337	0	ENSBTAG00000003378	ACAP2	ArfGAP with coiled-coil, ankyrin repeat and PH domains 2	34.6255
chr1	72326275	72327433	1159	*	bdgdiff/H3K27ac_cond1_572	18.6114	Promoter (<=1kb)	1	72326778	72499172	172395	1	533703	NM_001075999	0	ENSBTAG00000014564	XXYLT1	xyloside xylosyltransferase 1	18.6114
chr1	72335540	72336002	463	*	bdgdiff/H3K27ac_cond1_573	5.0314	Intron (NM_001075999/533703, intron 1 of 3)	1	72326778	72499172	172395	1	533703	NM_001075999	8762	ENSBTAG00000014564	XXYLT1	xyloside xylosyltransferase 1	5.0314
chr1	72357522	72358832	1311	*	bdgdiff/H3K27ac_cond1_574	7.29224	Intron (NM_001075999/533703, intron 2 of 3)	1	72326778	72499172	172395	1	533703	NM_001075999	30744	ENSBTAG00000014564	XXYLT1	xyloside xylosyltransferase 1	7.29224
chr1	72372306	72372764	459	*	bdgdiff/H3K27ac_cond1_575	7.50506	Intron (NM_001075999/533703, intron 2 of 3)	1	72326778	72499172	172395	1	533703	NM_001075999	45528	ENSBTAG00000014564	XXYLT1	xyloside xylosyltransferase 1	7.50506
chr1	72764676	72766826	2151	*	bdgdiff/H3K27ac_cond1_576	20.0588	Distal Intergenic	1	72877436	72900012	22577	1	505082	NM_001045910	-110610	ENSBTAG00000008461	LSG1	large 60S subunit nuclear export GTPase 1	20.0588
chr1	72767150	72767433	284	*	bdgdiff/H3K27ac_cond1_577	7.42181	Distal Intergenic	1	72877436	72900012	22577	1	505082	NM_001045910	-110003	ENSBTAG00000008461	LSG1	large 60S subunit nuclear export GTPase 1	7.42181
chr1	72770290	72770876	587	*	bdgdiff/H3K27ac_cond1_578	5.51632	Distal Intergenic	1	72877436	72900012	22577	1	505082	NM_001045910	-106560	ENSBTAG00000008461	LSG1	large 60S subunit nuclear export GTPase 1	5.51632
chr1	72771006	72772244	1239	*	bdgdiff/H3K27ac_cond1_579	11.6456	Distal Intergenic	1	72877436	72900012	22577	1	505082	NM_001045910	-105192	ENSBTAG00000008461	LSG1	large 60S subunit nuclear export GTPase 1	11.6456
chr1	72798245	72798789	545	*	bdgdiff/H3K27ac_cond1_580	4.00345	Distal Intergenic	1	72877436	72900012	22577	1	505082	NM_001045910	-78647	ENSBTAG00000008461	LSG1	large 60S subunit nuclear export GTPase 1	4.00345
chr1	72799122	72799418	297	*	bdgdiff/H3K27ac_cond1_581	6.74205	Distal Intergenic	1	72877436	72900012	22577	1	505082	NM_001045910	-78018	ENSBTAG00000008461	LSG1	large 60S subunit nuclear export GTPase 1	6.74205
chr1	72814607	72814855	249	*	bdgdiff/H3K27ac_cond1_582	7.90546	Distal Intergenic	1	72877436	72900012	22577	1	505082	NM_001045910	-62581	ENSBTAG00000008461	LSG1	large 60S subunit nuclear export GTPase 1	7.90546
chr1	72835138	72835402	265	*	bdgdiff/H3K27ac_cond1_583	7.47529	Distal Intergenic	1	72877436	72900012	22577	1	505082	NM_001045910	-42034	ENSBTAG00000008461	LSG1	large 60S subunit nuclear export GTPase 1	7.47529
chr1	72862688	72863831	1144	*	bdgdiff/H3K27ac_cond1_584	10.9502	Distal Intergenic	1	72877436	72900012	22577	1	505082	NM_001045910	-13605	ENSBTAG00000008461	LSG1	large 60S subunit nuclear export GTPase 1	10.9502
chr1	72876349	72878226	1878	*	bdgdiff/H3K27ac_cond1_585	21.9003	Promoter (<=1kb)	1	72877436	72900012	22577	1	505082	NM_001045910	0	ENSBTAG00000008461	LSG1	large 60S subunit nuclear export GTPase 1	21.9003
chr1	72878363	72878731	369	*	bdgdiff/H3K27ac_cond1_586	5.60445	Promoter (<=1kb)	1	72877436	72900012	22577	1	505082	NM_001045910	927	ENSBTAG00000008461	LSG1	large 60S subunit nuclear export GTPase 1	5.60445
chr1	72879002	72879241	240	*	bdgdiff/H3K27ac_cond1_587	3.95023	Promoter (1-2kb)	1	72877436	72900012	22577	1	505082	NM_001045910	1566	ENSBTAG00000008461	LSG1	large 60S subunit nuclear export GTPase 1	3.95023
chr1	72904031	72904769	739	*	bdgdiff/H3K27ac_cond1_588	7.18854	Distal Intergenic	1	72908919	72952030	43112	1	614057	NM_001099131	-4150	ENSBTAG00000002394	TMEM44	transmembrane protein 44	7.18854
chr1	72908227	72909468	1242	*	bdgdiff/H3K27ac_cond1_589	17.2113	Promoter (<=1kb)	1	72908919	72952030	43112	1	614057	NM_001099131	0	ENSBTAG00000002394	TMEM44	transmembrane protein 44	17.2113
chr1	72935655	72935937	283	*	bdgdiff/H3K27ac_cond1_590	4.69855	Exon (NM_001099131/614057, exon 9 of 11)	1	72959121	72959194	74	2	100313116	NR_036330	23257	ENSBTAG00000045117	MIR2287	microRNA mir-2287	4.69855
chr1	72936219	72936646	428	*	bdgdiff/H3K27ac_cond1_591	9.3075	Intron (NM_001099131/614057, intron 9 of 10)	1	72959121	72959194	74	2	100313116	NR_036330	22548	ENSBTAG00000045117	MIR2287	microRNA mir-2287	9.3075
chr1	72954536	72955322	787	*	bdgdiff/H3K27ac_cond1_592	6.67378	Distal Intergenic	1	72959121	72959194	74	2	100313116	NR_036330	3872	ENSBTAG00000045117	MIR2287	microRNA mir-2287	6.67378
chr1	72963109	72963672	564	*	bdgdiff/H3K27ac_cond1_593	4.6777	Distal Intergenic	1	72959121	72959194	74	2	100313116	NR_036330	-3915	ENSBTAG00000045117	MIR2287	microRNA mir-2287	4.6777
chr1	72975842	72976216	375	*	bdgdiff/H3K27ac_cond1_594	4.84036	Distal Intergenic	1	72959121	72959194	74	2	100313116	NR_036330	-16648	ENSBTAG00000045117	MIR2287	microRNA mir-2287	4.84036
chr1	73022865	73023704	840	*	bdgdiff/H3K27ac_cond1_595	11.5949	Distal Intergenic	1	73069867	73124597	54731	1	523889	NM_001192585	-46163	ENSBTAG00000013204	ATP13A3	ATPase 13A3	11.5949
chr1	73037648	73038099	452	*	bdgdiff/H3K27ac_cond1_596	5.45884	Distal Intergenic	1	73069867	73124597	54731	1	523889	NM_001192585	-31768	ENSBTAG00000013204	ATP13A3	ATPase 13A3	5.45884
chr1	73047704	73048416	713	*	bdgdiff/H3K27ac_cond1_597	12.8698	Distal Intergenic	1	73069867	73124597	54731	1	523889	NM_001192585	-21451	ENSBTAG00000013204	ATP13A3	ATPase 13A3	12.8698
chr1	73048629	73049734	1106	*	bdgdiff/H3K27ac_cond1_598	15.5307	Distal Intergenic	1	73069867	73124597	54731	1	523889	NM_001192585	-20133	ENSBTAG00000013204	ATP13A3	ATPase 13A3	15.5307
chr1	73055179	73057483	2305	*	bdgdiff/H3K27ac_cond1_599	13.671	Distal Intergenic	1	73069867	73124597	54731	1	523889	NM_001192585	-12384	ENSBTAG00000013204	ATP13A3	ATPase 13A3	13.671
chr1	73069863	73071158	1296	*	bdgdiff/H3K27ac_cond1_600	31.4433	Promoter (<=1kb)	1	73069867	73124597	54731	1	523889	NM_001192585	0	ENSBTAG00000013204	ATP13A3	ATPase 13A3	31.4433
chr1	73201899	73203521	1623	*	bdgdiff/H3K27ac_cond1_601	23.1268	Distal Intergenic	1	73178781	73188077	9297	1	614562	NM_001101232	23118	ENSBTAG00000032656	CPN2	carboxypeptidase N subunit 2	23.1268
chr1	73206243	73206516	274	*	bdgdiff/H3K27ac_cond1_602	4.22331	Distal Intergenic	1	73178781	73188077	9297	1	614562	NM_001101232	27462	ENSBTAG00000032656	CPN2	carboxypeptidase N subunit 2	4.22331
chr1	73225981	73226233	253	*	bdgdiff/H3K27ac_cond1_603	3.97054	Distal Intergenic	1	73178781	73188077	9297	1	614562	NM_001101232	47200	ENSBTAG00000032656	CPN2	carboxypeptidase N subunit 2	3.97054
chr1	73226585	73227641	1057	*	bdgdiff/H3K27ac_cond1_604	12.4958	Distal Intergenic	1	73178781	73188077	9297	1	614562	NM_001101232	47804	ENSBTAG00000032656	CPN2	carboxypeptidase N subunit 2	12.4958
chr1	73251001	73251260	260	*	bdgdiff/H3K27ac_cond1_605	5.03974	Distal Intergenic	1	73178781	73188077	9297	1	614562	NM_001101232	72220	ENSBTAG00000032656	CPN2	carboxypeptidase N subunit 2	5.03974
chr1	73359023	73359649	627	*	bdgdiff/H3K27ac_cond1_606	13.6595	Distal Intergenic	1	73362774	73365254	2481	2	539547	NM_001034678	5605	ENSBTAG00000000569	HES1	hes family bHLH transcription factor 1	13.6595
chr1	73360065	73361052	988	*	bdgdiff/H3K27ac_cond1_607	36.9284	Distal Intergenic	1	73362774	73365254	2481	2	539547	NM_001034678	4202	ENSBTAG00000000569	HES1	hes family bHLH transcription factor 1	36.9284
chr1	73361183	73367122	5940	*	bdgdiff/H3K27ac_cond1_608	27.81	Promoter (<=1kb)	1	73362774	73365254	2481	2	539547	NM_001034678	0	ENSBTAG00000000569	HES1	hes family bHLH transcription factor 1	27.81
chr1	73367377	73367943	567	*	bdgdiff/H3K27ac_cond1_609	19.8982	Promoter (2-3kb)	1	73362774	73365254	2481	2	539547	NM_001034678	-2123	ENSBTAG00000000569	HES1	hes family bHLH transcription factor 1	19.8982
chr1	73376585	73376878	294	*	bdgdiff/H3K27ac_cond1_610	12.8312	Distal Intergenic	1	73362774	73365254	2481	2	539547	NM_001034678	-11331	ENSBTAG00000000569	HES1	hes family bHLH transcription factor 1	12.8312
chr1	73385870	73387259	1390	*	bdgdiff/H3K27ac_cond1_611	16.7644	Distal Intergenic	1	73362774	73365254	2481	2	539547	NM_001034678	-20616	ENSBTAG00000000569	HES1	hes family bHLH transcription factor 1	16.7644
chr1	73410191	73410483	293	*	bdgdiff/H3K27ac_cond1_612	8.58215	Distal Intergenic	1	73362774	73365254	2481	2	539547	NM_001034678	-44937	ENSBTAG00000000569	HES1	hes family bHLH transcription factor 1	8.58215
chr1	73428932	73431064	2133	*	bdgdiff/H3K27ac_cond1_613	43.4316	Distal Intergenic	1	73362774	73365254	2481	2	539547	NM_001034678	-63678	ENSBTAG00000000569	HES1	hes family bHLH transcription factor 1	43.4316
chr1	73431630	73431882	253	*	bdgdiff/H3K27ac_cond1_614	5.35156	Distal Intergenic	1	73362774	73365254	2481	2	539547	NM_001034678	-66376	ENSBTAG00000000569	HES1	hes family bHLH transcription factor 1	5.35156
chr1	73439808	73443805	3998	*	bdgdiff/H3K27ac_cond1_615	21.8354	Distal Intergenic	1	73362774	73365254	2481	2	539547	NM_001034678	-74554	ENSBTAG00000000569	HES1	hes family bHLH transcription factor 1	21.8354
chr1	73458692	73462111	3420	*	bdgdiff/H3K27ac_cond1_616	13.0072	Distal Intergenic	1	73362774	73365254	2481	2	539547	NM_001034678	-93438	ENSBTAG00000000569	HES1	hes family bHLH transcription factor 1	13.0072
chr1	73465379	73466564	1186	*	bdgdiff/H3K27ac_cond1_617	5.52154	Distal Intergenic	1	73362774	73365254	2481	2	539547	NM_001034678	-100125	ENSBTAG00000000569	HES1	hes family bHLH transcription factor 1	5.52154
chr1	73466988	73469209	2222	*	bdgdiff/H3K27ac_cond1_618	9.58307	Distal Intergenic	1	73362774	73365254	2481	2	539547	NM_001034678	-101734	ENSBTAG00000000569	HES1	hes family bHLH transcription factor 1	9.58307
chr1	73475917	73477552	1636	*	bdgdiff/H3K27ac_cond1_619	14.1291	Distal Intergenic	1	73362774	73365254	2481	2	539547	NM_001034678	-110663	ENSBTAG00000000569	HES1	hes family bHLH transcription factor 1	14.1291
chr1	73478661	73480564	1904	*	bdgdiff/H3K27ac_cond1_620	26.7358	Distal Intergenic	1	73362774	73365254	2481	2	539547	NM_001034678	-113407	ENSBTAG00000000569	HES1	hes family bHLH transcription factor 1	26.7358
chr1	73480774	73481081	308	*	bdgdiff/H3K27ac_cond1_621	7.21694	Distal Intergenic	1	73362774	73365254	2481	2	539547	NM_001034678	-115520	ENSBTAG00000000569	HES1	hes family bHLH transcription factor 1	7.21694
chr1	73492608	73494787	2180	*	bdgdiff/H3K27ac_cond1_622	27.9833	Distal Intergenic	1	73362774	73365254	2481	2	539547	NM_001034678	-127354	ENSBTAG00000000569	HES1	hes family bHLH transcription factor 1	27.9833
chr1	73514952	73515406	455	*	bdgdiff/H3K27ac_cond1_623	7.23767	Distal Intergenic	1	73362774	73365254	2481	2	539547	NM_001034678	-149698	ENSBTAG00000000569	HES1	hes family bHLH transcription factor 1	7.23767
chr1	73555262	73555892	631	*	bdgdiff/H3K27ac_cond1_624	4.87964	Distal Intergenic	1	73362774	73365254	2481	2	539547	NM_001034678	-190008	ENSBTAG00000000569	HES1	hes family bHLH transcription factor 1	4.87964
chr1	73625356	73625668	313	*	bdgdiff/H3K27ac_cond1_625	5.54382	Distal Intergenic	1	73771857	73856364	84508	2	524142	NM_001192961	230696	ENSBTAG00000019514	OPA1	OPA1 mitochondrial dynamin like GTPase	5.54382
chr1	73625872	73627550	1679	*	bdgdiff/H3K27ac_cond1_626	24.1386	Distal Intergenic	1	73771857	73856364	84508	2	524142	NM_001192961	228814	ENSBTAG00000019514	OPA1	OPA1 mitochondrial dynamin like GTPase	24.1386
chr1	73642323	73642952	630	*	bdgdiff/H3K27ac_cond1_627	7.02147	Distal Intergenic	1	73771857	73856364	84508	2	524142	NM_001192961	213412	ENSBTAG00000019514	OPA1	OPA1 mitochondrial dynamin like GTPase	7.02147
chr1	73662553	73663979	1427	*	bdgdiff/H3K27ac_cond1_628	11.2592	Distal Intergenic	1	73771857	73856364	84508	2	524142	NM_001192961	192385	ENSBTAG00000019514	OPA1	OPA1 mitochondrial dynamin like GTPase	11.2592
chr1	73701545	73703295	1751	*	bdgdiff/H3K27ac_cond1_629	15.9945	Distal Intergenic	1	73771857	73856364	84508	2	524142	NM_001192961	153069	ENSBTAG00000019514	OPA1	OPA1 mitochondrial dynamin like GTPase	15.9945
chr1	73707768	73709256	1489	*	bdgdiff/H3K27ac_cond1_630	14.6239	Distal Intergenic	1	73771857	73856364	84508	2	524142	NM_001192961	147108	ENSBTAG00000019514	OPA1	OPA1 mitochondrial dynamin like GTPase	14.6239
chr1	73753474	73755116	1643	*	bdgdiff/H3K27ac_cond1_631	17.0432	Distal Intergenic	1	73771857	73856364	84508	2	524142	NM_001192961	101248	ENSBTAG00000019514	OPA1	OPA1 mitochondrial dynamin like GTPase	17.0432
chr1	73855474	73856403	930	*	bdgdiff/H3K27ac_cond1_632	8.82072	Promoter (<=1kb)	1	73771857	73856364	84508	2	524142	NM_001192961	0	ENSBTAG00000019514	OPA1	OPA1 mitochondrial dynamin like GTPase	8.82072
chr1	74488341	74488930	590	*	bdgdiff/H3K27ac_cond1_633	14.1544	Promoter (<=1kb)	1	74489024	74609955	120932	1	519376	NM_001205856	-94	ENSBTAG00000005430	MB21D2	Mab-21 domain containing 2	14.1544
chr1	74489101	74490683	1583	*	bdgdiff/H3K27ac_cond1_634	16.4311	Promoter (<=1kb)	1	74489024	74609955	120932	1	519376	NM_001205856	77	ENSBTAG00000005430	MB21D2	Mab-21 domain containing 2	16.4311
chr1	74497353	74497584	232	*	bdgdiff/H3K27ac_cond1_635	6.51353	Intron (NM_001205856/519376, intron 1 of 1)	1	74489024	74609955	120932	1	519376	NM_001205856	8329	ENSBTAG00000005430	MB21D2	Mab-21 domain containing 2	6.51353
chr1	74497783	74499150	1368	*	bdgdiff/H3K27ac_cond1_636	11.4423	Intron (NM_001205856/519376, intron 1 of 1)	1	74489024	74609955	120932	1	519376	NM_001205856	8759	ENSBTAG00000005430	MB21D2	Mab-21 domain containing 2	11.4423
chr1	74502913	74504411	1499	*	bdgdiff/H3K27ac_cond1_637	15.4858	Intron (NM_001205856/519376, intron 1 of 1)	1	74489024	74609955	120932	1	519376	NM_001205856	13889	ENSBTAG00000005430	MB21D2	Mab-21 domain containing 2	15.4858
chr1	74514673	74515780	1108	*	bdgdiff/H3K27ac_cond1_638	13.5068	Intron (NM_001205856/519376, intron 1 of 1)	1	74489024	74609955	120932	1	519376	NM_001205856	25649	ENSBTAG00000005430	MB21D2	Mab-21 domain containing 2	13.5068
chr1	74550256	74550722	467	*	bdgdiff/H3K27ac_cond1_639	16.8536	Intron (NM_001205856/519376, intron 1 of 1)	1	74489024	74609955	120932	1	519376	NM_001205856	61232	ENSBTAG00000005430	MB21D2	Mab-21 domain containing 2	16.8536
chr1	75977865	75978694	830	*	bdgdiff/H3K27ac_cond1_640	5.43022	Intron (NM_001038147/529404, intron 1 of 10)	1	75926835	76005995	79161	2	529404	NM_001038147	27301	ENSBTAG00000006945	CCDC50	coiled-coil domain containing 50	5.43022
chr1	76004119	76004847	729	*	bdgdiff/H3K27ac_cond1_641	5.26102	Promoter (1-2kb)	1	75926835	76005995	79161	2	529404	NM_001038147	1148	ENSBTAG00000006945	CCDC50	coiled-coil domain containing 50	5.26102
chr1	76004988	76007053	2066	*	bdgdiff/H3K27ac_cond1_642	25.3687	Promoter (<=1kb)	1	75926835	76005995	79161	2	529404	NM_001038147	0	ENSBTAG00000006945	CCDC50	coiled-coil domain containing 50	25.3687
chr1	76501275	76501868	594	*	bdgdiff/H3K27ac_cond1_643	8.9089	Distal Intergenic	1	76602679	76723345	120667	2	539334	NM_001076155	221477	ENSBTAG00000013205	IL1RAP	interleukin 1 receptor accessory protein	8.9089
chr1	76511020	76511308	289	*	bdgdiff/H3K27ac_cond1_644	8.19012	Distal Intergenic	1	76602679	76723345	120667	2	539334	NM_001076155	212037	ENSBTAG00000013205	IL1RAP	interleukin 1 receptor accessory protein	8.19012
chr1	76644470	76645318	849	*	bdgdiff/H3K27ac_cond1_645	8.85004	Intron (NM_001076155/539334, intron 2 of 7)	1	76602679	76723345	120667	2	539334	NM_001076155	78027	ENSBTAG00000013205	IL1RAP	interleukin 1 receptor accessory protein	8.85004
chr1	76661859	76662605	747	*	bdgdiff/H3K27ac_cond1_646	15.1363	Intron (NM_001076155/539334, intron 2 of 7)	1	76602679	76723345	120667	2	539334	NM_001076155	60740	ENSBTAG00000013205	IL1RAP	interleukin 1 receptor accessory protein	15.1363
chr1	76884937	76885415	479	*	bdgdiff/H3K27ac_cond1_647	15.9246	Distal Intergenic	1	76847361	76869738	22378	2	282184	NM_174519	-15199	ENSBTAG00000006494	CLDN16	claudin 16	15.9246
chr1	76885660	76886232	573	*	bdgdiff/H3K27ac_cond1_648	5.49645	Distal Intergenic	1	76847361	76869738	22378	2	282184	NM_174519	-15922	ENSBTAG00000006494	CLDN16	claudin 16	5.49645
chr1	76886415	76886840	426	*	bdgdiff/H3K27ac_cond1_649	16.4195	Distal Intergenic	1	76847361	76869738	22378	2	282184	NM_174519	-16677	ENSBTAG00000006494	CLDN16	claudin 16	16.4195
chr1	76886956	76888263	1308	*	bdgdiff/H3K27ac_cond1_650	18.1277	Distal Intergenic	1	76847361	76869738	22378	2	282184	NM_174519	-17218	ENSBTAG00000006494	CLDN16	claudin 16	18.1277
chr1	77026077	77026896	820	*	bdgdiff/H3K27ac_cond1_651	25.3677	Distal Intergenic	1	76973824	76989404	15581	1	414922	NM_001001854	52253	ENSBTAG00000013148	CLDN1	claudin 1	25.3677
chr1	77038210	77040157	1948	*	bdgdiff/H3K27ac_cond1_652	24.6895	Distal Intergenic	1	76973824	76989404	15581	1	414922	NM_001001854	64386	ENSBTAG00000013148	CLDN1	claudin 1	24.6895
chr1	77041575	77043116	1542	*	bdgdiff/H3K27ac_cond1_653	17.2116	Distal Intergenic	1	76973824	76989404	15581	1	414922	NM_001001854	67751	ENSBTAG00000013148	CLDN1	claudin 1	17.2116
chr1	77129800	77130336	537	*	bdgdiff/H3K27ac_cond1_654	4.8808	Promoter (<=1kb)	1	77130195	77309576	179382	1	511799	NM_001100345	0	ENSBTAG00000021025	P3H2	prolyl 3-hydroxylase 2	4.8808
chr1	77155601	77155967	367	*	bdgdiff/H3K27ac_cond1_655	9.1069	Intron (NM_001100345/511799, intron 1 of 14)	1	77130195	77309576	179382	1	511799	NM_001100345	25406	ENSBTAG00000021025	P3H2	prolyl 3-hydroxylase 2	9.1069
chr1	77156436	77156680	245	*	bdgdiff/H3K27ac_cond1_656	3.51706	Intron (NM_001100345/511799, intron 1 of 14)	1	77130195	77309576	179382	1	511799	NM_001100345	26241	ENSBTAG00000021025	P3H2	prolyl 3-hydroxylase 2	3.51706
chr1	77174078	77176389	2312	*	bdgdiff/H3K27ac_cond1_657	12.8819	Intron (NM_001100345/511799, intron 1 of 14)	1	77130195	77309576	179382	1	511799	NM_001100345	43883	ENSBTAG00000021025	P3H2	prolyl 3-hydroxylase 2	12.8819
chr1	77212535	77212843	309	*	bdgdiff/H3K27ac_cond1_658	6.69237	Intron (NM_001100345/511799, intron 1 of 14)	1	77130195	77309576	179382	1	511799	NM_001100345	82340	ENSBTAG00000021025	P3H2	prolyl 3-hydroxylase 2	6.69237
chr1	77253040	77253739	700	*	bdgdiff/H3K27ac_cond1_659	8.13359	Intron (NM_001100345/511799, intron 1 of 14)	1	77130195	77309576	179382	1	511799	NM_001100345	122845	ENSBTAG00000021025	P3H2	prolyl 3-hydroxylase 2	8.13359
chr1	77256351	77256605	255	*	bdgdiff/H3K27ac_cond1_660	13.2929	Intron (NM_001100345/511799, intron 1 of 14)	1	77130195	77309576	179382	1	511799	NM_001100345	126156	ENSBTAG00000021025	P3H2	prolyl 3-hydroxylase 2	13.2929
chr1	77283993	77285371	1379	*	bdgdiff/H3K27ac_cond1_661	19.5013	Intron (NM_001100345/511799, intron 8 of 14)	1	77130195	77309576	179382	1	511799	NM_001100345	153798	ENSBTAG00000021025	P3H2	prolyl 3-hydroxylase 2	19.5013
chr1	77287566	77287990	425	*	bdgdiff/H3K27ac_cond1_662	7.64657	Intron (NM_001100345/511799, intron 8 of 14)	1	77130195	77309576	179382	1	511799	NM_001100345	157371	ENSBTAG00000021025	P3H2	prolyl 3-hydroxylase 2	7.64657
chr1	77310443	77310878	436	*	bdgdiff/H3K27ac_cond1_663	5.41265	Distal Intergenic	1	77130195	77309576	179382	1	511799	NM_001100345	180248	ENSBTAG00000021025	P3H2	prolyl 3-hydroxylase 2	5.41265
chr1	77311082	77311482	401	*	bdgdiff/H3K27ac_cond1_664	8.19447	Distal Intergenic	1	77130195	77309576	179382	1	511799	NM_001100345	180887	ENSBTAG00000021025	P3H2	prolyl 3-hydroxylase 2	8.19447
chr1	77330898	77334051	3154	*	bdgdiff/H3K27ac_cond1_665	17.1856	Distal Intergenic	1	77130195	77309576	179382	1	511799	NM_001100345	200703	ENSBTAG00000021025	P3H2	prolyl 3-hydroxylase 2	17.1856
chr1	77334225	77334532	308	*	bdgdiff/H3K27ac_cond1_666	5.59755	Distal Intergenic	1	77130195	77309576	179382	1	511799	NM_001100345	204030	ENSBTAG00000021025	P3H2	prolyl 3-hydroxylase 2	5.59755
chr1	77364580	77364881	302	*	bdgdiff/H3K27ac_cond1_667	7.47301	Distal Intergenic	1	77130195	77309576	179382	1	511799	NM_001100345	234385	ENSBTAG00000021025	P3H2	prolyl 3-hydroxylase 2	7.47301
chr1	77365118	77365454	337	*	bdgdiff/H3K27ac_cond1_668	4.4924	Distal Intergenic	1	77130195	77309576	179382	1	511799	NM_001100345	234923	ENSBTAG00000021025	P3H2	prolyl 3-hydroxylase 2	4.4924
chr1	77366248	77366661	414	*	bdgdiff/H3K27ac_cond1_669	4.18365	Distal Intergenic	1	77130195	77309576	179382	1	511799	NM_001100345	236053	ENSBTAG00000021025	P3H2	prolyl 3-hydroxylase 2	4.18365
chr1	77377202	77377511	310	*	bdgdiff/H3K27ac_cond1_670	7.43934	Distal Intergenic	1	77130195	77309576	179382	1	511799	NM_001100345	247007	ENSBTAG00000021025	P3H2	prolyl 3-hydroxylase 2	7.43934
chr1	77442779	77444062	1284	*	bdgdiff/H3K27ac_cond1_671	11.2442	Intron (NM_001191337/615335, intron 4 of 13)	1	77389337	77688590	299254	2	615335	NM_001191337	244528	ENSBTAG00000015460	TP63	tumor protein p63	11.2442
chr1	77452147	77453917	1771	*	bdgdiff/H3K27ac_cond1_672	8.86575	Intron (NM_001191337/615335, intron 4 of 13)	1	77389337	77688590	299254	2	615335	NM_001191337	234673	ENSBTAG00000015460	TP63	tumor protein p63	8.86575
chr1	77459868	77466301	6434	*	bdgdiff/H3K27ac_cond1_673	20.1633	Intron (NM_001191337/615335, intron 4 of 13)	1	77389337	77688590	299254	2	615335	NM_001191337	222289	ENSBTAG00000015460	TP63	tumor protein p63	20.1633
chr1	77598092	77598346	255	*	bdgdiff/H3K27ac_cond1_674	29.2837	Intron (NM_001191337/615335, intron 1 of 13)	1	77389337	77688590	299254	2	615335	NM_001191337	90244	ENSBTAG00000015460	TP63	tumor protein p63	29.2837
chr1	77604529	77605810	1282	*	bdgdiff/H3K27ac_cond1_675	13.9641	Intron (NM_001191337/615335, intron 1 of 13)	1	77389337	77688590	299254	2	615335	NM_001191337	82780	ENSBTAG00000015460	TP63	tumor protein p63	13.9641
chr1	77621340	77622760	1421	*	bdgdiff/H3K27ac_cond1_676	25.1896	Intron (NM_001191337/615335, intron 1 of 13)	1	77389337	77688590	299254	2	615335	NM_001191337	65830	ENSBTAG00000015460	TP63	tumor protein p63	25.1896
chr1	77697582	77698216	635	*	bdgdiff/H3K27ac_cond1_677	5.31242	Distal Intergenic	1	77389337	77688590	299254	2	615335	NM_001191337	-8992	ENSBTAG00000015460	TP63	tumor protein p63	5.31242
chr1	77698334	77699419	1086	*	bdgdiff/H3K27ac_cond1_678	17.2003	Distal Intergenic	1	77389337	77688590	299254	2	615335	NM_001191337	-9744	ENSBTAG00000015460	TP63	tumor protein p63	17.2003
chr1	77778626	77778957	332	*	bdgdiff/H3K27ac_cond1_679	21.9718	Distal Intergenic	1	77389337	77688590	299254	2	615335	NM_001191337	-90036	ENSBTAG00000015460	TP63	tumor protein p63	21.9718
chr1	77963382	77963648	267	*	bdgdiff/H3K27ac_cond1_680	5.29586	Distal Intergenic	1	78014932	78169293	154362	2	615508	NM_001193079	205645	ENSBTAG00000032538	TPRG1	tumor protein p63 regulated 1	5.29586
chr1	77963881	77964348	468	*	bdgdiff/H3K27ac_cond1_681	9.30681	Distal Intergenic	1	78014932	78169293	154362	2	615508	NM_001193079	204945	ENSBTAG00000032538	TPRG1	tumor protein p63 regulated 1	9.30681
chr1	77984436	77984803	368	*	bdgdiff/H3K27ac_cond1_682	4.65771	Distal Intergenic	1	78014932	78169293	154362	2	615508	NM_001193079	184490	ENSBTAG00000032538	TPRG1	tumor protein p63 regulated 1	4.65771
chr1	78009119	78010657	1539	*	bdgdiff/H3K27ac_cond1_683	20.4873	Distal Intergenic	1	78014932	78169293	154362	2	615508	NM_001193079	158636	ENSBTAG00000032538	TPRG1	tumor protein p63 regulated 1	20.4873
chr1	78043426	78045420	1995	*	bdgdiff/H3K27ac_cond1_684	16.0615	Intron (NM_001193079/615508, intron 4 of 5)	1	78014932	78169293	154362	2	615508	NM_001193079	123873	ENSBTAG00000032538	TPRG1	tumor protein p63 regulated 1	16.0615
chr1	78050690	78051030	341	*	bdgdiff/H3K27ac_cond1_685	6.22801	Intron (NM_001193079/615508, intron 4 of 5)	1	78014932	78169293	154362	2	615508	NM_001193079	118263	ENSBTAG00000032538	TPRG1	tumor protein p63 regulated 1	6.22801
chr1	78069411	78072308	2898	*	bdgdiff/H3K27ac_cond1_686	15.6373	Intron (NM_001193079/615508, intron 4 of 5)	1	78014932	78169293	154362	2	615508	NM_001193079	96985	ENSBTAG00000032538	TPRG1	tumor protein p63 regulated 1	15.6373
chr1	78072546	78076904	4359	*	bdgdiff/H3K27ac_cond1_687	18.3553	Intron (NM_001193079/615508, intron 4 of 5)	1	78014932	78169293	154362	2	615508	NM_001193079	92389	ENSBTAG00000032538	TPRG1	tumor protein p63 regulated 1	18.3553
chr1	78084814	78085050	237	*	bdgdiff/H3K27ac_cond1_688	3.78062	Intron (NM_001193079/615508, intron 4 of 5)	1	78014932	78169293	154362	2	615508	NM_001193079	84243	ENSBTAG00000032538	TPRG1	tumor protein p63 regulated 1	3.78062
chr1	78085185	78085576	392	*	bdgdiff/H3K27ac_cond1_689	5.51535	Intron (NM_001193079/615508, intron 4 of 5)	1	78014932	78169293	154362	2	615508	NM_001193079	83717	ENSBTAG00000032538	TPRG1	tumor protein p63 regulated 1	5.51535
chr1	78377306	78379190	1885	*	bdgdiff/H3K27ac_cond1_690	45.4671	Distal Intergenic	1	78014932	78169293	154362	2	615508	NM_001193079	-208013	ENSBTAG00000032538	TPRG1	tumor protein p63 regulated 1	45.4671
chr1	78540483	78541718	1236	*	bdgdiff/H3K27ac_cond1_691	12.8581	Intron (NM_001192591/524132, intron 9 of 11)	1	78661458	78661543	86	2	100313370	NR_031148	119825	ENSBTAG00000036372	MIR28	microRNA mir-28	12.8581
chr1	78724558	78724828	271	*	bdgdiff/H3K27ac_cond1_692	4.10587	Intron (NM_001192591/524132, intron 7 of 11)	1	78661458	78661543	86	2	100313370	NR_031148	-63015	ENSBTAG00000036372	MIR28	microRNA mir-28	4.10587
chr1	78802865	78803190	326	*	bdgdiff/H3K27ac_cond1_693	8.35959	Intron (NM_001192591/524132, intron 6 of 11)	1	78661458	78661543	86	2	100313370	NR_031148	-141322	ENSBTAG00000036372	MIR28	microRNA mir-28	8.35959
chr1	79059744	79060133	390	*	bdgdiff/H3K27ac_cond1_694	9.34667	Intron (NM_001192591/524132, intron 2 of 11)	1	78452386	79136219	683834	2	524132	NM_001192591	76086	ENSBTAG00000044001	LPP	LIM domain containing preferred translocation partner in lipoma	9.34667
chr1	79060281	79060875	595	*	bdgdiff/H3K27ac_cond1_695	7.02881	Intron (NM_001192591/524132, intron 2 of 11)	1	78452386	79136219	683834	2	524132	NM_001192591	75344	ENSBTAG00000044001	LPP	LIM domain containing preferred translocation partner in lipoma	7.02881
chr1	79067966	79068360	395	*	bdgdiff/H3K27ac_cond1_696	4.80917	Intron (NM_001192591/524132, intron 2 of 11)	1	78452386	79136219	683834	2	524132	NM_001192591	67859	ENSBTAG00000044001	LPP	LIM domain containing preferred translocation partner in lipoma	4.80917
chr1	79081199	79081608	410	*	bdgdiff/H3K27ac_cond1_697	4.16866	Intron (NM_001192591/524132, intron 2 of 11)	1	78452386	79136219	683834	2	524132	NM_001192591	54611	ENSBTAG00000044001	LPP	LIM domain containing preferred translocation partner in lipoma	4.16866
chr1	79082008	79082962	955	*	bdgdiff/H3K27ac_cond1_698	14.6051	Intron (NM_001192591/524132, intron 2 of 11)	1	78452386	79136219	683834	2	524132	NM_001192591	53257	ENSBTAG00000044001	LPP	LIM domain containing preferred translocation partner in lipoma	14.6051
chr1	79083168	79083756	589	*	bdgdiff/H3K27ac_cond1_699	8.46692	Intron (NM_001192591/524132, intron 2 of 11)	1	78452386	79136219	683834	2	524132	NM_001192591	52463	ENSBTAG00000044001	LPP	LIM domain containing preferred translocation partner in lipoma	8.46692
chr1	79084011	79084338	328	*	bdgdiff/H3K27ac_cond1_700	6.41029	Intron (NM_001192591/524132, intron 2 of 11)	1	78452386	79136219	683834	2	524132	NM_001192591	51881	ENSBTAG00000044001	LPP	LIM domain containing preferred translocation partner in lipoma	6.41029
chr1	79084548	79084924	377	*	bdgdiff/H3K27ac_cond1_701	6.25499	Intron (NM_001192591/524132, intron 2 of 11)	1	78452386	79136219	683834	2	524132	NM_001192591	51295	ENSBTAG00000044001	LPP	LIM domain containing preferred translocation partner in lipoma	6.25499
chr1	79085382	79087619	2238	*	bdgdiff/H3K27ac_cond1_702	17.0936	Intron (NM_001192591/524132, intron 2 of 11)	1	78452386	79136219	683834	2	524132	NM_001192591	48600	ENSBTAG00000044001	LPP	LIM domain containing preferred translocation partner in lipoma	17.0936
chr1	79150828	79153309	2482	*	bdgdiff/H3K27ac_cond1_703	11.9202	Distal Intergenic	1	78452386	79136219	683834	2	524132	NM_001192591	-14609	ENSBTAG00000044001	LPP	LIM domain containing preferred translocation partner in lipoma	11.9202
chr1	79154936	79156533	1598	*	bdgdiff/H3K27ac_cond1_704	13.8433	Distal Intergenic	1	78452386	79136219	683834	2	524132	NM_001192591	-18717	ENSBTAG00000044001	LPP	LIM domain containing preferred translocation partner in lipoma	13.8433
chr1	79157246	79157528	283	*	bdgdiff/H3K27ac_cond1_705	4.20877	Distal Intergenic	1	78452386	79136219	683834	2	524132	NM_001192591	-21027	ENSBTAG00000044001	LPP	LIM domain containing preferred translocation partner in lipoma	4.20877
chr1	79159407	79159787	381	*	bdgdiff/H3K27ac_cond1_706	8.62433	Distal Intergenic	1	78452386	79136219	683834	2	524132	NM_001192591	-23188	ENSBTAG00000044001	LPP	LIM domain containing preferred translocation partner in lipoma	8.62433
chr1	79191909	79195608	3700	*	bdgdiff/H3K27ac_cond1_707	30.5347	Distal Intergenic	1	78452386	79136219	683834	2	524132	NM_001192591	-55690	ENSBTAG00000044001	LPP	LIM domain containing preferred translocation partner in lipoma	30.5347
chr1	79275043	79275739	697	*	bdgdiff/H3K27ac_cond1_708	20.6995	Distal Intergenic	1	78452386	79136219	683834	2	524132	NM_001192591	-138824	ENSBTAG00000044001	LPP	LIM domain containing preferred translocation partner in lipoma	20.6995
chr1	79486180	79486616	437	*	bdgdiff/H3K27ac_cond1_709	10.9166	Distal Intergenic	1	79596406	79611183	14778	1	539020	NM_001206450	-109790	ENSBTAG00000001511	BCL6	BCL6 transcription repressor	10.9166
chr1	79520331	79520592	262	*	bdgdiff/H3K27ac_cond1_710	7.86567	Distal Intergenic	1	79596406	79611183	14778	1	539020	NM_001206450	-75814	ENSBTAG00000001511	BCL6	BCL6 transcription repressor	7.86567
chr1	79521192	79521440	249	*	bdgdiff/H3K27ac_cond1_711	4.96097	Distal Intergenic	1	79596406	79611183	14778	1	539020	NM_001206450	-74966	ENSBTAG00000001511	BCL6	BCL6 transcription repressor	4.96097
chr1	79585919	79588447	2529	*	bdgdiff/H3K27ac_cond1_712	14.6854	Distal Intergenic	1	79596406	79611183	14778	1	539020	NM_001206450	-7959	ENSBTAG00000001511	BCL6	BCL6 transcription repressor	14.6854
chr1	79588825	79589134	310	*	bdgdiff/H3K27ac_cond1_713	5.42817	Distal Intergenic	1	79596406	79611183	14778	1	539020	NM_001206450	-7272	ENSBTAG00000001511	BCL6	BCL6 transcription repressor	5.42817
chr1	79589663	79593079	3417	*	bdgdiff/H3K27ac_cond1_714	12.8527	Distal Intergenic	1	79596406	79611183	14778	1	539020	NM_001206450	-3327	ENSBTAG00000001511	BCL6	BCL6 transcription repressor	12.8527
chr1	79593262	79594659	1398	*	bdgdiff/H3K27ac_cond1_715	15.9158	Promoter (1-2kb)	1	79596406	79611183	14778	1	539020	NM_001206450	-1747	ENSBTAG00000001511	BCL6	BCL6 transcription repressor	15.9158
chr1	79594770	79595420	651	*	bdgdiff/H3K27ac_cond1_716	5.13816	Promoter (<=1kb)	1	79596406	79611183	14778	1	539020	NM_001206450	-986	ENSBTAG00000001511	BCL6	BCL6 transcription repressor	5.13816
chr1	79772269	79772571	303	*	bdgdiff/H3K27ac_cond1_717	11.0382	Distal Intergenic	1	79657922	79659364	1443	1	280932	NM_173960	114347	ENSBTAG00000017312	SST	somatostatin	11.0382
chr1	79825031	79825285	255	*	bdgdiff/H3K27ac_cond1_718	22.6756	Distal Intergenic	1	79911966	79916275	4310	2	532442	NM_001075961	90990	ENSBTAG00000032265	RTP4	receptor transporter protein 4	22.6756
chr1	80032818	80033076	259	*	bdgdiff/H3K27ac_cond1_719	8.44273	Intron (NM_001076968/522347, intron 2 of 10)	1	80006310	80058775	52466	1	522347	NM_001076968	26508	ENSBTAG00000012467	MASP1	MBL associated serine protease 1	8.44273
chr1	80042534	80043137	604	*	bdgdiff/H3K27ac_cond1_720	5.48839	Intron (NM_001076968/522347, intron 6 of 10)	1	80006310	80058775	52466	1	522347	NM_001076968	36224	ENSBTAG00000012467	MASP1	MBL associated serine protease 1	5.48839
chr1	80051178	80051431	254	*	bdgdiff/H3K27ac_cond1_721	4.43413	Exon (NM_001076968/522347, exon 9 of 11)	1	80082559	80085391	2833	2	510430	NM_001192256	33960	ENSBTAG00000012706	RTP1	receptor transporter protein 1	4.43413
chr1	80065463	80066371	909	*	bdgdiff/H3K27ac_cond1_722	22.366	Distal Intergenic	1	80082559	80085391	2833	2	510430	NM_001192256	19020	ENSBTAG00000012706	RTP1	receptor transporter protein 1	22.366
chr1	80066534	80066886	353	*	bdgdiff/H3K27ac_cond1_723	9.31306	Distal Intergenic	1	80082559	80085391	2833	2	510430	NM_001192256	18505	ENSBTAG00000012706	RTP1	receptor transporter protein 1	9.31306
chr1	80176681	80177104	424	*	bdgdiff/H3K27ac_cond1_724	17.7218	Distal Intergenic	1	80197123	80239514	42392	2	282073	NM_177517	62410	ENSBTAG00000010357	ST6GAL1	ST6 beta-galactoside alpha-2,6-sialyltransferase 1	17.7218
chr1	80177311	80178388	1078	*	bdgdiff/H3K27ac_cond1_725	19.3723	Distal Intergenic	1	80197123	80239514	42392	2	282073	NM_177517	61126	ENSBTAG00000010357	ST6GAL1	ST6 beta-galactoside alpha-2,6-sialyltransferase 1	19.3723
chr1	80217297	80219300	2004	*	bdgdiff/H3K27ac_cond1_726	14.3491	Intron (NM_177517/282073, intron 3 of 5)	1	80197123	80239514	42392	2	282073	NM_177517	20214	ENSBTAG00000010357	ST6GAL1	ST6 beta-galactoside alpha-2,6-sialyltransferase 1	14.3491
chr1	80345596	80346037	442	*	bdgdiff/H3K27ac_cond1_727	4.17791	Distal Intergenic	1	80280615	80280695	81	2	102466169	NR_107802	-64901	ENSBTAG00000045003	MIR2285K-3	microRNA mir-2285k-3	4.17791
chr1	80401113	80401566	454	*	bdgdiff/H3K27ac_cond1_728	45.8164	Distal Intergenic	1	80452924	80467446	14523	1	504637	NM_001045894	-51358	ENSBTAG00000014727	RFC4	replication factor C subunit 4	45.8164
chr1	80449051	80449348	298	*	bdgdiff/H3K27ac_cond1_729	6.34657	Distal Intergenic	1	80452924	80467446	14523	1	504637	NM_001045894	-3576	ENSBTAG00000014727	RFC4	replication factor C subunit 4	6.34657
chr1	80452185	80453979	1795	*	bdgdiff/H3K27ac_cond1_730	21.7426	Promoter (<=1kb)	1	80452924	80467446	14523	1	504637	NM_001045894	0	ENSBTAG00000014727	RFC4	replication factor C subunit 4	21.7426
chr1	80472742	80474684	1943	*	bdgdiff/H3K27ac_cond1_731	22.3368	Promoter (<=1kb)	1	80467443	80473754	6312	2	286819	NM_001034044	0	ENSBTAG00000014724	EIF4A2	eukaryotic translation initiation factor 4A2	22.3368
chr1	80660857	80663902	3046	*	bdgdiff/H3K27ac_cond1_732	23.1345	Promoter (<=1kb)	1	80643739	80661936	18198	2	506316	NM_001034268	0	ENSBTAG00000003151	DNAJB11	DnaJ heat shock protein family (Hsp40) member B11	23.1345
chr1	80664315	80664804	490	*	bdgdiff/H3K27ac_cond1_733	4.57553	Promoter (<=1kb)	1	80665763	80688911	23149	1	538314	NM_001083730	-959	ENSBTAG00000003143	TBCCD1	TBCC domain containing 1	4.57553
chr1	80664958	80666705	1748	*	bdgdiff/H3K27ac_cond1_734	20.3041	Promoter (<=1kb)	1	80665763	80688911	23149	1	538314	NM_001083730	0	ENSBTAG00000003143	TBCCD1	TBCC domain containing 1	20.3041
chr1	80693943	80694226	284	*	bdgdiff/H3K27ac_cond1_735	10.7523	Intron (NM_174292/281724, intron 1 of 2)	1	80690735	80696502	5768	1	281724	NM_174292	3208	ENSBTAG00000003140	CRYGS	crystallin gamma S	10.7523
chr1	81134147	81134978	832	*	bdgdiff/H3K27ac_cond1_736	12.4287	Promoter (<=1kb)	1	81135305	81194599	59295	1	541166	NM_001192834	-327	ENSBTAG00000014915	ETV5	ETS variant transcription factor 5	12.4287
chr1	81135103	81136695	1593	*	bdgdiff/H3K27ac_cond1_737	17.9175	Promoter (<=1kb)	1	81135305	81194599	59295	1	541166	NM_001192834	0	ENSBTAG00000014915	ETV5	ETS variant transcription factor 5	17.9175
chr1	81145649	81145894	246	*	bdgdiff/H3K27ac_cond1_738	5.91993	Intron (NM_001192834/541166, intron 5 of 12)	1	81135305	81194599	59295	1	541166	NM_001192834	10344	ENSBTAG00000014915	ETV5	ETS variant transcription factor 5	5.91993
chr1	81287686	81291070	3385	*	bdgdiff/H3K27ac_cond1_739	35.8129	Promoter (<=1kb)	1	81288283	81307982	19700	1	615156	NM_001034776	0	ENSBTAG00000001697	TRA2B	transformer 2 beta homolog	35.8129
chr1	81291274	81291687	414	*	bdgdiff/H3K27ac_cond1_740	9.56045	Promoter (2-3kb)	1	81288283	81307982	19700	1	615156	NM_001034776	2991	ENSBTAG00000001697	TRA2B	transformer 2 beta homolog	9.56045
chr1	81400928	81401555	628	*	bdgdiff/H3K27ac_cond1_741	13.2466	Promoter (<=1kb)	1	81402116	81571987	169872	1	519028	NM_001192504	-561	ENSBTAG00000007666	IGF2BP2	insulin like growth factor 2 mRNA binding protein 2	13.2466
chr1	81401691	81404225	2535	*	bdgdiff/H3K27ac_cond1_742	11.7021	Promoter (<=1kb)	1	81402116	81571987	169872	1	519028	NM_001192504	0	ENSBTAG00000007666	IGF2BP2	insulin like growth factor 2 mRNA binding protein 2	11.7021
chr1	81404356	81405206	851	*	bdgdiff/H3K27ac_cond1_743	6.38695	Promoter (2-3kb)	1	81402116	81571987	169872	1	519028	NM_001192504	2240	ENSBTAG00000007666	IGF2BP2	insulin like growth factor 2 mRNA binding protein 2	6.38695
chr1	81405317	81406583	1267	*	bdgdiff/H3K27ac_cond1_744	11.4071	Intron (NM_001192504/519028, intron 2 of 15)	1	81402116	81571987	169872	1	519028	NM_001192504	3201	ENSBTAG00000007666	IGF2BP2	insulin like growth factor 2 mRNA binding protein 2	11.4071
chr1	81460341	81460712	372	*	bdgdiff/H3K27ac_cond1_745	6.43512	Intron (NM_001192504/519028, intron 2 of 15)	1	81402116	81571987	169872	1	519028	NM_001192504	58225	ENSBTAG00000007666	IGF2BP2	insulin like growth factor 2 mRNA binding protein 2	6.43512
chr1	81480243	81480591	349	*	bdgdiff/H3K27ac_cond1_746	4.82278	Intron (NM_001192504/519028, intron 2 of 15)	1	81402116	81571987	169872	1	519028	NM_001192504	78127	ENSBTAG00000007666	IGF2BP2	insulin like growth factor 2 mRNA binding protein 2	4.82278
chr1	81620452	81621849	1398	*	bdgdiff/H3K27ac_cond1_747	55.3565	Promoter (<=1kb)	1	81586790	81621312	34523	2	539639	NM_001191360	0	ENSBTAG00000001749	SENP2	SUMO specific peptidase 2	55.3565
chr1	81696354	81696801	448	*	bdgdiff/H3K27ac_cond1_748	11.8777	Promoter (<=1kb)	1	81696439	81705118	8680	1	505368	NM_001075200	0	ENSBTAG00000017115	TMEM41A	transmembrane protein 41A	11.8777
chr1	81716603	81716987	385	*	bdgdiff/H3K27ac_cond1_749	5.04741	Intron (NM_001101853/505369, intron 11 of 13)	1	81696439	81705118	8680	1	505368	NM_001075200	20164	ENSBTAG00000017115	TMEM41A	transmembrane protein 41A	5.04741
chr1	81808236	81808782	547	*	bdgdiff/H3K27ac_cond1_750	8.08416	Intron (NM_001101853/505369, intron 1 of 13)	1	81711836	81836878	125043	2	505369	NM_001101853	28096	ENSBTAG00000017103	MAP3K13	mitogen-activated protein kinase kinase kinase 13	8.08416
chr1	81984139	81984471	333	*	bdgdiff/H3K27ac_cond1_751	10.8392	Promoter (<=1kb)	1	81984064	82104798	120735	1	615631	NM_001195030	75	ENSBTAG00000005212	C1H3orf70	chromosome 1 C3orf70 homolog	10.8392
chr1	82105013	82105472	460	*	bdgdiff/H3K27ac_cond1_752	6.3616	Downstream (<=300bp)	1	81984064	82104798	120735	1	615631	NM_001195030	120949	ENSBTAG00000005212	C1H3orf70	chromosome 1 C3orf70 homolog	6.3616
chr1	82406426	82406866	441	*	bdgdiff/H3K27ac_cond1_753	9.87059	Distal Intergenic	1	82499645	82501239	1595	1	518728	NM_001102049	-92779	ENSBTAG00000019014	MAGEF1	MAGE family member F1	9.87059
chr1	82447282	82448742	1461	*	bdgdiff/H3K27ac_cond1_754	13.4448	Distal Intergenic	1	82499645	82501239	1595	1	518728	NM_001102049	-50903	ENSBTAG00000019014	MAGEF1	MAGE family member F1	13.4448
chr1	82473235	82473834	600	*	bdgdiff/H3K27ac_cond1_755	7.22411	Distal Intergenic	1	82499645	82501239	1595	1	518728	NM_001102049	-25811	ENSBTAG00000019014	MAGEF1	MAGE family member F1	7.22411
chr1	82475836	82476113	278	*	bdgdiff/H3K27ac_cond1_756	5.31896	Distal Intergenic	1	82499645	82501239	1595	1	518728	NM_001102049	-23532	ENSBTAG00000019014	MAGEF1	MAGE family member F1	5.31896
chr1	82492813	82493091	279	*	bdgdiff/H3K27ac_cond1_757	5.36764	Distal Intergenic	1	82499645	82501239	1595	1	518728	NM_001102049	-6554	ENSBTAG00000019014	MAGEF1	MAGE family member F1	5.36764
chr1	82493342	82495281	1940	*	bdgdiff/H3K27ac_cond1_758	17.4248	Distal Intergenic	1	82499645	82501239	1595	1	518728	NM_001102049	-4364	ENSBTAG00000019014	MAGEF1	MAGE family member F1	17.4248
chr1	82499342	82500233	892	*	bdgdiff/H3K27ac_cond1_759	9.29799	Promoter (<=1kb)	1	82499645	82501239	1595	1	518728	NM_001102049	0	ENSBTAG00000019014	MAGEF1	MAGE family member F1	9.29799
chr1	82546552	82547801	1250	*	bdgdiff/H3K27ac_cond1_760	11.8586	Distal Intergenic	1	82514654	82514729	76	2	102465269	NR_107761	-31823	ENSBTAG00000048858	MIR2284Y-3	microRNA mir-2284y-3	11.8586
chr1	82590506	82591180	675	*	bdgdiff/H3K27ac_cond1_761	10.1829	Distal Intergenic	1	82610937	82631511	20575	2	540907	NM_001192796	40331	ENSBTAG00000005313	EPHB3	EPH receptor B3	10.1829
chr1	82607929	82609375	1447	*	bdgdiff/H3K27ac_cond1_762	11.574	Distal Intergenic	1	82610937	82631511	20575	2	540907	NM_001192796	22136	ENSBTAG00000005313	EPHB3	EPH receptor B3	11.574
chr1	82631668	82631930	263	*	bdgdiff/H3K27ac_cond1_763	10.8368	Promoter (<=1kb)	1	82610937	82631511	20575	2	540907	NM_001192796	-157	ENSBTAG00000005313	EPHB3	EPH receptor B3	10.8368
chr1	82757891	82759168	1278	*	bdgdiff/H3K27ac_cond1_764	12.6504	Distal Intergenic	1	82703621	82705456	1836	1	524771	NM_001098057	54270	ENSBTAG00000008343	LOC524771	uncharacterized LOC524771	12.6504
chr1	82796752	82797035	284	*	bdgdiff/H3K27ac_cond1_765	17.8162	Distal Intergenic	1	82816779	82821550	4772	1	538672	NM_001166040	-19744	ENSBTAG00000000476	THPO	thrombopoietin	17.8162
chr1	82819518	82821026	1509	*	bdgdiff/H3K27ac_cond1_766	10.1914	Promoter (2-3kb)	1	82816779	82821550	4772	1	538672	NM_001166040	2739	ENSBTAG00000000476	THPO	thrombopoietin	10.1914
chr1	82827410	82827660	251	*	bdgdiff/H3K27ac_cond1_767	4.11545	Promoter (1-2kb)	1	82825044	82829473	4430	2	505599	NM_001192065	1813	ENSBTAG00000040199	POLR2H	RNA polymerase II, I and III subunit H	4.11545
chr1	82827890	82829862	1973	*	bdgdiff/H3K27ac_cond1_768	13.8595	Promoter (<=1kb)	1	82825044	82829473	4430	2	505599	NM_001192065	0	ENSBTAG00000040199	POLR2H	RNA polymerase II, I and III subunit H	13.8595
chr1	82851870	82855091	3222	*	bdgdiff/H3K27ac_cond1_769	51.204	Promoter (<=1kb)	1	82845019	82851428	6410	2	538666	NM_001076118	-442	ENSBTAG00000012273	FAM131A	family with sequence similarity 131 member A	51.204
chr1	82867858	82868394	537	*	bdgdiff/H3K27ac_cond1_770	8.98977	Distal Intergenic	1	82845019	82851428	6410	2	538666	NM_001076118	-16430	ENSBTAG00000012273	FAM131A	family with sequence similarity 131 member A	8.98977
chr1	82871609	82873159	1551	*	bdgdiff/H3K27ac_cond1_771	11.3027	Distal Intergenic	1	82878892	82888239	9348	2	539784	NM_001101197	15080	ENSBTAG00000005660	PSMD2	proteasome 26S subunit ubiquitin receptor, non-ATPase 2	11.3027
chr1	82887414	82888301	888	*	bdgdiff/H3K27ac_cond1_772	19.5803	Promoter (<=1kb)	1	82878892	82888239	9348	2	539784	NM_001101197	0	ENSBTAG00000005660	PSMD2	proteasome 26S subunit ubiquitin receptor, non-ATPase 2	19.5803
chr1	82888459	82889030	572	*	bdgdiff/H3K27ac_cond1_773	7.64472	Promoter (<=1kb)	1	82878892	82888239	9348	2	539784	NM_001101197	-220	ENSBTAG00000005660	PSMD2	proteasome 26S subunit ubiquitin receptor, non-ATPase 2	7.64472
chr1	82926393	82928309	1917	*	bdgdiff/H3K27ac_cond1_774	34.9965	Promoter (<=1kb)	1	82894597	82927145	32549	2	281134	NM_174046	0	ENSBTAG00000005658	ECE2	endothelin converting enzyme 2	34.9965
chr1	82967428	82969162	1735	*	bdgdiff/H3K27ac_cond1_775	14.6206	Promoter (<=1kb)	1	82960351	82968194	7844	2	530975	NM_001083457	0	ENSBTAG00000006920	ABCF3	ATP binding cassette subfamily F member 3	14.6206
chr1	82977215	82979252	2038	*	bdgdiff/H3K27ac_cond1_776	11.8965	Promoter (<=1kb)	1	82970229	82979113	8885	2	517446	NM_001034523	0	ENSBTAG00000020106	AP2M1	adaptor related protein complex 2 subunit mu 1	11.8965
chr1	83011291	83012853	1563	*	bdgdiff/H3K27ac_cond1_777	20.0474	Distal Intergenic	1	82970229	82979113	8885	2	517446	NM_001034523	-32178	ENSBTAG00000020106	AP2M1	adaptor related protein complex 2 subunit mu 1	20.0474
chr1	83122458	83123949	1492	*	bdgdiff/H3K27ac_cond1_778	17.463	Promoter (<=1kb)	1	83122936	83150834	27899	1	511769	NM_001077907	0	ENSBTAG00000017666	ABCC5	ATP binding cassette subfamily C member 5	17.463
chr1	83124150	83124443	294	*	bdgdiff/H3K27ac_cond1_779	3.68326	Promoter (1-2kb)	1	83122936	83150834	27899	1	511769	NM_001077907	1214	ENSBTAG00000017666	ABCC5	ATP binding cassette subfamily C member 5	3.68326
chr1	83132042	83132892	851	*	bdgdiff/H3K27ac_cond1_780	15.5719	Intron (NM_001077907/511769, intron 2 of 6)	1	83122936	83150834	27899	1	511769	NM_001077907	9106	ENSBTAG00000017666	ABCC5	ATP binding cassette subfamily C member 5	15.5719
chr1	83172407	83173144	738	*	bdgdiff/H3K27ac_cond1_781	5.4956	Distal Intergenic	1	83122936	83150834	27899	1	511769	NM_001077907	49471	ENSBTAG00000017666	ABCC5	ATP binding cassette subfamily C member 5	5.4956
chr1	83210449	83214399	3951	*	bdgdiff/H3K27ac_cond1_782	16.7277	Distal Intergenic	1	83246957	83301294	54338	1	514191	NM_001015596	-32558	ENSBTAG00000014460	PARL	presenilin associated rhomboid like	16.7277
chr1	83246656	83247488	833	*	bdgdiff/H3K27ac_cond1_783	23.5245	Promoter (<=1kb)	1	83246957	83301294	54338	1	514191	NM_001015596	0	ENSBTAG00000014460	PARL	presenilin associated rhomboid like	23.5245
chr1	83415762	83416815	1054	*	bdgdiff/H3K27ac_cond1_784	20.2454	Promoter (<=1kb)	1	83313948	83416551	102604	2	514192	NM_001105367	0	ENSBTAG00000014451	YEATS2	YEATS domain containing 2	20.2454
chr1	83480554	83482480	1927	*	bdgdiff/H3K27ac_cond1_785	36.1997	Promoter (<=1kb)	1	83449264	83481681	32418	2	533510	NM_001206196	0	ENSBTAG00000017450	KLHL24	kelch like family member 24	36.1997
chr1	83597173	83598005	833	*	bdgdiff/H3K27ac_cond1_786	8.77034	Distal Intergenic	1	83449264	83481681	32418	2	533510	NM_001206196	-115492	ENSBTAG00000017450	KLHL24	kelch like family member 24	8.77034
chr1	83653231	83654585	1355	*	bdgdiff/H3K27ac_cond1_787	10.246	Distal Intergenic	1	83752079	83814502	62424	2	767899	NM_001076979	159917	ENSBTAG00000010397	B3GNT5	UDP-GlcNAc:betaGal beta-1,3-N-acetylglucosaminyltransferase 5	10.246
chr1	83654753	83655021	269	*	bdgdiff/H3K27ac_cond1_788	6.15937	Distal Intergenic	1	83752079	83814502	62424	2	767899	NM_001076979	159481	ENSBTAG00000010397	B3GNT5	UDP-GlcNAc:betaGal beta-1,3-N-acetylglucosaminyltransferase 5	6.15937
chr1	83655290	83655602	313	*	bdgdiff/H3K27ac_cond1_789	6.23453	Distal Intergenic	1	83752079	83814502	62424	2	767899	NM_001076979	158900	ENSBTAG00000010397	B3GNT5	UDP-GlcNAc:betaGal beta-1,3-N-acetylglucosaminyltransferase 5	6.23453
chr1	83795856	83796316	461	*	bdgdiff/H3K27ac_cond1_790	18.1656	Intron (NM_001076979/767899, intron 1 of 2)	1	83752079	83814502	62424	2	767899	NM_001076979	18186	ENSBTAG00000010397	B3GNT5	UDP-GlcNAc:betaGal beta-1,3-N-acetylglucosaminyltransferase 5	18.1656
chr1	83825934	83827987	2054	*	bdgdiff/H3K27ac_cond1_791	14.3188	Distal Intergenic	1	83752079	83814502	62424	2	767899	NM_001076979	-11432	ENSBTAG00000010397	B3GNT5	UDP-GlcNAc:betaGal beta-1,3-N-acetylglucosaminyltransferase 5	14.3188
chr1	83960709	83961421	713	*	bdgdiff/H3K27ac_cond1_792	15.7215	Promoter (<=1kb)	1	83960762	84019357	58596	1	513504	NM_001205758	0	ENSBTAG00000006548	MCCC1	methylcrotonyl-CoA carboxylase subunit 1	15.7215
chr1	84046796	84047098	303	*	bdgdiff/H3K27ac_cond1_793	6.39718	Intron (NM_001102233/539869, intron 1 of 6)	1	84042262	84074787	32526	1	539869	NM_001102233	4534	ENSBTAG00000012797	DCUN1D1	defective in cullin neddylation 1 domain containing 1	6.39718
chr1	84047677	84048351	675	*	bdgdiff/H3K27ac_cond1_794	10.2542	Intron (NM_001102233/539869, intron 1 of 6)	1	84042262	84074787	32526	1	539869	NM_001102233	5415	ENSBTAG00000012797	DCUN1D1	defective in cullin neddylation 1 domain containing 1	10.2542
chr1	84143279	84143516	238	*	bdgdiff/H3K27ac_cond1_795	20.3597	Distal Intergenic	1	84042262	84074787	32526	1	539869	NM_001102233	101017	ENSBTAG00000012797	DCUN1D1	defective in cullin neddylation 1 domain containing 1	20.3597
chr1	84224764	84225024	261	*	bdgdiff/H3K27ac_cond1_796	4.52567	Distal Intergenic	1	84042262	84074787	32526	1	539869	NM_001102233	182502	ENSBTAG00000012797	DCUN1D1	defective in cullin neddylation 1 domain containing 1	4.52567
chr1	84225142	84227334	2193	*	bdgdiff/H3K27ac_cond1_797	21.9852	Distal Intergenic	1	84042262	84074787	32526	1	539869	NM_001102233	182880	ENSBTAG00000012797	DCUN1D1	defective in cullin neddylation 1 domain containing 1	21.9852
chr1	85181543	85182668	1126	*	bdgdiff/H3K27ac_cond1_798	8.3915	Distal Intergenic	1	85302306	85303771	1466	2	784383	NM_001105463	121103	NA	SOX2	SRY-box transcription factor 2	8.3915
chr1	85204240	85205361	1122	*	bdgdiff/H3K27ac_cond1_799	8.95353	Distal Intergenic	1	85302306	85303771	1466	2	784383	NM_001105463	98410	NA	SOX2	SRY-box transcription factor 2	8.95353
chr1	85291205	85293138	1934	*	bdgdiff/H3K27ac_cond1_800	8.06283	Distal Intergenic	1	85302306	85303771	1466	2	784383	NM_001105463	10633	NA	SOX2	SRY-box transcription factor 2	8.06283
chr1	85293341	85293702	362	*	bdgdiff/H3K27ac_cond1_801	4.8438	Distal Intergenic	1	85302306	85303771	1466	2	784383	NM_001105463	10069	NA	SOX2	SRY-box transcription factor 2	4.8438
chr1	85294567	85297360	2794	*	bdgdiff/H3K27ac_cond1_802	26.9621	Distal Intergenic	1	85302306	85303771	1466	2	784383	NM_001105463	6411	NA	SOX2	SRY-box transcription factor 2	26.9621
chr1	85298516	85298764	249	*	bdgdiff/H3K27ac_cond1_803	3.45338	Distal Intergenic	1	85302306	85303771	1466	2	784383	NM_001105463	5007	NA	SOX2	SRY-box transcription factor 2	3.45338
chr1	85299519	85300614	1096	*	bdgdiff/H3K27ac_cond1_804	6.15718	Distal Intergenic	1	85302306	85303771	1466	2	784383	NM_001105463	3157	NA	SOX2	SRY-box transcription factor 2	6.15718
chr1	85302021	85303226	1206	*	bdgdiff/H3K27ac_cond1_805	5.08458	Promoter (<=1kb)	1	85302306	85303771	1466	2	784383	NM_001105463	545	NA	SOX2	SRY-box transcription factor 2	5.08458
chr1	85303540	85303825	286	*	bdgdiff/H3K27ac_cond1_806	8.12185	Promoter (<=1kb)	1	85302306	85303771	1466	2	784383	NM_001105463	0	NA	SOX2	SRY-box transcription factor 2	8.12185
chr1	85303968	85305391	1424	*	bdgdiff/H3K27ac_cond1_807	36.527	Promoter (<=1kb)	1	85302306	85303771	1466	2	784383	NM_001105463	-197	NA	SOX2	SRY-box transcription factor 2	36.527
chr1	85305524	85305922	399	*	bdgdiff/H3K27ac_cond1_808	9.74346	Promoter (1-2kb)	1	85302306	85303771	1466	2	784383	NM_001105463	-1753	NA	SOX2	SRY-box transcription factor 2	9.74346
chr1	86035339	86036515	1177	*	bdgdiff/H3K27ac_cond1_809	15.5977	Promoter (<=1kb)	1	86035467	86040736	5270	1	513918	NM_001034458	0	ENSBTAG00000023513	DNAJC19	DnaJ heat shock protein family (Hsp40) member C19	15.5977
chr1	86120225	86121698	1474	*	bdgdiff/H3K27ac_cond1_810	18.1536	Promoter (<=1kb)	1	86047791	86120959	73169	2	536793	NM_001038562	0	ENSBTAG00000016457	FXR1	FMR1 autosomal homolog 1	18.1536
chr1	86318277	86318946	670	*	bdgdiff/H3K27ac_cond1_811	6.82281	Promoter (<=1kb)	1	86318896	86371093	52198	1	534432	NM_001206056	0	ENSBTAG00000001969	CCDC39	coiled-coil domain containing 39	6.82281
chr1	86381977	86383269	1293	*	bdgdiff/H3K27ac_cond1_812	17.0026	Promoter (<=1kb)	1	86372984	86382674	9691	2	512635	NM_001101960	0	ENSBTAG00000001968	TTC14	tetratricopeptide repeat domain 14	17.0026
chr1	87473940	87474184	245	*	bdgdiff/H3K27ac_cond1_813	7.89031	Intron (NM_001191266/100141289, intron 1 of 20)	1	87355898	87482165	126268	2	100141289	NM_001191266	7981	ENSBTAG00000005946	USP13	ubiquitin specific peptidase 13	7.89031
chr1	87474312	87475018	707	*	bdgdiff/H3K27ac_cond1_814	9.27661	Intron (NM_001191266/100141289, intron 1 of 20)	1	87355898	87482165	126268	2	100141289	NM_001191266	7147	ENSBTAG00000005946	USP13	ubiquitin specific peptidase 13	9.27661
chr1	87481590	87481886	297	*	bdgdiff/H3K27ac_cond1_815	4.37416	Promoter (<=1kb)	1	87355898	87482165	126268	2	100141289	NM_001191266	279	ENSBTAG00000005946	USP13	ubiquitin specific peptidase 13	4.37416
chr1	87487303	87487764	462	*	bdgdiff/H3K27ac_cond1_816	4.97694	Distal Intergenic	1	87355898	87482165	126268	2	100141289	NM_001191266	-5138	ENSBTAG00000005946	USP13	ubiquitin specific peptidase 13	4.97694
chr1	87517291	87519507	2217	*	bdgdiff/H3K27ac_cond1_817	13.9712	Promoter (<=1kb)	1	87503554	87518661	15108	2	338061	NM_176656	0	ENSBTAG00000002463	NDUFB5	NADH:ubiquinone oxidoreductase subunit B5	13.9712
chr1	87566233	87568288	2056	*	bdgdiff/H3K27ac_cond1_818	26.4462	Promoter (<=1kb)	1	87536381	87567798	31418	2	100125416	NM_001105035	0	ENSBTAG00000002460	ACTL6A	actin like 6A	26.4462
chr1	87647375	87648476	1102	*	bdgdiff/H3K27ac_cond1_819	9.72629	Promoter (<=1kb)	1	87648347	87716735	68389	1	525962	NM_001099033	0	ENSBTAG00000002767	GNB4	G protein subunit beta 4	9.72629
chr1	87662822	87663091	270	*	bdgdiff/H3K27ac_cond1_820	6.02189	Intron (NM_001099033/525962, intron 1 of 9)	1	87648347	87716735	68389	1	525962	NM_001099033	14475	ENSBTAG00000002767	GNB4	G protein subunit beta 4	6.02189
chr1	87754141	87754455	315	*	bdgdiff/H3K27ac_cond1_821	3.78861	Intron (NM_001206508/515180, intron 5 of 17)	1	87720811	87764841	44031	2	515180	NM_001206508	10386	ENSBTAG00000010485	MFN1	mitofusin 1	3.78861
chr1	87764047	87765381	1335	*	bdgdiff/H3K27ac_cond1_822	38.7236	Promoter (<=1kb)	1	87720811	87764841	44031	2	515180	NM_001206508	0	ENSBTAG00000010485	MFN1	mitofusin 1	38.7236
chr1	87765657	87766168	512	*	bdgdiff/H3K27ac_cond1_823	12.0026	Promoter (<=1kb)	1	87720811	87764841	44031	2	515180	NM_001206508	-816	ENSBTAG00000010485	MFN1	mitofusin 1	12.0026
chr1	87791217	87791648	432	*	bdgdiff/H3K27ac_cond1_824	5.19775	Distal Intergenic	1	87780771	87786122	5352	2	523536	NM_001099023	-5095	ENSBTAG00000037393	ZNF639	zinc finger protein 639	5.19775
chr1	87792132	87795048	2917	*	bdgdiff/H3K27ac_cond1_825	29.4905	Distal Intergenic	1	87780771	87786122	5352	2	523536	NM_001099023	-6010	ENSBTAG00000037393	ZNF639	zinc finger protein 639	29.4905
chr1	87961643	87962022	380	*	bdgdiff/H3K27ac_cond1_826	8.30014	Distal Intergenic	1	88005950	88038012	32063	1	538512	NM_001076108	-43928	ENSBTAG00000012463	ZMAT3	zinc finger matrin-type 3	8.30014
chr1	87962343	87963739	1397	*	bdgdiff/H3K27ac_cond1_827	17.1884	Distal Intergenic	1	88005950	88038012	32063	1	538512	NM_001076108	-42211	ENSBTAG00000012463	ZMAT3	zinc finger matrin-type 3	17.1884
chr1	87963905	87965343	1439	*	bdgdiff/H3K27ac_cond1_828	56.8754	Distal Intergenic	1	88005950	88038012	32063	1	538512	NM_001076108	-40607	ENSBTAG00000012463	ZMAT3	zinc finger matrin-type 3	56.8754
chr1	88005590	88008593	3004	*	bdgdiff/H3K27ac_cond1_829	25.1169	Promoter (<=1kb)	1	88005950	88038012	32063	1	538512	NM_001076108	0	ENSBTAG00000012463	ZMAT3	zinc finger matrin-type 3	25.1169
chr1	88059251	88059955	705	*	bdgdiff/H3K27ac_cond1_830	8.24793	Distal Intergenic	1	88005950	88038012	32063	1	538512	NM_001076108	53301	ENSBTAG00000012463	ZMAT3	zinc finger matrin-type 3	8.24793
chr1	88068819	88069303	485	*	bdgdiff/H3K27ac_cond1_831	9.77096	Distal Intergenic	1	88005950	88038012	32063	1	538512	NM_001076108	62869	ENSBTAG00000012463	ZMAT3	zinc finger matrin-type 3	9.77096
chr1	88103131	88103758	628	*	bdgdiff/H3K27ac_cond1_832	14.4004	Distal Intergenic	1	88005950	88038012	32063	1	538512	NM_001076108	97181	ENSBTAG00000012463	ZMAT3	zinc finger matrin-type 3	14.4004
chr1	88360775	88362991	2217	*	bdgdiff/H3K27ac_cond1_833	15.0476	Intron (NM_001080300/534568, intron 1 of 4)	1	88340911	88350182	9272	1	100125761	NM_001105044	19864	ENSBTAG00000035144	PLCXD1	phosphatidylinositol-specific phospholipase C, X domain containing 1	15.0476
chr1	88407072	88408726	1655	*	bdgdiff/H3K27ac_cond1_834	36.192	Intron (NM_001080300/534568, intron 1 of 4)	1	88340911	88350182	9272	1	100125761	NM_001105044	66161	ENSBTAG00000035144	PLCXD1	phosphatidylinositol-specific phospholipase C, X domain containing 1	36.192
chr1	89485407	89486735	1329	*	bdgdiff/H3K27ac_cond1_835	15.2848	Distal Intergenic	1	90118703	90204389	85687	1	614346	NM_001193029	-631968	ENSBTAG00000021910	TBL1XR1	TBL1X receptor 1	15.2848
chr1	89530365	89531103	739	*	bdgdiff/H3K27ac_cond1_836	12.3506	Distal Intergenic	1	90118703	90204389	85687	1	614346	NM_001193029	-587600	ENSBTAG00000021910	TBL1XR1	TBL1X receptor 1	12.3506
chr1	89601810	89602942	1133	*	bdgdiff/H3K27ac_cond1_837	7.76427	Distal Intergenic	1	90118703	90204389	85687	1	614346	NM_001193029	-515761	ENSBTAG00000021910	TBL1XR1	TBL1X receptor 1	7.76427
chr1	89622438	89622766	329	*	bdgdiff/H3K27ac_cond1_838	5.62837	Distal Intergenic	1	90118703	90204389	85687	1	614346	NM_001193029	-495937	ENSBTAG00000021910	TBL1XR1	TBL1X receptor 1	5.62837
chr1	89623012	89623734	723	*	bdgdiff/H3K27ac_cond1_839	10.2118	Distal Intergenic	1	90118703	90204389	85687	1	614346	NM_001193029	-494969	ENSBTAG00000021910	TBL1XR1	TBL1X receptor 1	10.2118
chr1	89684522	89686774	2253	*	bdgdiff/H3K27ac_cond1_840	17.5656	Distal Intergenic	1	90118703	90204389	85687	1	614346	NM_001193029	-431929	ENSBTAG00000021910	TBL1XR1	TBL1X receptor 1	17.5656
chr1	89704896	89706900	2005	*	bdgdiff/H3K27ac_cond1_841	12.4128	Distal Intergenic	1	90118703	90204389	85687	1	614346	NM_001193029	-411803	ENSBTAG00000021910	TBL1XR1	TBL1X receptor 1	12.4128
chr1	89707022	89708258	1237	*	bdgdiff/H3K27ac_cond1_842	12.8998	Distal Intergenic	1	90118703	90204389	85687	1	614346	NM_001193029	-410445	ENSBTAG00000021910	TBL1XR1	TBL1X receptor 1	12.8998
chr1	89763939	89765227	1289	*	bdgdiff/H3K27ac_cond1_843	18.5925	Distal Intergenic	1	90118703	90204389	85687	1	614346	NM_001193029	-353476	ENSBTAG00000021910	TBL1XR1	TBL1X receptor 1	18.5925
chr1	89784962	89785193	232	*	bdgdiff/H3K27ac_cond1_844	8.9666	Distal Intergenic	1	90118703	90204389	85687	1	614346	NM_001193029	-333510	ENSBTAG00000021910	TBL1XR1	TBL1X receptor 1	8.9666
chr1	89785356	89785849	494	*	bdgdiff/H3K27ac_cond1_845	15.1231	Distal Intergenic	1	90118703	90204389	85687	1	614346	NM_001193029	-332854	ENSBTAG00000021910	TBL1XR1	TBL1X receptor 1	15.1231
chr1	89790209	89792603	2395	*	bdgdiff/H3K27ac_cond1_846	9.96576	Distal Intergenic	1	90118703	90204389	85687	1	614346	NM_001193029	-326100	ENSBTAG00000021910	TBL1XR1	TBL1X receptor 1	9.96576
chr1	89792781	89793072	292	*	bdgdiff/H3K27ac_cond1_847	8.13151	Distal Intergenic	1	90118703	90204389	85687	1	614346	NM_001193029	-325631	ENSBTAG00000021910	TBL1XR1	TBL1X receptor 1	8.13151
chr1	89794284	89794557	274	*	bdgdiff/H3K27ac_cond1_848	10.9562	Distal Intergenic	1	90118703	90204389	85687	1	614346	NM_001193029	-324146	ENSBTAG00000021910	TBL1XR1	TBL1X receptor 1	10.9562
chr1	89798620	89802908	4289	*	bdgdiff/H3K27ac_cond1_849	23.0456	Distal Intergenic	1	90118703	90204389	85687	1	614346	NM_001193029	-315795	ENSBTAG00000021910	TBL1XR1	TBL1X receptor 1	23.0456
chr1	89803321	89804001	681	*	bdgdiff/H3K27ac_cond1_850	8.07461	Distal Intergenic	1	90118703	90204389	85687	1	614346	NM_001193029	-314702	ENSBTAG00000021910	TBL1XR1	TBL1X receptor 1	8.07461
chr1	89804113	89805821	1709	*	bdgdiff/H3K27ac_cond1_851	17.4688	Distal Intergenic	1	90118703	90204389	85687	1	614346	NM_001193029	-312882	ENSBTAG00000021910	TBL1XR1	TBL1X receptor 1	17.4688
chr1	89806956	89807221	266	*	bdgdiff/H3K27ac_cond1_852	6.97599	Distal Intergenic	1	90118703	90204389	85687	1	614346	NM_001193029	-311482	ENSBTAG00000021910	TBL1XR1	TBL1X receptor 1	6.97599
chr1	89824346	89824924	579	*	bdgdiff/H3K27ac_cond1_853	13.1103	Distal Intergenic	1	90118703	90204389	85687	1	614346	NM_001193029	-293779	ENSBTAG00000021910	TBL1XR1	TBL1X receptor 1	13.1103
chr1	89825199	89826599	1401	*	bdgdiff/H3K27ac_cond1_854	16.7702	Distal Intergenic	1	90118703	90204389	85687	1	614346	NM_001193029	-292104	ENSBTAG00000021910	TBL1XR1	TBL1X receptor 1	16.7702
chr1	89826749	89827291	543	*	bdgdiff/H3K27ac_cond1_855	16.1526	Distal Intergenic	1	90118703	90204389	85687	1	614346	NM_001193029	-291412	ENSBTAG00000021910	TBL1XR1	TBL1X receptor 1	16.1526
chr1	89827541	89828064	524	*	bdgdiff/H3K27ac_cond1_856	3.81487	Distal Intergenic	1	90118703	90204389	85687	1	614346	NM_001193029	-290639	ENSBTAG00000021910	TBL1XR1	TBL1X receptor 1	3.81487
chr1	89908751	89913120	4370	*	bdgdiff/H3K27ac_cond1_857	25.1308	Distal Intergenic	1	90118703	90204389	85687	1	614346	NM_001193029	-205583	ENSBTAG00000021910	TBL1XR1	TBL1X receptor 1	25.1308
chr1	89928938	89929602	665	*	bdgdiff/H3K27ac_cond1_858	7.67784	Distal Intergenic	1	90118703	90204389	85687	1	614346	NM_001193029	-189101	ENSBTAG00000021910	TBL1XR1	TBL1X receptor 1	7.67784
chr1	89929723	89930470	748	*	bdgdiff/H3K27ac_cond1_859	5.34794	Distal Intergenic	1	90118703	90204389	85687	1	614346	NM_001193029	-188233	ENSBTAG00000021910	TBL1XR1	TBL1X receptor 1	5.34794
chr1	89931508	89932081	574	*	bdgdiff/H3K27ac_cond1_860	10.7788	Distal Intergenic	1	90118703	90204389	85687	1	614346	NM_001193029	-186622	ENSBTAG00000021910	TBL1XR1	TBL1X receptor 1	10.7788
chr1	90026181	90026549	369	*	bdgdiff/H3K27ac_cond1_861	4.4353	Distal Intergenic	1	90118703	90204389	85687	1	614346	NM_001193029	-92154	ENSBTAG00000021910	TBL1XR1	TBL1X receptor 1	4.4353
chr1	90027307	90027856	550	*	bdgdiff/H3K27ac_cond1_862	4.9422	Distal Intergenic	1	90118703	90204389	85687	1	614346	NM_001193029	-90847	ENSBTAG00000021910	TBL1XR1	TBL1X receptor 1	4.9422
chr1	90028213	90029440	1228	*	bdgdiff/H3K27ac_cond1_863	19.0316	Distal Intergenic	1	90118703	90204389	85687	1	614346	NM_001193029	-89263	ENSBTAG00000021910	TBL1XR1	TBL1X receptor 1	19.0316
chr1	90030243	90032628	2386	*	bdgdiff/H3K27ac_cond1_864	14.725	Distal Intergenic	1	90118703	90204389	85687	1	614346	NM_001193029	-86075	ENSBTAG00000021910	TBL1XR1	TBL1X receptor 1	14.725
chr1	90135156	90135620	465	*	bdgdiff/H3K27ac_cond1_865	6.41322	Intron (NM_001193029/614346, intron 1 of 14)	1	90118703	90204389	85687	1	614346	NM_001193029	16453	ENSBTAG00000021910	TBL1XR1	TBL1X receptor 1	6.41322
chr1	92990688	92991762	1075	*	bdgdiff/H3K27ac_cond1_866	7.24365	Distal Intergenic	1	93146988	94099859	952872	2	530042	NM_001205973	1108097	ENSBTAG00000031891	NLGN1	neuroligin 1	7.24365
chr1	93903961	93906138	2178	*	bdgdiff/H3K27ac_cond1_867	11.2826	Intron (NM_001205973/530042, intron 1 of 5)	1	93146988	94099859	952872	2	530042	NM_001205973	193721	ENSBTAG00000031891	NLGN1	neuroligin 1	11.2826
chr1	93909051	93909475	425	*	bdgdiff/H3K27ac_cond1_868	5.92337	Intron (NM_001205973/530042, intron 1 of 5)	1	93146988	94099859	952872	2	530042	NM_001205973	190384	ENSBTAG00000031891	NLGN1	neuroligin 1	5.92337
chr1	93917198	93917502	305	*	bdgdiff/H3K27ac_cond1_869	4.16863	Intron (NM_001205973/530042, intron 1 of 5)	1	93146988	94099859	952872	2	530042	NM_001205973	182357	ENSBTAG00000031891	NLGN1	neuroligin 1	4.16863
chr1	94768158	94770153	1996	*	bdgdiff/H3K27ac_cond1_870	53.6073	Promoter (<=1kb)	1	94709115	94769373	60259	2	504746	NM_001097573	0	ENSBTAG00000023814	ECT2	epithelial cell transforming 2	53.6073
chr1	94818809	94819869	1061	*	bdgdiff/H3K27ac_cond1_871	10.9412	Promoter (<=1kb)	1	94818907	94882840	63934	1	534212	NM_001123034	0	ENSBTAG00000020073	NCEH1	neutral cholesterol ester hydrolase 1	10.9412
chr1	95193323	95193754	432	*	bdgdiff/H3K27ac_cond1_872	5.0445	Intron (NM_001206211/615534, intron 10 of 24)	1	95029115	95032408	3294	1	514203	NM_001143736	164208	ENSBTAG00000010874	GHSR	growth hormone secretagogue receptor	5.0445
chr1	95193942	95194506	565	*	bdgdiff/H3K27ac_cond1_873	7.23829	Intron (NM_001206211/615534, intron 10 of 24)	1	95029115	95032408	3294	1	514203	NM_001143736	164827	ENSBTAG00000010874	GHSR	growth hormone secretagogue receptor	7.23829
chr1	95295656	95296428	773	*	bdgdiff/H3K27ac_cond1_874	5.21076	Intron (NM_001206211/615534, intron 2 of 24)	1	95121236	95406498	285263	2	615534	NM_001206211	110070	ENSBTAG00000019376	FNDC3B	fibronectin type III domain containing 3B	5.21076
chr1	95324414	95324777	364	*	bdgdiff/H3K27ac_cond1_875	6.07877	Intron (NM_001206211/615534, intron 2 of 24)	1	95121236	95406498	285263	2	615534	NM_001206211	81721	ENSBTAG00000019376	FNDC3B	fibronectin type III domain containing 3B	6.07877
chr1	95343653	95343893	241	*	bdgdiff/H3K27ac_cond1_876	4.62882	Intron (NM_001206211/615534, intron 2 of 24)	1	95121236	95406498	285263	2	615534	NM_001206211	62605	ENSBTAG00000019376	FNDC3B	fibronectin type III domain containing 3B	4.62882
chr1	95344101	95344515	415	*	bdgdiff/H3K27ac_cond1_877	13.6821	Intron (NM_001206211/615534, intron 2 of 24)	1	95121236	95406498	285263	2	615534	NM_001206211	61983	ENSBTAG00000019376	FNDC3B	fibronectin type III domain containing 3B	13.6821
chr1	95362123	95363566	1444	*	bdgdiff/H3K27ac_cond1_878	12.2097	Intron (NM_001206211/615534, intron 2 of 24)	1	95121236	95406498	285263	2	615534	NM_001206211	42932	ENSBTAG00000019376	FNDC3B	fibronectin type III domain containing 3B	12.2097
chr1	95384113	95384508	396	*	bdgdiff/H3K27ac_cond1_879	10.5708	Intron (NM_001206211/615534, intron 1 of 24)	1	95121236	95406498	285263	2	615534	NM_001206211	21990	ENSBTAG00000019376	FNDC3B	fibronectin type III domain containing 3B	10.5708
chr1	95384748	95385818	1071	*	bdgdiff/H3K27ac_cond1_880	11.6285	Intron (NM_001206211/615534, intron 1 of 24)	1	95121236	95406498	285263	2	615534	NM_001206211	20680	ENSBTAG00000019376	FNDC3B	fibronectin type III domain containing 3B	11.6285
chr1	95392239	95393934	1696	*	bdgdiff/H3K27ac_cond1_881	9.60083	Intron (NM_001206211/615534, intron 1 of 24)	1	95121236	95406498	285263	2	615534	NM_001206211	12564	ENSBTAG00000019376	FNDC3B	fibronectin type III domain containing 3B	9.60083
chr1	95405818	95407159	1342	*	bdgdiff/H3K27ac_cond1_882	9.43368	Promoter (<=1kb)	1	95121236	95406498	285263	2	615534	NM_001206211	0	ENSBTAG00000019376	FNDC3B	fibronectin type III domain containing 3B	9.43368
chr1	95411843	95412301	459	*	bdgdiff/H3K27ac_cond1_883	5.60681	Distal Intergenic	1	95121236	95406498	285263	2	615534	NM_001206211	-5345	ENSBTAG00000019376	FNDC3B	fibronectin type III domain containing 3B	5.60681
chr1	95412683	95413073	391	*	bdgdiff/H3K27ac_cond1_884	4.85178	Distal Intergenic	1	95121236	95406498	285263	2	615534	NM_001206211	-6185	ENSBTAG00000019376	FNDC3B	fibronectin type III domain containing 3B	4.85178
chr1	95413803	95414095	293	*	bdgdiff/H3K27ac_cond1_885	5.807	Distal Intergenic	1	95121236	95406498	285263	2	615534	NM_001206211	-7305	ENSBTAG00000019376	FNDC3B	fibronectin type III domain containing 3B	5.807
chr1	95414212	95416575	2364	*	bdgdiff/H3K27ac_cond1_886	17.3299	Distal Intergenic	1	95121236	95406498	285263	2	615534	NM_001206211	-7714	ENSBTAG00000019376	FNDC3B	fibronectin type III domain containing 3B	17.3299
chr1	95416759	95417079	321	*	bdgdiff/H3K27ac_cond1_887	6.7526	Distal Intergenic	1	95121236	95406498	285263	2	615534	NM_001206211	-10261	ENSBTAG00000019376	FNDC3B	fibronectin type III domain containing 3B	6.7526
chr1	95422215	95423948	1734	*	bdgdiff/H3K27ac_cond1_888	8.68488	Distal Intergenic	1	95121236	95406498	285263	2	615534	NM_001206211	-15717	ENSBTAG00000019376	FNDC3B	fibronectin type III domain containing 3B	8.68488
chr1	95478072	95480799	2728	*	bdgdiff/H3K27ac_cond1_889	25.8941	Distal Intergenic	1	95121236	95406498	285263	2	615534	NM_001206211	-71574	ENSBTAG00000019376	FNDC3B	fibronectin type III domain containing 3B	25.8941
chr1	95549630	95550628	999	*	bdgdiff/H3K27ac_cond1_890	8.66282	Distal Intergenic	1	95121236	95406498	285263	2	615534	NM_001206211	-143132	ENSBTAG00000019376	FNDC3B	fibronectin type III domain containing 3B	8.66282
chr1	95615873	95617968	2096	*	bdgdiff/H3K27ac_cond1_891	15.5947	Distal Intergenic	1	95750197	95909097	158901	1	514554	NM_001102001	-132229	ENSBTAG00000017490	PLD1	phospholipase D1	15.5947
chr1	95623538	95627872	4335	*	bdgdiff/H3K27ac_cond1_892	13.208	Distal Intergenic	1	95750197	95909097	158901	1	514554	NM_001102001	-122325	ENSBTAG00000017490	PLD1	phospholipase D1	13.208
chr1	95628731	95629140	410	*	bdgdiff/H3K27ac_cond1_893	7.14173	Distal Intergenic	1	95750197	95909097	158901	1	514554	NM_001102001	-121057	ENSBTAG00000017490	PLD1	phospholipase D1	7.14173
chr1	95650131	95650565	435	*	bdgdiff/H3K27ac_cond1_894	6.7231	Distal Intergenic	1	95750197	95909097	158901	1	514554	NM_001102001	-99632	ENSBTAG00000017490	PLD1	phospholipase D1	6.7231
chr1	95687100	95688403	1304	*	bdgdiff/H3K27ac_cond1_895	8.36707	Distal Intergenic	1	95750197	95909097	158901	1	514554	NM_001102001	-61794	ENSBTAG00000017490	PLD1	phospholipase D1	8.36707
chr1	95750014	95750372	359	*	bdgdiff/H3K27ac_cond1_896	8.11973	Promoter (<=1kb)	1	95750197	95909097	158901	1	514554	NM_001102001	0	ENSBTAG00000017490	PLD1	phospholipase D1	8.11973
chr1	95942617	95943639	1023	*	bdgdiff/H3K27ac_cond1_897	7.13339	Distal Intergenic	1	95750197	95909097	158901	1	514554	NM_001102001	192420	ENSBTAG00000017490	PLD1	phospholipase D1	7.13339
chr1	95944615	95944861	247	*	bdgdiff/H3K27ac_cond1_898	4.95146	Distal Intergenic	1	95750197	95909097	158901	1	514554	NM_001102001	194418	ENSBTAG00000017490	PLD1	phospholipase D1	4.95146
chr1	95974408	95975211	804	*	bdgdiff/H3K27ac_cond1_899	7.77031	Distal Intergenic	1	95750197	95909097	158901	1	514554	NM_001102001	224211	ENSBTAG00000017490	PLD1	phospholipase D1	7.77031
chr1	95994519	95995257	739	*	bdgdiff/H3K27ac_cond1_900	14.9677	Distal Intergenic	1	95750197	95909097	158901	1	514554	NM_001102001	244322	ENSBTAG00000017490	PLD1	phospholipase D1	14.9677
chr1	95995420	95995824	405	*	bdgdiff/H3K27ac_cond1_901	6.34728	Distal Intergenic	1	95750197	95909097	158901	1	514554	NM_001102001	245223	ENSBTAG00000017490	PLD1	phospholipase D1	6.34728
chr1	96020023	96021784	1762	*	bdgdiff/H3K27ac_cond1_902	19.7677	Distal Intergenic	1	95750197	95909097	158901	1	514554	NM_001102001	269826	ENSBTAG00000017490	PLD1	phospholipase D1	19.7677
chr1	96021922	96022646	725	*	bdgdiff/H3K27ac_cond1_903	14.9605	Distal Intergenic	1	95750197	95909097	158901	1	514554	NM_001102001	271725	ENSBTAG00000017490	PLD1	phospholipase D1	14.9605
chr1	96043590	96044076	487	*	bdgdiff/H3K27ac_cond1_904	9.54473	Distal Intergenic	1	95750197	95909097	158901	1	514554	NM_001102001	293393	ENSBTAG00000017490	PLD1	phospholipase D1	9.54473
chr1	96077598	96077985	388	*	bdgdiff/H3K27ac_cond1_905	5.92355	Distal Intergenic	1	95750197	95909097	158901	1	514554	NM_001102001	327401	ENSBTAG00000017490	PLD1	phospholipase D1	5.92355
chr1	96127805	96128356	552	*	bdgdiff/H3K27ac_cond1_906	4.03377	Distal Intergenic	1	96452924	96483058	30135	1	282357	NM_001103222	-324568	ENSBTAG00000005386	SLC2A2	solute carrier family 2 member 2	4.03377
chr1	96210163	96210431	269	*	bdgdiff/H3K27ac_cond1_907	4.4793	Distal Intergenic	1	96452924	96483058	30135	1	282357	NM_001103222	-242493	ENSBTAG00000005386	SLC2A2	solute carrier family 2 member 2	4.4793
chr1	96243762	96244767	1006	*	bdgdiff/H3K27ac_cond1_908	6.23628	Distal Intergenic	1	96452924	96483058	30135	1	282357	NM_001103222	-208157	ENSBTAG00000005386	SLC2A2	solute carrier family 2 member 2	6.23628
chr1	96344985	96345641	657	*	bdgdiff/H3K27ac_cond1_909	15.4256	Distal Intergenic	1	96452924	96483058	30135	1	282357	NM_001103222	-107283	ENSBTAG00000005386	SLC2A2	solute carrier family 2 member 2	15.4256
chr1	96439967	96440428	462	*	bdgdiff/H3K27ac_cond1_910	6.22735	Distal Intergenic	1	96452924	96483058	30135	1	282357	NM_001103222	-12496	ENSBTAG00000005386	SLC2A2	solute carrier family 2 member 2	6.22735
chr1	96440539	96440891	353	*	bdgdiff/H3K27ac_cond1_911	11.6238	Distal Intergenic	1	96452924	96483058	30135	1	282357	NM_001103222	-12033	ENSBTAG00000005386	SLC2A2	solute carrier family 2 member 2	11.6238
chr1	96471084	96471554	471	*	bdgdiff/H3K27ac_cond1_912	10.3505	Exon (NM_001103222/282357, exon 5 of 12)	1	96452924	96483058	30135	1	282357	NM_001103222	18160	ENSBTAG00000005386	SLC2A2	solute carrier family 2 member 2	10.3505
chr1	96473736	96474053	318	*	bdgdiff/H3K27ac_cond1_913	6.20029	Intron (NM_001103222/282357, intron 7 of 11)	1	96452924	96483058	30135	1	282357	NM_001103222	20812	ENSBTAG00000005386	SLC2A2	solute carrier family 2 member 2	6.20029
chr1	96571678	96573337	1660	*	bdgdiff/H3K27ac_cond1_914	19.1524	Promoter (<=1kb)	1	96572445	96576821	4377	1	614872	NM_001098131	0	ENSBTAG00000007394	RPL22L1	ribosomal protein L22 like 1	19.1524
chr1	97018079	97019603	1525	*	bdgdiff/H3K27ac_cond1_915	12.7427	Distal Intergenic	1	96999961	97014866	14906	2	508268	NM_001035055	-3213	ENSBTAG00000019060	CLDN11	claudin 11	12.7427
chr1	97056554	97058290	1737	*	bdgdiff/H3K27ac_cond1_916	14.4662	Promoter (<=1kb)	1	97035501	97055587	20087	2	527910	NM_001205947	-967	ENSBTAG00000004154	SKIL	SKI like proto-oncogene	14.4662
chr1	97058689	97059823	1135	*	bdgdiff/H3K27ac_cond1_917	25.0932	Distal Intergenic	1	97035501	97055587	20087	2	527910	NM_001205947	-3102	ENSBTAG00000004154	SKIL	SKI like proto-oncogene	25.0932
chr1	97082554	97082896	343	*	bdgdiff/H3K27ac_cond1_918	6.45487	Distal Intergenic	1	97035501	97055587	20087	2	527910	NM_001205947	-26967	ENSBTAG00000004154	SKIL	SKI like proto-oncogene	6.45487
chr1	97083021	97083254	234	*	bdgdiff/H3K27ac_cond1_919	18.5676	Distal Intergenic	1	97035501	97055587	20087	2	527910	NM_001205947	-27434	ENSBTAG00000004154	SKIL	SKI like proto-oncogene	18.5676
chr1	97129800	97130155	356	*	bdgdiff/H3K27ac_cond1_920	5.21794	Intron (NM_001205955/528478, intron 2 of 17)	1	97094259	97163222	68964	2	528478	NM_001205955	33067	ENSBTAG00000001403	PRKCI	protein kinase C iota	5.21794
chr1	97130311	97135069	4759	*	bdgdiff/H3K27ac_cond1_921	21.2161	Intron (NM_001205955/528478, intron 2 of 17)	1	97094259	97163222	68964	2	528478	NM_001205955	28153	ENSBTAG00000001403	PRKCI	protein kinase C iota	21.2161
chr1	97135244	97135567	324	*	bdgdiff/H3K27ac_cond1_922	6.75744	Intron (NM_001205955/528478, intron 2 of 17)	1	97094259	97163222	68964	2	528478	NM_001205955	27655	ENSBTAG00000001403	PRKCI	protein kinase C iota	6.75744
chr1	97147388	97147876	489	*	bdgdiff/H3K27ac_cond1_923	8.43512	Intron (NM_001205955/528478, intron 2 of 17)	1	97094259	97163222	68964	2	528478	NM_001205955	15346	ENSBTAG00000001403	PRKCI	protein kinase C iota	8.43512
chr1	97149396	97149866	471	*	bdgdiff/H3K27ac_cond1_924	4.98957	Intron (NM_001205955/528478, intron 1 of 17)	1	97094259	97163222	68964	2	528478	NM_001205955	13356	ENSBTAG00000001403	PRKCI	protein kinase C iota	4.98957
chr1	97161970	97163748	1779	*	bdgdiff/H3K27ac_cond1_925	17.7362	Promoter (<=1kb)	1	97094259	97163222	68964	2	528478	NM_001205955	0	ENSBTAG00000001403	PRKCI	protein kinase C iota	17.7362
chr1	97195632	97197856	2225	*	bdgdiff/H3K27ac_cond1_926	39.6979	Promoter (<=1kb)	1	97196214	97271658	75445	1	534916	NM_001192833	0	ENSBTAG00000013938	PHC3	polyhomeotic homolog 3	39.6979
chr1	97420360	97422497	2138	*	bdgdiff/H3K27ac_cond1_927	55.0797	Promoter (<=1kb)	1	97388346	97421921	33576	2	538938	NM_001205604	0	ENSBTAG00000039442	SEC62	SEC62 homolog, preprotein translocation factor	55.0797
chr1	97492087	97492859	773	*	bdgdiff/H3K27ac_cond1_928	6.89362	Distal Intergenic	1	97542149	97557519	15371	2	784301	NM_001191385	64660	ENSBTAG00000006415	LRRIQ4	leucine rich repeats and IQ motif containing 4	6.89362
chr1	97510956	97512557	1602	*	bdgdiff/H3K27ac_cond1_929	15.6187	Distal Intergenic	1	97542149	97557519	15371	2	784301	NM_001191385	44962	ENSBTAG00000006415	LRRIQ4	leucine rich repeats and IQ motif containing 4	15.6187
chr1	97602478	97602722	245	*	bdgdiff/H3K27ac_cond1_930	7.56205	Promoter (1-2kb)	1	97587928	97604139	16212	2	539376	NM_001035424	1417	ENSBTAG00000013142	MYNN	myoneurin	7.56205
chr1	97602951	97608175	5225	*	bdgdiff/H3K27ac_cond1_931	26.05	Promoter (<=1kb)	1	97587928	97604139	16212	2	539376	NM_001035424	0	ENSBTAG00000013142	MYNN	myoneurin	26.05
chr1	97612140	97613561	1422	*	bdgdiff/H3K27ac_cond1_932	14.4615	Promoter (<=1kb)	1	97612791	97613232	442	1	379035	NR_001576	0	ENSBTAG00000043157	TERC	telomerase RNA component	14.4615
chr1	97687089	97687473	385	*	bdgdiff/H3K27ac_cond1_933	4.83872	Distal Intergenic	1	97612791	97613232	442	1	379035	NR_001576	74298	ENSBTAG00000043157	TERC	telomerase RNA component	4.83872
chr1	97693331	97698351	5021	*	bdgdiff/H3K27ac_cond1_934	17.3371	Distal Intergenic	1	97612791	97613232	442	1	379035	NR_001576	80540	ENSBTAG00000043157	TERC	telomerase RNA component	17.3371
chr1	97832960	97833337	378	*	bdgdiff/H3K27ac_cond1_935	9.1652	Distal Intergenic	1	97612791	97613232	442	1	379035	NR_001576	220169	ENSBTAG00000043157	TERC	telomerase RNA component	9.1652
chr1	97833564	97833813	250	*	bdgdiff/H3K27ac_cond1_936	5.57074	Distal Intergenic	1	97612791	97613232	442	1	379035	NR_001576	220773	ENSBTAG00000043157	TERC	telomerase RNA component	5.57074
chr1	98051410	98051848	439	*	bdgdiff/H3K27ac_cond1_937	7.85212	Distal Intergenic	1	97612791	97613232	442	1	379035	NR_001576	438619	ENSBTAG00000043157	TERC	telomerase RNA component	7.85212
chr1	98086013	98086248	236	*	bdgdiff/H3K27ac_cond1_938	4.25683	Distal Intergenic	1	97612791	97613232	442	1	379035	NR_001576	473222	ENSBTAG00000043157	TERC	telomerase RNA component	4.25683
chr1	98086358	98086668	311	*	bdgdiff/H3K27ac_cond1_939	9.61022	Distal Intergenic	1	97612791	97613232	442	1	379035	NR_001576	473567	ENSBTAG00000043157	TERC	telomerase RNA component	9.61022
chr1	98147710	98148312	603	*	bdgdiff/H3K27ac_cond1_940	5.98356	Distal Intergenic	1	97612791	97613232	442	1	379035	NR_001576	534919	ENSBTAG00000043157	TERC	telomerase RNA component	5.98356
chr1	98153824	98154180	357	*	bdgdiff/H3K27ac_cond1_941	15.8384	Distal Intergenic	1	97612791	97613232	442	1	379035	NR_001576	541033	ENSBTAG00000043157	TERC	telomerase RNA component	15.8384
chr1	98156769	98157268	500	*	bdgdiff/H3K27ac_cond1_942	5.13424	Distal Intergenic	1	97612791	97613232	442	1	379035	NR_001576	543978	ENSBTAG00000043157	TERC	telomerase RNA component	5.13424
chr1	98279090	98281064	1975	*	bdgdiff/H3K27ac_cond1_943	7.46464	Distal Intergenic	1	98873841	98873935	95	2	100313267	NR_031189	592871	ENSBTAG00000030029	MIR551B	microRNA mir-551b	7.46464
chr1	98281615	98281854	240	*	bdgdiff/H3K27ac_cond1_944	4.63687	Distal Intergenic	1	98873841	98873935	95	2	100313267	NR_031189	592081	ENSBTAG00000030029	MIR551B	microRNA mir-551b	4.63687
chr1	98292710	98292950	241	*	bdgdiff/H3K27ac_cond1_945	3.83356	Distal Intergenic	1	98873841	98873935	95	2	100313267	NR_031189	580985	ENSBTAG00000030029	MIR551B	microRNA mir-551b	3.83356
chr1	98293176	98293457	282	*	bdgdiff/H3K27ac_cond1_946	5.78221	Distal Intergenic	1	98873841	98873935	95	2	100313267	NR_031189	580478	ENSBTAG00000030029	MIR551B	microRNA mir-551b	5.78221
chr1	98395721	98396252	532	*	bdgdiff/H3K27ac_cond1_947	10.5252	Distal Intergenic	1	98873841	98873935	95	2	100313267	NR_031189	477683	ENSBTAG00000030029	MIR551B	microRNA mir-551b	10.5252
chr1	98398248	98398601	354	*	bdgdiff/H3K27ac_cond1_948	4.80924	Distal Intergenic	1	98873841	98873935	95	2	100313267	NR_031189	475334	ENSBTAG00000030029	MIR551B	microRNA mir-551b	4.80924
chr1	98507098	98508116	1019	*	bdgdiff/H3K27ac_cond1_949	10.6362	Distal Intergenic	1	98873841	98873935	95	2	100313267	NR_031189	365819	ENSBTAG00000030029	MIR551B	microRNA mir-551b	10.6362
chr1	99343952	99344206	255	*	bdgdiff/H3K27ac_cond1_950	12.5858	Distal Intergenic	1	99362165	99445684	83520	1	538532	NM_001205553	-17959	ENSBTAG00000018727	GOLIM4	golgi integral membrane protein 4	12.5858
chr1	99360770	99362841	2072	*	bdgdiff/H3K27ac_cond1_951	42.2413	Promoter (<=1kb)	1	99362165	99445684	83520	1	538532	NM_001205553	0	ENSBTAG00000018727	GOLIM4	golgi integral membrane protein 4	42.2413
chr1	99386492	99386870	379	*	bdgdiff/H3K27ac_cond1_952	6.26312	Intron (NM_001205553/538532, intron 1 of 15)	1	99362165	99445684	83520	1	538532	NM_001205553	24327	ENSBTAG00000018727	GOLIM4	golgi integral membrane protein 4	6.26312
chr1	99402857	99403121	265	*	bdgdiff/H3K27ac_cond1_953	3.53161	Intron (NM_001205553/538532, intron 1 of 15)	1	99362165	99445684	83520	1	538532	NM_001205553	40692	ENSBTAG00000018727	GOLIM4	golgi integral membrane protein 4	3.53161
chr1	99743551	99745248	1698	*	bdgdiff/H3K27ac_cond1_954	28.8304	Promoter (<=1kb)	1	99744378	99792134	47757	1	506411	NM_001075259	0	ENSBTAG00000031709	PDCD10	programmed cell death 10	28.8304
chr1	100863196	100864383	1188	*	bdgdiff/H3K27ac_cond1_955	14.9062	Distal Intergenic	1	101522754	101601155	78402	1	534616	NM_001076906	-658371	ENSBTAG00000011139	BCHE	butyrylcholinesterase	14.9062
chr1	101175048	101175662	615	*	bdgdiff/H3K27ac_cond1_956	3.83325	Distal Intergenic	1	101522754	101601155	78402	1	534616	NM_001076906	-347092	ENSBTAG00000011139	BCHE	butyrylcholinesterase	3.83325
chr1	101187411	101187642	232	*	bdgdiff/H3K27ac_cond1_957	6.24649	Distal Intergenic	1	101522754	101601155	78402	1	534616	NM_001076906	-335112	ENSBTAG00000011139	BCHE	butyrylcholinesterase	6.24649
chr1	101454089	101454331	243	*	bdgdiff/H3K27ac_cond1_958	5.21204	Distal Intergenic	1	101522754	101601155	78402	1	534616	NM_001076906	-68423	ENSBTAG00000011139	BCHE	butyrylcholinesterase	5.21204
chr1	106097698	106099568	1871	*	bdgdiff/H3K27ac_cond1_959	17.599	Distal Intergenic	1	106028381	106057300	28920	1	780785	NM_001110774	69317	ENSBTAG00000049223	SPTSSB	serine palmitoyltransferase small subunit B	17.599
chr1	106100412	106100772	361	*	bdgdiff/H3K27ac_cond1_960	4.02817	Distal Intergenic	1	106028381	106057300	28920	1	780785	NM_001110774	72031	ENSBTAG00000049223	SPTSSB	serine palmitoyltransferase small subunit B	4.02817
chr1	106100936	106101448	513	*	bdgdiff/H3K27ac_cond1_961	6.01033	Distal Intergenic	1	106028381	106057300	28920	1	780785	NM_001110774	72555	ENSBTAG00000049223	SPTSSB	serine palmitoyltransferase small subunit B	6.01033
chr1	106185966	106187052	1087	*	bdgdiff/H3K27ac_cond1_962	28.1857	Promoter (<=1kb)	1	106150166	106186579	36414	2	509871	NM_001075420	0	ENSBTAG00000016228	NMD3	NMD3 ribosome export adaptor	28.1857
chr1	106486779	106487063	285	*	bdgdiff/H3K27ac_cond1_963	21.5941	Intron (NM_001099118/541235, intron 2 of 3)	1	106346343	106378850	32508	1	767844	NM_001076963	140436	NA	B3GALNT1	beta-1,3-N-acetylgalactosaminyltransferase 1	21.5941
chr1	106495057	106495424	368	*	bdgdiff/H3K27ac_cond1_964	6.48307	Intron (NM_001099118/541235, intron 2 of 3)	1	106346343	106378850	32508	1	767844	NM_001076963	148714	NA	B3GALNT1	beta-1,3-N-acetylgalactosaminyltransferase 1	6.48307
chr1	106838983	106840384	1402	*	bdgdiff/H3K27ac_cond1_965	9.50397	Distal Intergenic	1	106925312	106985402	60091	1	535090	NM_001159316	-84928	ENSBTAG00000017416	KPNA4	karyopherin subunit alpha 4	9.50397
chr1	106923055	106923357	303	*	bdgdiff/H3K27ac_cond1_966	3.89431	Promoter (1-2kb)	1	106925312	106985402	60091	1	535090	NM_001159316	-1955	ENSBTAG00000017416	KPNA4	karyopherin subunit alpha 4	3.89431
chr1	106923899	106926567	2669	*	bdgdiff/H3K27ac_cond1_967	35.819	Promoter (<=1kb)	1	106925312	106985402	60091	1	535090	NM_001159316	0	ENSBTAG00000017416	KPNA4	karyopherin subunit alpha 4	35.819
chr1	106926677	106926939	263	*	bdgdiff/H3K27ac_cond1_968	7.30943	Promoter (1-2kb)	1	106925312	106985402	60091	1	535090	NM_001159316	1365	ENSBTAG00000017416	KPNA4	karyopherin subunit alpha 4	7.30943
chr1	106929388	106929819	432	*	bdgdiff/H3K27ac_cond1_969	6.28486	Intron (NM_001159316/535090, intron 1 of 16)	1	106925312	106985402	60091	1	535090	NM_001159316	4076	ENSBTAG00000017416	KPNA4	karyopherin subunit alpha 4	6.28486
chr1	107028244	107030167	1924	*	bdgdiff/H3K27ac_cond1_970	14.0198	Promoter (<=1kb)	1	107030008	107042375	12368	1	540154	NM_001080310	0	ENSBTAG00000008078	TRIM59	tripartite motif containing 59	14.0198
chr1	107030316	107030578	263	*	bdgdiff/H3K27ac_cond1_971	8.05743	Promoter (<=1kb)	1	107030008	107042375	12368	1	540154	NM_001080310	308	ENSBTAG00000008078	TRIM59	tripartite motif containing 59	8.05743
chr1	107031044	107031735	692	*	bdgdiff/H3K27ac_cond1_972	6.8443	Promoter (1-2kb)	1	107030008	107042375	12368	1	540154	NM_001080310	1036	ENSBTAG00000008078	TRIM59	tripartite motif containing 59	6.8443
chr1	107072958	107073359	402	*	bdgdiff/H3K27ac_cond1_973	9.90752	Promoter (<=1kb)	1	107073622	107073714	93	2	790979	NR_030891	355	ENSBTAG00000029916	MIR16B	microRNA mir-16b	9.90752
chr1	107073764	107074437	674	*	bdgdiff/H3K27ac_cond1_974	6.60253	Promoter (<=1kb)	1	107073765	107073862	98	2	791011	NR_031363	0	ENSBTAG00000029929	MIR15B	microRNA mir-15b	6.60253
chr1	107076462	107077100	639	*	bdgdiff/H3K27ac_cond1_975	6.48732	Promoter (1-2kb)	1	107045175	107078624	33450	2	353350	NM_001105326	1524	ENSBTAG00000005862	SMC4	structural maintenance of chromosomes 4	6.48732
chr1	107077257	107079643	2387	*	bdgdiff/H3K27ac_cond1_976	25.443	Promoter (<=1kb)	1	107045175	107078624	33450	2	353350	NM_001105326	0	ENSBTAG00000005862	SMC4	structural maintenance of chromosomes 4	25.443
chr1	107535854	107537082	1229	*	bdgdiff/H3K27ac_cond1_977	6.5445	Distal Intergenic	1	107552328	107602279	49952	2	535716	NM_001046412	65197	ENSBTAG00000014960	SCHIP1	schwannomin interacting protein 1	6.5445
chr1	107575511	107576439	929	*	bdgdiff/H3K27ac_cond1_978	18.1116	Intron (NM_001046412/535716, intron 2 of 6)	1	107552328	107602279	49952	2	535716	NM_001046412	25840	ENSBTAG00000014960	SCHIP1	schwannomin interacting protein 1	18.1116
chr1	107661413	107661732	320	*	bdgdiff/H3K27ac_cond1_979	3.37422	Distal Intergenic	1	107552328	107602279	49952	2	535716	NM_001046412	-59134	ENSBTAG00000014960	SCHIP1	schwannomin interacting protein 1	3.37422
chr1	107662235	107667680	5446	*	bdgdiff/H3K27ac_cond1_980	20.0528	Distal Intergenic	1	107552328	107602279	49952	2	535716	NM_001046412	-59956	ENSBTAG00000014960	SCHIP1	schwannomin interacting protein 1	20.0528
chr1	107675445	107675859	415	*	bdgdiff/H3K27ac_cond1_981	25.6653	Distal Intergenic	1	107552328	107602279	49952	2	535716	NM_001046412	-73166	ENSBTAG00000014960	SCHIP1	schwannomin interacting protein 1	25.6653
chr1	107675967	107676355	389	*	bdgdiff/H3K27ac_cond1_982	6.04764	Distal Intergenic	1	107552328	107602279	49952	2	535716	NM_001046412	-73688	ENSBTAG00000014960	SCHIP1	schwannomin interacting protein 1	6.04764
chr1	107696365	107702502	6138	*	bdgdiff/H3K27ac_cond1_983	30.4922	Distal Intergenic	1	107552328	107602279	49952	2	535716	NM_001046412	-94086	ENSBTAG00000014960	SCHIP1	schwannomin interacting protein 1	30.4922
chr1	107738059	107738401	343	*	bdgdiff/H3K27ac_cond1_984	28.1646	Distal Intergenic	1	107552328	107602279	49952	2	535716	NM_001046412	-135780	ENSBTAG00000014960	SCHIP1	schwannomin interacting protein 1	28.1646
chr1	107738666	107739064	399	*	bdgdiff/H3K27ac_cond1_985	4.66765	Distal Intergenic	1	107552328	107602279	49952	2	535716	NM_001046412	-136387	ENSBTAG00000014960	SCHIP1	schwannomin interacting protein 1	4.66765
chr1	107739224	107739481	258	*	bdgdiff/H3K27ac_cond1_986	4.459	Distal Intergenic	1	107552328	107602279	49952	2	535716	NM_001046412	-136945	ENSBTAG00000014960	SCHIP1	schwannomin interacting protein 1	4.459
chr1	107842536	107844287	1752	*	bdgdiff/H3K27ac_cond1_987	19.8323	Distal Intergenic	1	107552328	107602279	49952	2	535716	NM_001046412	-240257	ENSBTAG00000014960	SCHIP1	schwannomin interacting protein 1	19.8323
chr1	107884522	107885685	1164	*	bdgdiff/H3K27ac_cond1_988	16.2794	Distal Intergenic	1	107552328	107602279	49952	2	535716	NM_001046412	-282243	ENSBTAG00000014960	SCHIP1	schwannomin interacting protein 1	16.2794
chr1	108732440	108733014	575	*	bdgdiff/H3K27ac_cond1_989	8.54518	Promoter (<=1kb)	1	108706092	108732477	26386	2	508337	NM_001075351	0	ENSBTAG00000009263	MFSD1	major facilitator superfamily domain containing 1	8.54518
chr1	108866783	108867137	355	*	bdgdiff/H3K27ac_cond1_990	7.03403	Promoter (<=1kb)	1	108867031	108874757	7727	1	781644	NM_001080340	0	ENSBTAG00000009336	LXN	latexin	7.03403
chr1	108867415	108867724	310	*	bdgdiff/H3K27ac_cond1_991	4.49918	Promoter (<=1kb)	1	108867031	108874757	7727	1	781644	NM_001080340	384	ENSBTAG00000009336	LXN	latexin	4.49918
chr1	108902524	108903238	715	*	bdgdiff/H3K27ac_cond1_992	7.05607	Promoter (<=1kb)	1	108852511	108903175	50665	2	513309	NM_001206149	0	ENSBTAG00000027795	GFM1	G elongation factor mitochondrial 1	7.05607
chr1	108938408	108939197	790	*	bdgdiff/H3K27ac_cond1_993	6.95548	Promoter (<=1kb)	1	108908352	108938800	30449	2	533379	NM_001038158	0	ENSBTAG00000004126	MLF1	myeloid leukemia factor 1	6.95548
chr1	109412960	109413954	995	*	bdgdiff/H3K27ac_cond1_994	19.3164	Promoter (<=1kb)	1	108966570	109413780	447211	2	509437	NM_001075404	0	ENSBTAG00000031561	RSRC1	arginine and serine rich coiled-coil 1	19.3164
chr1	110070316	110072108	1793	*	bdgdiff/H3K27ac_cond1_995	14.0399	Distal Intergenic	1	110158197	110164262	6066	2	541148	NM_001076259	92154	ENSBTAG00000009012	PTX3	pentraxin 3	14.0399
chr1	110437443	110440306	2864	*	bdgdiff/H3K27ac_cond1_996	41.907	Distal Intergenic	1	110447554	110461439	13886	1	514613	NM_001206311	-7248	ENSBTAG00000003851	CCNL1	cyclin L1	41.907
chr1	110447153	110450435	3283	*	bdgdiff/H3K27ac_cond1_997	49.1944	Promoter (<=1kb)	1	110447554	110461439	13886	1	514613	NM_001206311	0	ENSBTAG00000003851	CCNL1	cyclin L1	49.1944
chr1	110463680	110465396	1717	*	bdgdiff/H3K27ac_cond1_998	14.2366	Distal Intergenic	1	110447554	110461439	13886	1	514613	NM_001206311	16126	ENSBTAG00000003851	CCNL1	cyclin L1	14.2366
chr1	110465877	110466169	293	*	bdgdiff/H3K27ac_cond1_999	4.17107	Distal Intergenic	1	110447554	110461439	13886	1	514613	NM_001206311	18323	ENSBTAG00000003851	CCNL1	cyclin L1	4.17107
chr1	110477081	110477836	756	*	bdgdiff/H3K27ac_cond1_1000	11.4108	Distal Intergenic	1	110447554	110461439	13886	1	514613	NM_001206311	29527	ENSBTAG00000003851	CCNL1	cyclin L1	11.4108
chr1	110481375	110482555	1181	*	bdgdiff/H3K27ac_cond1_1001	18.0323	Distal Intergenic	1	110447554	110461439	13886	1	514613	NM_001206311	33821	ENSBTAG00000003851	CCNL1	cyclin L1	18.0323
chr1	110482739	110485036	2298	*	bdgdiff/H3K27ac_cond1_1002	17.7004	Distal Intergenic	1	110447554	110461439	13886	1	514613	NM_001206311	35185	ENSBTAG00000003851	CCNL1	cyclin L1	17.7004
chr1	110489379	110491500	2122	*	bdgdiff/H3K27ac_cond1_1003	14.1584	Distal Intergenic	1	110447554	110461439	13886	1	514613	NM_001206311	41825	ENSBTAG00000003851	CCNL1	cyclin L1	14.1584
chr1	110497541	110500433	2893	*	bdgdiff/H3K27ac_cond1_1004	25.8103	Distal Intergenic	1	110447554	110461439	13886	1	514613	NM_001206311	49987	ENSBTAG00000003851	CCNL1	cyclin L1	25.8103
chr1	110524719	110527936	3218	*	bdgdiff/H3K27ac_cond1_1005	23.5002	Distal Intergenic	1	110447554	110461439	13886	1	514613	NM_001206311	77165	ENSBTAG00000003851	CCNL1	cyclin L1	23.5002
chr1	110531995	110535551	3557	*	bdgdiff/H3K27ac_cond1_1006	39.6816	Distal Intergenic	1	110447554	110461439	13886	1	514613	NM_001206311	84441	ENSBTAG00000003851	CCNL1	cyclin L1	39.6816
chr1	110546813	110551074	4262	*	bdgdiff/H3K27ac_cond1_1007	63.3669	Distal Intergenic	1	110447554	110461439	13886	1	514613	NM_001206311	99259	ENSBTAG00000003851	CCNL1	cyclin L1	63.3669
chr1	110778272	110786369	8098	*	bdgdiff/H3K27ac_cond1_1008	42.4734	Distal Intergenic	1	110928200	110955891	27692	2	540975	NM_001206048	169522	ENSBTAG00000012120	TIPARP	TCDD inducible poly(ADP-ribose) polymerase	42.4734
chr1	110819135	110822329	3195	*	bdgdiff/H3K27ac_cond1_1009	33.237	Distal Intergenic	1	110928200	110955891	27692	2	540975	NM_001206048	133562	ENSBTAG00000012120	TIPARP	TCDD inducible poly(ADP-ribose) polymerase	33.237
chr1	110848978	110849605	628	*	bdgdiff/H3K27ac_cond1_1010	8.67259	Distal Intergenic	1	110928200	110955891	27692	2	540975	NM_001206048	106286	ENSBTAG00000012120	TIPARP	TCDD inducible poly(ADP-ribose) polymerase	8.67259
chr1	110894842	110897506	2665	*	bdgdiff/H3K27ac_cond1_1011	16.3671	Distal Intergenic	1	110928200	110955891	27692	2	540975	NM_001206048	58385	ENSBTAG00000012120	TIPARP	TCDD inducible poly(ADP-ribose) polymerase	16.3671
chr1	110924603	110925042	440	*	bdgdiff/H3K27ac_cond1_1012	9.1018	Distal Intergenic	1	110928200	110955891	27692	2	540975	NM_001206048	30849	ENSBTAG00000012120	TIPARP	TCDD inducible poly(ADP-ribose) polymerase	9.1018
chr1	110945477	110945967	491	*	bdgdiff/H3K27ac_cond1_1013	6.04268	Intron (NM_001206048/540975, intron 2 of 5)	1	110928200	110955891	27692	2	540975	NM_001206048	9924	ENSBTAG00000012120	TIPARP	TCDD inducible poly(ADP-ribose) polymerase	6.04268
chr1	110947811	110948109	299	*	bdgdiff/H3K27ac_cond1_1014	8.12305	Intron (NM_001206048/540975, intron 2 of 5)	1	110928200	110955891	27692	2	540975	NM_001206048	7782	ENSBTAG00000012120	TIPARP	TCDD inducible poly(ADP-ribose) polymerase	8.12305
chr1	110948246	110949357	1112	*	bdgdiff/H3K27ac_cond1_1015	9.24642	Intron (NM_001206048/540975, intron 2 of 5)	1	110928200	110955891	27692	2	540975	NM_001206048	6534	ENSBTAG00000012120	TIPARP	TCDD inducible poly(ADP-ribose) polymerase	9.24642
chr1	110949474	110950614	1141	*	bdgdiff/H3K27ac_cond1_1016	10.0205	Intron (NM_001206048/540975, intron 2 of 5)	1	110928200	110955891	27692	2	540975	NM_001206048	5277	ENSBTAG00000012120	TIPARP	TCDD inducible poly(ADP-ribose) polymerase	10.0205
chr1	110953085	110956625	3541	*	bdgdiff/H3K27ac_cond1_1017	29.6643	Promoter (<=1kb)	1	110928200	110955891	27692	2	540975	NM_001206048	0	ENSBTAG00000012120	TIPARP	TCDD inducible poly(ADP-ribose) polymerase	29.6643
chr1	111095525	111097532	2008	*	bdgdiff/H3K27ac_cond1_1018	38.5454	Promoter (<=1kb)	1	111095801	111107056	11256	1	767980	NM_001077044	0	ENSBTAG00000018471	SSR3	signal sequence receptor subunit 3	38.5454
chr1	111112920	111114827	1908	*	bdgdiff/H3K27ac_cond1_1019	12.3021	Intron (NM_001025336/526133, intron 13 of 13)	1	111095801	111107056	11256	1	767980	NM_001077044	17119	ENSBTAG00000018471	SSR3	signal sequence receptor subunit 3	12.3021
chr1	111149416	111149744	329	*	bdgdiff/H3K27ac_cond1_1020	12.9284	Intron (NM_001025336/526133, intron 8 of 13)	1	111095801	111107056	11256	1	767980	NM_001077044	53615	ENSBTAG00000018471	SSR3	signal sequence receptor subunit 3	12.9284
chr1	111547290	111547528	239	*	bdgdiff/H3K27ac_cond1_1021	6.10137	Distal Intergenic	1	111111922	111408136	296215	2	526133	NM_001025336	-139154	ENSBTAG00000018465	KCNAB1	potassium voltage-gated channel subfamily A regulatory beta subunit 1	6.10137
chr1	111547733	111548154	422	*	bdgdiff/H3K27ac_cond1_1022	13.2427	Distal Intergenic	1	111111922	111408136	296215	2	526133	NM_001025336	-139597	ENSBTAG00000018465	KCNAB1	potassium voltage-gated channel subfamily A regulatory beta subunit 1	13.2427
chr1	111549283	111549671	389	*	bdgdiff/H3K27ac_cond1_1023	3.95312	Distal Intergenic	1	111111922	111408136	296215	2	526133	NM_001025336	-141147	ENSBTAG00000018465	KCNAB1	potassium voltage-gated channel subfamily A regulatory beta subunit 1	3.95312
chr1	111549995	111550545	551	*	bdgdiff/H3K27ac_cond1_1024	5.10622	Distal Intergenic	1	111111922	111408136	296215	2	526133	NM_001025336	-141859	ENSBTAG00000018465	KCNAB1	potassium voltage-gated channel subfamily A regulatory beta subunit 1	5.10622
chr1	111711243	111711591	349	*	bdgdiff/H3K27ac_cond1_1025	7.46486	Distal Intergenic	1	111732898	111804777	71880	2	511200	NM_001206436	93186	ENSBTAG00000013013	GMPS	guanine monophosphate synthase	7.46486
chr1	111801784	111804508	2725	*	bdgdiff/H3K27ac_cond1_1026	20.5233	Promoter (<=1kb)	1	111732898	111804777	71880	2	511200	NM_001206436	269	ENSBTAG00000013013	GMPS	guanine monophosphate synthase	20.5233
chr1	111804616	111804906	291	*	bdgdiff/H3K27ac_cond1_1027	12.0339	Promoter (<=1kb)	1	111732898	111804777	71880	2	511200	NM_001206436	0	ENSBTAG00000013013	GMPS	guanine monophosphate synthase	12.0339
chr1	111828030	111830245	2216	*	bdgdiff/H3K27ac_cond1_1028	21.3533	Promoter (<=1kb)	1	111829274	111850037	20764	1	517797	NM_001075758	0	ENSBTAG00000014318	SLC33A1	solute carrier family 33 member 1	21.3533
chr1	111830723	111830977	255	*	bdgdiff/H3K27ac_cond1_1029	4.36206	Promoter (1-2kb)	1	111829274	111850037	20764	1	517797	NM_001075758	1449	ENSBTAG00000014318	SLC33A1	solute carrier family 33 member 1	4.36206
chr1	111876035	111877048	1014	*	bdgdiff/H3K27ac_cond1_1030	5.61946	Distal Intergenic	1	111829274	111850037	20764	1	517797	NM_001075758	46761	ENSBTAG00000014318	SLC33A1	solute carrier family 33 member 1	5.61946
chr1	112190648	112190927	280	*	bdgdiff/H3K27ac_cond1_1031	4.69159	Distal Intergenic	1	111829274	111850037	20764	1	517797	NM_001075758	361374	ENSBTAG00000014318	SLC33A1	solute carrier family 33 member 1	4.69159
chr1	113326265	113327537	1273	*	bdgdiff/H3K27ac_cond1_1032	17.3668	Promoter (<=1kb)	1	113326616	113371551	44936	1	509583	NM_001080251	0	ENSBTAG00000006142	DHX36	DEAH-box helicase 36	17.3668
chr1	114261061	114261870	810	*	bdgdiff/H3K27ac_cond1_1033	9.88878	Distal Intergenic	1	114554441	114558377	3937	2	784133	NM_001102531	296507	ENSBTAG00000055257	RAP2B	RAP2B, member of RAS oncogene family	9.88878
chr1	114281244	114281709	466	*	bdgdiff/H3K27ac_cond1_1034	12.7911	Distal Intergenic	1	114554441	114558377	3937	2	784133	NM_001102531	276668	ENSBTAG00000055257	RAP2B	RAP2B, member of RAS oncogene family	12.7911
chr1	114452150	114452414	265	*	bdgdiff/H3K27ac_cond1_1035	5.74514	Distal Intergenic	1	114554441	114558377	3937	2	784133	NM_001102531	105963	ENSBTAG00000055257	RAP2B	RAP2B, member of RAS oncogene family	5.74514
chr1	114478958	114479195	238	*	bdgdiff/H3K27ac_cond1_1036	8.55114	Distal Intergenic	1	114554441	114558377	3937	2	784133	NM_001102531	79182	ENSBTAG00000055257	RAP2B	RAP2B, member of RAS oncogene family	8.55114
chr1	114479496	114479996	501	*	bdgdiff/H3K27ac_cond1_1037	5.06381	Distal Intergenic	1	114554441	114558377	3937	2	784133	NM_001102531	78381	ENSBTAG00000055257	RAP2B	RAP2B, member of RAS oncogene family	5.06381
chr1	114514816	114515232	417	*	bdgdiff/H3K27ac_cond1_1038	10.7916	Distal Intergenic	1	114554441	114558377	3937	2	784133	NM_001102531	43145	ENSBTAG00000055257	RAP2B	RAP2B, member of RAS oncogene family	10.7916
chr1	114556763	114558047	1285	*	bdgdiff/H3K27ac_cond1_1039	6.00185	Promoter (<=1kb)	1	114554441	114558377	3937	2	784133	NM_001102531	330	ENSBTAG00000055257	RAP2B	RAP2B, member of RAS oncogene family	6.00185
chr1	114558158	114560356	2199	*	bdgdiff/H3K27ac_cond1_1040	43.3757	Promoter (<=1kb)	1	114554441	114558377	3937	2	784133	NM_001102531	0	ENSBTAG00000055257	RAP2B	RAP2B, member of RAS oncogene family	43.3757
chr1	114587961	114589027	1067	*	bdgdiff/H3K27ac_cond1_1041	8.87252	Distal Intergenic	1	114554441	114558377	3937	2	784133	NM_001102531	-29584	ENSBTAG00000055257	RAP2B	RAP2B, member of RAS oncogene family	8.87252
chr1	114627841	114628761	921	*	bdgdiff/H3K27ac_cond1_1042	9.54519	Distal Intergenic	1	114554441	114558377	3937	2	784133	NM_001102531	-69464	ENSBTAG00000055257	RAP2B	RAP2B, member of RAS oncogene family	9.54519
chr1	114668131	114668438	308	*	bdgdiff/H3K27ac_cond1_1043	8.54701	Distal Intergenic	1	114554441	114558377	3937	2	784133	NM_001102531	-109754	ENSBTAG00000055257	RAP2B	RAP2B, member of RAS oncogene family	8.54701
chr1	115041871	115042415	545	*	bdgdiff/H3K27ac_cond1_1044	13.7184	Distal Intergenic	1	114908447	114910097	1651	2	281963	NM_174410	-131774	ENSBTAG00000001465	P2RY1	purinergic receptor P2Y1	13.7184
chr1	115044039	115044473	435	*	bdgdiff/H3K27ac_cond1_1045	5.98176	Distal Intergenic	1	114908447	114910097	1651	2	281963	NM_174410	-133942	ENSBTAG00000001465	P2RY1	purinergic receptor P2Y1	5.98176
chr1	115323258	115323765	508	*	bdgdiff/H3K27ac_cond1_1046	7.33909	Intron (NM_001099725/781653, intron 3 of 7)	1	115306074	115461588	155515	2	781653	NM_001099725	137823	ENSBTAG00000004564	MBNL1	muscleblind like splicing regulator 1	7.33909
chr1	115323913	115324172	260	*	bdgdiff/H3K27ac_cond1_1047	4.28802	Intron (NM_001099725/781653, intron 3 of 7)	1	115306074	115461588	155515	2	781653	NM_001099725	137416	ENSBTAG00000004564	MBNL1	muscleblind like splicing regulator 1	4.28802
chr1	115353384	115354465	1082	*	bdgdiff/H3K27ac_cond1_1048	10.2046	Intron (NM_001099725/781653, intron 1 of 7)	1	115306074	115461588	155515	2	781653	NM_001099725	107123	ENSBTAG00000004564	MBNL1	muscleblind like splicing regulator 1	10.2046
chr1	115362376	115362794	419	*	bdgdiff/H3K27ac_cond1_1049	5.63434	Intron (NM_001099725/781653, intron 1 of 7)	1	115306074	115461588	155515	2	781653	NM_001099725	98794	ENSBTAG00000004564	MBNL1	muscleblind like splicing regulator 1	5.63434
chr1	115382948	115383951	1004	*	bdgdiff/H3K27ac_cond1_1050	12.9685	Intron (NM_001099725/781653, intron 1 of 7)	1	115306074	115461588	155515	2	781653	NM_001099725	77637	ENSBTAG00000004564	MBNL1	muscleblind like splicing regulator 1	12.9685
chr1	115384665	115385331	667	*	bdgdiff/H3K27ac_cond1_1051	12.2953	Intron (NM_001099725/781653, intron 1 of 7)	1	115306074	115461588	155515	2	781653	NM_001099725	76257	ENSBTAG00000004564	MBNL1	muscleblind like splicing regulator 1	12.2953
chr1	115426650	115427645	996	*	bdgdiff/H3K27ac_cond1_1052	7.36263	Intron (NM_001099725/781653, intron 1 of 7)	1	115306074	115461588	155515	2	781653	NM_001099725	33943	ENSBTAG00000004564	MBNL1	muscleblind like splicing regulator 1	7.36263
chr1	115458906	115459460	555	*	bdgdiff/H3K27ac_cond1_1053	7.25797	Promoter (2-3kb)	1	115306074	115461588	155515	2	781653	NM_001099725	2128	ENSBTAG00000004564	MBNL1	muscleblind like splicing regulator 1	7.25797
chr1	115461837	115463820	1984	*	bdgdiff/H3K27ac_cond1_1054	17.9952	Promoter (<=1kb)	1	115306074	115461588	155515	2	781653	NM_001099725	-249	ENSBTAG00000004564	MBNL1	muscleblind like splicing regulator 1	17.9952
chr1	115494418	115499275	4858	*	bdgdiff/H3K27ac_cond1_1055	22.3675	Distal Intergenic	1	115306074	115461588	155515	2	781653	NM_001099725	-32830	ENSBTAG00000004564	MBNL1	muscleblind like splicing regulator 1	22.3675
chr1	115510958	115512271	1314	*	bdgdiff/H3K27ac_cond1_1056	22.0865	Distal Intergenic	1	115306074	115461588	155515	2	781653	NM_001099725	-49370	ENSBTAG00000004564	MBNL1	muscleblind like splicing regulator 1	22.0865
chr1	115612581	115613803	1223	*	bdgdiff/H3K27ac_cond1_1057	10.1925	Distal Intergenic	1	115306074	115461588	155515	2	781653	NM_001099725	-150993	ENSBTAG00000004564	MBNL1	muscleblind like splicing regulator 1	10.1925
chr1	115731981	115732215	235	*	bdgdiff/H3K27ac_cond1_1058	3.68736	Distal Intergenic	1	115884605	115884677	73	1	102465115	NR_107717	-152390	NA	MIR1246	microRNA mir-1246	3.68736
chr1	115732357	115732955	599	*	bdgdiff/H3K27ac_cond1_1059	10.3566	Distal Intergenic	1	115884605	115884677	73	1	102465115	NR_107717	-151650	NA	MIR1246	microRNA mir-1246	10.3566
chr1	115733057	115733331	275	*	bdgdiff/H3K27ac_cond1_1060	7.13263	Distal Intergenic	1	115884605	115884677	73	1	102465115	NR_107717	-151274	NA	MIR1246	microRNA mir-1246	7.13263
chr1	115733917	115734298	382	*	bdgdiff/H3K27ac_cond1_1061	5.05996	Distal Intergenic	1	115884605	115884677	73	1	102465115	NR_107717	-150307	NA	MIR1246	microRNA mir-1246	5.05996
chr1	115758667	115760747	2081	*	bdgdiff/H3K27ac_cond1_1062	10.5376	Distal Intergenic	1	115884605	115884677	73	1	102465115	NR_107717	-123858	NA	MIR1246	microRNA mir-1246	10.5376
chr1	116820229	116822005	1777	*	bdgdiff/H3K27ac_cond1_1063	8.10111	Intron (NM_001206505/538979, intron 14 of 42)	1	116847497	116879546	32050	1	767936	NM_001077009	-25492	ENSBTAG00000020990	P2RY14	purinergic receptor P2Y14	8.10111
chr1	116928231	116929686	1456	*	bdgdiff/H3K27ac_cond1_1064	10.7749	Intron (NM_001206505/538979, intron 10 of 42)	1	116891760	116898287	6528	1	767929	NM_001077002	36471	ENSBTAG00000009848	GPR171	G protein-coupled receptor 171	10.7749
chr1	117278585	117279470	886	*	bdgdiff/H3K27ac_cond1_1065	7.65885	Distal Intergenic	1	117361864	117380744	18881	1	785659	NM_001207054	-82394	ENSBTAG00000023445	SIAH2	siah E3 ubiquitin protein ligase 2	7.65885
chr1	117360936	117362301	1366	*	bdgdiff/H3K27ac_cond1_1066	16.0191	Promoter (<=1kb)	1	117361864	117380744	18881	1	785659	NM_001207054	0	ENSBTAG00000023445	SIAH2	siah E3 ubiquitin protein ligase 2	16.0191
chr1	117362546	117363631	1086	*	bdgdiff/H3K27ac_cond1_1067	14.5005	Promoter (<=1kb)	1	117361864	117380744	18881	1	785659	NM_001207054	682	ENSBTAG00000023445	SIAH2	siah E3 ubiquitin protein ligase 2	14.5005
chr1	117384484	117384836	353	*	bdgdiff/H3K27ac_cond1_1068	3.9888	Distal Intergenic	1	117361864	117380744	18881	1	785659	NM_001207054	22620	ENSBTAG00000023445	SIAH2	siah E3 ubiquitin protein ligase 2	3.9888
chr1	117389429	117391425	1997	*	bdgdiff/H3K27ac_cond1_1069	26.6399	Distal Intergenic	1	117361864	117380744	18881	1	785659	NM_001207054	27565	ENSBTAG00000023445	SIAH2	siah E3 ubiquitin protein ligase 2	26.6399
chr1	117402976	117403317	342	*	bdgdiff/H3K27ac_cond1_1070	5.66522	Distal Intergenic	1	117361864	117380744	18881	1	785659	NM_001207054	41112	ENSBTAG00000023445	SIAH2	siah E3 ubiquitin protein ligase 2	5.66522
chr1	117535987	117538043	2057	*	bdgdiff/H3K27ac_cond1_1071	27.6877	Promoter (<=1kb)	1	117507280	117537602	30323	2	783831	NM_001103103	0	ENSBTAG00000031435	SELENOT	selenoprotein T	27.6877
chr1	117596510	117599869	3360	*	bdgdiff/H3K27ac_cond1_1072	31.8221	Promoter (<=1kb)	1	117556215	117597949	41735	2	614746	NM_001102283	0	ENSBTAG00000009106	EIF2A	eukaryotic translation initiation factor 2A	31.8221
chr1	117600206	117600460	255	*	bdgdiff/H3K27ac_cond1_1073	6.16764	Promoter (1-2kb)	1	117598268	117600552	2285	1	528100	NM_001114083	1938	ENSBTAG00000009104	SERP1	stress associated endoplasmic reticulum protein 1	6.16764
chr1	117663876	117664310	435	*	bdgdiff/H3K27ac_cond1_1074	4.78187	Distal Intergenic	1	117672585	117718237	45653	2	541277	NM_001144101	53927	ENSBTAG00000018402	TSC22D2	TSC22 domain family member 2	4.78187
chr1	117681712	117682078	367	*	bdgdiff/H3K27ac_cond1_1075	3.73711	Intron (NM_001144101/541277, intron 2 of 3)	1	117672585	117718237	45653	2	541277	NM_001144101	36159	ENSBTAG00000018402	TSC22D2	TSC22 domain family member 2	3.73711
chr1	117682205	117683177	973	*	bdgdiff/H3K27ac_cond1_1076	7.88055	Intron (NM_001144101/541277, intron 2 of 3)	1	117672585	117718237	45653	2	541277	NM_001144101	35060	ENSBTAG00000018402	TSC22D2	TSC22 domain family member 2	7.88055
chr1	117683396	117683650	255	*	bdgdiff/H3K27ac_cond1_1077	5.42808	Intron (NM_001144101/541277, intron 2 of 3)	1	117672585	117718237	45653	2	541277	NM_001144101	34587	ENSBTAG00000018402	TSC22D2	TSC22 domain family member 2	5.42808
chr1	117685727	117686090	364	*	bdgdiff/H3K27ac_cond1_1078	5.21355	Intron (NM_001144101/541277, intron 2 of 3)	1	117672585	117718237	45653	2	541277	NM_001144101	32147	ENSBTAG00000018402	TSC22D2	TSC22 domain family member 2	5.21355
chr1	117689627	117689884	258	*	bdgdiff/H3K27ac_cond1_1079	4.95188	Intron (NM_001144101/541277, intron 2 of 3)	1	117672585	117718237	45653	2	541277	NM_001144101	28353	ENSBTAG00000018402	TSC22D2	TSC22 domain family member 2	4.95188
chr1	117717360	117719719	2360	*	bdgdiff/H3K27ac_cond1_1080	35.3237	Promoter (<=1kb)	1	117672585	117718237	45653	2	541277	NM_001144101	0	ENSBTAG00000018402	TSC22D2	TSC22 domain family member 2	35.3237
chr1	117763128	117763382	255	*	bdgdiff/H3K27ac_cond1_1081	6.39975	Distal Intergenic	1	117672585	117718237	45653	2	541277	NM_001144101	-44891	ENSBTAG00000018402	TSC22D2	TSC22 domain family member 2	6.39975
chr1	117763550	117766058	2509	*	bdgdiff/H3K27ac_cond1_1082	11.8543	Distal Intergenic	1	117672585	117718237	45653	2	541277	NM_001144101	-45313	ENSBTAG00000018402	TSC22D2	TSC22 domain family member 2	11.8543
chr1	117790131	117790755	625	*	bdgdiff/H3K27ac_cond1_1083	5.36517	Distal Intergenic	1	117672585	117718237	45653	2	541277	NM_001144101	-71894	ENSBTAG00000018402	TSC22D2	TSC22 domain family member 2	5.36517
chr1	117800249	117801271	1023	*	bdgdiff/H3K27ac_cond1_1084	7.96573	Distal Intergenic	1	117672585	117718237	45653	2	541277	NM_001144101	-82012	ENSBTAG00000018402	TSC22D2	TSC22 domain family member 2	7.96573
chr1	117886744	117888195	1452	*	bdgdiff/H3K27ac_cond1_1085	41.124	Distal Intergenic	1	117672585	117718237	45653	2	541277	NM_001144101	-168507	ENSBTAG00000018402	TSC22D2	TSC22 domain family member 2	41.124
chr1	117903698	117904298	601	*	bdgdiff/H3K27ac_cond1_1086	9.51657	Distal Intergenic	1	117672585	117718237	45653	2	541277	NM_001144101	-185461	ENSBTAG00000018402	TSC22D2	TSC22 domain family member 2	9.51657
chr1	117911863	117913143	1281	*	bdgdiff/H3K27ac_cond1_1087	13.5248	Distal Intergenic	1	117672585	117718237	45653	2	541277	NM_001144101	-193626	ENSBTAG00000018402	TSC22D2	TSC22 domain family member 2	13.5248
chr1	117929075	117929340	266	*	bdgdiff/H3K27ac_cond1_1088	8.58466	Distal Intergenic	1	117672585	117718237	45653	2	541277	NM_001144101	-210838	ENSBTAG00000018402	TSC22D2	TSC22 domain family member 2	8.58466
chr1	117935450	117935720	271	*	bdgdiff/H3K27ac_cond1_1089	7.25365	Distal Intergenic	1	117672585	117718237	45653	2	541277	NM_001144101	-217213	ENSBTAG00000018402	TSC22D2	TSC22 domain family member 2	7.25365
chr1	117935886	117936377	492	*	bdgdiff/H3K27ac_cond1_1090	8.01548	Distal Intergenic	1	117672585	117718237	45653	2	541277	NM_001144101	-217649	ENSBTAG00000018402	TSC22D2	TSC22 domain family member 2	8.01548
chr1	118214165	118214785	621	*	bdgdiff/H3K27ac_cond1_1091	8.73253	Promoter (<=1kb)	1	118213388	118220076	6689	1	539034	NM_001128197	777	ENSBTAG00000011150	PFN2	profilin 2	8.73253
chr1	118215043	118215290	248	*	bdgdiff/H3K27ac_cond1_1092	4.08965	Promoter (1-2kb)	1	118213388	118220076	6689	1	539034	NM_001128197	1655	ENSBTAG00000011150	PFN2	profilin 2	4.08965
chr1	118348934	118351197	2264	*	bdgdiff/H3K27ac_cond1_1093	32.6151	Promoter (<=1kb)	1	118223007	118350034	127028	2	539035	NM_001076142	0	ENSBTAG00000011147	RNF13	ring finger protein 13	32.6151
chr1	118495054	118497005	1952	*	bdgdiff/H3K27ac_cond1_1094	31.2423	Promoter (<=1kb)	1	118497123	118642804	145682	1	614786	NM_001193047	-118	ENSBTAG00000007814	WWTR1	WW domain containing transcription regulator 1	31.2423
chr1	118497503	118498091	589	*	bdgdiff/H3K27ac_cond1_1095	11.7282	Promoter (<=1kb)	1	118497123	118642804	145682	1	614786	NM_001193047	380	ENSBTAG00000007814	WWTR1	WW domain containing transcription regulator 1	11.7282
chr1	118571269	118571660	392	*	bdgdiff/H3K27ac_cond1_1096	10.421	Intron (NM_001193047/614786, intron 1 of 5)	1	118497123	118642804	145682	1	614786	NM_001193047	74146	ENSBTAG00000007814	WWTR1	WW domain containing transcription regulator 1	10.421
chr1	118618786	118619065	280	*	bdgdiff/H3K27ac_cond1_1097	5.89338	Intron (NM_001193047/614786, intron 3 of 5)	1	118663092	118690685	27594	2	507646	NM_001034306	71620	ENSBTAG00000001893	TM4SF4	transmembrane 4 L six family member 4	5.89338
chr1	118693083	118693320	238	*	bdgdiff/H3K27ac_cond1_1098	3.57326	Promoter (2-3kb)	1	118663092	118690685	27594	2	507646	NM_001034306	-2398	ENSBTAG00000001893	TM4SF4	transmembrane 4 L six family member 4	3.57326
chr1	118766758	118768377	1620	*	bdgdiff/H3K27ac_cond1_1099	9.92134	Distal Intergenic	1	118809503	118817969	8467	1	533038	NM_001075980	-41126	ENSBTAG00000015163	TM4SF1	transmembrane 4 L six family member 1	9.92134
chr1	118778972	118779629	658	*	bdgdiff/H3K27ac_cond1_1100	7.51516	Distal Intergenic	1	118809503	118817969	8467	1	533038	NM_001075980	-29874	ENSBTAG00000015163	TM4SF1	transmembrane 4 L six family member 1	7.51516
chr1	118789997	118790534	538	*	bdgdiff/H3K27ac_cond1_1101	16.4107	Distal Intergenic	1	118809503	118817969	8467	1	533038	NM_001075980	-18969	ENSBTAG00000015163	TM4SF1	transmembrane 4 L six family member 1	16.4107
chr1	118796898	118797190	293	*	bdgdiff/H3K27ac_cond1_1102	4.91596	Distal Intergenic	1	118809503	118817969	8467	1	533038	NM_001075980	-12313	ENSBTAG00000015163	TM4SF1	transmembrane 4 L six family member 1	4.91596
chr1	118797545	118799309	1765	*	bdgdiff/H3K27ac_cond1_1103	9.26982	Distal Intergenic	1	118809503	118817969	8467	1	533038	NM_001075980	-10194	ENSBTAG00000015163	TM4SF1	transmembrane 4 L six family member 1	9.26982
chr1	118799480	118800845	1366	*	bdgdiff/H3K27ac_cond1_1104	21.0943	Distal Intergenic	1	118809503	118817969	8467	1	533038	NM_001075980	-8658	ENSBTAG00000015163	TM4SF1	transmembrane 4 L six family member 1	21.0943
chr1	118808448	118809247	800	*	bdgdiff/H3K27ac_cond1_1105	15.1714	Promoter (<=1kb)	1	118809503	118817969	8467	1	533038	NM_001075980	-256	ENSBTAG00000015163	TM4SF1	transmembrane 4 L six family member 1	15.1714
chr1	118809433	118810481	1049	*	bdgdiff/H3K27ac_cond1_1106	17.2165	Promoter (<=1kb)	1	118809503	118817969	8467	1	533038	NM_001075980	0	ENSBTAG00000015163	TM4SF1	transmembrane 4 L six family member 1	17.2165
chr1	118837241	118837691	451	*	bdgdiff/H3K27ac_cond1_1107	5.5456	Distal Intergenic	1	118859228	118883979	24752	1	507280	NM_001184724	-21537	ENSBTAG00000019960	TM4SF18	transmembrane 4 L six family member 18	5.5456
chr1	119031308	119031582	275	*	bdgdiff/H3K27ac_cond1_1108	4.93589	Intron (NM_001191177/783104, intron 5 of 16)	1	119005071	119045998	40928	2	783104	NM_001191177	14416	ENSBTAG00000002395	HPS3	HPS3 biogenesis of lysosomal organelles complex 2 subunit 1	4.93589
chr1	119045570	119046176	607	*	bdgdiff/H3K27ac_cond1_1109	11.0999	Promoter (<=1kb)	1	119005071	119045998	40928	2	783104	NM_001191177	0	ENSBTAG00000002395	HPS3	HPS3 biogenesis of lysosomal organelles complex 2 subunit 1	11.0999
chr1	119073872	119075275	1404	*	bdgdiff/H3K27ac_cond1_1110	15.3808	Promoter (<=1kb)	1	119074242	119136022	61781	1	539633	NM_001192286	0	ENSBTAG00000019704	HLTF	helicase like transcription factor	15.3808
chr1	119169492	119170949	1458	*	bdgdiff/H3K27ac_cond1_1111	20.7551	Intron (NM_001045867/280812, intron 5 of 6)	1	119150401	119191206	40806	2	280812	NM_001045867	20257	ENSBTAG00000001721	GYG1	glycogenin 1	20.7551
chr1	119190333	119190725	393	*	bdgdiff/H3K27ac_cond1_1112	7.18957	Promoter (<=1kb)	1	119150401	119191206	40806	2	280812	NM_001045867	481	ENSBTAG00000001721	GYG1	glycogenin 1	7.18957
chr1	119228538	119229336	799	*	bdgdiff/H3K27ac_cond1_1113	15.7209	Distal Intergenic	1	119150401	119191206	40806	2	280812	NM_001045867	-37332	ENSBTAG00000001721	GYG1	glycogenin 1	15.7209
chr1	119949926	119950176	251	*	bdgdiff/H3K27ac_cond1_1114	8.49981	Distal Intergenic	1	119465679	119521250	55572	2	281607	NM_174233	-428676	ENSBTAG00000045633	AGTR1	angiotensin II receptor type 1	8.49981
chr1	121880498	121881274	777	*	bdgdiff/H3K27ac_cond1_1115	29.8999	Distal Intergenic	1	121852796	121878087	25292	1	521251	NM_001192535	27702	ENSBTAG00000005522	PLSCR5	phospholipid scramblase family member 5	29.8999
chr1	121881752	121882045	294	*	bdgdiff/H3K27ac_cond1_1116	36.0137	Distal Intergenic	1	121852796	121878087	25292	1	521251	NM_001192535	28956	ENSBTAG00000005522	PLSCR5	phospholipid scramblase family member 5	36.0137
chr1	121945134	121947867	2734	*	bdgdiff/H3K27ac_cond1_1117	28.3391	Promoter (<=1kb)	1	121946372	121974118	27747	1	513193	NM_001034436	0	ENSBTAG00000022227	PLSCR2	phospholipid scramblase 1	28.3391
chr1	121948927	121949232	306	*	bdgdiff/H3K27ac_cond1_1118	4.04384	Promoter (2-3kb)	1	121946372	121974118	27747	1	513193	NM_001034436	2555	ENSBTAG00000022227	PLSCR2	phospholipid scramblase 1	4.04384
chr1	122144487	122144976	490	*	bdgdiff/H3K27ac_cond1_1119	12.6589	Distal Intergenic	1	122041887	122092791	50905	1	100125943	NM_001105506	102600	ENSBTAG00000031306	PLSCR1	phospholipid scramblase 1	12.6589
chr1	122257485	122258359	875	*	bdgdiff/H3K27ac_cond1_1120	4.9269	Promoter (<=1kb)	1	122257891	122300146	42256	1	539290	NM_001081732	0	ENSBTAG00000011986	PLSCR4	phospholipid scramblase 4	4.9269
chr1	122338171	122338744	574	*	bdgdiff/H3K27ac_cond1_1121	12.9026	Distal Intergenic	1	122349984	122471157	121174	1	533642	NM_001101149	-11240	ENSBTAG00000007331	PLOD2	procollagen-lysine,2-oxoglutarate 5-dioxygenase 2	12.9026
chr1	122338929	122339803	875	*	bdgdiff/H3K27ac_cond1_1122	17.8459	Distal Intergenic	1	122349984	122471157	121174	1	533642	NM_001101149	-10181	ENSBTAG00000007331	PLOD2	procollagen-lysine,2-oxoglutarate 5-dioxygenase 2	17.8459
chr1	122340869	122341466	598	*	bdgdiff/H3K27ac_cond1_1123	7.22572	Distal Intergenic	1	122349984	122471157	121174	1	533642	NM_001101149	-8518	ENSBTAG00000007331	PLOD2	procollagen-lysine,2-oxoglutarate 5-dioxygenase 2	7.22572
chr1	122349042	122351503	2462	*	bdgdiff/H3K27ac_cond1_1124	34.2237	Promoter (<=1kb)	1	122349984	122471157	121174	1	533642	NM_001101149	0	ENSBTAG00000007331	PLOD2	procollagen-lysine,2-oxoglutarate 5-dioxygenase 2	34.2237
chr1	122399244	122399479	236	*	bdgdiff/H3K27ac_cond1_1125	4.31038	Intron (NM_001101149/533642, intron 1 of 19)	1	122349984	122471157	121174	1	533642	NM_001101149	49260	ENSBTAG00000007331	PLOD2	procollagen-lysine,2-oxoglutarate 5-dioxygenase 2	4.31038
chr1	122399619	122401018	1400	*	bdgdiff/H3K27ac_cond1_1126	21.1863	Intron (NM_001101149/533642, intron 1 of 19)	1	122349984	122471157	121174	1	533642	NM_001101149	49635	ENSBTAG00000007331	PLOD2	procollagen-lysine,2-oxoglutarate 5-dioxygenase 2	21.1863
chr1	122619009	122619263	255	*	bdgdiff/H3K27ac_cond1_1127	9.95809	Distal Intergenic	1	122349984	122471157	121174	1	533642	NM_001101149	269025	ENSBTAG00000007331	PLOD2	procollagen-lysine,2-oxoglutarate 5-dioxygenase 2	9.95809
chr1	122619393	122619944	552	*	bdgdiff/H3K27ac_cond1_1128	21.1317	Distal Intergenic	1	122349984	122471157	121174	1	533642	NM_001101149	269409	ENSBTAG00000007331	PLOD2	procollagen-lysine,2-oxoglutarate 5-dioxygenase 2	21.1317
chr1	122687878	122690165	2288	*	bdgdiff/H3K27ac_cond1_1129	11.9871	Distal Intergenic	1	122349984	122471157	121174	1	533642	NM_001101149	337894	ENSBTAG00000007331	PLOD2	procollagen-lysine,2-oxoglutarate 5-dioxygenase 2	11.9871
chr1	123175959	123176621	663	*	bdgdiff/H3K27ac_cond1_1130	5.69471	Distal Intergenic	1	122349984	122471157	121174	1	533642	NM_001101149	825975	ENSBTAG00000007331	PLOD2	procollagen-lysine,2-oxoglutarate 5-dioxygenase 2	5.69471
chr1	123188704	123189523	820	*	bdgdiff/H3K27ac_cond1_1131	11.989	Distal Intergenic	1	122349984	122471157	121174	1	533642	NM_001101149	838720	ENSBTAG00000007331	PLOD2	procollagen-lysine,2-oxoglutarate 5-dioxygenase 2	11.989
chr1	124828940	124829441	502	*	bdgdiff/H3K27ac_cond1_1132	6.11628	Distal Intergenic	1	124866092	124888751	22660	2	509304	NM_001205651	59310	ENSBTAG00000007933	DIPK2A	divergent protein kinase domain 2A	6.11628
chr1	124829972	124830431	460	*	bdgdiff/H3K27ac_cond1_1133	5.51183	Distal Intergenic	1	124866092	124888751	22660	2	509304	NM_001205651	58320	ENSBTAG00000007933	DIPK2A	divergent protein kinase domain 2A	5.51183
chr1	124877273	124877696	424	*	bdgdiff/H3K27ac_cond1_1134	11.2689	Intron (NM_001205651/509304, intron 1 of 2)	1	124866092	124888751	22660	2	509304	NM_001205651	11055	ENSBTAG00000007933	DIPK2A	divergent protein kinase domain 2A	11.2689
chr1	124877853	124878167	315	*	bdgdiff/H3K27ac_cond1_1135	4.28147	Intron (NM_001205651/509304, intron 1 of 2)	1	124866092	124888751	22660	2	509304	NM_001205651	10584	ENSBTAG00000007933	DIPK2A	divergent protein kinase domain 2A	4.28147
chr1	124878287	124878754	468	*	bdgdiff/H3K27ac_cond1_1136	6.54881	Intron (NM_001205651/509304, intron 1 of 2)	1	124866092	124888751	22660	2	509304	NM_001205651	9997	ENSBTAG00000007933	DIPK2A	divergent protein kinase domain 2A	6.54881
chr1	124878879	124879820	942	*	bdgdiff/H3K27ac_cond1_1137	7.27081	Intron (NM_001205651/509304, intron 1 of 2)	1	124866092	124888751	22660	2	509304	NM_001205651	8931	ENSBTAG00000007933	DIPK2A	divergent protein kinase domain 2A	7.27081
chr1	124880006	124880700	695	*	bdgdiff/H3K27ac_cond1_1138	8.8734	Intron (NM_001205651/509304, intron 1 of 2)	1	124866092	124888751	22660	2	509304	NM_001205651	8051	ENSBTAG00000007933	DIPK2A	divergent protein kinase domain 2A	8.8734
chr1	124883933	124884287	355	*	bdgdiff/H3K27ac_cond1_1139	16.5202	Intron (NM_001205651/509304, intron 1 of 2)	1	124866092	124888751	22660	2	509304	NM_001205651	4464	ENSBTAG00000007933	DIPK2A	divergent protein kinase domain 2A	16.5202
chr1	124885417	124885719	303	*	bdgdiff/H3K27ac_cond1_1140	5.7956	Intron (NM_001205651/509304, intron 1 of 2)	1	124866092	124888751	22660	2	509304	NM_001205651	3032	ENSBTAG00000007933	DIPK2A	divergent protein kinase domain 2A	5.7956
chr1	124886030	124889740	3711	*	bdgdiff/H3K27ac_cond1_1141	21.8498	Promoter (<=1kb)	1	124866092	124888751	22660	2	509304	NM_001205651	0	ENSBTAG00000007933	DIPK2A	divergent protein kinase domain 2A	21.8498
chr1	125286780	125287025	246	*	bdgdiff/H3K27ac_cond1_1142	5.15339	Intron (NM_001076068/535743, intron 6 of 16)	1	125043185	125706585	663401	1	535743	NM_001076068	243595	ENSBTAG00000031178	SLC9A9	solute carrier family 9 member A9	5.15339
chr1	125875635	125875896	262	*	bdgdiff/H3K27ac_cond1_1143	3.73736	Promoter (1-2kb)	1	125870583	125874332	3750	2	615978	NM_001113769	-1303	ENSBTAG00000011584	CHST2	carbohydrate sulfotransferase 2	3.73736
chr1	125985491	125987458	1968	*	bdgdiff/H3K27ac_cond1_1144	23.5246	Distal Intergenic	1	126040067	126042146	2080	1	522374	NM_001077951	-52609	ENSBTAG00000011116	PAQR9	progestin and adipoQ receptor family member 9	23.5246
chr1	126193324	126193623	300	*	bdgdiff/H3K27ac_cond1_1145	10.9737	Intron (NM_001075629/513618, intron 2 of 8)	1	126132532	126231894	99363	1	513618	NM_001075629	60792	ENSBTAG00000016026	PCOLCE2	procollagen C-endopeptidase enhancer 2	10.9737
chr1	126277889	126278185	297	*	bdgdiff/H3K27ac_cond1_1146	9.32384	Intron (NM_174476/282100, intron 8 of 14)	1	126259535	126320424	60890	2	282100	NM_174476	42239	ENSBTAG00000002232	TRPC1	transient receptor potential cation channel subfamily C member 1	9.32384
chr1	126318159	126318422	264	*	bdgdiff/H3K27ac_cond1_1147	5.9154	Promoter (2-3kb)	1	126259535	126320424	60890	2	282100	NM_174476	2002	ENSBTAG00000002232	TRPC1	transient receptor potential cation channel subfamily C member 1	5.9154
chr1	126318923	126321773	2851	*	bdgdiff/H3K27ac_cond1_1148	29.2002	Promoter (<=1kb)	1	126259535	126320424	60890	2	282100	NM_174476	0	ENSBTAG00000002232	TRPC1	transient receptor potential cation channel subfamily C member 1	29.2002
chr1	126397339	126397600	262	*	bdgdiff/H3K27ac_cond1_1149	4.2043	Intron (NM_001103299/616560, intron 1 of 15)	1	126325238	126418834	93597	2	616560	NM_001103299	21234	ENSBTAG00000023429	PLS1	plastin 1	4.2043
chr1	126397731	126398376	646	*	bdgdiff/H3K27ac_cond1_1150	8.55082	Intron (NM_001103299/616560, intron 1 of 15)	1	126325238	126418834	93597	2	616560	NM_001103299	20458	ENSBTAG00000023429	PLS1	plastin 1	8.55082
chr1	126398565	126399157	593	*	bdgdiff/H3K27ac_cond1_1151	10.56	Intron (NM_001103299/616560, intron 1 of 15)	1	126325238	126418834	93597	2	616560	NM_001103299	19677	ENSBTAG00000023429	PLS1	plastin 1	10.56
chr1	126402384	126404386	2003	*	bdgdiff/H3K27ac_cond1_1152	11.21	Intron (NM_001103299/616560, intron 1 of 15)	1	126325238	126418834	93597	2	616560	NM_001103299	14448	ENSBTAG00000023429	PLS1	plastin 1	11.21
chr1	126452749	126453074	326	*	bdgdiff/H3K27ac_cond1_1153	3.79118	Distal Intergenic	1	126325238	126418834	93597	2	616560	NM_001103299	-33915	ENSBTAG00000023429	PLS1	plastin 1	3.79118
chr1	126454217	126454708	492	*	bdgdiff/H3K27ac_cond1_1154	7.03359	Distal Intergenic	1	126325238	126418834	93597	2	616560	NM_001103299	-35383	ENSBTAG00000023429	PLS1	plastin 1	7.03359
chr1	126470563	126472293	1731	*	bdgdiff/H3K27ac_cond1_1155	24.729	Distal Intergenic	1	126325238	126418834	93597	2	616560	NM_001103299	-51729	ENSBTAG00000023429	PLS1	plastin 1	24.729
chr1	126585367	126585604	238	*	bdgdiff/H3K27ac_cond1_1156	6.5203	Distal Intergenic	1	126593243	126700958	107716	1	540834	NM_001206035	-7639	ENSBTAG00000011524	XRN1	5'-3' exoribonuclease 1	6.5203
chr1	126592417	126594342	1926	*	bdgdiff/H3K27ac_cond1_1157	44.6243	Promoter (<=1kb)	1	126593243	126700958	107716	1	540834	NM_001206035	0	ENSBTAG00000011524	XRN1	5'-3' exoribonuclease 1	44.6243
chr1	126735713	126736816	1104	*	bdgdiff/H3K27ac_cond1_1158	26.1489	Promoter (<=1kb)	1	126736159	126814524	78366	1	616031	NM_001035473	0	ENSBTAG00000018138	GK5	glycerol kinase 5	26.1489
chr1	126823231	126823617	387	*	bdgdiff/H3K27ac_cond1_1159	10.522	Distal Intergenic	1	126736159	126814524	78366	1	616031	NM_001035473	87072	ENSBTAG00000018138	GK5	glycerol kinase 5	10.522
chr1	126826288	126828279	1992	*	bdgdiff/H3K27ac_cond1_1160	22.6156	Distal Intergenic	1	126736159	126814524	78366	1	616031	NM_001035473	90129	ENSBTAG00000018138	GK5	glycerol kinase 5	22.6156
chr1	127085037	127085468	432	*	bdgdiff/H3K27ac_cond1_1161	4.55172	Promoter (<=1kb)	1	127050091	127086255	36165	2	532844	NM_001035393	787	ENSBTAG00000014140	ATP1B3	ATPase Na+/K+ transporting subunit beta 3	4.55172
chr1	127085777	127086324	548	*	bdgdiff/H3K27ac_cond1_1162	21.7608	Promoter (<=1kb)	1	127050091	127086255	36165	2	532844	NM_001035393	0	ENSBTAG00000014140	ATP1B3	ATPase Na+/K+ transporting subunit beta 3	21.7608
chr1	127086469	127087228	760	*	bdgdiff/H3K27ac_cond1_1163	23.1317	Promoter (<=1kb)	1	127050091	127086255	36165	2	532844	NM_001035393	-214	ENSBTAG00000014140	ATP1B3	ATPase Na+/K+ transporting subunit beta 3	23.1317
chr1	127105199	127105609	411	*	bdgdiff/H3K27ac_cond1_1164	17.1651	Distal Intergenic	1	127050091	127086255	36165	2	532844	NM_001035393	-18944	ENSBTAG00000014140	ATP1B3	ATPase Na+/K+ transporting subunit beta 3	17.1651
chr1	127106083	127106374	292	*	bdgdiff/H3K27ac_cond1_1165	4.94908	Distal Intergenic	1	127050091	127086255	36165	2	532844	NM_001035393	-19828	ENSBTAG00000014140	ATP1B3	ATPase Na+/K+ transporting subunit beta 3	4.94908
chr1	127133167	127133840	674	*	bdgdiff/H3K27ac_cond1_1166	5.34823	Distal Intergenic	1	127050091	127086255	36165	2	532844	NM_001035393	-46912	ENSBTAG00000014140	ATP1B3	ATPase Na+/K+ transporting subunit beta 3	5.34823
chr1	127134069	127135161	1093	*	bdgdiff/H3K27ac_cond1_1167	6.84256	Distal Intergenic	1	127050091	127086255	36165	2	532844	NM_001035393	-47814	ENSBTAG00000014140	ATP1B3	ATPase Na+/K+ transporting subunit beta 3	6.84256
chr1	127219949	127220214	266	*	bdgdiff/H3K27ac_cond1_1168	4.07605	Promoter (1-2kb)	1	127214845	127222120	7276	2	515595	NM_001075720	1906	ENSBTAG00000002185	RNF7	ring finger protein 7	4.07605
chr1	127221081	127222952	1872	*	bdgdiff/H3K27ac_cond1_1169	36.6355	Promoter (<=1kb)	1	127214845	127222120	7276	2	515595	NM_001075720	0	ENSBTAG00000002185	RNF7	ring finger protein 7	36.6355
chr1	127260739	127261101	363	*	bdgdiff/H3K27ac_cond1_1170	4.79137	Distal Intergenic	1	127214845	127222120	7276	2	515595	NM_001075720	-38619	ENSBTAG00000002185	RNF7	ring finger protein 7	4.79137
chr1	127392792	127393069	278	*	bdgdiff/H3K27ac_cond1_1171	5.30166	Intron (NM_001193020/533491, intron 7 of 23)	1	127398725	127398781	57	2	114482617	NR_162332	5712	ENSBTAG00000049533	MIR2285CF	microRNA mir-2285cf	5.30166
chr1	127419907	127420687	781	*	bdgdiff/H3K27ac_cond1_1172	13.931	Intron (NM_001193020/533491, intron 4 of 23)	1	127398725	127398781	57	2	114482617	NR_162332	-21126	ENSBTAG00000049533	MIR2285CF	microRNA mir-2285cf	13.931
chr1	127420897	127421137	241	*	bdgdiff/H3K27ac_cond1_1173	4.18564	Intron (NM_001193020/533491, intron 4 of 23)	1	127398725	127398781	57	2	114482617	NR_162332	-22116	ENSBTAG00000049533	MIR2285CF	microRNA mir-2285cf	4.18564
chr1	127468120	127468677	558	*	bdgdiff/H3K27ac_cond1_1174	16.1894	Promoter (<=1kb)	1	127345511	127469070	123560	2	533491	NM_001193020	393	ENSBTAG00000015413	RASA2	RAS p21 protein activator 2	16.1894
chr1	127468815	127469780	966	*	bdgdiff/H3K27ac_cond1_1175	9.14744	Promoter (<=1kb)	1	127345511	127469070	123560	2	533491	NM_001193020	0	ENSBTAG00000015413	RASA2	RAS p21 protein activator 2	9.14744
chr1	127527635	127528013	379	*	bdgdiff/H3K27ac_cond1_1176	7.38862	Distal Intergenic	1	127345511	127469070	123560	2	533491	NM_001193020	-58565	ENSBTAG00000015413	RASA2	RAS p21 protein activator 2	7.38862
chr1	127528232	127528566	335	*	bdgdiff/H3K27ac_cond1_1177	12.0449	Distal Intergenic	1	127345511	127469070	123560	2	533491	NM_001193020	-59162	ENSBTAG00000015413	RASA2	RAS p21 protein activator 2	12.0449
chr1	127528800	127529094	295	*	bdgdiff/H3K27ac_cond1_1178	8.15183	Distal Intergenic	1	127345511	127469070	123560	2	533491	NM_001193020	-59730	ENSBTAG00000015413	RASA2	RAS p21 protein activator 2	8.15183
chr1	127530096	127530656	561	*	bdgdiff/H3K27ac_cond1_1179	5.75979	Distal Intergenic	1	127345511	127469070	123560	2	533491	NM_001193020	-61026	ENSBTAG00000015413	RASA2	RAS p21 protein activator 2	5.75979
chr1	127563468	127564691	1224	*	bdgdiff/H3K27ac_cond1_1180	6.03663	Distal Intergenic	1	127345511	127469070	123560	2	533491	NM_001193020	-94398	ENSBTAG00000015413	RASA2	RAS p21 protein activator 2	6.03663
chr1	127565471	127565707	237	*	bdgdiff/H3K27ac_cond1_1181	6.02461	Distal Intergenic	1	127345511	127469070	123560	2	533491	NM_001193020	-96401	ENSBTAG00000015413	RASA2	RAS p21 protein activator 2	6.02461
chr1	127566107	127566343	237	*	bdgdiff/H3K27ac_cond1_1182	4.68696	Distal Intergenic	1	127345511	127469070	123560	2	533491	NM_001193020	-97037	ENSBTAG00000015413	RASA2	RAS p21 protein activator 2	4.68696
chr1	127566487	127567154	668	*	bdgdiff/H3K27ac_cond1_1183	6.13317	Distal Intergenic	1	127345511	127469070	123560	2	533491	NM_001193020	-97417	ENSBTAG00000015413	RASA2	RAS p21 protein activator 2	6.13317
chr1	127575013	127575401	389	*	bdgdiff/H3K27ac_cond1_1184	7.76763	Distal Intergenic	1	127345511	127469070	123560	2	533491	NM_001193020	-105943	ENSBTAG00000015413	RASA2	RAS p21 protein activator 2	7.76763
chr1	127575658	127577388	1731	*	bdgdiff/H3K27ac_cond1_1185	15.9692	Distal Intergenic	1	127345511	127469070	123560	2	533491	NM_001193020	-106588	ENSBTAG00000015413	RASA2	RAS p21 protein activator 2	15.9692
chr1	127579142	127580253	1112	*	bdgdiff/H3K27ac_cond1_1186	11.5176	Distal Intergenic	1	127345511	127469070	123560	2	533491	NM_001193020	-110072	ENSBTAG00000015413	RASA2	RAS p21 protein activator 2	11.5176
chr1	127591774	127592049	276	*	bdgdiff/H3K27ac_cond1_1187	4.84393	Distal Intergenic	1	127345511	127469070	123560	2	533491	NM_001193020	-122704	ENSBTAG00000015413	RASA2	RAS p21 protein activator 2	4.84393
chr1	127592160	127593089	930	*	bdgdiff/H3K27ac_cond1_1188	7.86794	Distal Intergenic	1	127345511	127469070	123560	2	533491	NM_001193020	-123090	ENSBTAG00000015413	RASA2	RAS p21 protein activator 2	7.86794
chr1	127608303	127610658	2356	*	bdgdiff/H3K27ac_cond1_1189	30.3237	Distal Intergenic	1	127345511	127469070	123560	2	533491	NM_001193020	-139233	ENSBTAG00000015413	RASA2	RAS p21 protein activator 2	30.3237
chr1	127647649	127647960	312	*	bdgdiff/H3K27ac_cond1_1190	5.21591	Distal Intergenic	1	127345511	127469070	123560	2	533491	NM_001193020	-178579	ENSBTAG00000015413	RASA2	RAS p21 protein activator 2	5.21591
chr1	127648263	127648524	262	*	bdgdiff/H3K27ac_cond1_1191	5.2603	Distal Intergenic	1	127345511	127469070	123560	2	533491	NM_001193020	-179193	ENSBTAG00000015413	RASA2	RAS p21 protein activator 2	5.2603
chr1	127648652	127649704	1053	*	bdgdiff/H3K27ac_cond1_1192	5.29408	Distal Intergenic	1	127345511	127469070	123560	2	533491	NM_001193020	-179582	ENSBTAG00000015413	RASA2	RAS p21 protein activator 2	5.29408
chr1	127650322	127652118	1797	*	bdgdiff/H3K27ac_cond1_1193	10.3377	Distal Intergenic	1	127345511	127469070	123560	2	533491	NM_001193020	-181252	ENSBTAG00000015413	RASA2	RAS p21 protein activator 2	10.3377
chr1	127652306	127652739	434	*	bdgdiff/H3K27ac_cond1_1194	6.1671	Distal Intergenic	1	127345511	127469070	123560	2	533491	NM_001193020	-183236	ENSBTAG00000015413	RASA2	RAS p21 protein activator 2	6.1671
chr1	127656061	127657361	1301	*	bdgdiff/H3K27ac_cond1_1195	11.8271	Distal Intergenic	1	127345511	127469070	123560	2	533491	NM_001193020	-186991	ENSBTAG00000015413	RASA2	RAS p21 protein activator 2	11.8271
chr1	127679486	127679901	416	*	bdgdiff/H3K27ac_cond1_1196	6.96563	Distal Intergenic	1	127345511	127469070	123560	2	533491	NM_001193020	-210416	ENSBTAG00000015413	RASA2	RAS p21 protein activator 2	6.96563
chr1	127680107	127680394	288	*	bdgdiff/H3K27ac_cond1_1197	14.1354	Distal Intergenic	1	127345511	127469070	123560	2	533491	NM_001193020	-211037	ENSBTAG00000015413	RASA2	RAS p21 protein activator 2	14.1354
chr1	127773521	127773965	445	*	bdgdiff/H3K27ac_cond1_1198	17.9376	Distal Intergenic	1	127831477	127902068	70592	2	512922	NM_001192337	128103	ENSBTAG00000009115	SPSB4	splA/ryanodine receptor domain and SOCS box containing 4	17.9376
chr1	128041245	128042807	1563	*	bdgdiff/H3K27ac_cond1_1199	28.5581	Promoter (<=1kb)	1	128010259	128042610	32352	2	510392	NM_001192254	0	ENSBTAG00000015310	SLC25A36	solute carrier family 25 member 36	28.5581
chr1	129556891	129559332	2442	*	bdgdiff/H3K27ac_cond1_1200	22.1941	Promoter (<=1kb)	1	129556754	129583703	26950	1	537379	NM_001025343	137	NA	RBP1	retinol binding protein 1	22.1941
chr1	129706859	129708204	1346	*	bdgdiff/H3K27ac_cond1_1201	17.8569	Promoter (<=1kb)	1	129707549	129740550	33002	1	281706	NM_174281	0	ENSBTAG00000014843	COPB2	COPI coat complex subunit beta 2	17.8569
chr1	129753611	129754749	1139	*	bdgdiff/H3K27ac_cond1_1202	16.4959	Promoter (<=1kb)	1	129741106	129754516	13411	2	532044	NM_001046319	0	ENSBTAG00000047608	MRPS22	mitochondrial ribosomal protein S22	16.4959
chr1	130219695	130220215	521	*	bdgdiff/H3K27ac_cond1_1203	36.461	Distal Intergenic	1	130185388	130186521	1134	1	281770	NM_001031750	34307	ENSBTAG00000031277	FOXL2	forkhead box L2	36.461
chr1	130292731	130293017	287	*	bdgdiff/H3K27ac_cond1_1204	10.2563	Promoter (<=1kb)	1	130293150	130471302	178153	1	517948	NM_001206047	-133	ENSBTAG00000006909	PIK3CB	phosphatidylinositol-4,5-bisphosphate 3-kinase catalytic subunit beta	10.2563
chr1	130293524	130293906	383	*	bdgdiff/H3K27ac_cond1_1205	12.883	Promoter (<=1kb)	1	130293150	130471302	178153	1	517948	NM_001206047	374	ENSBTAG00000006909	PIK3CB	phosphatidylinositol-4,5-bisphosphate 3-kinase catalytic subunit beta	12.883
chr1	130518704	130519326	623	*	bdgdiff/H3K27ac_cond1_1206	12.5441	Distal Intergenic	1	130488923	130505304	16382	2	616795	NM_001079626	-13400	ENSBTAG00000023426	FAIM	Fas apoptotic inhibitory molecule	12.5441
chr1	130658518	130658857	340	*	bdgdiff/H3K27ac_cond1_1207	11.2107	Distal Intergenic	1	130707101	130773010	65910	2	540803	NM_001098118	114153	ENSBTAG00000001497	MRAS	muscle RAS oncogene homolog	11.2107
chr1	130748500	130749993	1494	*	bdgdiff/H3K27ac_cond1_1208	14.2142	Intron (NM_001098118/540803, intron 1 of 5)	1	130707101	130773010	65910	2	540803	NM_001098118	23017	ENSBTAG00000001497	MRAS	muscle RAS oncogene homolog	14.2142
chr1	130750155	130751225	1071	*	bdgdiff/H3K27ac_cond1_1209	7.14526	Intron (NM_001098118/540803, intron 1 of 5)	1	130707101	130773010	65910	2	540803	NM_001098118	21785	ENSBTAG00000001497	MRAS	muscle RAS oncogene homolog	7.14526
chr1	130751466	130752033	568	*	bdgdiff/H3K27ac_cond1_1210	6.90154	Intron (NM_001098118/540803, intron 1 of 5)	1	130707101	130773010	65910	2	540803	NM_001098118	20977	ENSBTAG00000001497	MRAS	muscle RAS oncogene homolog	6.90154
chr1	130752493	130752823	331	*	bdgdiff/H3K27ac_cond1_1211	5.56705	Intron (NM_001098118/540803, intron 1 of 5)	1	130707101	130773010	65910	2	540803	NM_001098118	20187	ENSBTAG00000001497	MRAS	muscle RAS oncogene homolog	5.56705
chr1	130764251	130765601	1351	*	bdgdiff/H3K27ac_cond1_1212	9.01178	Intron (NM_001098118/540803, intron 1 of 5)	1	130707101	130773010	65910	2	540803	NM_001098118	7409	ENSBTAG00000001497	MRAS	muscle RAS oncogene homolog	9.01178
chr1	130772566	130774539	1974	*	bdgdiff/H3K27ac_cond1_1213	43.3208	Promoter (<=1kb)	1	130707101	130773010	65910	2	540803	NM_001098118	0	ENSBTAG00000001497	MRAS	muscle RAS oncogene homolog	43.3208
chr1	130930170	130931462	1293	*	bdgdiff/H3K27ac_cond1_1214	8.09536	Promoter (<=1kb)	1	130823724	130930780	107057	2	539591	NM_001046458	0	ENSBTAG00000019952	ARMC8	armadillo repeat containing 8	8.09536
chr1	130942991	130943797	807	*	bdgdiff/H3K27ac_cond1_1215	8.4041	Promoter (<=1kb)	1	130943139	130954773	11635	1	530188	NM_001080290	0	ENSBTAG00000019949	DBR1	debranching RNA lariats 1	8.4041
chr1	131014598	131015560	963	*	bdgdiff/H3K27ac_cond1_1216	6.6884	Distal Intergenic	1	131003440	131008085	4646	1	540795	NM_001192784	11158	ENSBTAG00000001451	A4GNT	alpha-1,4-N-acetylglucosaminyltransferase	6.6884
chr1	132257193	132257439	247	*	bdgdiff/H3K27ac_cond1_1217	4.2914	Intron (NM_001076072/536154, intron 1 of 3)	1	132216623	132292949	76327	2	536154	NM_001076072	35510	ENSBTAG00000018427	NCK1	NCK adaptor protein 1	4.2914
chr1	132291632	132292206	575	*	bdgdiff/H3K27ac_cond1_1218	6.36484	Promoter (<=1kb)	1	132216623	132292949	76327	2	536154	NM_001076072	743	ENSBTAG00000018427	NCK1	NCK adaptor protein 1	6.36484
chr1	132292316	132293805	1490	*	bdgdiff/H3K27ac_cond1_1219	22.2035	Promoter (<=1kb)	1	132216623	132292949	76327	2	536154	NM_001076072	0	ENSBTAG00000018427	NCK1	NCK adaptor protein 1	22.2035
chr1	132418182	132421415	3234	*	bdgdiff/H3K27ac_cond1_1220	40.1731	Distal Intergenic	1	132298306	132334597	36292	2	511543	NM_001075524	-83585	ENSBTAG00000003833	SLC35G2	solute carrier family 35 member G2	40.1731
chr1	133023563	133024432	870	*	bdgdiff/H3K27ac_cond1_1221	23.5204	Promoter (<=1kb)	1	132929061	133024300	95240	2	515902	NM_001038548	0	ENSBTAG00000015221	PCCB	propionyl-CoA carboxylase subunit beta	23.5204
chr1	133081701	133084485	2785	*	bdgdiff/H3K27ac_cond1_1222	32.7979	Distal Intergenic	1	132929061	133024300	95240	2	515902	NM_001038548	-57401	ENSBTAG00000015221	PCCB	propionyl-CoA carboxylase subunit beta	32.7979
chr1	133226365	133227029	665	*	bdgdiff/H3K27ac_cond1_1223	7.02994	Distal Intergenic	1	132929061	133024300	95240	2	515902	NM_001038548	-202065	ENSBTAG00000015221	PCCB	propionyl-CoA carboxylase subunit beta	7.02994
chr1	133227408	133227705	298	*	bdgdiff/H3K27ac_cond1_1224	4.79028	Distal Intergenic	1	132929061	133024300	95240	2	515902	NM_001038548	-203108	ENSBTAG00000015221	PCCB	propionyl-CoA carboxylase subunit beta	4.79028
chr1	133348711	133350160	1450	*	bdgdiff/H3K27ac_cond1_1225	15.1297	Distal Intergenic	1	132929061	133024300	95240	2	515902	NM_001038548	-324411	ENSBTAG00000015221	PCCB	propionyl-CoA carboxylase subunit beta	15.1297
chr1	133361680	133363153	1474	*	bdgdiff/H3K27ac_cond1_1226	20.4182	Distal Intergenic	1	132929061	133024300	95240	2	515902	NM_001038548	-337380	ENSBTAG00000015221	PCCB	propionyl-CoA carboxylase subunit beta	20.4182
chr1	134838271	134840050	1780	*	bdgdiff/H3K27ac_cond1_1227	46.5523	Promoter (<=1kb)	1	134839356	134845005	5650	1	614347	NM_001113229	0	ENSBTAG00000014461	ANAPC13	anaphase promoting complex subunit 13	46.5523
chr1	134849065	134849306	242	*	bdgdiff/H3K27ac_cond1_1228	7.05432	Distal Intergenic	1	134839356	134845010	5655	1	614347	NM_001113234	9709	ENSBTAG00000014461	ANAPC13	anaphase promoting complex subunit 13	7.05432
chr1	134850413	134850950	538	*	bdgdiff/H3K27ac_cond1_1229	6.37239	Distal Intergenic	1	134839356	134845010	5655	1	614347	NM_001113234	11057	ENSBTAG00000014461	ANAPC13	anaphase promoting complex subunit 13	6.37239
chr1	134858391	134859553	1163	*	bdgdiff/H3K27ac_cond1_1230	7.87705	Distal Intergenic	1	134839356	134845010	5655	1	614347	NM_001113234	19035	ENSBTAG00000014461	ANAPC13	anaphase promoting complex subunit 13	7.87705
chr1	134859991	134860245	255	*	bdgdiff/H3K27ac_cond1_1231	8.75748	Distal Intergenic	1	134839356	134845010	5655	1	614347	NM_001113234	20635	ENSBTAG00000014461	ANAPC13	anaphase promoting complex subunit 13	8.75748
chr1	134862354	134862969	616	*	bdgdiff/H3K27ac_cond1_1232	7.35267	Distal Intergenic	1	134839356	134845010	5655	1	614347	NM_001113234	22998	ENSBTAG00000014461	ANAPC13	anaphase promoting complex subunit 13	7.35267
chr1	134863071	134863491	421	*	bdgdiff/H3K27ac_cond1_1233	11.2556	Distal Intergenic	1	134839356	134845010	5655	1	614347	NM_001113234	23715	ENSBTAG00000014461	ANAPC13	anaphase promoting complex subunit 13	11.2556
chr1	134863706	134865103	1398	*	bdgdiff/H3K27ac_cond1_1234	12.8497	Distal Intergenic	1	134839356	134845010	5655	1	614347	NM_001113234	24350	ENSBTAG00000014461	ANAPC13	anaphase promoting complex subunit 13	12.8497
chr1	134874074	134874822	749	*	bdgdiff/H3K27ac_cond1_1235	8.52498	Distal Intergenic	1	134839356	134845010	5655	1	614347	NM_001113234	34718	ENSBTAG00000014461	ANAPC13	anaphase promoting complex subunit 13	8.52498
chr1	134947411	134949708	2298	*	bdgdiff/H3K27ac_cond1_1236	34.1301	Distal Intergenic	1	134839356	134845010	5655	1	614347	NM_001113234	108055	ENSBTAG00000014461	ANAPC13	anaphase promoting complex subunit 13	34.1301
chr1	134953736	134954035	300	*	bdgdiff/H3K27ac_cond1_1237	5.23756	Distal Intergenic	1	134839356	134845010	5655	1	614347	NM_001113234	114380	ENSBTAG00000014461	ANAPC13	anaphase promoting complex subunit 13	5.23756
chr1	134991028	134994655	3628	*	bdgdiff/H3K27ac_cond1_1238	26.9732	Distal Intergenic	1	134839356	134845010	5655	1	614347	NM_001113234	151672	ENSBTAG00000014461	ANAPC13	anaphase promoting complex subunit 13	26.9732
chr1	135004315	135004712	398	*	bdgdiff/H3K27ac_cond1_1239	4.80438	Distal Intergenic	1	134839356	134845010	5655	1	614347	NM_001113234	164959	ENSBTAG00000014461	ANAPC13	anaphase promoting complex subunit 13	4.80438
chr1	135008366	135009496	1131	*	bdgdiff/H3K27ac_cond1_1240	11.9485	Distal Intergenic	1	134839356	134845010	5655	1	614347	NM_001113234	169010	ENSBTAG00000014461	ANAPC13	anaphase promoting complex subunit 13	11.9485
chr1	135082295	135082538	244	*	bdgdiff/H3K27ac_cond1_1241	6.45816	Distal Intergenic	1	134839356	134845010	5655	1	614347	NM_001113234	242939	ENSBTAG00000014461	ANAPC13	anaphase promoting complex subunit 13	6.45816
chr1	135083217	135083473	257	*	bdgdiff/H3K27ac_cond1_1242	4.99127	Distal Intergenic	1	134839356	134845010	5655	1	614347	NM_001113234	243861	ENSBTAG00000014461	ANAPC13	anaphase promoting complex subunit 13	4.99127
chr1	135089377	135089835	459	*	bdgdiff/H3K27ac_cond1_1243	5.32136	Distal Intergenic	1	135336890	135423994	87105	1	282468	NM_174829	-247055	ENSBTAG00000001324	SLCO2A1	solute carrier organic anion transporter family member 2A1	5.32136
chr1	135208390	135208677	288	*	bdgdiff/H3K27ac_cond1_1244	7.90871	Distal Intergenic	1	135336890	135423994	87105	1	282468	NM_174829	-128213	ENSBTAG00000001324	SLCO2A1	solute carrier organic anion transporter family member 2A1	7.90871
chr1	135367408	135367749	342	*	bdgdiff/H3K27ac_cond1_1245	7.28586	Intron (NM_174829/282468, intron 1 of 13)	1	135336890	135423994	87105	1	282468	NM_174829	30518	ENSBTAG00000001324	SLCO2A1	solute carrier organic anion transporter family member 2A1	7.28586
chr1	135571668	135572653	986	*	bdgdiff/H3K27ac_cond1_1246	22.6663	Distal Intergenic	1	135579069	135618070	39002	2	280705	NM_177484	45417	ENSBTAG00000007273	TF	transferrin	22.6663
chr1	135598535	135598829	295	*	bdgdiff/H3K27ac_cond1_1247	6.94069	Intron (NM_177484/280705, intron 11 of 17)	1	135579069	135618070	39002	2	280705	NM_177484	19241	ENSBTAG00000007273	TF	transferrin	6.94069
chr1	135752932	135754416	1485	*	bdgdiff/H3K27ac_cond1_1248	20.7688	Promoter (<=1kb)	1	135753573	135824255	70683	1	540574	NM_001206766	0	ENSBTAG00000000526	TOPBP1	DNA topoisomerase II binding protein 1	20.7688
chr1	135876549	135878114	1566	*	bdgdiff/H3K27ac_cond1_1249	7.0166	Intron (NM_001192040/504871, intron 2 of 4)	1	135867529	135881717	14189	2	504871	NM_001192040	3603	ENSBTAG00000035556	CDV3	CDV3 homolog	7.0166
chr1	135878312	135879113	802	*	bdgdiff/H3K27ac_cond1_1250	7.2661	Promoter (2-3kb)	1	135867529	135881717	14189	2	504871	NM_001192040	2604	ENSBTAG00000035556	CDV3	CDV3 homolog	7.2661
chr1	135879652	135880989	1338	*	bdgdiff/H3K27ac_cond1_1251	9.21724	Promoter (<=1kb)	1	135867529	135881717	14189	2	504871	NM_001192040	728	ENSBTAG00000035556	CDV3	CDV3 homolog	9.21724
chr1	135881252	135882507	1256	*	bdgdiff/H3K27ac_cond1_1252	8.79911	Promoter (<=1kb)	1	135867529	135881717	14189	2	504871	NM_001192040	0	ENSBTAG00000035556	CDV3	CDV3 homolog	8.79911
chr1	135882657	135883279	623	*	bdgdiff/H3K27ac_cond1_1253	4.87209	Promoter (<=1kb)	1	135867529	135881717	14189	2	504871	NM_001192040	-940	ENSBTAG00000035556	CDV3	CDV3 homolog	4.87209
chr1	135883449	135884860	1412	*	bdgdiff/H3K27ac_cond1_1254	6.40674	Promoter (1-2kb)	1	135867529	135881717	14189	2	504871	NM_001192040	-1732	ENSBTAG00000035556	CDV3	CDV3 homolog	6.40674
chr1	136567773	136568161	389	*	bdgdiff/H3K27ac_cond1_1255	5.06798	Distal Intergenic	1	136031264	136418911	387648	2	511034	NM_001101939	-148862	ENSBTAG00000018508	TMEM108	transmembrane protein 108	5.06798
chr1	136814748	136815501	754	*	bdgdiff/H3K27ac_cond1_1256	14.5706	Promoter (<=1kb)	1	136814837	136869560	54724	1	507522	NM_001192152	0	ENSBTAG00000005769	NPHP3	nephrocystin 3	14.5706
chr1	136904453	136906823	2371	*	bdgdiff/H3K27ac_cond1_1257	19.1154	Promoter (<=1kb)	1	136872751	136905496	32746	2	509292	NM_001101067	0	ENSBTAG00000004495	UBA5	ubiquitin like modifier activating enzyme 5	19.1154
chr1	137030759	137031013	255	*	bdgdiff/H3K27ac_cond1_1258	5.41077	Distal Intergenic	1	136981285	136983324	2040	2	281672	NM_174265	-47435	ENSBTAG00000019577	ACKR4	atypical chemokine receptor 4	5.41077
chr1	137049288	137049752	465	*	bdgdiff/H3K27ac_cond1_1259	5.41007	Distal Intergenic	1	136981285	136983324	2040	2	281672	NM_174265	-65964	ENSBTAG00000019577	ACKR4	atypical chemokine receptor 4	5.41007
chr1	137214031	137214453	423	*	bdgdiff/H3K27ac_cond1_1260	4.47387	Promoter (<=1kb)	1	137051554	137215251	163698	2	504472	NM_001113745	798	ENSBTAG00000002966	DNAJC13	DnaJ heat shock protein family (Hsp40) member C13	4.47387
chr1	137214615	137216193	1579	*	bdgdiff/H3K27ac_cond1_1261	15.4018	Promoter (<=1kb)	1	137051554	137215251	163698	2	504472	NM_001113745	0	ENSBTAG00000002966	DNAJC13	DnaJ heat shock protein family (Hsp40) member C13	15.4018
chr1	138384432	138384970	539	*	bdgdiff/H3K27ac_cond1_1262	14.6961	Promoter (<=1kb)	1	138384515	138441534	57020	1	614906	NM_001080317	0	ENSBTAG00000030942	MRPL3	mitochondrial ribosomal protein L3	14.6961
chr1	138403127	138404518	1392	*	bdgdiff/H3K27ac_cond1_1263	8.2107	Intron (NM_001080317/614906, intron 4 of 9)	1	138384515	138441534	57020	1	614906	NM_001080317	18612	ENSBTAG00000030942	MRPL3	mitochondrial ribosomal protein L3	8.2107
chr1	138837476	138839090	1615	*	bdgdiff/H3K27ac_cond1_1264	21.3301	Distal Intergenic	1	138871975	139025558	153584	2	327663	NM_175785	186468	ENSBTAG00000011626	ATP2C1	ATPase secretory pathway Ca2+ transporting 1	21.3301
chr1	138995267	138995849	583	*	bdgdiff/H3K27ac_cond1_1265	13.9567	Intron (NM_175785/327663, intron 1 of 26)	1	138871975	139025558	153584	2	327663	NM_175785	29709	ENSBTAG00000011626	ATP2C1	ATPase secretory pathway Ca2+ transporting 1	13.9567
chr1	138995955	138996301	347	*	bdgdiff/H3K27ac_cond1_1266	5.49407	Intron (NM_175785/327663, intron 1 of 26)	1	138871975	139025558	153584	2	327663	NM_175785	29257	ENSBTAG00000011626	ATP2C1	ATPase secretory pathway Ca2+ transporting 1	5.49407
chr1	138996596	138997707	1112	*	bdgdiff/H3K27ac_cond1_1267	20.4803	Intron (NM_175785/327663, intron 1 of 26)	1	138871975	139025558	153584	2	327663	NM_175785	27851	ENSBTAG00000011626	ATP2C1	ATPase secretory pathway Ca2+ transporting 1	20.4803
chr1	139025110	139025703	594	*	bdgdiff/H3K27ac_cond1_1268	7.44237	Promoter (<=1kb)	1	138871975	139025558	153584	2	327663	NM_175785	0	ENSBTAG00000011626	ATP2C1	ATPase secretory pathway Ca2+ transporting 1	7.44237
chr1	139237859	139238736	878	*	bdgdiff/H3K27ac_cond1_1269	11.8106	Promoter (<=1kb)	1	139225713	139238322	12610	2	614817	NM_001076347	0	ENSBTAG00000013600	PSMG1	proteasome assembly chaperone 1	11.8106
chr1	139285705	139286062	358	*	bdgdiff/H3K27ac_cond1_1270	15.1677	Intron (NM_001103174/540661, intron 25 of 41)	1	139225713	139238322	12610	2	614817	NM_001076347	-47383	ENSBTAG00000013600	PSMG1	proteasome assembly chaperone 1	15.1677
chr1	139362462	139363649	1188	*	bdgdiff/H3K27ac_cond1_1271	12.5032	Promoter (<=1kb)	1	139238832	139362519	123688	2	540661	NM_001103174	0	ENSBTAG00000013602	BRWD1	bromodomain and WD repeat domain containing 1	12.5032
chr1	139411254	139412472	1219	*	bdgdiff/H3K27ac_cond1_1272	26.6606	Promoter (<=1kb)	1	139406041	139412414	6374	2	614915	NM_001034772	0	ENSBTAG00000018768	HMGN1	high mobility group nucleosome binding domain 1	26.6606
chr1	139412629	139413551	923	*	bdgdiff/H3K27ac_cond1_1273	25.2118	Promoter (<=1kb)	1	139406041	139412414	6374	2	614915	NM_001034772	-215	ENSBTAG00000018768	HMGN1	high mobility group nucleosome binding domain 1	25.2118
chr1	139431747	139432140	394	*	bdgdiff/H3K27ac_cond1_1274	7.35562	Promoter (<=1kb)	1	139422502	139432163	9662	2	534913	NM_001083726	23	ENSBTAG00000023106	LOC534913	mariner-like transposase	7.35562
chr1	139432334	139432829	496	*	bdgdiff/H3K27ac_cond1_1275	25.3825	Promoter (<=1kb)	1	139422502	139432163	9662	2	534913	NM_001083726	-171	ENSBTAG00000023106	LOC534913	mariner-like transposase	25.3825
chr1	139442957	139443424	468	*	bdgdiff/H3K27ac_cond1_1276	20.3005	Promoter (<=1kb)	1	139443100	139458044	14945	1	509739	NM_001034359	0	ENSBTAG00000013629	GET1	guided entry of tail-anchored proteins factor 1	20.3005
chr1	139443692	139443994	303	*	bdgdiff/H3K27ac_cond1_1277	5.98568	Promoter (<=1kb)	1	139443100	139458044	14945	1	509739	NM_001034359	592	ENSBTAG00000013629	GET1	guided entry of tail-anchored proteins factor 1	5.98568
chr1	139456505	139456870	366	*	bdgdiff/H3K27ac_cond1_1278	3.92812	Intron (NM_001034359/509739, intron 4 of 4)	1	139443100	139458044	14945	1	509739	NM_001034359	13405	ENSBTAG00000013629	GET1	guided entry of tail-anchored proteins factor 1	3.92812
chr1	139511616	139512954	1339	*	bdgdiff/H3K27ac_cond1_1279	14.7902	Promoter (<=1kb)	1	139470703	139512432	41730	2	781766	NM_001195068	0	ENSBTAG00000030993	LCA5L	lebercilin LCA5 like	14.7902
chr1	139528790	139529080	291	*	bdgdiff/H3K27ac_cond1_1280	17.11	Promoter (<=1kb)	1	139528818	139600033	71216	1	617797	NM_001243326	0	ENSBTAG00000007068	SH3BGR	SH3 domain binding glutamate rich protein	17.11
chr1	140733209	140733653	445	*	bdgdiff/H3K27ac_cond1_1281	12.4184	Distal Intergenic	1	141381597	141487145	105549	1	534774	NM_001206062	-647944	ENSBTAG00000000394	BACE2	beta-secretase 2	12.4184
chr1	141286935	141288315	1381	*	bdgdiff/H3K27ac_cond1_1282	13.1813	Distal Intergenic	1	141381597	141487145	105549	1	534774	NM_001206062	-93282	ENSBTAG00000000394	BACE2	beta-secretase 2	13.1813
chr1	141368745	141369286	542	*	bdgdiff/H3K27ac_cond1_1283	42.4007	Distal Intergenic	1	141381597	141487145	105549	1	534774	NM_001206062	-12311	ENSBTAG00000000394	BACE2	beta-secretase 2	42.4007
chr1	141372880	141373355	476	*	bdgdiff/H3K27ac_cond1_1284	7.27627	Distal Intergenic	1	141381597	141487145	105549	1	534774	NM_001206062	-8242	ENSBTAG00000000394	BACE2	beta-secretase 2	7.27627
chr1	141380821	141381350	530	*	bdgdiff/H3K27ac_cond1_1285	10.2375	Promoter (<=1kb)	1	141381597	141487145	105549	1	534774	NM_001206062	-247	ENSBTAG00000000394	BACE2	beta-secretase 2	10.2375
chr1	141381779	141382272	494	*	bdgdiff/H3K27ac_cond1_1286	4.9775	Promoter (<=1kb)	1	141381597	141487145	105549	1	534774	NM_001206062	182	ENSBTAG00000000394	BACE2	beta-secretase 2	4.9775
chr1	141386569	141388334	1766	*	bdgdiff/H3K27ac_cond1_1287	8.83137	Intron (NM_001206062/534774, intron 1 of 8)	1	141381597	141487145	105549	1	534774	NM_001206062	4972	ENSBTAG00000000394	BACE2	beta-secretase 2	8.83137
chr1	141428801	141429595	795	*	bdgdiff/H3K27ac_cond1_1288	22.6714	Intron (NM_001206062/534774, intron 2 of 8)	1	141381597	141487145	105549	1	534774	NM_001206062	47204	ENSBTAG00000000394	BACE2	beta-secretase 2	22.6714
chr1	141494750	141495230	481	*	bdgdiff/H3K27ac_cond1_1289	8.49478	Distal Intergenic	1	141381597	141487145	105549	1	534774	NM_001206062	113153	ENSBTAG00000000394	BACE2	beta-secretase 2	8.49478
chr1	141622081	141622776	696	*	bdgdiff/H3K27ac_cond1_1290	21.2934	Promoter (<=1kb)	1	141621179	141656965	35787	1	280873	NM_173941	902	ENSBTAG00000008471	MX2	MX dynamin like GTPase 2	21.2934
chr1	141674483	141674809	327	*	bdgdiff/H3K27ac_cond1_1291	7.70626	Promoter (<=1kb)	1	141674289	141706499	32211	1	280872	NM_173940	194	ENSBTAG00000030913	MX1	MX dynamin like GTPase 1	7.70626
chr1	141959317	141959803	487	*	bdgdiff/H3K27ac_cond1_1292	7.58791	Distal Intergenic	1	142011077	142037290	26214	2	508668	NM_001100327	77487	ENSBTAG00000021251	RIPK4	receptor interacting serine/threonine kinase 4	7.58791
chr1	142036457	142037954	1498	*	bdgdiff/H3K27ac_cond1_1293	11.1831	Promoter (<=1kb)	1	142011077	142037290	26214	2	508668	NM_001100327	0	ENSBTAG00000021251	RIPK4	receptor interacting serine/threonine kinase 4	11.1831
chr1	142038193	142038846	654	*	bdgdiff/H3K27ac_cond1_1294	13.6649	Promoter (<=1kb)	1	142011077	142037290	26214	2	508668	NM_001100327	-903	ENSBTAG00000021251	RIPK4	receptor interacting serine/threonine kinase 4	13.6649
chr1	142060630	142061637	1008	*	bdgdiff/H3K27ac_cond1_1295	12.7496	Distal Intergenic	1	142011077	142037290	26214	2	508668	NM_001100327	-23340	ENSBTAG00000021251	RIPK4	receptor interacting serine/threonine kinase 4	12.7496
chr1	142131475	142131993	519	*	bdgdiff/H3K27ac_cond1_1296	13.3797	Distal Intergenic	1	142142974	142204636	61663	2	529537	NM_001192676	72643	ENSBTAG00000021259	C2CD2	C2 calcium dependent domain containing 2	13.3797
chr1	142132439	142133244	806	*	bdgdiff/H3K27ac_cond1_1297	30.3575	Distal Intergenic	1	142142974	142204636	61663	2	529537	NM_001192676	71392	ENSBTAG00000021259	C2CD2	C2 calcium dependent domain containing 2	30.3575
chr1	142252356	142253734	1379	*	bdgdiff/H3K27ac_cond1_1298	32.6372	Promoter (<=1kb)	1	142235364	142253629	18266	2	510136	NM_001083659	0	ENSBTAG00000030836	ZBTB21	zinc finger and BTB domain containing 21	32.6372
chr1	142309654	142309901	248	*	bdgdiff/H3K27ac_cond1_1299	5.34281	Distal Intergenic	1	142235364	142253629	18266	2	510136	NM_001083659	-56025	ENSBTAG00000030836	ZBTB21	zinc finger and BTB domain containing 21	5.34281
chr1	142503351	142505292	1942	*	bdgdiff/H3K27ac_cond1_1300	23.4971	Intron (NM_001205528/510745, intron 2 of 14)	1	142488705	142551750	63046	1	510745	NM_001205528	14646	ENSBTAG00000021272	ABCG1	ATP binding cassette subfamily G member 1	23.4971
chr1	142705468	142706062	595	*	bdgdiff/H3K27ac_cond1_1301	11.3483	Intron (NM_001015599/514555, intron 4 of 13)	1	142695029	142736910	41882	1	514555	NM_001015599	10439	ENSBTAG00000023398	UBASH3A	ubiquitin associated and SH3 domain containing A	11.3483
chr1	142706314	142707699	1386	*	bdgdiff/H3K27ac_cond1_1302	17.0821	Intron (NM_001015599/514555, intron 4 of 13)	1	142695029	142736910	41882	1	514555	NM_001015599	11285	ENSBTAG00000023398	UBASH3A	ubiquitin associated and SH3 domain containing A	17.0821
chr1	142707891	142708223	333	*	bdgdiff/H3K27ac_cond1_1303	8.35118	Intron (NM_001015599/514555, intron 4 of 13)	1	142695029	142736910	41882	1	514555	NM_001015599	12862	ENSBTAG00000023398	UBASH3A	ubiquitin associated and SH3 domain containing A	8.35118
chr1	142726902	142727866	965	*	bdgdiff/H3K27ac_cond1_1304	11.9554	Exon (NM_001015599/514555, exon 8 of 14)	1	142695029	142736910	41882	1	514555	NM_001015599	31873	ENSBTAG00000023398	UBASH3A	ubiquitin associated and SH3 domain containing A	11.9554
chr1	142728066	142728450	385	*	bdgdiff/H3K27ac_cond1_1305	8.65283	Intron (NM_001015599/514555, intron 8 of 13)	1	142695029	142736910	41882	1	514555	NM_001015599	33037	ENSBTAG00000023398	UBASH3A	ubiquitin associated and SH3 domain containing A	8.65283
chr1	142786937	142787733	797	*	bdgdiff/H3K27ac_cond1_1306	5.44533	Distal Intergenic	1	142759181	142772362	13182	2	514556	NM_001038105	-14575	ENSBTAG00000021284	RSPH1	radial spoke head component 1	5.44533
chr1	142787885	142788372	488	*	bdgdiff/H3K27ac_cond1_1307	5.75545	Distal Intergenic	1	142759181	142772362	13182	2	514556	NM_001038105	-15523	ENSBTAG00000021284	RSPH1	radial spoke head component 1	5.75545
chr1	142940480	142941007	528	*	bdgdiff/H3K27ac_cond1_1308	16.2767	Distal Intergenic	1	143086932	143107025	20094	2	508051	NM_001100320	166018	ENSBTAG00000021490	WDR4	WD repeat domain 4	16.2767
chr1	143106000	143108536	2537	*	bdgdiff/H3K27ac_cond1_1309	46.5216	Promoter (<=1kb)	1	143086932	143107025	20094	2	508051	NM_001100320	0	ENSBTAG00000021490	WDR4	WD repeat domain 4	46.5216
chr1	143119957	143121239	1283	*	bdgdiff/H3K27ac_cond1_1310	46.2079	Promoter (<=1kb)	1	143120422	143131757	11336	1	327717	NM_175830	0	ENSBTAG00000021491	NDUFV3	NADH:ubiquinone oxidoreductase subunit V3	46.2079
chr1	143132277	143134371	2095	*	bdgdiff/H3K27ac_cond1_1311	17.7923	Distal Intergenic	1	143120422	143131757	11336	1	327717	NM_175830	11855	ENSBTAG00000021491	NDUFV3	NADH:ubiquinone oxidoreductase subunit V3	17.7923
chr1	143140529	143145448	4920	*	bdgdiff/H3K27ac_cond1_1312	39.2217	Distal Intergenic	1	143160275	143202288	42014	1	533382	NM_001046350	-14827	ENSBTAG00000014153	PKNOX1	PBX/knotted 1 homeobox 1	39.2217
chr1	143159108	143160032	925	*	bdgdiff/H3K27ac_cond1_1313	11.6554	Promoter (<=1kb)	1	143160275	143202288	42014	1	533382	NM_001046350	-243	ENSBTAG00000014153	PKNOX1	PBX/knotted 1 homeobox 1	11.6554
chr1	143160186	143163851	3666	*	bdgdiff/H3K27ac_cond1_1314	29.5296	Promoter (<=1kb)	1	143160275	143202288	42014	1	533382	NM_001046350	0	ENSBTAG00000014153	PKNOX1	PBX/knotted 1 homeobox 1	29.5296
chr1	143241253	143242493	1241	*	bdgdiff/H3K27ac_cond1_1315	31.8595	Promoter (<=1kb)	1	143219507	143242399	22893	2	514525	NM_001102000	0	ENSBTAG00000000160	CBS	cystathionine beta-synthase	31.8595
chr1	143273874	143275854	1981	*	bdgdiff/H3K27ac_cond1_1316	17.8352	Promoter (<=1kb)	1	143261989	143274941	12953	2	512680	NM_001080268	0	ENSBTAG00000011645	U2AF1	U2 small nuclear RNA auxiliary factor 1	17.8352
chr1	143323310	143323613	304	*	bdgdiff/H3K27ac_cond1_1317	13.024	Distal Intergenic	1	143317096	143319923	2828	1	281718	NM_174289	6214	ENSBTAG00000003134	CRYAA	crystallin alpha A	13.024
chr1	143333803	143334071	269	*	bdgdiff/H3K27ac_cond1_1318	8.19984	Distal Intergenic	1	143317096	143319923	2828	1	281718	NM_174289	16707	ENSBTAG00000003134	CRYAA	crystallin alpha A	8.19984
chr1	143334366	143334718	353	*	bdgdiff/H3K27ac_cond1_1319	5.33367	Distal Intergenic	1	143317096	143319923	2828	1	281718	NM_174289	17270	ENSBTAG00000003134	CRYAA	crystallin alpha A	5.33367
chr1	143443720	143444306	587	*	bdgdiff/H3K27ac_cond1_1320	16.6793	Distal Intergenic	1	143317096	143319923	2828	1	281718	NM_174289	126624	ENSBTAG00000003134	CRYAA	crystallin alpha A	16.6793
chr1	143444415	143444727	313	*	bdgdiff/H3K27ac_cond1_1321	6.43936	Distal Intergenic	1	143317096	143319923	2828	1	281718	NM_174289	127319	ENSBTAG00000003134	CRYAA	crystallin alpha A	6.43936
chr1	143451322	143452288	967	*	bdgdiff/H3K27ac_cond1_1322	7.53215	Distal Intergenic	1	143317096	143319923	2828	1	281718	NM_174289	134226	ENSBTAG00000003134	CRYAA	crystallin alpha A	7.53215
chr1	143452504	143452815	312	*	bdgdiff/H3K27ac_cond1_1323	4.0305	Distal Intergenic	1	143317096	143319923	2828	1	281718	NM_174289	135408	ENSBTAG00000003134	CRYAA	crystallin alpha A	4.0305
chr1	143495978	143496648	671	*	bdgdiff/H3K27ac_cond1_1324	6.18211	Distal Intergenic	1	143317096	143319923	2828	1	281718	NM_174289	178882	ENSBTAG00000003134	CRYAA	crystallin alpha A	6.18211
chr1	143497163	143497395	233	*	bdgdiff/H3K27ac_cond1_1325	3.56249	Distal Intergenic	1	143317096	143319923	2828	1	281718	NM_174289	180067	ENSBTAG00000003134	CRYAA	crystallin alpha A	3.56249
chr1	143497674	143498537	864	*	bdgdiff/H3K27ac_cond1_1326	6.11469	Distal Intergenic	1	143317096	143319923	2828	1	281718	NM_174289	180578	ENSBTAG00000003134	CRYAA	crystallin alpha A	6.11469
chr1	143499584	143500417	834	*	bdgdiff/H3K27ac_cond1_1327	12.3443	Distal Intergenic	1	143317096	143319923	2828	1	281718	NM_174289	182488	ENSBTAG00000003134	CRYAA	crystallin alpha A	12.3443
chr1	143514384	143515272	889	*	bdgdiff/H3K27ac_cond1_1328	22.1161	Distal Intergenic	1	143317096	143319923	2828	1	281718	NM_174289	197288	ENSBTAG00000003134	CRYAA	crystallin alpha A	22.1161
chr1	143521342	143523575	2234	*	bdgdiff/H3K27ac_cond1_1329	12.3821	Distal Intergenic	1	143317096	143319923	2828	1	281718	NM_174289	204246	ENSBTAG00000003134	CRYAA	crystallin alpha A	12.3821
chr1	143524413	143525022	610	*	bdgdiff/H3K27ac_cond1_1330	4.86884	Distal Intergenic	1	143641658	143729038	87381	2	617142	NM_001035493	204016	ENSBTAG00000017407	HSF2BP	heat shock transcription factor 2 binding protein	4.86884
chr1	143539917	143540155	239	*	bdgdiff/H3K27ac_cond1_1331	6.43352	Distal Intergenic	1	143641658	143729038	87381	2	617142	NM_001035493	188883	ENSBTAG00000017407	HSF2BP	heat shock transcription factor 2 binding protein	6.43352
chr1	143570270	143571763	1494	*	bdgdiff/H3K27ac_cond1_1332	13.7274	Distal Intergenic	1	143641658	143729038	87381	2	617142	NM_001035493	157275	ENSBTAG00000017407	HSF2BP	heat shock transcription factor 2 binding protein	13.7274
chr1	143580908	143581919	1012	*	bdgdiff/H3K27ac_cond1_1333	8.3574	Distal Intergenic	1	143641658	143729038	87381	2	617142	NM_001035493	147119	ENSBTAG00000017407	HSF2BP	heat shock transcription factor 2 binding protein	8.3574
chr1	143582060	143582360	301	*	bdgdiff/H3K27ac_cond1_1334	5.75581	Distal Intergenic	1	143641658	143729038	87381	2	617142	NM_001035493	146678	ENSBTAG00000017407	HSF2BP	heat shock transcription factor 2 binding protein	5.75581
chr1	143616382	143617260	879	*	bdgdiff/H3K27ac_cond1_1335	7.11308	Distal Intergenic	1	143641658	143729038	87381	2	617142	NM_001035493	111778	ENSBTAG00000017407	HSF2BP	heat shock transcription factor 2 binding protein	7.11308
chr1	143626519	143627884	1366	*	bdgdiff/H3K27ac_cond1_1336	6.58896	Distal Intergenic	1	143641658	143729038	87381	2	617142	NM_001035493	101154	ENSBTAG00000017407	HSF2BP	heat shock transcription factor 2 binding protein	6.58896
chr1	143670852	143671387	536	*	bdgdiff/H3K27ac_cond1_1337	9.90638	Intron (NM_001035493/617142, intron 8 of 8)	1	143641658	143729038	87381	2	617142	NM_001035493	57651	ENSBTAG00000017407	HSF2BP	heat shock transcription factor 2 binding protein	9.90638
chr1	143680914	143681804	891	*	bdgdiff/H3K27ac_cond1_1338	6.0526	Intron (NM_001035493/617142, intron 7 of 8)	1	143641658	143729038	87381	2	617142	NM_001035493	47234	ENSBTAG00000017407	HSF2BP	heat shock transcription factor 2 binding protein	6.0526
chr1	143685902	143686231	330	*	bdgdiff/H3K27ac_cond1_1339	21.6944	Intron (NM_001035493/617142, intron 7 of 8)	1	143641658	143729038	87381	2	617142	NM_001035493	42807	ENSBTAG00000017407	HSF2BP	heat shock transcription factor 2 binding protein	21.6944
chr1	143692535	143693200	666	*	bdgdiff/H3K27ac_cond1_1340	7.18465	Exon (NM_001035493/617142, exon 7 of 9)	1	143641658	143729038	87381	2	617142	NM_001035493	35838	ENSBTAG00000017407	HSF2BP	heat shock transcription factor 2 binding protein	7.18465
chr1	143693379	143693960	582	*	bdgdiff/H3K27ac_cond1_1341	8.17372	Intron (NM_001035493/617142, intron 6 of 8)	1	143641658	143729038	87381	2	617142	NM_001035493	35078	ENSBTAG00000017407	HSF2BP	heat shock transcription factor 2 binding protein	8.17372
chr1	143697365	143697753	389	*	bdgdiff/H3K27ac_cond1_1342	5.0164	Intron (NM_001035493/617142, intron 6 of 8)	1	143641658	143729038	87381	2	617142	NM_001035493	31285	ENSBTAG00000017407	HSF2BP	heat shock transcription factor 2 binding protein	5.0164
chr1	143698625	143703698	5074	*	bdgdiff/H3K27ac_cond1_1343	19.3439	Exon (NM_001035493/617142, exon 5 of 9)	1	143641658	143729038	87381	2	617142	NM_001035493	25340	ENSBTAG00000017407	HSF2BP	heat shock transcription factor 2 binding protein	19.3439
chr1	143703925	143707974	4050	*	bdgdiff/H3K27ac_cond1_1344	12.0296	Intron (NM_001035493/617142, intron 4 of 8)	1	143641658	143729038	87381	2	617142	NM_001035493	21064	ENSBTAG00000017407	HSF2BP	heat shock transcription factor 2 binding protein	12.0296
chr1	143708131	143709685	1555	*	bdgdiff/H3K27ac_cond1_1345	5.02856	Intron (NM_001035493/617142, intron 4 of 8)	1	143641658	143729038	87381	2	617142	NM_001035493	19353	ENSBTAG00000017407	HSF2BP	heat shock transcription factor 2 binding protein	5.02856
chr1	143709808	143712184	2377	*	bdgdiff/H3K27ac_cond1_1346	19.2304	Exon (NM_001035493/617142, exon 4 of 9)	1	143641658	143729038	87381	2	617142	NM_001035493	16854	ENSBTAG00000017407	HSF2BP	heat shock transcription factor 2 binding protein	19.2304
chr1	143728188	143729934	1747	*	bdgdiff/H3K27ac_cond1_1347	13.4082	Promoter (<=1kb)	1	143641658	143729038	87381	2	617142	NM_001035493	0	ENSBTAG00000017407	HSF2BP	heat shock transcription factor 2 binding protein	13.4082
chr1	143762333	143763095	763	*	bdgdiff/H3K27ac_cond1_1348	9.78753	Distal Intergenic	1	143782398	143808363	25966	1	514168	NM_001075651	-19303	ENSBTAG00000018186	PDXK	pyridoxal kinase	9.78753
chr1	143781896	143783305	1410	*	bdgdiff/H3K27ac_cond1_1349	13.7361	Promoter (<=1kb)	1	143782398	143808363	25966	1	514168	NM_001075651	0	ENSBTAG00000018186	PDXK	pyridoxal kinase	13.7361
chr1	143819720	143824769	5050	*	bdgdiff/H3K27ac_cond1_1350	42.8315	Promoter (<=1kb)	1	143819486	143823722	4237	2	514170	NM_001100362	0	ENSBTAG00000018189	CSTB	cystatin B (stefin B)	42.8315
chr1	143849219	143851554	2336	*	bdgdiff/H3K27ac_cond1_1351	13.7604	Promoter (<=1kb)	1	143846935	143850386	3452	2	512805	NM_001037461	0	ENSBTAG00000000524	CSTB	cystatin B (stefin B)	13.7604
chr1	143856891	143857241	351	*	bdgdiff/H3K27ac_cond1_1352	6.08557	Distal Intergenic	1	143860610	143874770	14161	1	512925	NM_001075589	-3369	ENSBTAG00000003981	RRP1	ribosomal RNA processing 1	6.08557
chr1	143857540	143858724	1185	*	bdgdiff/H3K27ac_cond1_1353	12.3634	Promoter (1-2kb)	1	143860610	143874770	14161	1	512925	NM_001075589	-1886	ENSBTAG00000003981	RRP1	ribosomal RNA processing 1	12.3634
chr1	143860368	143861801	1434	*	bdgdiff/H3K27ac_cond1_1354	36.8351	Promoter (<=1kb)	1	143860610	143874770	14161	1	512925	NM_001075589	0	ENSBTAG00000003981	RRP1	ribosomal RNA processing 1	36.8351
chr1	144028692	144029960	1269	*	bdgdiff/H3K27ac_cond1_1355	9.97544	Distal Intergenic	1	144058286	144132831	74546	1	521387	NM_001205885	-28326	ENSBTAG00000007100	TRAPPC10	trafficking protein particle complex subunit 10	9.97544
chr1	144057479	144059379	1901	*	bdgdiff/H3K27ac_cond1_1356	20.9546	Promoter (<=1kb)	1	144058286	144132831	74546	1	521387	NM_001205885	0	ENSBTAG00000007100	TRAPPC10	trafficking protein particle complex subunit 10	20.9546
chr1	144068921	144070619	1699	*	bdgdiff/H3K27ac_cond1_1357	18.8242	Intron (NM_001205885/521387, intron 1 of 22)	1	144058286	144132831	74546	1	521387	NM_001205885	10635	ENSBTAG00000007100	TRAPPC10	trafficking protein particle complex subunit 10	18.8242
chr1	144079815	144080138	324	*	bdgdiff/H3K27ac_cond1_1358	11.2396	Intron (NM_001205885/521387, intron 2 of 22)	1	144058286	144132831	74546	1	521387	NM_001205885	21529	ENSBTAG00000007100	TRAPPC10	trafficking protein particle complex subunit 10	11.2396
chr1	144080397	144080649	253	*	bdgdiff/H3K27ac_cond1_1359	4.91105	Intron (NM_001205885/521387, intron 3 of 22)	1	144058286	144132831	74546	1	521387	NM_001205885	22111	ENSBTAG00000007100	TRAPPC10	trafficking protein particle complex subunit 10	4.91105
chr1	144081051	144081484	434	*	bdgdiff/H3K27ac_cond1_1360	4.73541	Intron (NM_001205885/521387, intron 3 of 22)	1	144058286	144132831	74546	1	521387	NM_001205885	22765	ENSBTAG00000007100	TRAPPC10	trafficking protein particle complex subunit 10	4.73541
chr1	144081778	144085070	3293	*	bdgdiff/H3K27ac_cond1_1361	15.6129	Intron (NM_001205885/521387, intron 3 of 22)	1	144058286	144132831	74546	1	521387	NM_001205885	23492	ENSBTAG00000007100	TRAPPC10	trafficking protein particle complex subunit 10	15.6129
chr1	144085479	144085900	422	*	bdgdiff/H3K27ac_cond1_1362	5.37951	Intron (NM_001205885/521387, intron 3 of 22)	1	144058286	144132831	74546	1	521387	NM_001205885	27193	ENSBTAG00000007100	TRAPPC10	trafficking protein particle complex subunit 10	5.37951
chr1	144087341	144087971	631	*	bdgdiff/H3K27ac_cond1_1363	7.38221	Intron (NM_001205885/521387, intron 3 of 22)	1	144058286	144132831	74546	1	521387	NM_001205885	29055	ENSBTAG00000007100	TRAPPC10	trafficking protein particle complex subunit 10	7.38221
chr1	144088535	144091542	3008	*	bdgdiff/H3K27ac_cond1_1364	12.1078	Exon (NM_001205885/521387, exon 4 of 23)	1	144058286	144132831	74546	1	521387	NM_001205885	30249	ENSBTAG00000007100	TRAPPC10	trafficking protein particle complex subunit 10	12.1078
chr1	144134349	144134616	268	*	bdgdiff/H3K27ac_cond1_1365	4.47821	Distal Intergenic	1	144149299	144158061	8763	1	514335	NM_001034463	-14683	ENSBTAG00000007106	GATD3	glutamine amidotransferase class 1 domain containing 3	4.47821
chr1	144149027	144150046	1020	*	bdgdiff/H3K27ac_cond1_1366	8.79825	Promoter (<=1kb)	1	144149299	144158061	8763	1	514335	NM_001034463	0	ENSBTAG00000007106	GATD3	glutamine amidotransferase class 1 domain containing 3	8.79825
chr1	144151715	144151968	254	*	bdgdiff/H3K27ac_cond1_1367	5.46802	Promoter (2-3kb)	1	144149299	144158061	8763	1	514335	NM_001034463	2416	ENSBTAG00000007106	GATD3	glutamine amidotransferase class 1 domain containing 3	5.46802
chr1	144164946	144166338	1393	*	bdgdiff/H3K27ac_cond1_1368	18.4011	Distal Intergenic	1	144149299	144158061	8763	1	514335	NM_001034463	15647	ENSBTAG00000007106	GATD3	glutamine amidotransferase class 1 domain containing 3	18.4011
chr1	144221821	144225212	3392	*	bdgdiff/H3K27ac_cond1_1369	18.7056	Distal Intergenic	1	144149299	144158061	8763	1	514335	NM_001034463	72522	ENSBTAG00000007106	GATD3	glutamine amidotransferase class 1 domain containing 3	18.7056
chr1	144234195	144235338	1144	*	bdgdiff/H3K27ac_cond1_1370	12.9466	Distal Intergenic	1	144308777	144335971	27195	1	508683	NM_001080244	-73439	ENSBTAG00000010658	PFKL	phosphofructokinase, liver type	12.9466
chr1	144242514	144243015	502	*	bdgdiff/H3K27ac_cond1_1371	5.26183	Distal Intergenic	1	144308777	144335971	27195	1	508683	NM_001080244	-65762	ENSBTAG00000010658	PFKL	phosphofructokinase, liver type	5.26183
chr1	144250256	144251300	1045	*	bdgdiff/H3K27ac_cond1_1372	9.20763	Distal Intergenic	1	144308777	144335971	27195	1	508683	NM_001080244	-57477	ENSBTAG00000010658	PFKL	phosphofructokinase, liver type	9.20763
chr1	144308717	144309866	1150	*	bdgdiff/H3K27ac_cond1_1373	10.2131	Promoter (<=1kb)	1	144308777	144335971	27195	1	508683	NM_001080244	0	ENSBTAG00000010658	PFKL	phosphofructokinase, liver type	10.2131
chr1	144338025	144338303	279	*	bdgdiff/H3K27ac_cond1_1374	11.752	Distal Intergenic	1	144340637	144352077	11441	2	518967	NM_001075781	13774	ENSBTAG00000019589	CFAP410	cilia and flagella associated protein 410	11.752
chr1	144350966	144352920	1955	*	bdgdiff/H3K27ac_cond1_1375	23.1174	Promoter (<=1kb)	1	144340637	144352077	11441	2	518967	NM_001075781	0	ENSBTAG00000019589	CFAP410	cilia and flagella associated protein 410	23.1174
chr1	144370586	144370902	317	*	bdgdiff/H3K27ac_cond1_1376	6.74568	Distal Intergenic	1	144340637	144352077	11441	2	518967	NM_001075781	-18509	ENSBTAG00000019589	CFAP410	cilia and flagella associated protein 410	6.74568
chr1	144424420	144424653	234	*	bdgdiff/H3K27ac_cond1_1377	4.49286	Promoter (<=1kb)	1	144424403	144426738	2336	1	506054	NM_001098884	17	ENSBTAG00000017882	LRRC3	leucine rich repeat containing 3	4.49286
chr1	144683979	144685063	1085	*	bdgdiff/H3K27ac_cond1_1378	13.7529	Promoter (<=1kb)	1	144658019	144684327	26309	2	614471	NM_001076328	0	ENSBTAG00000048090	UBE2G2	ubiquitin conjugating enzyme E2 G2	13.7529
chr1	144695468	144696052	585	*	bdgdiff/H3K27ac_cond1_1379	4.46308	Promoter (<=1kb)	1	144687135	144696665	9531	2	617236	NM_001076449	613	ENSBTAG00000017321	SUMO3	small ubiquitin like modifier 3	4.46308
chr1	144696517	144697125	609	*	bdgdiff/H3K27ac_cond1_1380	10.9136	Promoter (<=1kb)	1	144687135	144696665	9531	2	617236	NM_001076449	0	ENSBTAG00000017321	SUMO3	small ubiquitin like modifier 3	10.9136
chr1	144728245	144731102	2858	*	bdgdiff/H3K27ac_cond1_1381	39.7223	Promoter (<=1kb)	1	144713170	144730575	17406	2	617245	NM_001046594	0	ENSBTAG00000021771	PTTG1IP	PTTG1 interacting protein	39.7223
chr1	144809525	144810448	924	*	bdgdiff/H3K27ac_cond1_1382	5.21834	Promoter (<=1kb)	1	144809574	144833724	24151	1	512069	NM_001046108	0	ENSBTAG00000017010	SLX9	SLX9 ribosome biogenesis factor	5.21834
chr1	144937022	144937618	597	*	bdgdiff/H3K27ac_cond1_1383	5.02457	Distal Intergenic	1	144809574	144833724	24151	1	512069	NM_001046108	127448	ENSBTAG00000017010	SLX9	SLX9 ribosome biogenesis factor	5.02457
chr1	144954434	144955102	669	*	bdgdiff/H3K27ac_cond1_1384	10.9824	Distal Intergenic	1	144809574	144833724	24151	1	512069	NM_001046108	144860	ENSBTAG00000017010	SLX9	SLX9 ribosome biogenesis factor	10.9824
chr1	144977430	144978767	1338	*	bdgdiff/H3K27ac_cond1_1385	15.4312	Distal Intergenic	1	145090265	145103021	12757	2	404083	NM_205782	124254	ENSBTAG00000007818	POFUT2	protein O-fucosyltransferase 2	15.4312
chr1	144983590	144984038	449	*	bdgdiff/H3K27ac_cond1_1386	16.7367	Distal Intergenic	1	145090265	145103021	12757	2	404083	NM_205782	118983	ENSBTAG00000007818	POFUT2	protein O-fucosyltransferase 2	16.7367
chr1	144984200	144984969	770	*	bdgdiff/H3K27ac_cond1_1387	14.5592	Distal Intergenic	1	145090265	145103021	12757	2	404083	NM_205782	118052	ENSBTAG00000007818	POFUT2	protein O-fucosyltransferase 2	14.5592
chr1	144985094	144985665	572	*	bdgdiff/H3K27ac_cond1_1388	4.81226	Distal Intergenic	1	145090265	145103021	12757	2	404083	NM_205782	117356	ENSBTAG00000007818	POFUT2	protein O-fucosyltransferase 2	4.81226
chr1	144986505	144986965	461	*	bdgdiff/H3K27ac_cond1_1389	9.54523	Distal Intergenic	1	145090265	145103021	12757	2	404083	NM_205782	116056	ENSBTAG00000007818	POFUT2	protein O-fucosyltransferase 2	9.54523
chr1	144987092	144987850	759	*	bdgdiff/H3K27ac_cond1_1390	5.70742	Distal Intergenic	1	145090265	145103021	12757	2	404083	NM_205782	115171	ENSBTAG00000007818	POFUT2	protein O-fucosyltransferase 2	5.70742
chr1	145026943	145027346	404	*	bdgdiff/H3K27ac_cond1_1391	6.7994	Distal Intergenic	1	145090265	145103021	12757	2	404083	NM_205782	75675	ENSBTAG00000007818	POFUT2	protein O-fucosyltransferase 2	6.7994
chr1	145102010	145103169	1160	*	bdgdiff/H3K27ac_cond1_1392	28.2427	Promoter (<=1kb)	1	145090265	145103021	12757	2	404083	NM_205782	0	ENSBTAG00000007818	POFUT2	protein O-fucosyltransferase 2	28.2427
chr1	145103387	145103641	255	*	bdgdiff/H3K27ac_cond1_1393	5.52817	Promoter (<=1kb)	1	145090265	145103021	12757	2	404083	NM_205782	-366	ENSBTAG00000007818	POFUT2	protein O-fucosyltransferase 2	5.52817
chr1	145104172	145105236	1065	*	bdgdiff/H3K27ac_cond1_1394	8.41177	Promoter (1-2kb)	1	145090265	145103021	12757	2	404083	NM_205782	-1151	ENSBTAG00000007818	POFUT2	protein O-fucosyltransferase 2	8.41177
chr1	145105387	145106318	932	*	bdgdiff/H3K27ac_cond1_1395	8.1072	Promoter (2-3kb)	1	145090265	145103021	12757	2	404083	NM_205782	-2366	ENSBTAG00000007818	POFUT2	protein O-fucosyltransferase 2	8.1072
chr1	145128122	145128585	464	*	bdgdiff/H3K27ac_cond1_1396	8.2899	Distal Intergenic	1	145090265	145103021	12757	2	404083	NM_205782	-25101	ENSBTAG00000007818	POFUT2	protein O-fucosyltransferase 2	8.2899
chr1	145128928	145130170	1243	*	bdgdiff/H3K27ac_cond1_1397	5.93479	Distal Intergenic	1	145090265	145103021	12757	2	404083	NM_205782	-25907	ENSBTAG00000007818	POFUT2	protein O-fucosyltransferase 2	5.93479
chr1	145142618	145143299	682	*	bdgdiff/H3K27ac_cond1_1398	6.13246	Distal Intergenic	1	145090265	145103021	12757	2	404083	NM_205782	-39597	ENSBTAG00000007818	POFUT2	protein O-fucosyltransferase 2	6.13246
chr1	145143781	145145239	1459	*	bdgdiff/H3K27ac_cond1_1399	24.873	Distal Intergenic	1	145090265	145103021	12757	2	404083	NM_205782	-40760	ENSBTAG00000007818	POFUT2	protein O-fucosyltransferase 2	24.873
chr1	145159164	145161425	2262	*	bdgdiff/H3K27ac_cond1_1400	15.5154	Distal Intergenic	1	145090265	145103021	12757	2	404083	NM_205782	-56143	ENSBTAG00000007818	POFUT2	protein O-fucosyltransferase 2	15.5154
chr1	145161561	145161820	260	*	bdgdiff/H3K27ac_cond1_1401	6.22308	Distal Intergenic	1	145090265	145103021	12757	2	404083	NM_205782	-58540	ENSBTAG00000007818	POFUT2	protein O-fucosyltransferase 2	6.22308
chr1	145161922	145162543	622	*	bdgdiff/H3K27ac_cond1_1402	8.892	Distal Intergenic	1	145090265	145103021	12757	2	404083	NM_205782	-58901	ENSBTAG00000007818	POFUT2	protein O-fucosyltransferase 2	8.892
chr1	145162710	145163270	561	*	bdgdiff/H3K27ac_cond1_1403	7.07835	Distal Intergenic	1	145090265	145103021	12757	2	404083	NM_205782	-59689	ENSBTAG00000007818	POFUT2	protein O-fucosyltransferase 2	7.07835
chr1	145163517	145166530	3014	*	bdgdiff/H3K27ac_cond1_1404	14.8118	Distal Intergenic	1	145090265	145103021	12757	2	404083	NM_205782	-60496	ENSBTAG00000007818	POFUT2	protein O-fucosyltransferase 2	14.8118
chr1	145202321	145202854	534	*	bdgdiff/H3K27ac_cond1_1405	4.4219	Distal Intergenic	1	145244296	145296600	52305	1	508076	NM_001083388	-41442	ENSBTAG00000023907	COL18A1	collagen type XVIII alpha 1 chain	4.4219
chr1	145209235	145213595	4361	*	bdgdiff/H3K27ac_cond1_1406	14.0618	Distal Intergenic	1	145244296	145296600	52305	1	508076	NM_001083388	-30701	ENSBTAG00000023907	COL18A1	collagen type XVIII alpha 1 chain	14.0618
chr1	145218092	145218490	399	*	bdgdiff/H3K27ac_cond1_1407	3.75962	Distal Intergenic	1	145244296	145296600	52305	1	508076	NM_001083388	-25806	ENSBTAG00000023907	COL18A1	collagen type XVIII alpha 1 chain	3.75962
chr1	145222513	145223175	663	*	bdgdiff/H3K27ac_cond1_1408	5.1024	Distal Intergenic	1	145244296	145296600	52305	1	508076	NM_001083388	-21121	ENSBTAG00000023907	COL18A1	collagen type XVIII alpha 1 chain	5.1024
chr1	145224196	145226086	1891	*	bdgdiff/H3K27ac_cond1_1409	24.0354	Distal Intergenic	1	145244296	145296600	52305	1	508076	NM_001083388	-18210	ENSBTAG00000023907	COL18A1	collagen type XVIII alpha 1 chain	24.0354
chr1	145233146	145234579	1434	*	bdgdiff/H3K27ac_cond1_1410	7.88151	Distal Intergenic	1	145244296	145296600	52305	1	508076	NM_001083388	-9717	ENSBTAG00000023907	COL18A1	collagen type XVIII alpha 1 chain	7.88151
chr1	145236145	145236399	255	*	bdgdiff/H3K27ac_cond1_1411	8.61358	Distal Intergenic	1	145244296	145296600	52305	1	508076	NM_001083388	-7897	ENSBTAG00000023907	COL18A1	collagen type XVIII alpha 1 chain	8.61358
chr1	145237685	145238648	964	*	bdgdiff/H3K27ac_cond1_1412	6.94777	Distal Intergenic	1	145244296	145296600	52305	1	508076	NM_001083388	-5648	ENSBTAG00000023907	COL18A1	collagen type XVIII alpha 1 chain	6.94777
chr1	145238828	145239840	1013	*	bdgdiff/H3K27ac_cond1_1413	23.0853	Distal Intergenic	1	145244296	145296600	52305	1	508076	NM_001083388	-4456	ENSBTAG00000023907	COL18A1	collagen type XVIII alpha 1 chain	23.0853
chr1	145324929	145325810	882	*	bdgdiff/H3K27ac_cond1_1414	20.2573	Promoter (<=1kb)	1	145299696	145325287	25592	2	617307	NM_001076453	0	ENSBTAG00000024162	SLC19A1	solute carrier family 19 member 1	20.2573
chr1	145663670	145665253	1584	*	bdgdiff/H3K27ac_cond1_1415	7.83175	Distal Intergenic	1	145668730	145687976	19247	1	511422	NM_001143865	-3477	ENSBTAG00000011802	COL6A1	collagen type VI alpha 1 chain	7.83175
chr1	145669095	145669379	285	*	bdgdiff/H3K27ac_cond1_1416	6.11183	Promoter (<=1kb)	1	145668730	145687976	19247	1	511422	NM_001143865	365	ENSBTAG00000011802	COL6A1	collagen type VI alpha 1 chain	6.11183
chr1	145677854	145678628	775	*	bdgdiff/H3K27ac_cond1_1417	5.41193	Intron (NM_001143865/511422, intron 20 of 34)	1	145668730	145687976	19247	1	511422	NM_001143865	9124	ENSBTAG00000011802	COL6A1	collagen type VI alpha 1 chain	5.41193
chr1	145782079	145782793	715	*	bdgdiff/H3K27ac_cond1_1418	4.27341	Distal Intergenic	1	145807169	145835963	28795	1	282194	NM_001075126	-24376	ENSBTAG00000019269	COL6A2	collagen type VI alpha 2 chain	4.27341
chr1	145784939	145787381	2443	*	bdgdiff/H3K27ac_cond1_1419	20.6412	Distal Intergenic	1	145807169	145835963	28795	1	282194	NM_001075126	-19788	ENSBTAG00000019269	COL6A2	collagen type VI alpha 2 chain	20.6412
chr1	145787515	145788320	806	*	bdgdiff/H3K27ac_cond1_1420	17.9264	Distal Intergenic	1	145807169	145835963	28795	1	282194	NM_001075126	-18849	ENSBTAG00000019269	COL6A2	collagen type VI alpha 2 chain	17.9264
chr1	145789480	145790593	1114	*	bdgdiff/H3K27ac_cond1_1421	11.0111	Distal Intergenic	1	145807169	145835963	28795	1	282194	NM_001075126	-16576	ENSBTAG00000019269	COL6A2	collagen type VI alpha 2 chain	11.0111
chr1	145790700	145792684	1985	*	bdgdiff/H3K27ac_cond1_1422	8.5708	Distal Intergenic	1	145807169	145835963	28795	1	282194	NM_001075126	-14485	ENSBTAG00000019269	COL6A2	collagen type VI alpha 2 chain	8.5708
chr1	145918955	145919618	664	*	bdgdiff/H3K27ac_cond1_1423	5.33487	Promoter (<=1kb)	1	145891104	145919039	27936	2	615906	NM_001046564	0	ENSBTAG00000018936	LSS	lanosterol synthase	5.33487
chr1	145972215	145974212	1998	*	bdgdiff/H3K27ac_cond1_1424	20.5604	Promoter (<=1kb)	1	145973299	145977561	4263	1	768063	NM_001077120	0	ENSBTAG00000003161	YBEY	ybeY metalloendoribonuclease	20.5604
chr1	146000974	146001273	300	*	bdgdiff/H3K27ac_cond1_1425	5.32834	Distal Intergenic	1	145973299	145977561	4263	1	768063	NM_001077120	27675	ENSBTAG00000003161	YBEY	ybeY metalloendoribonuclease	5.32834
chr1	146001392	146004069	2678	*	bdgdiff/H3K27ac_cond1_1426	52.3953	Distal Intergenic	1	145973299	145977561	4263	1	768063	NM_001077120	28093	ENSBTAG00000003161	YBEY	ybeY metalloendoribonuclease	52.3953
chr1	146121180	146121912	733	*	bdgdiff/H3K27ac_cond1_1427	12.6376	Promoter (<=1kb)	1	146117677	146121612	3936	2	100847825	NR_045647	0	NA	LOC100847825	uncharacterized LOC100847825	12.6376
chr1	146122485	146122890	406	*	bdgdiff/H3K27ac_cond1_1428	4.61513	Promoter (<=1kb)	1	146117677	146121612	3936	2	100847825	NR_045647	-873	NA	LOC100847825	uncharacterized LOC100847825	4.61513
chr1	146140785	146142066	1282	*	bdgdiff/H3K27ac_cond1_1429	14.3832	Distal Intergenic	1	146117677	146121612	3936	2	100847825	NR_045647	-19173	NA	LOC100847825	uncharacterized LOC100847825	14.3832
chr1	146279588	146280123	536	*	bdgdiff/H3K27ac_cond1_1430	24.333	Promoter (<=1kb)	1	146272658	146280008	7351	2	525716	NM_001034555	0	ENSBTAG00000004777	S100B	S100 calcium binding protein B	24.333
chr1	146319496	146321359	1864	*	bdgdiff/H3K27ac_cond1_1431	34.0329	Promoter (<=1kb)	1	146319945	146320018	74	2	100313117	NR_030837	0	ENSBTAG00000044930	MIR2289	microRNA mir-2289	34.0329
chr1	146346021	146346900	880	*	bdgdiff/H3K27ac_cond1_1432	9.13309	Distal Intergenic	1	146320321	146344917	24597	1	507839	NM_001024495	25700	ENSBTAG00000005503	PRMT2	protein arginine methyltransferase 2	9.13309
chr1	146474692	146475181	490	*	bdgdiff/H3K27ac_cond1_1433	5.19929	Distal Intergenic	1	146528127	146556177	28051	1	540328	NM_001076211	-52946	ENSBTAG00000007039	FBXO25	F-box protein 25	5.19929
chr1	146527701	146528821	1121	*	bdgdiff/H3K27ac_cond1_1434	21.0792	Promoter (<=1kb)	1	146528127	146556177	28051	1	540328	NM_001076211	0	ENSBTAG00000007039	FBXO25	F-box protein 25	21.0792
chr1	146528974	146529228	255	*	bdgdiff/H3K27ac_cond1_1435	5.64368	Promoter (<=1kb)	1	146528127	146556177	28051	1	540328	NM_001076211	847	ENSBTAG00000007039	FBXO25	F-box protein 25	5.64368
chr1	146544972	146545999	1028	*	bdgdiff/H3K27ac_cond1_1436	11.473	Intron (NM_001076211/540328, intron 5 of 9)	1	146528127	146556177	28051	1	540328	NM_001076211	16845	ENSBTAG00000007039	FBXO25	F-box protein 25	11.473
chr1	146978003	146980192	2190	*	bdgdiff/H3K27ac_cond1_1437	26.3567	Intron (NM_001256578/529631, intron 8 of 8)	1	147203769	147203840	72	2	100313277	NR_030838	223648	ENSBTAG00000044270	MIR2285A	microRNA mir-2285a	26.3567
chr1	146984520	146984897	378	*	bdgdiff/H3K27ac_cond1_1438	4.37758	Intron (NM_001256578/529631, intron 7 of 8)	1	147203769	147203840	72	2	100313277	NR_030838	218943	ENSBTAG00000044270	MIR2285A	microRNA mir-2285a	4.37758
chr1	146985288	146985756	469	*	bdgdiff/H3K27ac_cond1_1439	4.16772	Intron (NM_001256578/529631, intron 7 of 8)	1	147203769	147203840	72	2	100313277	NR_030838	218084	ENSBTAG00000044270	MIR2285A	microRNA mir-2285a	4.16772
chr1	146988501	146988862	362	*	bdgdiff/H3K27ac_cond1_1440	13.5939	Intron (NM_001256578/529631, intron 7 of 8)	1	147203769	147203840	72	2	100313277	NR_030838	214978	ENSBTAG00000044270	MIR2285A	microRNA mir-2285a	13.5939
chr1	146988982	146993311	4330	*	bdgdiff/H3K27ac_cond1_1441	29.6676	Intron (NM_001256578/529631, intron 7 of 8)	1	147203769	147203840	72	2	100313277	NR_030838	210529	ENSBTAG00000044270	MIR2285A	microRNA mir-2285a	29.6676
chr1	146995666	146995921	256	*	bdgdiff/H3K27ac_cond1_1442	4.45001	Intron (NM_001256578/529631, intron 7 of 8)	1	147203769	147203840	72	2	100313277	NR_030838	207919	ENSBTAG00000044270	MIR2285A	microRNA mir-2285a	4.45001
chr1	146996378	146998444	2067	*	bdgdiff/H3K27ac_cond1_1443	16.7065	Intron (NM_001256578/529631, intron 7 of 8)	1	147203769	147203840	72	2	100313277	NR_030838	205396	ENSBTAG00000044270	MIR2285A	microRNA mir-2285a	16.7065
chr1	147058214	147058541	328	*	bdgdiff/H3K27ac_cond1_1444	6.20388	Intron (NM_001256578/529631, intron 5 of 8)	1	147203769	147203840	72	2	100313277	NR_030838	145299	ENSBTAG00000044270	MIR2285A	microRNA mir-2285a	6.20388
chr1	147058813	147059067	255	*	bdgdiff/H3K27ac_cond1_1445	4.7246	Intron (NM_001256578/529631, intron 5 of 8)	1	147203769	147203840	72	2	100313277	NR_030838	144773	ENSBTAG00000044270	MIR2285A	microRNA mir-2285a	4.7246
chr1	147059342	147059608	267	*	bdgdiff/H3K27ac_cond1_1446	4.01626	Intron (NM_001256578/529631, intron 5 of 8)	1	147203769	147203840	72	2	100313277	NR_030838	144232	ENSBTAG00000044270	MIR2285A	microRNA mir-2285a	4.01626
chr1	147061351	147061901	551	*	bdgdiff/H3K27ac_cond1_1447	4.66917	Intron (NM_001256578/529631, intron 5 of 8)	1	147203769	147203840	72	2	100313277	NR_030838	141939	ENSBTAG00000044270	MIR2285A	microRNA mir-2285a	4.66917
chr1	147067163	147067432	270	*	bdgdiff/H3K27ac_cond1_1448	3.84953	Intron (NM_001256578/529631, intron 4 of 8)	1	147203769	147203840	72	2	100313277	NR_030838	136408	ENSBTAG00000044270	MIR2285A	microRNA mir-2285a	3.84953
chr1	147070211	147073006	2796	*	bdgdiff/H3K27ac_cond1_1449	49.061	Intron (NM_001256578/529631, intron 3 of 8)	1	147203769	147203840	72	2	100313277	NR_030838	130834	ENSBTAG00000044270	MIR2285A	microRNA mir-2285a	49.061
chr1	147073153	147073711	559	*	bdgdiff/H3K27ac_cond1_1450	22.8562	Intron (NM_001256578/529631, intron 3 of 8)	1	147203769	147203840	72	2	100313277	NR_030838	130129	ENSBTAG00000044270	MIR2285A	microRNA mir-2285a	22.8562
chr1	147073928	147074386	459	*	bdgdiff/H3K27ac_cond1_1451	6.40737	Intron (NM_001256578/529631, intron 3 of 8)	1	147203769	147203840	72	2	100313277	NR_030838	129454	ENSBTAG00000044270	MIR2285A	microRNA mir-2285a	6.40737
chr1	147111792	147112377	586	*	bdgdiff/H3K27ac_cond1_1452	6.94757	Intron (NM_001256578/529631, intron 2 of 8)	1	147203769	147203840	72	2	100313277	NR_030838	91463	ENSBTAG00000044270	MIR2285A	microRNA mir-2285a	6.94757
chr1	147242056	147243967	1912	*	bdgdiff/H3K27ac_cond1_1453	23.2269	Promoter (<=1kb)	1	146975505	147244723	269219	2	529631	NM_001256578	756	ENSBTAG00000004742	RUNX1	RUNX family transcription factor 1	23.2269
chr1	147244409	147244679	271	*	bdgdiff/H3K27ac_cond1_1454	4.25462	Promoter (<=1kb)	1	146975505	147244723	269219	2	529631	NM_001256578	44	ENSBTAG00000004742	RUNX1	RUNX family transcription factor 1	4.25462
chr1	147340851	147341808	958	*	bdgdiff/H3K27ac_cond1_1455	12.5579	Distal Intergenic	1	146975505	147244723	269219	2	529631	NM_001256578	-96128	ENSBTAG00000004742	RUNX1	RUNX family transcription factor 1	12.5579
chr1	147342056	147342395	340	*	bdgdiff/H3K27ac_cond1_1456	32.2994	Distal Intergenic	1	146975505	147244723	269219	2	529631	NM_001256578	-97333	ENSBTAG00000004742	RUNX1	RUNX family transcription factor 1	32.2994
chr1	147373867	147374113	247	*	bdgdiff/H3K27ac_cond1_1457	4.2565	Distal Intergenic	1	146975505	147244723	269219	2	529631	NM_001256578	-129144	ENSBTAG00000004742	RUNX1	RUNX family transcription factor 1	4.2565
chr1	147416291	147417863	1573	*	bdgdiff/H3K27ac_cond1_1458	11.4908	Distal Intergenic	1	146975505	147244723	269219	2	529631	NM_001256578	-171568	ENSBTAG00000004742	RUNX1	RUNX family transcription factor 1	11.4908
chr1	147451120	147451963	844	*	bdgdiff/H3K27ac_cond1_1459	9.50095	Distal Intergenic	1	146975505	147244723	269219	2	529631	NM_001256578	-206397	ENSBTAG00000004742	RUNX1	RUNX family transcription factor 1	9.50095
chr1	148021024	148021519	496	*	bdgdiff/H3K27ac_cond1_1460	4.21524	Distal Intergenic	1	148318451	148340888	22438	2	540440	NM_001205824	319369	ENSBTAG00000018682	SETD4	SET domain containing 4	4.21524
chr1	148101100	148103164	2065	*	bdgdiff/H3K27ac_cond1_1461	17.1933	Distal Intergenic	1	148318451	148340888	22438	2	540440	NM_001205824	237724	ENSBTAG00000018682	SETD4	SET domain containing 4	17.1933
chr1	148106801	148107343	543	*	bdgdiff/H3K27ac_cond1_1462	9.1197	Distal Intergenic	1	148318451	148340888	22438	2	540440	NM_001205824	233545	ENSBTAG00000018682	SETD4	SET domain containing 4	9.1197
chr1	148161446	148161976	531	*	bdgdiff/H3K27ac_cond1_1463	6.35504	Distal Intergenic	1	148318451	148340888	22438	2	540440	NM_001205824	178912	ENSBTAG00000018682	SETD4	SET domain containing 4	6.35504
chr1	148195777	148196386	610	*	bdgdiff/H3K27ac_cond1_1464	12.9834	Distal Intergenic	1	148318451	148340888	22438	2	540440	NM_001205824	144502	ENSBTAG00000018682	SETD4	SET domain containing 4	12.9834
chr1	148196641	148197201	561	*	bdgdiff/H3K27ac_cond1_1465	21.5281	Distal Intergenic	1	148318451	148340888	22438	2	540440	NM_001205824	143687	ENSBTAG00000018682	SETD4	SET domain containing 4	21.5281
chr1	148198754	148200198	1445	*	bdgdiff/H3K27ac_cond1_1466	14.6262	Distal Intergenic	1	148318451	148340888	22438	2	540440	NM_001205824	140690	ENSBTAG00000018682	SETD4	SET domain containing 4	14.6262
chr1	148339675	148341318	1644	*	bdgdiff/H3K27ac_cond1_1467	46.2333	Promoter (<=1kb)	1	148318451	148340888	22438	2	540440	NM_001205824	0	ENSBTAG00000018682	SETD4	SET domain containing 4	46.2333
chr1	148440877	148442719	1843	*	bdgdiff/H3K27ac_cond1_1468	16.5777	Promoter (<=1kb)	1	148440916	148450703	9788	1	516036	NM_001075734	0	ENSBTAG00000018688	CBR3	carbonyl reductase 3	16.5777
chr1	148460191	148460457	267	*	bdgdiff/H3K27ac_cond1_1469	8.41729	Distal Intergenic	1	148440916	148450703	9788	1	516036	NM_001075734	19275	ENSBTAG00000018688	CBR3	carbonyl reductase 3	8.41729
chr1	148464590	148464834	245	*	bdgdiff/H3K27ac_cond1_1470	4.51086	Distal Intergenic	1	148440916	148450703	9788	1	516036	NM_001075734	23674	ENSBTAG00000018688	CBR3	carbonyl reductase 3	4.51086
chr1	148465037	148465667	631	*	bdgdiff/H3K27ac_cond1_1471	5.84629	Distal Intergenic	1	148440916	148450703	9788	1	516036	NM_001075734	24121	ENSBTAG00000018688	CBR3	carbonyl reductase 3	5.84629
chr1	148495366	148496322	957	*	bdgdiff/H3K27ac_cond1_1472	8.55425	Distal Intergenic	1	148440916	148450703	9788	1	516036	NM_001075734	54450	ENSBTAG00000018688	CBR3	carbonyl reductase 3	8.55425
chr1	148499885	148500276	392	*	bdgdiff/H3K27ac_cond1_1473	6.95975	Distal Intergenic	1	148440916	148450703	9788	1	516036	NM_001075734	58969	ENSBTAG00000018688	CBR3	carbonyl reductase 3	6.95975
chr1	148525549	148525895	347	*	bdgdiff/H3K27ac_cond1_1474	6.03204	Distal Intergenic	1	148440916	148450703	9788	1	516036	NM_001075734	84633	ENSBTAG00000018688	CBR3	carbonyl reductase 3	6.03204
chr1	148594131	148594754	624	*	bdgdiff/H3K27ac_cond1_1475	7.76049	Distal Intergenic	1	148658317	148683915	25599	1	511654	NM_001098014	-63563	ENSBTAG00000011880	CHAF1B	chromatin assembly factor 1 subunit B	7.76049
chr1	148604364	148606218	1855	*	bdgdiff/H3K27ac_cond1_1476	14.9581	Distal Intergenic	1	148658317	148683915	25599	1	511654	NM_001098014	-52099	ENSBTAG00000011880	CHAF1B	chromatin assembly factor 1 subunit B	14.9581
chr1	148657456	148658570	1115	*	bdgdiff/H3K27ac_cond1_1477	13.5165	Promoter (<=1kb)	1	148658317	148683915	25599	1	511654	NM_001098014	0	ENSBTAG00000011880	CHAF1B	chromatin assembly factor 1 subunit B	13.5165
chr1	148685529	148685807	279	*	bdgdiff/H3K27ac_cond1_1478	8.05427	Distal Intergenic	1	148658317	148683915	25599	1	511654	NM_001098014	27212	ENSBTAG00000011880	CHAF1B	chromatin assembly factor 1 subunit B	8.05427
chr1	149126836	149127188	353	*	bdgdiff/H3K27ac_cond1_1479	7.91795	Distal Intergenic	1	149305062	149317771	12710	2	767951	NM_001077022	190583	ENSBTAG00000055107	PIGP	phosphatidylinositol glycan anchor biosynthesis class P	7.91795
chr1	149241454	149241834	381	*	bdgdiff/H3K27ac_cond1_1480	11.1071	Distal Intergenic	1	149305062	149317771	12710	2	767951	NM_001077022	75937	ENSBTAG00000055107	PIGP	phosphatidylinositol glycan anchor biosynthesis class P	11.1071
chr1	149296736	149297551	816	*	bdgdiff/H3K27ac_cond1_1481	8.24061	Distal Intergenic	1	149305062	149317771	12710	2	767951	NM_001077022	20220	ENSBTAG00000055107	PIGP	phosphatidylinositol glycan anchor biosynthesis class P	8.24061
chr1	149316894	149317920	1027	*	bdgdiff/H3K27ac_cond1_1482	16.6449	Promoter (<=1kb)	1	149305062	149317771	12710	2	767951	NM_001077022	0	ENSBTAG00000055107	PIGP	phosphatidylinositol glycan anchor biosynthesis class P	16.6449
chr1	149318049	149318615	567	*	bdgdiff/H3K27ac_cond1_1483	10.2443	Promoter (<=1kb)	1	149305062	149317771	12710	2	767951	NM_001077022	-278	ENSBTAG00000055107	PIGP	phosphatidylinositol glycan anchor biosynthesis class P	10.2443
chr1	149352075	149352832	758	*	bdgdiff/H3K27ac_cond1_1484	9.28959	Intron (NM_001109767/506569, intron 10 of 44)	1	149330713	149437821	107109	1	506569	NM_001109767	21362	ENSBTAG00000008167	TTC3	tetratricopeptide repeat domain 3	9.28959
chr1	149415642	149416194	553	*	bdgdiff/H3K27ac_cond1_1485	5.41973	Intron (NM_001109767/506569, intron 34 of 44)	1	149461710	149495892	34183	2	507647	NM_001040510	79698	ENSBTAG00000004791	VPS26C	VPS26 endosomal protein sorting factor C	5.41973
chr1	149416428	149416731	304	*	bdgdiff/H3K27ac_cond1_1486	4.76671	Intron (NM_001109767/506569, intron 34 of 44)	1	149461710	149495892	34183	2	507647	NM_001040510	79161	ENSBTAG00000004791	VPS26C	VPS26 endosomal protein sorting factor C	4.76671
chr1	149474806	149475425	620	*	bdgdiff/H3K27ac_cond1_1487	10.7552	Exon (NM_001040510/507647, exon 3 of 8)	1	149461710	149495892	34183	2	507647	NM_001040510	20467	ENSBTAG00000004791	VPS26C	VPS26 endosomal protein sorting factor C	10.7552
chr1	149495220	149497263	2044	*	bdgdiff/H3K27ac_cond1_1488	15.7251	Promoter (<=1kb)	1	149461710	149495892	34183	2	507647	NM_001040510	0	ENSBTAG00000004791	VPS26C	VPS26 endosomal protein sorting factor C	15.7251
chr1	149565466	149566600	1135	*	bdgdiff/H3K27ac_cond1_1489	34.745	Distal Intergenic	1	149617410	149711585	94176	1	532989	NM_001206014	-50810	ENSBTAG00000001771	DYRK1A	dual specificity tyrosine phosphorylation regulated kinase 1A	34.745
chr1	149566906	149567553	648	*	bdgdiff/H3K27ac_cond1_1490	12.7269	Distal Intergenic	1	149617410	149711585	94176	1	532989	NM_001206014	-49857	ENSBTAG00000001771	DYRK1A	dual specificity tyrosine phosphorylation regulated kinase 1A	12.7269
chr1	149568234	149569275	1042	*	bdgdiff/H3K27ac_cond1_1491	13.5815	Distal Intergenic	1	149617410	149711585	94176	1	532989	NM_001206014	-48135	ENSBTAG00000001771	DYRK1A	dual specificity tyrosine phosphorylation regulated kinase 1A	13.5815
chr1	149736639	149737091	453	*	bdgdiff/H3K27ac_cond1_1492	7.78366	Distal Intergenic	1	149617410	149711585	94176	1	532989	NM_001206014	119229	ENSBTAG00000001771	DYRK1A	dual specificity tyrosine phosphorylation regulated kinase 1A	7.78366
chr1	149748449	149750485	2037	*	bdgdiff/H3K27ac_cond1_1493	26.6629	Distal Intergenic	1	149617410	149711585	94176	1	532989	NM_001206014	131039	ENSBTAG00000001771	DYRK1A	dual specificity tyrosine phosphorylation regulated kinase 1A	26.6629
chr1	150733403	150734875	1473	*	bdgdiff/H3K27ac_cond1_1494	41.6349	Intron (NM_001102183/535231, intron 2 of 8)	1	150668910	150803673	134764	2	535231	NM_001102183	68798	ENSBTAG00000011001	ERG	ETS transcription factor ERG	41.6349
chr1	150778804	150779084	281	*	bdgdiff/H3K27ac_cond1_1495	5.45381	Intron (NM_001102183/535231, intron 1 of 8)	1	150668910	150803673	134764	2	535231	NM_001102183	24589	ENSBTAG00000011001	ERG	ETS transcription factor ERG	5.45381
chr1	150779323	150779823	501	*	bdgdiff/H3K27ac_cond1_1496	4.58849	Intron (NM_001102183/535231, intron 1 of 8)	1	150668910	150803673	134764	2	535231	NM_001102183	23850	ENSBTAG00000011001	ERG	ETS transcription factor ERG	4.58849
chr1	150783987	150784267	281	*	bdgdiff/H3K27ac_cond1_1497	5.76328	Intron (NM_001102183/535231, intron 1 of 8)	1	150668910	150803673	134764	2	535231	NM_001102183	19406	ENSBTAG00000011001	ERG	ETS transcription factor ERG	5.76328
chr1	150784749	150785240	492	*	bdgdiff/H3K27ac_cond1_1498	5.24251	Intron (NM_001102183/535231, intron 1 of 8)	1	150668910	150803673	134764	2	535231	NM_001102183	18433	ENSBTAG00000011001	ERG	ETS transcription factor ERG	5.24251
chr1	150786140	150786646	507	*	bdgdiff/H3K27ac_cond1_1499	4.48452	Intron (NM_001102183/535231, intron 1 of 8)	1	150668910	150803673	134764	2	535231	NM_001102183	17027	ENSBTAG00000011001	ERG	ETS transcription factor ERG	4.48452
chr1	150941226	150943022	1797	*	bdgdiff/H3K27ac_cond1_1500	11.8667	Distal Intergenic	1	150668910	150803673	134764	2	535231	NM_001102183	-137553	ENSBTAG00000011001	ERG	ETS transcription factor ERG	11.8667
chr1	150944210	150944558	349	*	bdgdiff/H3K27ac_cond1_1501	6.30071	Distal Intergenic	1	150668910	150803673	134764	2	535231	NM_001102183	-140537	ENSBTAG00000011001	ERG	ETS transcription factor ERG	6.30071
chr1	150984600	150985264	665	*	bdgdiff/H3K27ac_cond1_1502	5.42821	Distal Intergenic	1	151162151	151181633	19483	1	281148	NM_001080214	-176887	ENSBTAG00000009214	ETS2	ETS proto-oncogene 2, transcription factor	5.42821
chr1	151069114	151069573	460	*	bdgdiff/H3K27ac_cond1_1503	7.69507	Distal Intergenic	1	151162151	151181633	19483	1	281148	NM_001080214	-92578	ENSBTAG00000009214	ETS2	ETS proto-oncogene 2, transcription factor	7.69507
chr1	151069909	151070384	476	*	bdgdiff/H3K27ac_cond1_1504	6.00337	Distal Intergenic	1	151162151	151181633	19483	1	281148	NM_001080214	-91767	ENSBTAG00000009214	ETS2	ETS proto-oncogene 2, transcription factor	6.00337
chr1	151113375	151113642	268	*	bdgdiff/H3K27ac_cond1_1505	7.01978	Distal Intergenic	1	151162151	151181633	19483	1	281148	NM_001080214	-48509	ENSBTAG00000009214	ETS2	ETS proto-oncogene 2, transcription factor	7.01978
chr1	151113917	151115104	1188	*	bdgdiff/H3K27ac_cond1_1506	16.7028	Distal Intergenic	1	151162151	151181633	19483	1	281148	NM_001080214	-47047	ENSBTAG00000009214	ETS2	ETS proto-oncogene 2, transcription factor	16.7028
chr1	151156014	151156279	266	*	bdgdiff/H3K27ac_cond1_1507	6.22033	Distal Intergenic	1	151162151	151181633	19483	1	281148	NM_001080214	-5872	ENSBTAG00000009214	ETS2	ETS proto-oncogene 2, transcription factor	6.22033
chr1	151160156	151161104	949	*	bdgdiff/H3K27ac_cond1_1508	11.1345	Promoter (1-2kb)	1	151162151	151181633	19483	1	281148	NM_001080214	-1047	ENSBTAG00000009214	ETS2	ETS proto-oncogene 2, transcription factor	11.1345
chr1	151161353	151161655	303	*	bdgdiff/H3K27ac_cond1_1509	9.79052	Promoter (<=1kb)	1	151162151	151181633	19483	1	281148	NM_001080214	-496	ENSBTAG00000009214	ETS2	ETS proto-oncogene 2, transcription factor	9.79052
chr1	151162893	151163671	779	*	bdgdiff/H3K27ac_cond1_1510	5.54968	Promoter (<=1kb)	1	151162151	151181633	19483	1	281148	NM_001080214	742	ENSBTAG00000009214	ETS2	ETS proto-oncogene 2, transcription factor	5.54968
chr1	151167372	151167863	492	*	bdgdiff/H3K27ac_cond1_1511	6.1259	Intron (NM_001080214/281148, intron 2 of 9)	1	151162151	151181633	19483	1	281148	NM_001080214	5221	ENSBTAG00000009214	ETS2	ETS proto-oncogene 2, transcription factor	6.1259
chr1	151168078	151168696	619	*	bdgdiff/H3K27ac_cond1_1512	6.82312	Intron (NM_001080214/281148, intron 2 of 9)	1	151162151	151181633	19483	1	281148	NM_001080214	5927	ENSBTAG00000009214	ETS2	ETS proto-oncogene 2, transcription factor	6.82312
chr1	151169610	151170018	409	*	bdgdiff/H3K27ac_cond1_1513	4.87937	Exon (NM_001080214/281148, exon 3 of 10)	1	151162151	151181633	19483	1	281148	NM_001080214	7459	ENSBTAG00000009214	ETS2	ETS proto-oncogene 2, transcription factor	4.87937
chr1	151170124	151170982	859	*	bdgdiff/H3K27ac_cond1_1514	7.39012	Intron (NM_001080214/281148, intron 3 of 9)	1	151162151	151181633	19483	1	281148	NM_001080214	7973	ENSBTAG00000009214	ETS2	ETS proto-oncogene 2, transcription factor	7.39012
chr1	151171294	151171648	355	*	bdgdiff/H3K27ac_cond1_1515	7.91099	Exon (NM_001080214/281148, exon 4 of 10)	1	151162151	151181633	19483	1	281148	NM_001080214	9143	ENSBTAG00000009214	ETS2	ETS proto-oncogene 2, transcription factor	7.91099
chr1	151200748	151201264	517	*	bdgdiff/H3K27ac_cond1_1516	5.14328	Distal Intergenic	1	151162151	151181633	19483	1	281148	NM_001080214	38597	ENSBTAG00000009214	ETS2	ETS proto-oncogene 2, transcription factor	5.14328
chr1	151222661	151228044	5384	*	bdgdiff/H3K27ac_cond1_1517	25.9809	Distal Intergenic	1	151162151	151181633	19483	1	281148	NM_001080214	60510	ENSBTAG00000009214	ETS2	ETS proto-oncogene 2, transcription factor	25.9809
chr1	151228841	151229208	368	*	bdgdiff/H3K27ac_cond1_1518	6.19008	Distal Intergenic	1	151162151	151181633	19483	1	281148	NM_001080214	66690	ENSBTAG00000009214	ETS2	ETS proto-oncogene 2, transcription factor	6.19008
chr1	151229596	151230778	1183	*	bdgdiff/H3K27ac_cond1_1519	5.86768	Distal Intergenic	1	151162151	151181633	19483	1	281148	NM_001080214	67445	ENSBTAG00000009214	ETS2	ETS proto-oncogene 2, transcription factor	5.86768
chr1	151230939	151232758	1820	*	bdgdiff/H3K27ac_cond1_1520	15.8764	Distal Intergenic	1	151162151	151181633	19483	1	281148	NM_001080214	68788	ENSBTAG00000009214	ETS2	ETS proto-oncogene 2, transcription factor	15.8764
chr1	151239041	151239984	944	*	bdgdiff/H3K27ac_cond1_1521	11.4648	Distal Intergenic	1	151162151	151181633	19483	1	281148	NM_001080214	76890	ENSBTAG00000009214	ETS2	ETS proto-oncogene 2, transcription factor	11.4648
chr1	151240169	151240423	255	*	bdgdiff/H3K27ac_cond1_1522	20.7298	Distal Intergenic	1	151162151	151181633	19483	1	281148	NM_001080214	78018	ENSBTAG00000009214	ETS2	ETS proto-oncogene 2, transcription factor	20.7298
chr1	151475866	151477035	1170	*	bdgdiff/H3K27ac_cond1_1523	20.3133	Promoter (<=1kb)	1	151476132	151562593	86462	1	507414	NM_001100314	0	ENSBTAG00000020787	PIK3R4	phosphoinositide-3-kinase regulatory subunit 4	20.3133
chr1	151510987	151511232	246	*	bdgdiff/H3K27ac_cond1_1524	5.12224	Intron (NM_001100314/507414, intron 7 of 19)	1	151476132	151562593	86462	1	507414	NM_001100314	34855	ENSBTAG00000020787	PIK3R4	phosphoinositide-3-kinase regulatory subunit 4	5.12224
chr1	151661382	151663324	1943	*	bdgdiff/H3K27ac_cond1_1525	10.8405	Distal Intergenic	1	151476132	151562593	86462	1	507414	NM_001100314	185250	ENSBTAG00000020787	PIK3R4	phosphoinositide-3-kinase regulatory subunit 4	10.8405
chr1	152231588	152233535	1948	*	bdgdiff/H3K27ac_cond1_1526	16.9483	Promoter (<=1kb)	1	152232655	152284373	51719	1	618048	NM_001193181	0	ENSBTAG00000006479	CAPN7	calpain 7	16.9483
chr1	152328922	152329291	370	*	bdgdiff/H3K27ac_cond1_1527	8.49203	Intron (NM_001206288/618056, intron 3 of 8)	1	152285110	152366452	81343	2	618056	NM_001206288	37161	ENSBTAG00000023377	SH3BP5	SH3 domain binding protein 5	8.49203
chr1	152329529	152331459	1931	*	bdgdiff/H3K27ac_cond1_1528	27.9007	Intron (NM_001206288/618056, intron 3 of 8)	1	152285110	152366452	81343	2	618056	NM_001206288	34993	ENSBTAG00000023377	SH3BP5	SH3 domain binding protein 5	27.9007
chr1	152331723	152331961	239	*	bdgdiff/H3K27ac_cond1_1529	4.58283	Intron (NM_001206288/618056, intron 3 of 8)	1	152285110	152366452	81343	2	618056	NM_001206288	34491	ENSBTAG00000023377	SH3BP5	SH3 domain binding protein 5	4.58283
chr1	152332382	152333740	1359	*	bdgdiff/H3K27ac_cond1_1530	8.65111	Intron (NM_001206288/618056, intron 3 of 8)	1	152285110	152366452	81343	2	618056	NM_001206288	32712	ENSBTAG00000023377	SH3BP5	SH3 domain binding protein 5	8.65111
chr1	152333949	152334280	332	*	bdgdiff/H3K27ac_cond1_1531	4.75079	Intron (NM_001206288/618056, intron 3 of 8)	1	152285110	152366452	81343	2	618056	NM_001206288	32172	ENSBTAG00000023377	SH3BP5	SH3 domain binding protein 5	4.75079
chr1	152339641	152340900	1260	*	bdgdiff/H3K27ac_cond1_1532	31.0822	Intron (NM_001206288/618056, intron 2 of 8)	1	152285110	152366452	81343	2	618056	NM_001206288	25552	ENSBTAG00000023377	SH3BP5	SH3 domain binding protein 5	31.0822
chr1	152448692	152449390	699	*	bdgdiff/H3K27ac_cond1_1533	5.07587	Promoter (1-2kb)	1	152450841	152463273	12433	1	507577	NM_001192153	-1451	ENSBTAG00000019202	EAF1	ELL associated factor 1	5.07587
chr1	152449847	152450873	1027	*	bdgdiff/H3K27ac_cond1_1534	30.5108	Promoter (<=1kb)	1	152450841	152463273	12433	1	507577	NM_001192153	0	ENSBTAG00000019202	EAF1	ELL associated factor 1	30.5108
chr1	152451006	152453031	2026	*	bdgdiff/H3K27ac_cond1_1535	23.5371	Promoter (<=1kb)	1	152434570	152450925	16356	2	535332	NM_001046405	-81	ENSBTAG00000023375	METTL6	methyltransferase 6, methylcytidine	23.5371
chr1	152482498	152482889	392	*	bdgdiff/H3K27ac_cond1_1536	5.86248	3' UTR	1	152434570	152450925	16356	2	535332	NM_001046405	-31573	ENSBTAG00000023375	METTL6	methyltransferase 6, methylcytidine	5.86248
chr1	152522333	152523034	702	*	bdgdiff/H3K27ac_cond1_1537	10.4622	Intron (NM_001035297/514615, intron 1 of 16)	1	152481931	152547921	65991	2	514615	NM_001035297	24887	NA	COLQ	collagen like tail subunit of asymmetric acetylcholinesterase	10.4622
chr1	152523259	152523729	471	*	bdgdiff/H3K27ac_cond1_1538	14.6355	Intron (NM_001035297/514615, intron 1 of 16)	1	152481931	152547921	65991	2	514615	NM_001035297	24192	NA	COLQ	collagen like tail subunit of asymmetric acetylcholinesterase	14.6355
chr1	152637800	152639790	1991	*	bdgdiff/H3K27ac_cond1_1539	23.7936	Promoter (<=1kb)	1	152638136	152679239	41104	1	537669	NM_001102206	0	ENSBTAG00000019129	BTD	biotinidase	23.7936
chr1	152655676	152655963	288	*	bdgdiff/H3K27ac_cond1_1540	6.05591	Intron (NM_001102206/537669, intron 1 of 3)	1	152599802	152638556	38755	2	512676	NM_001098949	-17120	ENSBTAG00000003718	HACL1	2-hydroxyacyl-CoA lyase 1	6.05591
chr1	152678712	152678978	267	*	bdgdiff/H3K27ac_cond1_1541	3.82798	3' UTR	1	152599802	152638556	38755	2	512676	NM_001098949	-40156	ENSBTAG00000003718	HACL1	2-hydroxyacyl-CoA lyase 1	3.82798
chr1	152679140	152682184	3045	*	bdgdiff/H3K27ac_cond1_1542	35.7981	3' UTR	1	152599802	152638556	38755	2	512676	NM_001098949	-40584	ENSBTAG00000003718	HACL1	2-hydroxyacyl-CoA lyase 1	35.7981
chr1	152823559	152823967	409	*	bdgdiff/H3K27ac_cond1_1543	23.624	Intron (NM_001205960/529062, intron 2 of 27)	1	152698435	152833098	134664	2	529062	NM_001205960	9131	ENSBTAG00000024815	ANKRD28	ankyrin repeat domain 28	23.624
chr1	152824690	152825076	387	*	bdgdiff/H3K27ac_cond1_1544	5.90346	Exon (NM_001205960/529062, exon 2 of 28)	1	152698435	152833098	134664	2	529062	NM_001205960	8022	ENSBTAG00000024815	ANKRD28	ankyrin repeat domain 28	5.90346
chr1	152825531	152826364	834	*	bdgdiff/H3K27ac_cond1_1545	5.83026	Intron (NM_001205960/529062, intron 1 of 27)	1	152698435	152833098	134664	2	529062	NM_001205960	6734	ENSBTAG00000024815	ANKRD28	ankyrin repeat domain 28	5.83026
chr1	152826483	152828435	1953	*	bdgdiff/H3K27ac_cond1_1546	17.6974	Intron (NM_001205960/529062, intron 1 of 27)	1	152698435	152833098	134664	2	529062	NM_001205960	4663	ENSBTAG00000024815	ANKRD28	ankyrin repeat domain 28	17.6974
chr1	152844566	152845932	1367	*	bdgdiff/H3K27ac_cond1_1547	14.7618	Distal Intergenic	1	152698435	152833098	134664	2	529062	NM_001205960	-11468	ENSBTAG00000024815	ANKRD28	ankyrin repeat domain 28	14.7618
chr1	152846088	152846375	288	*	bdgdiff/H3K27ac_cond1_1548	17.8067	Distal Intergenic	1	152698435	152833098	134664	2	529062	NM_001205960	-12990	ENSBTAG00000024815	ANKRD28	ankyrin repeat domain 28	17.8067
chr1	152916233	152916594	362	*	bdgdiff/H3K27ac_cond1_1549	12.1363	Distal Intergenic	1	152962179	152962240	62	1	114483601	NR_162256	-45585	ENSBTAG00000048450	MIR2285AO-2	microRNA mir-2285ao-2	12.1363
chr1	152916788	152917744	957	*	bdgdiff/H3K27ac_cond1_1550	20.3302	Distal Intergenic	1	152962179	152962240	62	1	114483601	NR_162256	-44435	ENSBTAG00000048450	MIR2285AO-2	microRNA mir-2285ao-2	20.3302
chr1	152965342	152965603	262	*	bdgdiff/H3K27ac_cond1_1551	6.29626	Distal Intergenic	1	152962179	152962240	62	1	114483601	NR_162256	3163	ENSBTAG00000048450	MIR2285AO-2	microRNA mir-2285ao-2	6.29626
chr1	152981712	152982030	319	*	bdgdiff/H3K27ac_cond1_1552	7.29435	Distal Intergenic	1	152962179	152962240	62	1	114483601	NR_162256	19533	ENSBTAG00000048450	MIR2285AO-2	microRNA mir-2285ao-2	7.29435
chr1	152983576	152984541	966	*	bdgdiff/H3K27ac_cond1_1553	6.71394	Distal Intergenic	1	152962179	152962240	62	1	114483601	NR_162256	21397	ENSBTAG00000048450	MIR2285AO-2	microRNA mir-2285ao-2	6.71394
chr1	152984730	152986359	1630	*	bdgdiff/H3K27ac_cond1_1554	13.9821	Distal Intergenic	1	152962179	152962240	62	1	114483601	NR_162256	22551	ENSBTAG00000048450	MIR2285AO-2	microRNA mir-2285ao-2	13.9821
chr1	153002760	153003249	490	*	bdgdiff/H3K27ac_cond1_1555	4.72327	Distal Intergenic	1	152962179	152962240	62	1	114483601	NR_162256	40581	ENSBTAG00000048450	MIR2285AO-2	microRNA mir-2285ao-2	4.72327
chr1	153003628	153004487	860	*	bdgdiff/H3K27ac_cond1_1556	8.67536	Distal Intergenic	1	152962179	152962240	62	1	114483601	NR_162256	41449	ENSBTAG00000048450	MIR2285AO-2	microRNA mir-2285ao-2	8.67536
chr1	153265273	153267867	2595	*	bdgdiff/H3K27ac_cond1_1557	51.132	Promoter (<=1kb)	1	153260334	153266510	6177	2	511579	NM_001113299	0	ENSBTAG00000003916	DPH3	diphthamide biosynthesis 3	51.132
chr1	153488298	153489090	793	*	bdgdiff/H3K27ac_cond1_1558	31.1646	Distal Intergenic	1	153640072	153663068	22997	2	530116	NM_001081725	173978	ENSBTAG00000000502	DAZL	deleted in azoospermia like	31.1646
chr1	153532026	153534428	2403	*	bdgdiff/H3K27ac_cond1_1559	16.6445	Distal Intergenic	1	153640072	153663068	22997	2	530116	NM_001081725	128640	ENSBTAG00000000502	DAZL	deleted in azoospermia like	16.6445
chr1	154478427	154478847	421	*	bdgdiff/H3K27ac_cond1_1560	4.79331	Intron (NM_001205489/614554, intron 1 of 21)	1	154096128	154616588	520461	2	614554	NM_001205489	137741	ENSBTAG00000030581	TBC1D5	TBC1 domain family member 5	4.79331
chr1	154686669	154687030	362	*	bdgdiff/H3K27ac_cond1_1561	9.52702	Distal Intergenic	1	154096128	154616588	520461	2	614554	NM_001205489	-70081	ENSBTAG00000030581	TBC1D5	TBC1 domain family member 5	9.52702
chr1	154687289	154687577	289	*	bdgdiff/H3K27ac_cond1_1562	9.71354	Distal Intergenic	1	154096128	154616588	520461	2	614554	NM_001205489	-70701	ENSBTAG00000030581	TBC1D5	TBC1 domain family member 5	9.71354
chr1	157131986	157133046	1061	*	bdgdiff/H3K27ac_cond1_1563	19.7914	Exon (NM_001206608/530549, exon 11 of 13)	1	157125037	157190483	65447	2	530549	NM_001206608	57437	ENSBTAG00000013806	EFHB	EF-hand domain family member B	19.7914
chr1	157133181	157133715	535	*	bdgdiff/H3K27ac_cond1_1564	33.7971	Intron (NM_001206608/530549, intron 10 of 12)	1	157125037	157190483	65447	2	530549	NM_001206608	56768	ENSBTAG00000013806	EFHB	EF-hand domain family member B	33.7971
chr1	157138780	157139541	762	*	bdgdiff/H3K27ac_cond1_1565	20.3597	Intron (NM_001206608/530549, intron 9 of 12)	1	157125037	157190483	65447	2	530549	NM_001206608	50942	ENSBTAG00000013806	EFHB	EF-hand domain family member B	20.3597
chr1	157197464	157200241	2778	*	bdgdiff/H3K27ac_cond1_1566	23.2726	Promoter (1-2kb)	1	157201933	157232078	30146	1	539764	NM_001076186	-1692	ENSBTAG00000046385	RAB5A	RAB5A, member RAS oncogene family	23.2726
chr1	157200450	157200696	247	*	bdgdiff/H3K27ac_cond1_1567	6.1836	Promoter (1-2kb)	1	157201933	157232078	30146	1	539764	NM_001076186	-1237	ENSBTAG00000046385	RAB5A	RAB5A, member RAS oncogene family	6.1836
chr1	157276481	157277255	775	*	bdgdiff/H3K27ac_cond1_1568	32.9644	Distal Intergenic	1	157201933	157232078	30146	1	539764	NM_001076186	74548	ENSBTAG00000046385	RAB5A	RAB5A, member RAS oncogene family	32.9644
chr1	157323365	157323838	474	*	bdgdiff/H3K27ac_cond1_1569	6.94018	Distal Intergenic	1	157392690	157410804	18115	2	614056	NM_001081617	86966	ENSBTAG00000000752	SGO1	shugoshin 1	6.94018
chr1	157409645	157411121	1477	*	bdgdiff/H3K27ac_cond1_1570	24.0442	Promoter (<=1kb)	1	157392690	157410804	18115	2	614056	NM_001081617	0	ENSBTAG00000000752	SGO1	shugoshin 1	24.0442
chr1	157504476	157505225	750	*	bdgdiff/H3K27ac_cond1_1571	6.70087	Promoter (<=1kb)	1	157491932	157505082	13151	2	511959	NM_001101948	0	ENSBTAG00000049158	ZNF596	zinc finger protein 596	6.70087
chr1	158070419	158070705	287	*	bdgdiff/H3K27ac_cond1_1572	7.72012	Distal Intergenic	1	157995961	158004925	8965	2	525988	NM_001025335	-65494	ENSBTAG00000012023	GPX5	glutathione peroxidase 5	7.72012
chr1	158227374	158230036	2663	*	bdgdiff/H3K27ac_cond1_1573	27.0988	Distal Intergenic	1	158238278	158293060	54783	2	531602	NM_001075954	63024	ENSBTAG00000002896	KPNA6	karyopherin subunit alpha 6	27.0988
chr1	158292118	158293419	1302	*	bdgdiff/H3K27ac_cond1_1574	27.3761	Promoter (<=1kb)	1	158238278	158293060	54783	2	531602	NM_001075954	0	ENSBTAG00000002896	KPNA6	karyopherin subunit alpha 6	27.3761
chr1	158314969	158315336	368	*	bdgdiff/H3K27ac_cond1_1575	4.70297	Promoter (<=1kb)	1	158296606	158315972	19367	2	514263	NM_001075658	636	ENSBTAG00000016954	TMEM39B	transmembrane protein 39B	4.70297
chr1	158315616	158316401	786	*	bdgdiff/H3K27ac_cond1_1576	11.8992	Promoter (<=1kb)	1	158296606	158315972	19367	2	514263	NM_001075658	0	ENSBTAG00000016954	TMEM39B	transmembrane protein 39B	11.8992
chr1	158359048	158361298	2251	*	bdgdiff/H3K27ac_cond1_1577	22.2159	Promoter (<=1kb)	1	158336214	158359816	23603	2	538775	NM_001046442	0	ENSBTAG00000012497	KHDRBS1	KH RNA binding domain containing, signal transduction associated 1	22.2159
chr10	451742	452837	1096	*	bdgdiff/H3K27ac_cond1_1578	12.5974	Distal Intergenic	10	663554	985178	321625	1	616704	NM_001083523	-210717	ENSBTAG00000035858	MCC	MCC regulator of WNT signaling pathway	12.5974
chr10	487158	487920	763	*	bdgdiff/H3K27ac_cond1_1579	15.9161	Distal Intergenic	10	663554	985178	321625	1	616704	NM_001083523	-175634	ENSBTAG00000035858	MCC	MCC regulator of WNT signaling pathway	15.9161
chr10	488099	488703	605	*	bdgdiff/H3K27ac_cond1_1580	8.70429	Distal Intergenic	10	663554	985178	321625	1	616704	NM_001083523	-174851	ENSBTAG00000035858	MCC	MCC regulator of WNT signaling pathway	8.70429
chr10	501590	501826	237	*	bdgdiff/H3K27ac_cond1_1581	4.50071	Distal Intergenic	10	663554	985178	321625	1	616704	NM_001083523	-161728	ENSBTAG00000035858	MCC	MCC regulator of WNT signaling pathway	4.50071
chr10	502108	502433	326	*	bdgdiff/H3K27ac_cond1_1582	26.6448	Distal Intergenic	10	663554	985178	321625	1	616704	NM_001083523	-161121	ENSBTAG00000035858	MCC	MCC regulator of WNT signaling pathway	26.6448
chr10	662148	662597	450	*	bdgdiff/H3K27ac_cond1_1583	7.15175	Promoter (<=1kb)	10	663554	985178	321625	1	616704	NM_001083523	-957	ENSBTAG00000035858	MCC	MCC regulator of WNT signaling pathway	7.15175
chr10	663309	664695	1387	*	bdgdiff/H3K27ac_cond1_1584	10.4087	Promoter (<=1kb)	10	663554	985178	321625	1	616704	NM_001083523	0	ENSBTAG00000035858	MCC	MCC regulator of WNT signaling pathway	10.4087
chr10	714945	716632	1688	*	bdgdiff/H3K27ac_cond1_1585	26.0349	Intron (NM_001083523/616704, intron 1 of 16)	10	663554	985178	321625	1	616704	NM_001083523	51391	ENSBTAG00000035858	MCC	MCC regulator of WNT signaling pathway	26.0349
chr10	794039	795029	991	*	bdgdiff/H3K27ac_cond1_1586	10.2202	Intron (NM_001083523/616704, intron 1 of 16)	10	663554	985178	321625	1	616704	NM_001083523	130485	ENSBTAG00000035858	MCC	MCC regulator of WNT signaling pathway	10.2202
chr10	865979	867778	1800	*	bdgdiff/H3K27ac_cond1_1587	16.6083	Intron (NM_001083523/616704, intron 2 of 16)	10	1030712	1043567	12856	2	539770	NM_001078023	175789	NA	DCP2	decapping mRNA 2	16.6083
chr10	875784	876465	682	*	bdgdiff/H3K27ac_cond1_1588	6.10276	Intron (NM_001083523/616704, intron 3 of 16)	10	1030712	1043567	12856	2	539770	NM_001078023	167102	NA	DCP2	decapping mRNA 2	6.10276
chr10	904236	905699	1464	*	bdgdiff/H3K27ac_cond1_1589	11.1547	Intron (NM_001083523/616704, intron 6 of 16)	10	1030712	1043567	12856	2	539770	NM_001078023	137868	NA	DCP2	decapping mRNA 2	11.1547
chr10	940762	941180	419	*	bdgdiff/H3K27ac_cond1_1590	9.57009	Intron (NM_001083523/616704, intron 12 of 16)	10	1030712	1043567	12856	2	539770	NM_001078023	102387	NA	DCP2	decapping mRNA 2	9.57009
chr10	1042291	1043697	1407	*	bdgdiff/H3K27ac_cond1_1591	14.2892	Promoter (<=1kb)	10	1030712	1043567	12856	2	539770	NM_001078023	0	NA	DCP2	decapping mRNA 2	14.2892
chr10	1094768	1095022	255	*	bdgdiff/H3K27ac_cond1_1592	7.34568	Promoter (<=1kb)	10	1094713	1145331	50619	1	617543	NM_001046605	55	ENSBTAG00000012804	REEP5	receptor accessory protein 5	7.34568
chr10	1122694	1123005	312	*	bdgdiff/H3K27ac_cond1_1593	4.50907	Intron (NM_001046605/617543, intron 2 of 4)	10	1094713	1145331	50619	1	617543	NM_001046605	27981	ENSBTAG00000012804	REEP5	receptor accessory protein 5	4.50907
chr10	1123168	1123437	270	*	bdgdiff/H3K27ac_cond1_1594	9.12592	Intron (NM_001046605/617543, intron 2 of 4)	10	1094713	1145331	50619	1	617543	NM_001046605	28455	ENSBTAG00000012804	REEP5	receptor accessory protein 5	9.12592
chr10	1142182	1144470	2289	*	bdgdiff/H3K27ac_cond1_1595	19.4494	3' UTR	10	1153147	1161237	8091	2	514960	NM_001034478	16767	ENSBTAG00000012803	SRP19	signal recognition particle 19	19.4494
chr10	1160331	1161788	1458	*	bdgdiff/H3K27ac_cond1_1596	21.0781	Promoter (<=1kb)	10	1153147	1161237	8091	2	514960	NM_001034478	0	ENSBTAG00000012803	SRP19	signal recognition particle 19	21.0781
chr10	1262928	1264514	1587	*	bdgdiff/H3K27ac_cond1_1597	13.3509	Promoter (<=1kb)	10	1167671	1263365	95695	2	533233	NM_001075986	0	ENSBTAG00000018852	APC	APC regulator of WNT signaling pathway	13.3509
chr10	1298691	1300103	1413	*	bdgdiff/H3K27ac_cond1_1598	15.8916	Distal Intergenic	10	1167671	1263365	95695	2	533233	NM_001075986	-35326	ENSBTAG00000018852	APC	APC regulator of WNT signaling pathway	15.8916
chr10	1325249	1325617	369	*	bdgdiff/H3K27ac_cond1_1599	5.88606	Distal Intergenic	10	1167671	1263365	95695	2	533233	NM_001075986	-61884	ENSBTAG00000018852	APC	APC regulator of WNT signaling pathway	5.88606
chr10	1326013	1326281	269	*	bdgdiff/H3K27ac_cond1_1600	6.00723	Distal Intergenic	10	1167671	1263365	95695	2	533233	NM_001075986	-62648	ENSBTAG00000018852	APC	APC regulator of WNT signaling pathway	6.00723
chr10	1353548	1354417	870	*	bdgdiff/H3K27ac_cond1_1601	14.6103	Distal Intergenic	10	1167671	1263365	95695	2	533233	NM_001075986	-90183	ENSBTAG00000018852	APC	APC regulator of WNT signaling pathway	14.6103
chr10	1480922	1481752	831	*	bdgdiff/H3K27ac_cond1_1602	4.37333	Distal Intergenic	10	1518392	1814679	296288	1	519867	NM_001105384	-36640	ENSBTAG00000014750	EPB41L4A	erythrocyte membrane protein band 4.1 like 4A	4.37333
chr10	1481991	1482245	255	*	bdgdiff/H3K27ac_cond1_1603	4.63097	Distal Intergenic	10	1518392	1814679	296288	1	519867	NM_001105384	-36147	ENSBTAG00000014750	EPB41L4A	erythrocyte membrane protein band 4.1 like 4A	4.63097
chr10	1517941	1518352	412	*	bdgdiff/H3K27ac_cond1_1604	9.87546	Promoter (<=1kb)	10	1518392	1814679	296288	1	519867	NM_001105384	-40	ENSBTAG00000014750	EPB41L4A	erythrocyte membrane protein band 4.1 like 4A	9.87546
chr10	1518524	1519059	536	*	bdgdiff/H3K27ac_cond1_1605	20.3496	Promoter (<=1kb)	10	1518392	1814679	296288	1	519867	NM_001105384	132	ENSBTAG00000014750	EPB41L4A	erythrocyte membrane protein band 4.1 like 4A	20.3496
chr10	1519247	1519774	528	*	bdgdiff/H3K27ac_cond1_1606	6.12052	Promoter (<=1kb)	10	1518392	1814679	296288	1	519867	NM_001105384	855	ENSBTAG00000014750	EPB41L4A	erythrocyte membrane protein band 4.1 like 4A	6.12052
chr10	1520019	1520639	621	*	bdgdiff/H3K27ac_cond1_1607	5.64416	Promoter (1-2kb)	10	1518392	1814679	296288	1	519867	NM_001105384	1627	ENSBTAG00000014750	EPB41L4A	erythrocyte membrane protein band 4.1 like 4A	5.64416
chr10	1559980	1560291	312	*	bdgdiff/H3K27ac_cond1_1608	7.05561	Intron (NM_001105384/519867, intron 2 of 22)	10	1518392	1814679	296288	1	519867	NM_001105384	41588	ENSBTAG00000014750	EPB41L4A	erythrocyte membrane protein band 4.1 like 4A	7.05561
chr10	1744052	1744997	946	*	bdgdiff/H3K27ac_cond1_1609	7.91103	Intron (NM_001105384/519867, intron 12 of 22)	10	1518392	1814679	296288	1	519867	NM_001105384	225660	ENSBTAG00000014750	EPB41L4A	erythrocyte membrane protein band 4.1 like 4A	7.91103
chr10	1816487	1817997	1511	*	bdgdiff/H3K27ac_cond1_1610	13.8945	Distal Intergenic	10	1518392	1814679	296288	1	519867	NM_001105384	298095	ENSBTAG00000014750	EPB41L4A	erythrocyte membrane protein band 4.1 like 4A	13.8945
chr10	1830813	1831089	277	*	bdgdiff/H3K27ac_cond1_1611	22.1999	Distal Intergenic	10	1518392	1814679	296288	1	519867	NM_001105384	312421	ENSBTAG00000014750	EPB41L4A	erythrocyte membrane protein band 4.1 like 4A	22.1999
chr10	1960598	1962984	2387	*	bdgdiff/H3K27ac_cond1_1612	23.5058	Distal Intergenic	10	2213062	2245527	32466	1	100125763	NM_001105045	-250078	ENSBTAG00000011338	NREP	neuronal regeneration related protein	23.5058
chr10	1965902	1966570	669	*	bdgdiff/H3K27ac_cond1_1613	7.59555	Distal Intergenic	10	2213062	2245527	32466	1	100125763	NM_001105045	-246492	ENSBTAG00000011338	NREP	neuronal regeneration related protein	7.59555
chr10	1972940	1974951	2012	*	bdgdiff/H3K27ac_cond1_1614	17.2806	Distal Intergenic	10	2213062	2245527	32466	1	100125763	NM_001105045	-238111	ENSBTAG00000011338	NREP	neuronal regeneration related protein	17.2806
chr10	2212006	2213761	1756	*	bdgdiff/H3K27ac_cond1_1615	14.5511	Promoter (<=1kb)	10	2213062	2245527	32466	1	100125763	NM_001105045	0	ENSBTAG00000011338	NREP	neuronal regeneration related protein	14.5511
chr10	2413159	2414592	1434	*	bdgdiff/H3K27ac_cond1_1616	37.0189	Promoter (<=1kb)	10	2413565	2486039	72475	1	541024	NM_001192811	0	ENSBTAG00000014099	YTHDC2	YTH domain containing 2	37.0189
chr10	4103528	4105529	2002	*	bdgdiff/H3K27ac_cond1_1617	20.998	Promoter (<=1kb)	10	4050987	4104900	53914	2	509322	NM_001015560	0	ENSBTAG00000001895	PGGT1B	protein geranylgeranyltransferase type I subunit beta	20.998
chr10	4139034	4139278	245	*	bdgdiff/H3K27ac_cond1_1618	5.75949	Promoter (<=1kb)	10	4108966	4139249	30284	2	509840	NM_001244223	0	ENSBTAG00000001898	CCDC112	coiled-coil domain containing 112	5.75949
chr10	4251691	4252275	585	*	bdgdiff/H3K27ac_cond1_1619	14.6606	Distal Intergenic	10	4108966	4139249	30284	2	509840	NM_001244223	-112442	ENSBTAG00000001898	CCDC112	coiled-coil domain containing 112	14.6606
chr10	4275552	4275802	251	*	bdgdiff/H3K27ac_cond1_1620	6.7054	Distal Intergenic	10	4358417	4387740	29324	2	541180	NM_001101219	111938	ENSBTAG00000008699	FEM1C	fem-1 homolog C	6.7054
chr10	4276139	4277947	1809	*	bdgdiff/H3K27ac_cond1_1621	16.5749	Distal Intergenic	10	4358417	4387740	29324	2	541180	NM_001101219	109793	ENSBTAG00000008699	FEM1C	fem-1 homolog C	16.5749
chr10	4385810	4386649	840	*	bdgdiff/H3K27ac_cond1_1622	7.77333	Promoter (1-2kb)	10	4358417	4387740	29324	2	541180	NM_001101219	1091	ENSBTAG00000008699	FEM1C	fem-1 homolog C	7.77333
chr10	4386817	4389104	2288	*	bdgdiff/H3K27ac_cond1_1623	28.5263	Promoter (<=1kb)	10	4358417	4387740	29324	2	541180	NM_001101219	0	ENSBTAG00000008699	FEM1C	fem-1 homolog C	28.5263
chr10	4444252	4444562	311	*	bdgdiff/H3K27ac_cond1_1624	11.2006	Promoter (<=1kb)	10	4427216	4444604	17389	2	539350	NM_001046456	42	ENSBTAG00000002357	TICAM2	toll like receptor adaptor molecule 2	11.2006
chr10	4469964	4471865	1902	*	bdgdiff/H3K27ac_cond1_1625	26.9436	Promoter (<=1kb)	10	4461906	4471313	9408	2	100125926	NM_001105496	0	ENSBTAG00000035030	TMED7	transmembrane p24 trafficking protein 7	26.9436
chr10	4559061	4559652	592	*	bdgdiff/H3K27ac_cond1_1626	6.33832	Distal Intergenic	10	4461906	4471313	9408	2	100125926	NM_001105496	-87748	ENSBTAG00000035030	TMED7	transmembrane p24 trafficking protein 7	6.33832
chr10	4612115	4612783	669	*	bdgdiff/H3K27ac_cond1_1627	8.43445	Distal Intergenic	10	4659722	4671242	11521	2	514462	NM_001034465	58459	ENSBTAG00000017442	CDO1	cysteine dioxygenase type 1	8.43445
chr10	4701885	4703685	1801	*	bdgdiff/H3K27ac_cond1_1628	13.197	Promoter (<=1kb)	10	4680211	4702517	22307	2	767903	NM_001076982	0	ENSBTAG00000017525	ATG12	autophagy related 12	13.197
chr10	4901563	4903069	1507	*	bdgdiff/H3K27ac_cond1_1629	21.1176	Exon (NM_001206325/525695, exon 10 of 20)	10	4937067	4966343	29277	1	616348	NM_001078061	-33998	ENSBTAG00000039618	ARL14EPL	ADP ribosylation factor like GTPase 14 effector protein like	21.1176
chr10	5012048	5013539	1492	*	bdgdiff/H3K27ac_cond1_1630	27.3301	Promoter (<=1kb)	10	5012272	5025731	13460	1	508617	NM_001034325	0	ENSBTAG00000011608	KIAA1191	KIAA1191	27.3301
chr10	5109547	5110031	485	*	bdgdiff/H3K27ac_cond1_1631	7.61333	Distal Intergenic	10	5186072	5197306	11235	1	529231	NM_001046300	-76041	ENSBTAG00000035174	THOC3	THO complex 3	7.61333
chr10	5111239	5111512	274	*	bdgdiff/H3K27ac_cond1_1632	5.1662	Distal Intergenic	10	5186072	5197306	11235	1	529231	NM_001046300	-74560	ENSBTAG00000035174	THOC3	THO complex 3	5.1662
chr10	5145483	5145910	428	*	bdgdiff/H3K27ac_cond1_1633	8.35126	Distal Intergenic	10	5186072	5197306	11235	1	529231	NM_001046300	-40162	ENSBTAG00000035174	THOC3	THO complex 3	8.35126
chr10	5186082	5186484	403	*	bdgdiff/H3K27ac_cond1_1634	5.16674	Promoter (<=1kb)	10	5186072	5197306	11235	1	529231	NM_001046300	10	ENSBTAG00000035174	THOC3	THO complex 3	5.16674
chr10	5673893	5675545	1653	*	bdgdiff/H3K27ac_cond1_1635	15.2151	Promoter (<=1kb)	10	5614884	5674977	60094	2	511375	NM_001015574	0	ENSBTAG00000014536	SFXN1	sideroflexin 1	15.2151
chr10	5695873	5696457	585	*	bdgdiff/H3K27ac_cond1_1636	17.7831	Distal Intergenic	10	5715882	5718113	2232	1	281125	NM_174042	-19425	ENSBTAG00000047719	DRD1	dopamine receptor D1	17.7831
chr10	6677291	6677982	692	*	bdgdiff/H3K27ac_cond1_1637	11.2367	Distal Intergenic	10	6764011	6784641	20631	1	407159	NM_001105613	-86029	ENSBTAG00000007840	HMGCR	3-hydroxy-3-methylglutaryl-CoA reductase	11.2367
chr10	6763356	6764860	1505	*	bdgdiff/H3K27ac_cond1_1638	27.4343	Promoter (<=1kb)	10	6764011	6784641	20631	1	407159	NM_001105613	0	ENSBTAG00000007840	HMGCR	3-hydroxy-3-methylglutaryl-CoA reductase	27.4343
chr10	6923632	6923918	287	*	bdgdiff/H3K27ac_cond1_1639	5.61469	Promoter (1-2kb)	10	6796875	6925123	128249	2	286797	NM_174765	1205	ENSBTAG00000000081	CERT1	ceramide transporter 1	5.61469
chr10	6924563	6925585	1023	*	bdgdiff/H3K27ac_cond1_1640	9.44892	Promoter (<=1kb)	10	6796875	6925123	128249	2	286797	NM_174765	0	ENSBTAG00000000081	CERT1	ceramide transporter 1	9.44892
chr10	6925754	6926042	289	*	bdgdiff/H3K27ac_cond1_1641	7.03661	Promoter (<=1kb)	10	6925390	7006064	80675	1	541218	NM_001102258	364	ENSBTAG00000004028	POLK	DNA polymerase kappa	7.03661
chr10	6930767	6931101	335	*	bdgdiff/H3K27ac_cond1_1642	7.77984	Intron (NM_001102258/541218, intron 1 of 14)	10	6925390	7006064	80675	1	541218	NM_001102258	5377	ENSBTAG00000004028	POLK	DNA polymerase kappa	7.77984
chr10	6977431	6977869	439	*	bdgdiff/H3K27ac_cond1_1643	4.78191	Intron (NM_001102258/541218, intron 3 of 14)	10	6925390	7006064	80675	1	541218	NM_001102258	52041	ENSBTAG00000004028	POLK	DNA polymerase kappa	4.78191
chr10	7043432	7044179	748	*	bdgdiff/H3K27ac_cond1_1644	5.5832	Distal Intergenic	10	7084698	7115695	30998	2	533555	NM_001102158	71516	ENSBTAG00000007114	POC5	POC5 centriolar protein	5.5832
chr10	7089282	7089999	718	*	bdgdiff/H3K27ac_cond1_1645	20.3224	Intron (NM_001102158/533555, intron 10 of 11)	10	7084698	7115695	30998	2	533555	NM_001102158	25696	ENSBTAG00000007114	POC5	POC5 centriolar protein	20.3224
chr10	7090142	7090432	291	*	bdgdiff/H3K27ac_cond1_1646	8.30677	Intron (NM_001102158/533555, intron 10 of 11)	10	7084698	7115695	30998	2	533555	NM_001102158	25263	ENSBTAG00000007114	POC5	POC5 centriolar protein	8.30677
chr10	7114501	7116192	1692	*	bdgdiff/H3K27ac_cond1_1647	11.4401	Promoter (<=1kb)	10	7084698	7115695	30998	2	533555	NM_001102158	0	ENSBTAG00000007114	POC5	POC5 centriolar protein	11.4401
chr10	7374971	7375301	331	*	bdgdiff/H3K27ac_cond1_1648	5.50488	Distal Intergenic	10	7411312	7574347	163036	1	538430	NM_001192019	-36011	ENSBTAG00000017507	SV2C	synaptic vesicle glycoprotein 2C	5.50488
chr10	7375569	7375875	307	*	bdgdiff/H3K27ac_cond1_1649	10.5911	Distal Intergenic	10	7411312	7574347	163036	1	538430	NM_001192019	-35437	ENSBTAG00000017507	SV2C	synaptic vesicle glycoprotein 2C	10.5911
chr10	7494453	7494688	236	*	bdgdiff/H3K27ac_cond1_1650	7.83475	Intron (NM_001192019/538430, intron 3 of 11)	10	7411312	7574347	163036	1	538430	NM_001192019	83141	ENSBTAG00000017507	SV2C	synaptic vesicle glycoprotein 2C	7.83475
chr10	7506818	7508832	2015	*	bdgdiff/H3K27ac_cond1_1651	13.7376	Intron (NM_001192019/538430, intron 3 of 11)	10	7411312	7574347	163036	1	538430	NM_001192019	95506	ENSBTAG00000017507	SV2C	synaptic vesicle glycoprotein 2C	13.7376
chr10	7626011	7626253	243	*	bdgdiff/H3K27ac_cond1_1652	4.34317	Distal Intergenic	10	7411312	7574347	163036	1	538430	NM_001192019	214699	ENSBTAG00000017507	SV2C	synaptic vesicle glycoprotein 2C	4.34317
chr10	7687855	7688272	418	*	bdgdiff/H3K27ac_cond1_1653	6.29827	Distal Intergenic	10	7846834	7854604	7771	2	512581	NM_001038533	166332	ENSBTAG00000000898	F2RL2	coagulation factor II thrombin receptor like 2	6.29827
chr10	7702882	7703342	461	*	bdgdiff/H3K27ac_cond1_1654	11.0252	Distal Intergenic	10	7846834	7854604	7771	2	512581	NM_001038533	151262	ENSBTAG00000000898	F2RL2	coagulation factor II thrombin receptor like 2	11.0252
chr10	7739462	7739930	469	*	bdgdiff/H3K27ac_cond1_1655	6.95928	Distal Intergenic	10	7846834	7854604	7771	2	512581	NM_001038533	114674	ENSBTAG00000000898	F2RL2	coagulation factor II thrombin receptor like 2	6.95928
chr10	7760975	7762816	1842	*	bdgdiff/H3K27ac_cond1_1656	25.5664	Distal Intergenic	10	7846834	7854604	7771	2	512581	NM_001038533	91788	ENSBTAG00000000898	F2RL2	coagulation factor II thrombin receptor like 2	25.5664
chr10	7852373	7852954	582	*	bdgdiff/H3K27ac_cond1_1657	10.1014	Promoter (1-2kb)	10	7846834	7854604	7771	2	512581	NM_001038533	1650	ENSBTAG00000000898	F2RL2	coagulation factor II thrombin receptor like 2	10.1014
chr10	7853124	7854862	1739	*	bdgdiff/H3K27ac_cond1_1658	17.1317	Promoter (<=1kb)	10	7846834	7854604	7771	2	512581	NM_001038533	0	ENSBTAG00000000898	F2RL2	coagulation factor II thrombin receptor like 2	17.1317
chr10	7867080	7868262	1183	*	bdgdiff/H3K27ac_cond1_1659	20.9058	Distal Intergenic	10	7846834	7854604	7771	2	512581	NM_001038533	-12476	ENSBTAG00000000898	F2RL2	coagulation factor II thrombin receptor like 2	20.9058
chr10	7997008	8000002	2995	*	bdgdiff/H3K27ac_cond1_1660	31.3568	Distal Intergenic	10	8022302	8031994	9693	1	526525	NM_001046283	-22300	ENSBTAG00000034848	F2RL1	F2R like trypsin receptor 1	31.3568
chr10	8007746	8008332	587	*	bdgdiff/H3K27ac_cond1_1661	6.82482	Distal Intergenic	10	8022302	8031994	9693	1	526525	NM_001046283	-13970	ENSBTAG00000034848	F2RL1	F2R like trypsin receptor 1	6.82482
chr10	8008540	8008780	241	*	bdgdiff/H3K27ac_cond1_1662	6.64004	Distal Intergenic	10	8022302	8031994	9693	1	526525	NM_001046283	-13522	ENSBTAG00000034848	F2RL1	F2R like trypsin receptor 1	6.64004
chr10	8011384	8011707	324	*	bdgdiff/H3K27ac_cond1_1663	8.56416	Distal Intergenic	10	8022302	8031994	9693	1	526525	NM_001046283	-10595	ENSBTAG00000034848	F2RL1	F2R like trypsin receptor 1	8.56416
chr10	8021898	8023444	1547	*	bdgdiff/H3K27ac_cond1_1664	14.7968	Promoter (<=1kb)	10	8022302	8031994	9693	1	526525	NM_001046283	0	ENSBTAG00000034848	F2RL1	F2R like trypsin receptor 1	14.7968
chr10	8033781	8034756	976	*	bdgdiff/H3K27ac_cond1_1665	17.8187	Distal Intergenic	10	8022302	8031994	9693	1	526525	NM_001046283	11479	ENSBTAG00000034848	F2RL1	F2R like trypsin receptor 1	17.8187
chr10	8176620	8177581	962	*	bdgdiff/H3K27ac_cond1_1666	19.1153	Promoter (<=1kb)	10	8176687	8223030	46344	1	511650	NM_001075532	0	ENSBTAG00000034823	AGGF1	angiogenic factor with G-patch and FHA domains 1	19.1153
chr10	8205116	8206590	1475	*	bdgdiff/H3K27ac_cond1_1667	13.1462	Exon (NM_001075532/511650, exon 8 of 14)	10	8176687	8223030	46344	1	511650	NM_001075532	28429	ENSBTAG00000034823	AGGF1	angiogenic factor with G-patch and FHA domains 1	13.1462
chr10	8225267	8225599	333	*	bdgdiff/H3K27ac_cond1_1668	4.26647	Distal Intergenic	10	8176687	8223030	46344	1	511650	NM_001075532	48580	ENSBTAG00000034823	AGGF1	angiogenic factor with G-patch and FHA domains 1	4.26647
chr10	8641664	8642880	1217	*	bdgdiff/H3K27ac_cond1_1669	16.3637	Promoter (<=1kb)	10	8595251	8642671	47421	2	514919	NM_001075690	0	ENSBTAG00000020212	WDR41	WD repeat domain 41	16.3637
chr10	8884087	8884695	609	*	bdgdiff/H3K27ac_cond1_1670	7.26298	Promoter (<=1kb)	10	8804013	8885089	81077	2	327683	NM_175803	394	ENSBTAG00000003263	TBCA	tubulin folding cofactor A	7.26298
chr10	8884861	8885146	286	*	bdgdiff/H3K27ac_cond1_1671	6.0728	Promoter (<=1kb)	10	8804013	8885089	81077	2	327683	NM_175803	0	ENSBTAG00000003263	TBCA	tubulin folding cofactor A	6.0728
chr10	9334595	9335876	1282	*	bdgdiff/H3K27ac_cond1_1672	15.003	Promoter (<=1kb)	10	9099558	9335298	235741	2	767602	NM_001076534	0	ENSBTAG00000005016	AP3B1	adaptor related protein complex 3 subunit beta 1	15.003
chr10	9403142	9403902	761	*	bdgdiff/H3K27ac_cond1_1673	14.1762	Promoter (<=1kb)	10	9404040	9554737	150698	1	535352	NM_001076054	-138	ENSBTAG00000007371	SCAMP1	secretory carrier membrane protein 1	14.1762
chr10	9404137	9404560	424	*	bdgdiff/H3K27ac_cond1_1674	6.39033	Promoter (<=1kb)	10	9404040	9554737	150698	1	535352	NM_001076054	97	ENSBTAG00000007371	SCAMP1	secretory carrier membrane protein 1	6.39033
chr10	9546239	9547873	1635	*	bdgdiff/H3K27ac_cond1_1675	16.1558	Intron (NM_001076054/535352, intron 10 of 10)	10	9534466	9561365	26900	2	616131	NM_001099151	13492	ENSBTAG00000007374	LHFPL2	LHFPL tetraspan subfamily member 2	16.1558
chr10	9552933	9553463	531	*	bdgdiff/H3K27ac_cond1_1676	4.38323	Intron (NM_001076054/535352, intron 10 of 10)	10	9534466	9561365	26900	2	616131	NM_001099151	7902	ENSBTAG00000007374	LHFPL2	LHFPL tetraspan subfamily member 2	4.38323
chr10	9553711	9561011	7301	*	bdgdiff/H3K27ac_cond1_1677	28.6657	Promoter (<=1kb)	10	9534466	9561365	26900	2	616131	NM_001099151	354	ENSBTAG00000007374	LHFPL2	LHFPL tetraspan subfamily member 2	28.6657
chr10	9584892	9585202	311	*	bdgdiff/H3K27ac_cond1_1678	4.94861	Distal Intergenic	10	9534466	9561365	26900	2	616131	NM_001099151	-23527	ENSBTAG00000007374	LHFPL2	LHFPL tetraspan subfamily member 2	4.94861
chr10	9606266	9607748	1483	*	bdgdiff/H3K27ac_cond1_1679	12.5147	Distal Intergenic	10	9534466	9561365	26900	2	616131	NM_001099151	-44901	ENSBTAG00000007374	LHFPL2	LHFPL tetraspan subfamily member 2	12.5147
chr10	9652451	9652717	267	*	bdgdiff/H3K27ac_cond1_1680	4.24783	Distal Intergenic	10	9534466	9561365	26900	2	616131	NM_001099151	-91086	ENSBTAG00000007374	LHFPL2	LHFPL tetraspan subfamily member 2	4.24783
chr10	9652917	9653253	337	*	bdgdiff/H3K27ac_cond1_1681	7.05785	Distal Intergenic	10	9534466	9561365	26900	2	616131	NM_001099151	-91552	ENSBTAG00000007374	LHFPL2	LHFPL tetraspan subfamily member 2	7.05785
chr10	9656974	9657220	247	*	bdgdiff/H3K27ac_cond1_1682	4.79087	Distal Intergenic	10	9534466	9561365	26900	2	616131	NM_001099151	-95609	ENSBTAG00000007374	LHFPL2	LHFPL tetraspan subfamily member 2	4.79087
chr10	9657534	9660852	3319	*	bdgdiff/H3K27ac_cond1_1683	17.5892	Distal Intergenic	10	9534466	9561365	26900	2	616131	NM_001099151	-96169	ENSBTAG00000007374	LHFPL2	LHFPL tetraspan subfamily member 2	17.5892
chr10	9707713	9707972	260	*	bdgdiff/H3K27ac_cond1_1684	4.48265	Distal Intergenic	10	9534466	9561365	26900	2	616131	NM_001099151	-146348	ENSBTAG00000007374	LHFPL2	LHFPL tetraspan subfamily member 2	4.48265
chr10	9792697	9793005	309	*	bdgdiff/H3K27ac_cond1_1685	7.05086	Distal Intergenic	10	9823211	10003931	180721	2	538401	NM_001101175	210926	ENSBTAG00000008341	ARSB	arylsulfatase B	7.05086
chr10	10003200	10003898	699	*	bdgdiff/H3K27ac_cond1_1686	21.2796	Promoter (<=1kb)	10	9823211	10003931	180721	2	538401	NM_001101175	33	ENSBTAG00000008341	ARSB	arylsulfatase B	21.2796
chr10	10260396	10260674	279	*	bdgdiff/H3K27ac_cond1_1687	13.9126	Distal Intergenic	10	10192234	10214795	22562	1	497025	NM_001011679	68162	ENSBTAG00000002255	BHMT	betaine--homocysteine S-methyltransferase	13.9126
chr10	10305914	10306438	525	*	bdgdiff/H3K27ac_cond1_1688	6.62951	Distal Intergenic	10	10192234	10214795	22562	1	497025	NM_001011679	113680	ENSBTAG00000002255	BHMT	betaine--homocysteine S-methyltransferase	6.62951
chr10	10547936	10548393	458	*	bdgdiff/H3K27ac_cond1_1689	8.31288	Promoter (1-2kb)	10	10413730	10546778	133049	2	535311	NM_001076052	-1158	ENSBTAG00000025853	HOMER1	homer scaffold protein 1	8.31288
chr10	10610999	10612730	1732	*	bdgdiff/H3K27ac_cond1_1690	20.4317	Promoter (<=1kb)	10	10611822	10671414	59593	1	533862	NM_001046361	0	ENSBTAG00000006751	TENT2	terminal nucleotidyltransferase 2	20.4317
chr10	10961228	10961579	352	*	bdgdiff/H3K27ac_cond1_1691	8.82342	Distal Intergenic	10	11006321	11060133	53813	1	541281	NM_001034728	-44742	ENSBTAG00000012866	THBS4	thrombospondin 4	8.82342
chr10	11101325	11102043	719	*	bdgdiff/H3K27ac_cond1_1692	12.0608	Distal Intergenic	10	11006321	11060133	53813	1	541281	NM_001034728	95004	ENSBTAG00000012866	THBS4	thrombospondin 4	12.0608
chr10	11215934	11217460	1527	*	bdgdiff/H3K27ac_cond1_1693	15.5027	Distal Intergenic	10	11392707	11404463	11757	1	512299	NM_001075559	-175247	ENSBTAG00000005344	GNPNAT1	glucosamine-phosphate N-acetyltransferase 1	15.5027
chr10	11391670	11393919	2250	*	bdgdiff/H3K27ac_cond1_1694	27.9072	Promoter (<=1kb)	10	11392707	11404463	11757	1	512299	NM_001075559	0	ENSBTAG00000005344	GNPNAT1	glucosamine-phosphate N-acetyltransferase 1	27.9072
chr10	11459106	11460355	1250	*	bdgdiff/H3K27ac_cond1_1695	35.8992	Promoter (<=1kb)	10	11410174	11460234	50061	2	616825	NM_001193128	0	ENSBTAG00000046956	STYX	serine/threonine/tyrosine interacting protein	35.8992
chr10	11485403	11486420	1018	*	bdgdiff/H3K27ac_cond1_1696	22.0577	Promoter (<=1kb)	10	11462174	11486213	24040	2	518637	NM_001046240	0	ENSBTAG00000015732	PSMC6	proteasome 26S subunit, ATPase 6	22.0577
chr10	11494197	11496216	2020	*	bdgdiff/H3K27ac_cond1_1697	10.279	Promoter (2-3kb)	10	11498532	11548827	50296	1	100125317	NM_001103348	-2316	ENSBTAG00000015716	ERO1A	endoplasmic reticulum oxidoreductase 1 alpha	10.279
chr10	11496860	11497174	315	*	bdgdiff/H3K27ac_cond1_1698	25.7946	Promoter (1-2kb)	10	11498532	11548827	50296	1	100125317	NM_001103348	-1358	ENSBTAG00000015716	ERO1A	endoplasmic reticulum oxidoreductase 1 alpha	25.7946
chr10	11497915	11499108	1194	*	bdgdiff/H3K27ac_cond1_1699	11.6034	Promoter (<=1kb)	10	11498532	11548827	50296	1	100125317	NM_001103348	0	ENSBTAG00000015716	ERO1A	endoplasmic reticulum oxidoreductase 1 alpha	11.6034
chr10	11879137	11879531	395	*	bdgdiff/H3K27ac_cond1_1700	7.48898	Distal Intergenic	10	11826430	11838823	12394	2	282329	NM_174588	-40314	ENSBTAG00000002163	PTGER2	prostaglandin E receptor 2	7.48898
chr10	11925376	11926880	1505	*	bdgdiff/H3K27ac_cond1_1701	17.2916	Promoter (<=1kb)	10	11906134	11926188	20055	2	404069	NM_205772	0	ENSBTAG00000011540	SPG21	SPG21 abhydrolase domain containing, maspardin	17.2916
chr10	11960897	11961507	611	*	bdgdiff/H3K27ac_cond1_1702	11.7468	Promoter (<=1kb)	10	11936564	11961486	24923	2	286855	NM_001166523	0	ENSBTAG00000021630	MTFMT	mitochondrial methionyl-tRNA formyltransferase	11.7468
chr10	12081544	12081946	403	*	bdgdiff/H3K27ac_cond1_1703	10.279	Promoter (<=1kb)	10	12071022	12082676	11655	2	784973	NM_001205449	730	ENSBTAG00000039658	PDCD7	programmed cell death 7	10.279
chr10	12082306	12083477	1172	*	bdgdiff/H3K27ac_cond1_1704	36.5895	Promoter (<=1kb)	10	12071022	12082676	11655	2	784973	NM_001205449	0	ENSBTAG00000039658	PDCD7	programmed cell death 7	36.5895
chr10	12128356	12130802	2447	*	bdgdiff/H3K27ac_cond1_1705	13.662	Distal Intergenic	10	12071022	12082676	11655	2	784973	NM_001205449	-45680	ENSBTAG00000039658	PDCD7	programmed cell death 7	13.662
chr10	12176880	12177279	400	*	bdgdiff/H3K27ac_cond1_1706	6.74688	Distal Intergenic	10	12203466	12228730	25265	2	506384	NM_001083379	51451	ENSBTAG00000012352	PARP16	poly(ADP-ribose) polymerase family member 16	6.74688
chr10	12207268	12209185	1918	*	bdgdiff/H3K27ac_cond1_1707	24.6557	Exon (NM_001083379/506384, exon 4 of 6)	10	12203466	12228730	25265	2	506384	NM_001083379	19545	ENSBTAG00000012352	PARP16	poly(ADP-ribose) polymerase family member 16	24.6557
chr10	12227505	12228981	1477	*	bdgdiff/H3K27ac_cond1_1708	38.4746	Promoter (<=1kb)	10	12203466	12228730	25265	2	506384	NM_001083379	0	ENSBTAG00000012352	PARP16	poly(ADP-ribose) polymerase family member 16	38.4746
chr10	12241531	12242163	633	*	bdgdiff/H3K27ac_cond1_1709	5.71675	Distal Intergenic	10	12203466	12228730	25265	2	506384	NM_001083379	-12801	ENSBTAG00000012352	PARP16	poly(ADP-ribose) polymerase family member 16	5.71675
chr10	12286926	12287815	890	*	bdgdiff/H3K27ac_cond1_1710	22.7377	Distal Intergenic	10	12203466	12228730	25265	2	506384	NM_001083379	-58196	ENSBTAG00000012352	PARP16	poly(ADP-ribose) polymerase family member 16	22.7377
chr10	12423818	12424623	806	*	bdgdiff/H3K27ac_cond1_1711	20.0573	Promoter (1-2kb)	10	12373709	12422528	48820	2	536604	NM_001193231	-1290	ENSBTAG00000014807	DPP8	dipeptidyl peptidase 8	20.0573
chr10	12435612	12436634	1023	*	bdgdiff/H3K27ac_cond1_1712	14.154	Promoter (<=1kb)	10	12435921	12465845	29925	1	100125237	NM_001103316	0	ENSBTAG00000015155	HACD3	3-hydroxyacyl-CoA dehydratase 3	14.154
chr10	12442010	12442304	295	*	bdgdiff/H3K27ac_cond1_1713	4.28401	Exon (NM_001103316/100125237, exon 2 of 11)	10	12435921	12465845	29925	1	100125237	NM_001103316	6089	ENSBTAG00000015155	HACD3	3-hydroxyacyl-CoA dehydratase 3	4.28401
chr10	12460210	12460499	290	*	bdgdiff/H3K27ac_cond1_1714	3.88872	Exon (NM_001103316/100125237, exon 9 of 11)	10	12435921	12465845	29925	1	100125237	NM_001103316	24289	ENSBTAG00000015155	HACD3	3-hydroxyacyl-CoA dehydratase 3	3.88872
chr10	12500209	12500820	612	*	bdgdiff/H3K27ac_cond1_1715	5.83837	Promoter (<=1kb)	10	12466742	12500813	34072	2	534159	NM_001015652	0	ENSBTAG00000015158	INTS14	integrator complex subunit 14	5.83837
chr10	12501040	12501281	242	*	bdgdiff/H3K27ac_cond1_1716	8.22927	Promoter (<=1kb)	10	12466742	12500813	34072	2	534159	NM_001015652	-227	ENSBTAG00000015158	INTS14	integrator complex subunit 14	8.22927
chr10	12549903	12550220	318	*	bdgdiff/H3K27ac_cond1_1717	7.40494	Intron (NM_174655/282474, intron 10 of 10)	10	12522262	12550615	28354	1	282474	NM_174655	27641	ENSBTAG00000025826	SLC24A1	solute carrier family 24 member 1	7.40494
chr10	12673935	12674253	319	*	bdgdiff/H3K27ac_cond1_1718	29.9596	Distal Intergenic	10	12556380	12638806	82427	2	514906	NM_001205525	-35129	ENSBTAG00000017095	DENND4A	DENN domain containing 4A	29.9596
chr10	12674513	12675814	1302	*	bdgdiff/H3K27ac_cond1_1719	28.8385	Distal Intergenic	10	12556380	12638806	82427	2	514906	NM_001205525	-35707	ENSBTAG00000017095	DENND4A	DENN domain containing 4A	28.8385
chr10	12743206	12745624	2419	*	bdgdiff/H3K27ac_cond1_1720	15.0144	Promoter (<=1kb)	10	12743326	12743405	80	2	100313324	NR_030835	0	ENSBTAG00000044258	MIR2290	microRNA mir-2290	15.0144
chr10	13201240	13203314	2075	*	bdgdiff/H3K27ac_cond1_1721	24.2766	Promoter (<=1kb)	10	13201806	13234118	32313	1	777771	NM_001078156	0	ENSBTAG00000000371	DIS3L	DIS3 like exosome 3'-5' exoribonuclease	24.2766
chr10	13251645	13252155	511	*	bdgdiff/H3K27ac_cond1_1722	7.15441	Promoter (<=1kb)	10	13235273	13252124	16852	2	506176	NM_001105336	0	ENSBTAG00000000372	TIPIN	TIMELESS interacting protein	7.15441
chr10	13271011	13271728	718	*	bdgdiff/H3K27ac_cond1_1723	8.95975	Distal Intergenic	10	13276354	13351211	74858	1	533199	NM_001130752	-4626	ENSBTAG00000033983	MAP2K1	mitogen-activated protein kinase kinase 1	8.95975
chr10	13276123	13277684	1562	*	bdgdiff/H3K27ac_cond1_1724	33.5464	Promoter (<=1kb)	10	13276354	13351211	74858	1	533199	NM_001130752	0	ENSBTAG00000033983	MAP2K1	mitogen-activated protein kinase kinase 1	33.5464
chr10	13354916	13355247	332	*	bdgdiff/H3K27ac_cond1_1725	4.48976	Promoter (<=1kb)	10	13352811	13356161	3351	2	616058	NM_001046573	914	ENSBTAG00000005210	SNAPC5	small nuclear RNA activating complex polypeptide 5	4.48976
chr10	13355644	13356643	1000	*	bdgdiff/H3K27ac_cond1_1726	14.648	Promoter (<=1kb)	10	13352811	13356161	3351	2	616058	NM_001046573	0	ENSBTAG00000005210	SNAPC5	small nuclear RNA activating complex polypeptide 5	14.648
chr10	13360962	13363598	2637	*	bdgdiff/H3K27ac_cond1_1727	20.2145	Promoter (<=1kb)	10	13357473	13362124	4652	2	510547	NM_001014894	0	ENSBTAG00000005211	RPL4	ribosomal protein L4	20.2145
chr10	13374966	13376195	1230	*	bdgdiff/H3K27ac_cond1_1728	8.84772	Exon (NM_001102179/534811, exon 4 of 19)	10	13362441	13404845	42405	1	534811	NM_001102179	12525	ENSBTAG00000005213	ZWILCH	zwilch kinetochore protein	8.84772
chr10	13446276	13446866	591	*	bdgdiff/H3K27ac_cond1_1729	8.53176	Distal Intergenic	10	13404231	13420411	16181	2	518599	NM_001192493	-25865	ENSBTAG00000005214	LCTL	lactase like	8.53176
chr10	13462917	13465702	2786	*	bdgdiff/H3K27ac_cond1_1730	19.6588	Distal Intergenic	10	13404231	13420411	16181	2	518599	NM_001192493	-42506	ENSBTAG00000005214	LCTL	lactase like	19.6588
chr10	13466952	13467970	1019	*	bdgdiff/H3K27ac_cond1_1731	10.6915	Distal Intergenic	10	13404231	13420411	16181	2	518599	NM_001192493	-46541	ENSBTAG00000005214	LCTL	lactase like	10.6915
chr10	13472430	13473193	764	*	bdgdiff/H3K27ac_cond1_1732	14.7293	Distal Intergenic	10	13404231	13420411	16181	2	518599	NM_001192493	-52019	ENSBTAG00000005214	LCTL	lactase like	14.7293
chr10	13473403	13473878	476	*	bdgdiff/H3K27ac_cond1_1733	6.10408	Distal Intergenic	10	13404231	13420411	16181	2	518599	NM_001192493	-52992	ENSBTAG00000005214	LCTL	lactase like	6.10408
chr10	13542746	13543002	257	*	bdgdiff/H3K27ac_cond1_1734	11.2336	Promoter (1-2kb)	10	13544547	13621037	76491	1	511279	NM_001206145	-1545	ENSBTAG00000000625	SMAD6	SMAD family member 6	11.2336
chr10	13543105	13544088	984	*	bdgdiff/H3K27ac_cond1_1735	21.6985	Promoter (<=1kb)	10	13544547	13621037	76491	1	511279	NM_001206145	-459	ENSBTAG00000000625	SMAD6	SMAD family member 6	21.6985
chr10	13544270	13544838	569	*	bdgdiff/H3K27ac_cond1_1736	5.1915	Promoter (<=1kb)	10	13544547	13621037	76491	1	511279	NM_001206145	0	ENSBTAG00000000625	SMAD6	SMAD family member 6	5.1915
chr10	13548644	13549043	400	*	bdgdiff/H3K27ac_cond1_1737	5.59138	Intron (NM_001206145/511279, intron 1 of 3)	10	13544547	13621037	76491	1	511279	NM_001206145	4097	ENSBTAG00000000625	SMAD6	SMAD family member 6	5.59138
chr10	13553271	13555570	2300	*	bdgdiff/H3K27ac_cond1_1738	30.9008	Exon (NM_001206145/511279, exon 2 of 4)	10	13544547	13621037	76491	1	511279	NM_001206145	8724	ENSBTAG00000000625	SMAD6	SMAD family member 6	30.9008
chr10	13591866	13592912	1047	*	bdgdiff/H3K27ac_cond1_1739	7.93977	Intron (NM_001206145/511279, intron 3 of 3)	10	13544547	13621037	76491	1	511279	NM_001206145	47319	ENSBTAG00000000625	SMAD6	SMAD family member 6	7.93977
chr10	13596075	13599401	3327	*	bdgdiff/H3K27ac_cond1_1740	11.2061	Intron (NM_001206145/511279, intron 3 of 3)	10	13544547	13621037	76491	1	511279	NM_001206145	51528	ENSBTAG00000000625	SMAD6	SMAD family member 6	11.2061
chr10	13599591	13605716	6126	*	bdgdiff/H3K27ac_cond1_1741	23.814	Intron (NM_001206145/511279, intron 3 of 3)	10	13544547	13621037	76491	1	511279	NM_001206145	55044	ENSBTAG00000000625	SMAD6	SMAD family member 6	23.814
chr10	13638361	13640458	2098	*	bdgdiff/H3K27ac_cond1_1742	33.0402	Distal Intergenic	10	13544547	13621037	76491	1	511279	NM_001206145	93814	ENSBTAG00000000625	SMAD6	SMAD family member 6	33.0402
chr10	13670848	13673754	2907	*	bdgdiff/H3K27ac_cond1_1743	26.0553	Distal Intergenic	10	13544547	13621037	76491	1	511279	NM_001206145	126301	ENSBTAG00000000625	SMAD6	SMAD family member 6	26.0553
chr10	13785952	13788114	2163	*	bdgdiff/H3K27ac_cond1_1744	16.3095	Distal Intergenic	10	13895783	14018262	122480	1	515125	NM_001205805	-107669	ENSBTAG00000012599	SMAD3	SMAD family member 3	16.3095
chr10	13817659	13818465	807	*	bdgdiff/H3K27ac_cond1_1745	7.59832	Distal Intergenic	10	13895783	14018262	122480	1	515125	NM_001205805	-77318	ENSBTAG00000012599	SMAD3	SMAD family member 3	7.59832
chr10	13831273	13831685	413	*	bdgdiff/H3K27ac_cond1_1746	29.703	Distal Intergenic	10	13895783	14018262	122480	1	515125	NM_001205805	-64098	ENSBTAG00000012599	SMAD3	SMAD family member 3	29.703
chr10	13844733	13845248	516	*	bdgdiff/H3K27ac_cond1_1747	7.40997	Distal Intergenic	10	13895783	14018262	122480	1	515125	NM_001205805	-50535	ENSBTAG00000012599	SMAD3	SMAD family member 3	7.40997
chr10	13855062	13855485	424	*	bdgdiff/H3K27ac_cond1_1748	12.0251	Distal Intergenic	10	13895783	14018262	122480	1	515125	NM_001205805	-40298	ENSBTAG00000012599	SMAD3	SMAD family member 3	12.0251
chr10	13857318	13857776	459	*	bdgdiff/H3K27ac_cond1_1749	10.6889	Distal Intergenic	10	13895783	14018262	122480	1	515125	NM_001205805	-38007	ENSBTAG00000012599	SMAD3	SMAD family member 3	10.6889
chr10	13878076	13879023	948	*	bdgdiff/H3K27ac_cond1_1750	17.6582	Distal Intergenic	10	13895783	14018262	122480	1	515125	NM_001205805	-16760	ENSBTAG00000012599	SMAD3	SMAD family member 3	17.6582
chr10	13893792	13894297	506	*	bdgdiff/H3K27ac_cond1_1751	13.2107	Promoter (1-2kb)	10	13895783	14018262	122480	1	515125	NM_001205805	-1486	ENSBTAG00000012599	SMAD3	SMAD family member 3	13.2107
chr10	13894411	13895791	1381	*	bdgdiff/H3K27ac_cond1_1752	43.5779	Promoter (<=1kb)	10	13895783	14018262	122480	1	515125	NM_001205805	0	ENSBTAG00000012599	SMAD3	SMAD family member 3	43.5779
chr10	13927531	13928995	1465	*	bdgdiff/H3K27ac_cond1_1753	12.8329	Intron (NM_001205805/515125, intron 1 of 8)	10	13895783	14018262	122480	1	515125	NM_001205805	31748	ENSBTAG00000012599	SMAD3	SMAD family member 3	12.8329
chr10	13934605	13934853	249	*	bdgdiff/H3K27ac_cond1_1754	5.0372	Intron (NM_001205805/515125, intron 1 of 8)	10	13895783	14018262	122480	1	515125	NM_001205805	38822	ENSBTAG00000012599	SMAD3	SMAD family member 3	5.0372
chr10	13935176	13935909	734	*	bdgdiff/H3K27ac_cond1_1755	9.3173	Intron (NM_001205805/515125, intron 1 of 8)	10	13895783	14018262	122480	1	515125	NM_001205805	39393	ENSBTAG00000012599	SMAD3	SMAD family member 3	9.3173
chr10	13936047	13939721	3675	*	bdgdiff/H3K27ac_cond1_1756	31.6359	Intron (NM_001205805/515125, intron 1 of 8)	10	13895783	14018262	122480	1	515125	NM_001205805	40264	ENSBTAG00000012599	SMAD3	SMAD family member 3	31.6359
chr10	13951203	13953596	2394	*	bdgdiff/H3K27ac_cond1_1757	11.355	Intron (NM_001205805/515125, intron 1 of 8)	10	13895783	14018262	122480	1	515125	NM_001205805	55420	ENSBTAG00000012599	SMAD3	SMAD family member 3	11.355
chr10	13954771	13955048	278	*	bdgdiff/H3K27ac_cond1_1758	7.49005	Intron (NM_001205805/515125, intron 1 of 8)	10	13895783	14018262	122480	1	515125	NM_001205805	58988	ENSBTAG00000012599	SMAD3	SMAD family member 3	7.49005
chr10	13955154	13956844	1691	*	bdgdiff/H3K27ac_cond1_1759	14.9923	Intron (NM_001205805/515125, intron 1 of 8)	10	13895783	14018262	122480	1	515125	NM_001205805	59371	ENSBTAG00000012599	SMAD3	SMAD family member 3	14.9923
chr10	13965554	13967354	1801	*	bdgdiff/H3K27ac_cond1_1760	6.53418	Intron (NM_001205805/515125, intron 1 of 8)	10	13895783	14018262	122480	1	515125	NM_001205805	69771	ENSBTAG00000012599	SMAD3	SMAD family member 3	6.53418
chr10	13977386	13979130	1745	*	bdgdiff/H3K27ac_cond1_1761	14.5358	Intron (NM_001205805/515125, intron 1 of 8)	10	13895783	14018262	122480	1	515125	NM_001205805	81603	ENSBTAG00000012599	SMAD3	SMAD family member 3	14.5358
chr10	13979509	13980217	709	*	bdgdiff/H3K27ac_cond1_1762	6.28935	Intron (NM_001205805/515125, intron 1 of 8)	10	13895783	14018262	122480	1	515125	NM_001205805	83726	ENSBTAG00000012599	SMAD3	SMAD family member 3	6.28935
chr10	13980350	13983337	2988	*	bdgdiff/H3K27ac_cond1_1763	25.7514	Intron (NM_001205805/515125, intron 1 of 8)	10	13895783	14018262	122480	1	515125	NM_001205805	84567	ENSBTAG00000012599	SMAD3	SMAD family member 3	25.7514
chr10	14005331	14005564	234	*	bdgdiff/H3K27ac_cond1_1764	6.13874	Intron (NM_001205805/515125, intron 5 of 8)	10	14030086	14103131	73046	2	507035	NM_001098896	97567	ENSBTAG00000040368	AAGAB	alpha and gamma adaptin binding protein	6.13874
chr10	14014204	14014785	582	*	bdgdiff/H3K27ac_cond1_1765	6.93757	Intron (NM_001205805/515125, intron 7 of 8)	10	14030086	14103131	73046	2	507035	NM_001098896	88346	ENSBTAG00000040368	AAGAB	alpha and gamma adaptin binding protein	6.93757
chr10	14020656	14021293	638	*	bdgdiff/H3K27ac_cond1_1766	7.01267	Distal Intergenic	10	14030086	14103131	73046	2	507035	NM_001098896	81838	ENSBTAG00000040368	AAGAB	alpha and gamma adaptin binding protein	7.01267
chr10	14102744	14103043	300	*	bdgdiff/H3K27ac_cond1_1767	8.20029	Promoter (<=1kb)	10	14030086	14103131	73046	2	507035	NM_001098896	88	ENSBTAG00000040368	AAGAB	alpha and gamma adaptin binding protein	8.20029
chr10	14357091	14358506	1416	*	bdgdiff/H3K27ac_cond1_1768	26.5777	Distal Intergenic	10	14382428	14653187	270760	1	100295732	NM_001206770	-23922	ENSBTAG00000000218	MAP2K5	mitogen-activated protein kinase kinase 5	26.5777
chr10	14381313	14382526	1214	*	bdgdiff/H3K27ac_cond1_1769	6.89963	Promoter (<=1kb)	10	14382428	14653187	270760	1	100295732	NM_001206770	0	ENSBTAG00000000218	MAP2K5	mitogen-activated protein kinase kinase 5	6.89963
chr10	14491796	14492032	237	*	bdgdiff/H3K27ac_cond1_1770	9.40652	Intron (NM_001206770/100295732, intron 11 of 21)	10	14382428	14653187	270760	1	100295732	NM_001206770	109368	ENSBTAG00000000218	MAP2K5	mitogen-activated protein kinase kinase 5	9.40652
chr10	14686034	14686704	671	*	bdgdiff/H3K27ac_cond1_1771	23.5634	Distal Intergenic	10	14905244	15029730	124487	1	509231	NM_001075396	-218540	ENSBTAG00000005564	PIAS1	protein inhibitor of activated STAT 1	23.5634
chr10	14904947	14906033	1087	*	bdgdiff/H3K27ac_cond1_1772	8.63712	Promoter (<=1kb)	10	14905244	15029730	124487	1	509231	NM_001075396	0	ENSBTAG00000005564	PIAS1	protein inhibitor of activated STAT 1	8.63712
chr10	15044495	15045133	639	*	bdgdiff/H3K27ac_cond1_1773	4.35885	Promoter (<=1kb)	10	15035519	15044830	9312	2	539277	NM_001034671	0	ENSBTAG00000025822	CALML4	calmodulin like 4	4.35885
chr10	15066146	15066484	339	*	bdgdiff/H3K27ac_cond1_1774	7.68521	Promoter (1-2kb)	10	15051437	15067533	16097	2	617615	NM_001109984	1049	ENSBTAG00000005565	CLN6	CLN6 transmembrane ER protein	7.68521
chr10	15066648	15067360	713	*	bdgdiff/H3K27ac_cond1_1775	5.87546	Promoter (<=1kb)	10	15051437	15067533	16097	2	617615	NM_001109984	173	ENSBTAG00000005565	CLN6	CLN6 transmembrane ER protein	5.87546
chr10	15067677	15068272	596	*	bdgdiff/H3K27ac_cond1_1776	13.2425	Promoter (<=1kb)	10	15051437	15067533	16097	2	617615	NM_001109984	-144	ENSBTAG00000005565	CLN6	CLN6 transmembrane ER protein	13.2425
chr10	15081070	15081354	285	*	bdgdiff/H3K27ac_cond1_1777	6.15141	Distal Intergenic	10	15051437	15067533	16097	2	617615	NM_001109984	-13537	ENSBTAG00000005565	CLN6	CLN6 transmembrane ER protein	6.15141
chr10	15092936	15093227	292	*	bdgdiff/H3K27ac_cond1_1778	6.89479	Distal Intergenic	10	15106163	15118280	12118	1	540252	NM_001192383	-12936	ENSBTAG00000008378	FEM1B	fem-1 homolog B	6.89479
chr10	15105094	15106525	1432	*	bdgdiff/H3K27ac_cond1_1779	13.4566	Promoter (<=1kb)	10	15106163	15118280	12118	1	540252	NM_001192383	0	ENSBTAG00000008378	FEM1B	fem-1 homolog B	13.4566
chr10	15366287	15366648	362	*	bdgdiff/H3K27ac_cond1_1780	6.00915	Distal Intergenic	10	15106163	15118280	12118	1	540252	NM_001192383	260124	ENSBTAG00000008378	FEM1B	fem-1 homolog B	6.00915
chr10	15417990	15418733	744	*	bdgdiff/H3K27ac_cond1_1781	18.5698	Distal Intergenic	10	15613398	15652308	38911	2	538427	NM_001195019	233575	ENSBTAG00000012365	ANP32A	acidic nuclear phosphoprotein 32 family member A	18.5698
chr10	15628224	15629411	1188	*	bdgdiff/H3K27ac_cond1_1782	17.8984	Intron (NM_001195019/538427, intron 1 of 6)	10	15613398	15652308	38911	2	538427	NM_001195019	22897	ENSBTAG00000012365	ANP32A	acidic nuclear phosphoprotein 32 family member A	17.8984
chr10	15648276	15648731	456	*	bdgdiff/H3K27ac_cond1_1783	4.52791	Intron (NM_001195019/538427, intron 1 of 6)	10	15613398	15652308	38911	2	538427	NM_001195019	3577	ENSBTAG00000012365	ANP32A	acidic nuclear phosphoprotein 32 family member A	4.52791
chr10	15648926	15651458	2533	*	bdgdiff/H3K27ac_cond1_1784	20.8114	Promoter (<=1kb)	10	15613398	15652308	38911	2	538427	NM_001195019	850	ENSBTAG00000012365	ANP32A	acidic nuclear phosphoprotein 32 family member A	20.8114
chr10	15651984	15652903	920	*	bdgdiff/H3K27ac_cond1_1785	6.99824	Promoter (<=1kb)	10	15613398	15652308	38911	2	538427	NM_001195019	0	ENSBTAG00000012365	ANP32A	acidic nuclear phosphoprotein 32 family member A	6.99824
chr10	15826875	15828762	1888	*	bdgdiff/H3K27ac_cond1_1786	21.3517	Distal Intergenic	10	15856219	15888226	32008	1	531303	NM_001101137	-27457	ENSBTAG00000009030	NOX5	NADPH oxidase 5	21.3517
chr10	16028768	16029883	1116	*	bdgdiff/H3K27ac_cond1_1787	25.7217	Distal Intergenic	10	16128347	16137689	9343	1	281195	NM_174070	-98464	ENSBTAG00000001405	GLCE	glucuronic acid epimerase	25.7217
chr10	16286889	16289795	2907	*	bdgdiff/H3K27ac_cond1_1788	41.6417	Promoter (<=1kb)	10	16287677	16328200	40524	1	515748	NM_001098038	0	ENSBTAG00000009983	KIF23	kinesin family member 23	41.6417
chr10	16290424	16290801	378	*	bdgdiff/H3K27ac_cond1_1789	8.56461	Promoter (2-3kb)	10	16287677	16328200	40524	1	515748	NM_001098038	2747	ENSBTAG00000009983	KIF23	kinesin family member 23	8.56461
chr10	16311186	16311837	652	*	bdgdiff/H3K27ac_cond1_1790	8.41227	Intron (NM_001098038/515748, intron 7 of 22)	10	16287677	16328200	40524	1	515748	NM_001098038	23509	ENSBTAG00000009983	KIF23	kinesin family member 23	8.41227
chr10	16343117	16344485	1369	*	bdgdiff/H3K27ac_cond1_1791	22.1004	Promoter (<=1kb)	10	16343828	16345976	2149	1	533285	NM_001025340	0	ENSBTAG00000018320	RPLP1	ribosomal protein lateral stalk subunit P1	22.1004
chr10	16344652	16344900	249	*	bdgdiff/H3K27ac_cond1_1792	7.92172	Promoter (<=1kb)	10	16343828	16345976	2149	1	533285	NM_001025340	824	ENSBTAG00000018320	RPLP1	ribosomal protein lateral stalk subunit P1	7.92172
chr10	16351544	16352558	1015	*	bdgdiff/H3K27ac_cond1_1793	10.0635	Distal Intergenic	10	16343828	16345976	2149	1	533285	NM_001025340	7716	ENSBTAG00000018320	RPLP1	ribosomal protein lateral stalk subunit P1	10.0635
chr10	16356790	16359245	2456	*	bdgdiff/H3K27ac_cond1_1794	13.1124	Distal Intergenic	10	16343828	16345976	2149	1	533285	NM_001025340	12962	ENSBTAG00000018320	RPLP1	ribosomal protein lateral stalk subunit P1	13.1124
chr10	16594786	16595388	603	*	bdgdiff/H3K27ac_cond1_1795	9.41122	Distal Intergenic	10	16343828	16345976	2149	1	533285	NM_001025340	250958	ENSBTAG00000018320	RPLP1	ribosomal protein lateral stalk subunit P1	9.41122
chr10	16634042	16634381	340	*	bdgdiff/H3K27ac_cond1_1796	6.81723	Distal Intergenic	10	16343828	16345976	2149	1	533285	NM_001025340	290214	ENSBTAG00000018320	RPLP1	ribosomal protein lateral stalk subunit P1	6.81723
chr10	16965575	16966267	693	*	bdgdiff/H3K27ac_cond1_1797	11.1971	Intron (NM_001193206/514326, intron 4 of 19)	10	16922722	16970782	48061	2	514326	NM_001193206	4515	ENSBTAG00000015580	TLE3	TLE family member 3, transcriptional corepressor	11.1971
chr10	16970713	16973673	2961	*	bdgdiff/H3K27ac_cond1_1798	23.2536	Promoter (<=1kb)	10	16922722	16970782	48061	2	514326	NM_001193206	0	ENSBTAG00000015580	TLE3	TLE family member 3, transcriptional corepressor	23.2536
chr10	17362440	17363253	814	*	bdgdiff/H3K27ac_cond1_1799	13.9141	Distal Intergenic	10	17381552	17381611	60	2	114483437	NR_162232	18358	ENSBTAG00000052036	MIR2285AR	microRNA mir-2285ar	13.9141
chr10	17381546	17383125	1580	*	bdgdiff/H3K27ac_cond1_1800	19.6606	Promoter (<=1kb)	10	17381552	17381611	60	2	114483437	NR_162232	0	ENSBTAG00000052036	MIR2285AR	microRNA mir-2285ar	19.6606
chr10	17383257	17385761	2505	*	bdgdiff/H3K27ac_cond1_1801	15.2768	Promoter (1-2kb)	10	17381552	17381611	60	2	114483437	NR_162232	-1646	ENSBTAG00000052036	MIR2285AR	microRNA mir-2285ar	15.2768
chr10	17574730	17576744	2015	*	bdgdiff/H3K27ac_cond1_1802	20.628	Promoter (<=1kb)	10	17533609	17576158	42550	2	281559	NM_174209	0	ENSBTAG00000013982	UACA	uveal autoantigen with coiled-coil domains and ankyrin repeats	20.628
chr10	17618233	17618579	347	*	bdgdiff/H3K27ac_cond1_1803	4.36773	Distal Intergenic	10	17533609	17576158	42550	2	281559	NM_174209	-42075	ENSBTAG00000013982	UACA	uveal autoantigen with coiled-coil domains and ankyrin repeats	4.36773
chr10	17618699	17618960	262	*	bdgdiff/H3K27ac_cond1_1804	5.27899	Distal Intergenic	10	17533609	17576158	42550	2	281559	NM_174209	-42541	ENSBTAG00000013982	UACA	uveal autoantigen with coiled-coil domains and ankyrin repeats	5.27899
chr10	17619114	17619804	691	*	bdgdiff/H3K27ac_cond1_1805	10.4538	Distal Intergenic	10	17533609	17576158	42550	2	281559	NM_174209	-42956	ENSBTAG00000013982	UACA	uveal autoantigen with coiled-coil domains and ankyrin repeats	10.4538
chr10	17621534	17621771	238	*	bdgdiff/H3K27ac_cond1_1806	5.56366	Distal Intergenic	10	17533609	17576158	42550	2	281559	NM_174209	-45376	ENSBTAG00000013982	UACA	uveal autoantigen with coiled-coil domains and ankyrin repeats	5.56366
chr10	17622358	17622892	535	*	bdgdiff/H3K27ac_cond1_1807	10.3144	Distal Intergenic	10	17533609	17576158	42550	2	281559	NM_174209	-46200	ENSBTAG00000013982	UACA	uveal autoantigen with coiled-coil domains and ankyrin repeats	10.3144
chr10	17623290	17623934	645	*	bdgdiff/H3K27ac_cond1_1808	7.05971	Distal Intergenic	10	17533609	17576158	42550	2	281559	NM_174209	-47132	ENSBTAG00000013982	UACA	uveal autoantigen with coiled-coil domains and ankyrin repeats	7.05971
chr10	17636301	17637003	703	*	bdgdiff/H3K27ac_cond1_1809	6.33163	Distal Intergenic	10	17533609	17576158	42550	2	281559	NM_174209	-60143	ENSBTAG00000013982	UACA	uveal autoantigen with coiled-coil domains and ankyrin repeats	6.33163
chr10	17641757	17642148	392	*	bdgdiff/H3K27ac_cond1_1810	5.12468	Distal Intergenic	10	17679369	17701765	22397	2	787569	NM_001099205	59617	ENSBTAG00000003915	LARP6	La ribonucleoprotein 6, translational regulator	5.12468
chr10	17642369	17642894	526	*	bdgdiff/H3K27ac_cond1_1811	7.00589	Distal Intergenic	10	17679369	17701765	22397	2	787569	NM_001099205	58871	ENSBTAG00000003915	LARP6	La ribonucleoprotein 6, translational regulator	7.00589
chr10	17643104	17643647	544	*	bdgdiff/H3K27ac_cond1_1812	7.01126	Distal Intergenic	10	17679369	17701765	22397	2	787569	NM_001099205	58118	ENSBTAG00000003915	LARP6	La ribonucleoprotein 6, translational regulator	7.01126
chr10	17681400	17681669	270	*	bdgdiff/H3K27ac_cond1_1813	6.29385	Intron (NM_001099205/787569, intron 2 of 2)	10	17679369	17701765	22397	2	787569	NM_001099205	20096	ENSBTAG00000003915	LARP6	La ribonucleoprotein 6, translational regulator	6.29385
chr10	17736830	17737785	956	*	bdgdiff/H3K27ac_cond1_1814	16.222	Promoter (<=1kb)	10	17735480	17737087	1608	2	785266	NM_001080741	0	ENSBTAG00000040208	THAP10	THAP domain containing 10	16.222
chr10	18179223	18179634	412	*	bdgdiff/H3K27ac_cond1_1815	5.60225	Distal Intergenic	10	18399101	18596371	197271	1	540939	NM_001078030	-219467	ENSBTAG00000011644	THSD4	thrombospondin type 1 domain containing 4	5.60225
chr10	19060732	19062510	1779	*	bdgdiff/H3K27ac_cond1_1816	19.2543	Distal Intergenic	10	19137913	19164576	26664	2	512571	NM_001205727	102066	ENSBTAG00000001601	PKM	pyruvate kinase M1/2	19.2543
chr10	19112663	19113139	477	*	bdgdiff/H3K27ac_cond1_1817	9.86191	Distal Intergenic	10	19137913	19164576	26664	2	512571	NM_001205727	51437	ENSBTAG00000001601	PKM	pyruvate kinase M1/2	9.86191
chr10	19126749	19128950	2202	*	bdgdiff/H3K27ac_cond1_1818	47.1867	Distal Intergenic	10	19137913	19164576	26664	2	512571	NM_001205727	35626	ENSBTAG00000001601	PKM	pyruvate kinase M1/2	47.1867
chr10	19129096	19129658	563	*	bdgdiff/H3K27ac_cond1_1819	7.43642	Distal Intergenic	10	19137913	19164576	26664	2	512571	NM_001205727	34918	ENSBTAG00000001601	PKM	pyruvate kinase M1/2	7.43642
chr10	19135625	19136907	1283	*	bdgdiff/H3K27ac_cond1_1820	23.5142	Distal Intergenic	10	19137913	19164576	26664	2	512571	NM_001205727	27669	ENSBTAG00000001601	PKM	pyruvate kinase M1/2	23.5142
chr10	19137059	19137419	361	*	bdgdiff/H3K27ac_cond1_1821	5.31893	Distal Intergenic	10	19137913	19164576	26664	2	512571	NM_001205727	27157	ENSBTAG00000001601	PKM	pyruvate kinase M1/2	5.31893
chr10	19159525	19163242	3718	*	bdgdiff/H3K27ac_cond1_1822	30.8291	Promoter (1-2kb)	10	19137913	19164576	26664	2	512571	NM_001205727	1334	ENSBTAG00000001601	PKM	pyruvate kinase M1/2	30.8291
chr10	19163398	19165972	2575	*	bdgdiff/H3K27ac_cond1_1823	41.475	Promoter (<=1kb)	10	19137913	19164576	26664	2	512571	NM_001205727	0	ENSBTAG00000001601	PKM	pyruvate kinase M1/2	41.475
chr10	19166949	19169269	2321	*	bdgdiff/H3K27ac_cond1_1824	29.2734	Promoter (2-3kb)	10	19137913	19164576	26664	2	512571	NM_001205727	-2373	ENSBTAG00000001601	PKM	pyruvate kinase M1/2	29.2734
chr10	19169499	19169733	235	*	bdgdiff/H3K27ac_cond1_1825	4.66013	Distal Intergenic	10	19137913	19164576	26664	2	512571	NM_001205727	-4923	ENSBTAG00000001601	PKM	pyruvate kinase M1/2	4.66013
chr10	19196928	19197749	822	*	bdgdiff/H3K27ac_cond1_1826	13.5075	Promoter (2-3kb)	10	19170936	19194352	23417	2	511329	NM_001103241	-2576	ENSBTAG00000005753	PARP6	poly(ADP-ribose) polymerase family member 6	13.5075
chr10	19295673	19296605	933	*	bdgdiff/H3K27ac_cond1_1827	35.6974	Promoter (<=1kb)	10	19264666	19296240	31575	2	504468	NM_001075164	0	ENSBTAG00000012981	HEXA	hexosaminidase subunit alpha	35.6974
chr10	19366130	19369121	2992	*	bdgdiff/H3K27ac_cond1_1828	36.5679	Promoter (<=1kb)	10	19367325	19469365	102041	1	508410	NM_001081714	0	ENSBTAG00000006708	ARIH1	ariadne RBR E3 ubiquitin protein ligase 1	36.5679
chr10	19379781	19380025	245	*	bdgdiff/H3K27ac_cond1_1829	11.8134	Intron (NM_001081714/508410, intron 1 of 13)	10	19367325	19469365	102041	1	508410	NM_001081714	12456	ENSBTAG00000006708	ARIH1	ariadne RBR E3 ubiquitin protein ligase 1	11.8134
chr10	19380738	19381263	526	*	bdgdiff/H3K27ac_cond1_1830	8.9163	Intron (NM_001081714/508410, intron 1 of 13)	10	19367325	19469365	102041	1	508410	NM_001081714	13413	ENSBTAG00000006708	ARIH1	ariadne RBR E3 ubiquitin protein ligase 1	8.9163
chr10	19485135	19487078	1944	*	bdgdiff/H3K27ac_cond1_1831	39.882	Promoter (<=1kb)	10	19486143	19532113	45971	1	532120	NM_001075956	0	ENSBTAG00000007614	BBS4	Bardet-Biedl syndrome 4	39.882
chr10	19577603	19579464	1862	*	bdgdiff/H3K27ac_cond1_1832	13.8579	Promoter (<=1kb)	10	19545919	19578538	32620	2	518158	NM_001082438	0	ENSBTAG00000001578	ADPGK	ADP dependent glucokinase	13.8579
chr10	19887007	19888288	1282	*	bdgdiff/H3K27ac_cond1_1833	14.6338	Distal Intergenic	10	19545919	19578538	32620	2	518158	NM_001082438	-308469	ENSBTAG00000001578	ADPGK	ADP dependent glucokinase	14.6338
chr10	19888686	19889787	1102	*	bdgdiff/H3K27ac_cond1_1834	13.3077	Distal Intergenic	10	19545919	19578538	32620	2	518158	NM_001082438	-310148	ENSBTAG00000001578	ADPGK	ADP dependent glucokinase	13.3077
chr10	19912465	19913692	1228	*	bdgdiff/H3K27ac_cond1_1835	12.0672	Distal Intergenic	10	19545919	19578538	32620	2	518158	NM_001082438	-333927	ENSBTAG00000001578	ADPGK	ADP dependent glucokinase	12.0672
chr10	19946977	19948092	1116	*	bdgdiff/H3K27ac_cond1_1836	7.08014	Distal Intergenic	10	19545919	19578538	32620	2	518158	NM_001082438	-368439	ENSBTAG00000001578	ADPGK	ADP dependent glucokinase	7.08014
chr10	19987796	19988352	557	*	bdgdiff/H3K27ac_cond1_1837	11.3051	Distal Intergenic	10	19545919	19578538	32620	2	518158	NM_001082438	-409258	ENSBTAG00000001578	ADPGK	ADP dependent glucokinase	11.3051
chr10	19989445	19989827	383	*	bdgdiff/H3K27ac_cond1_1838	9.5872	Distal Intergenic	10	19545919	19578538	32620	2	518158	NM_001082438	-410907	ENSBTAG00000001578	ADPGK	ADP dependent glucokinase	9.5872
chr10	20197429	20197702	274	*	bdgdiff/H3K27ac_cond1_1839	8.62146	Distal Intergenic	10	20373345	20437689	64345	2	540039	NM_001076199	239987	ENSBTAG00000008218	NPTN	neuroplastin	8.62146
chr10	20214051	20214300	250	*	bdgdiff/H3K27ac_cond1_1840	12.3797	Distal Intergenic	10	20373345	20437689	64345	2	540039	NM_001076199	223389	ENSBTAG00000008218	NPTN	neuroplastin	12.3797
chr10	20383608	20383893	286	*	bdgdiff/H3K27ac_cond1_1841	9.97204	Intron (NM_001076199/540039, intron 4 of 7)	10	20373345	20437689	64345	2	540039	NM_001076199	53796	ENSBTAG00000008218	NPTN	neuroplastin	9.97204
chr10	20395608	20396138	531	*	bdgdiff/H3K27ac_cond1_1842	5.98859	Intron (NM_001076199/540039, intron 3 of 7)	10	20373345	20437689	64345	2	540039	NM_001076199	41551	ENSBTAG00000008218	NPTN	neuroplastin	5.98859
chr10	20410257	20410530	274	*	bdgdiff/H3K27ac_cond1_1843	6.29722	Intron (NM_001076199/540039, intron 1 of 7)	10	20373345	20437689	64345	2	540039	NM_001076199	27159	ENSBTAG00000008218	NPTN	neuroplastin	6.29722
chr10	20436883	20437558	676	*	bdgdiff/H3K27ac_cond1_1844	7.08309	Promoter (<=1kb)	10	20373345	20437689	64345	2	540039	NM_001076199	131	ENSBTAG00000008218	NPTN	neuroplastin	7.08309
chr10	20490365	20490704	340	*	bdgdiff/H3K27ac_cond1_1845	4.95431	Distal Intergenic	10	20373345	20437689	64345	2	540039	NM_001076199	-52676	ENSBTAG00000008218	NPTN	neuroplastin	4.95431
chr10	20491209	20491835	627	*	bdgdiff/H3K27ac_cond1_1846	5.46503	Distal Intergenic	10	20373345	20437689	64345	2	540039	NM_001076199	-53520	ENSBTAG00000008218	NPTN	neuroplastin	5.46503
chr10	20731513	20732066	554	*	bdgdiff/H3K27ac_cond1_1847	6.12188	Promoter (<=1kb)	10	20731347	20734733	3387	1	520897	NM_001075812	166	ENSBTAG00000004788	SDR39U1	short chain dehydrogenase/reductase family 39U member 1	6.12188
chr10	20743139	20744888	1750	*	bdgdiff/H3K27ac_cond1_1848	34.7351	Promoter (<=1kb)	10	20736077	20744735	8659	2	100124517	NM_001102551	0	ENSBTAG00000010666	KHNYN	KH and NYN domain containing	34.7351
chr10	20809057	20809298	242	*	bdgdiff/H3K27ac_cond1_1849	7.12897	Promoter (<=1kb)	10	20800020	20809200	9181	2	788119	NM_001102536	0	ENSBTAG00000006366	NFATC4	nuclear factor of activated T cells 4	7.12897
chr10	20809454	20812153	2700	*	bdgdiff/H3K27ac_cond1_1850	34.7303	Promoter (<=1kb)	10	20800020	20809200	9181	2	788119	NM_001102536	-254	ENSBTAG00000006366	NFATC4	nuclear factor of activated T cells 4	34.7303
chr10	20870149	20872056	1908	*	bdgdiff/H3K27ac_cond1_1851	23.6057	Promoter (<=1kb)	10	20865333	20871269	5937	2	528833	NM_001103265	0	ENSBTAG00000010235	NOP9	NOP9 nucleolar protein	23.6057
chr10	20872270	20872551	282	*	bdgdiff/H3K27ac_cond1_1852	22.692	Promoter (<=1kb)	10	20871434	20880389	8956	1	528832	NM_001046294	836	ENSBTAG00000010234	DHRS1	dehydrogenase/reductase 1	22.692
chr10	20873553	20874045	493	*	bdgdiff/H3K27ac_cond1_1853	9.10253	Promoter (2-3kb)	10	20871434	20880389	8956	1	528832	NM_001046294	2119	ENSBTAG00000010234	DHRS1	dehydrogenase/reductase 1	9.10253
chr10	20892912	20893750	839	*	bdgdiff/H3K27ac_cond1_1854	29.4241	Promoter (<=1kb)	10	20893324	20899745	6422	1	516619	NM_001015614	0	ENSBTAG00000018796	RABGGTA	Rab geranylgeranyltransferase subunit alpha	29.4241
chr10	20901215	20902280	1066	*	bdgdiff/H3K27ac_cond1_1855	6.6354	Promoter (<=1kb)	10	20902051	20916717	14667	1	407997	NM_001010991	0	ENSBTAG00000003920	TGM1	transglutaminase 1	6.6354
chr10	20904947	20905665	719	*	bdgdiff/H3K27ac_cond1_1856	5.48038	Promoter (2-3kb)	10	20902051	20916717	14667	1	407997	NM_001010991	2896	ENSBTAG00000003920	TGM1	transglutaminase 1	5.48038
chr10	20905797	20906273	477	*	bdgdiff/H3K27ac_cond1_1857	6.63073	Exon (NM_001010991/407997, exon 7 of 15)	10	20902051	20916717	14667	1	407997	NM_001010991	3746	ENSBTAG00000003920	TGM1	transglutaminase 1	6.63073
chr10	20906381	20906669	289	*	bdgdiff/H3K27ac_cond1_1858	3.7974	Exon (NM_001010991/407997, exon 8 of 15)	10	20902051	20916717	14667	1	407997	NM_001010991	4330	ENSBTAG00000003920	TGM1	transglutaminase 1	3.7974
chr10	20913398	20915404	2007	*	bdgdiff/H3K27ac_cond1_1859	20.4935	Intron (NM_001010991/407997, intron 14 of 14)	10	20902051	20916717	14667	1	407997	NM_001010991	11347	ENSBTAG00000003920	TGM1	transglutaminase 1	20.4935
chr10	20915562	20916351	790	*	bdgdiff/H3K27ac_cond1_1860	8.00738	Exon (NM_001010991/407997, exon 15 of 15)	10	20926840	20932423	5584	1	540420	NM_001098114	-10489	ENSBTAG00000002718	TINF2	TERF1 interacting nuclear factor 2	8.00738
chr10	20925601	20927231	1631	*	bdgdiff/H3K27ac_cond1_1861	44.4524	Promoter (<=1kb)	10	20926840	20932423	5584	1	540420	NM_001098114	0	ENSBTAG00000002718	TINF2	TERF1 interacting nuclear factor 2	44.4524
chr10	20927378	20927630	253	*	bdgdiff/H3K27ac_cond1_1862	6.94271	Promoter (<=1kb)	10	20926840	20932423	5584	1	540420	NM_001098114	538	ENSBTAG00000002718	TINF2	TERF1 interacting nuclear factor 2	6.94271
chr10	20935267	20937154	1888	*	bdgdiff/H3K27ac_cond1_1863	15.3594	Promoter (<=1kb)	10	20929688	20936187	6500	2	515837	NM_001038119	0	ENSBTAG00000002715	GMPR2	guanosine monophosphate reductase 2	15.3594
chr10	20946205	20948724	2520	*	bdgdiff/H3K27ac_cond1_1864	30.0567	Promoter (<=1kb)	10	20946293	20947793	1501	1	613626	NM_001037486	0	ENSBTAG00000002712	MDP1	magnesium dependent phosphatase 1	30.0567
chr10	20961145	20962562	1418	*	bdgdiff/H3K27ac_cond1_1865	13.744	Promoter (<=1kb)	10	20962178	20967163	4986	1	539478	NM_001083743	0	ENSBTAG00000002709	TM9SF1	transmembrane 9 superfamily member 1	13.744
chr10	20967325	20968154	830	*	bdgdiff/H3K27ac_cond1_1866	26.6217	Promoter (<=1kb)	10	20967440	20976591	9152	1	510372	NM_001083661	0	ENSBTAG00000002707	IPO4	importin 4	26.6217
chr10	20991238	20992300	1063	*	bdgdiff/H3K27ac_cond1_1867	6.9785	Promoter (<=1kb)	10	20986949	20991549	4601	2	509855	NM_001024506	0	ENSBTAG00000005816	IRF9	interferon regulatory factor 9	6.9785
chr10	21003797	21004865	1069	*	bdgdiff/H3K27ac_cond1_1868	21.6754	Promoter (<=1kb)	10	21004530	21007790	3261	1	509857	NM_001014889	0	ENSBTAG00000005814	PSME2	proteasome activator subunit 2	21.6754
chr10	21009793	21010089	297	*	bdgdiff/H3K27ac_cond1_1869	9.79982	Distal Intergenic	10	21004530	21007790	3261	1	509857	NM_001014889	5263	ENSBTAG00000005814	PSME2	proteasome activator subunit 2	9.79982
chr10	21010327	21010796	470	*	bdgdiff/H3K27ac_cond1_1870	16.0386	Distal Intergenic	10	21012734	21015395	2662	2	510041	NM_001024509	4599	ENSBTAG00000021395	PSME1	proteasome activator subunit 1	16.0386
chr10	21014780	21015448	669	*	bdgdiff/H3K27ac_cond1_1871	15.0617	Promoter (<=1kb)	10	21012734	21015395	2662	2	510041	NM_001024509	0	ENSBTAG00000021395	PSME1	proteasome activator subunit 1	15.0617
chr10	21028475	21030994	2520	*	bdgdiff/H3K27ac_cond1_1872	72.8295	Promoter (<=1kb)	10	21021441	21029337	7897	2	539433	NM_001014954	0	ENSBTAG00000021392	DCAF11	DDB1 and CUL4 associated factor 11	72.8295
chr10	21031308	21032758	1451	*	bdgdiff/H3K27ac_cond1_1873	8.68539	Promoter (1-2kb)	10	21021441	21029337	7897	2	539433	NM_001014954	-1971	ENSBTAG00000021392	DCAF11	DDB1 and CUL4 associated factor 11	8.68539
chr10	21044171	21044773	603	*	bdgdiff/H3K27ac_cond1_1874	16.2117	Promoter (<=1kb)	10	21036261	21044548	8288	2	282856	NM_001205594	0	ENSBTAG00000011934	PCK2	phosphoenolpyruvate carboxykinase 2, mitochondrial	16.2117
chr10	21100056	21100542	487	*	bdgdiff/H3K27ac_cond1_1875	4.8963	Promoter (<=1kb)	10	21088244	21100627	12384	2	281360	NM_174822	85	ENSBTAG00000017665	DHRS4	dehydrogenase/reductase (SDR family) member 4	4.8963
chr10	21100738	21101294	557	*	bdgdiff/H3K27ac_cond1_1876	4.42791	Promoter (<=1kb)	10	21088244	21100627	12384	2	281360	NM_174822	-111	ENSBTAG00000017665	DHRS4	dehydrogenase/reductase (SDR family) member 4	4.42791
chr10	21380658	21382072	1415	*	bdgdiff/H3K27ac_cond1_1877	17.1561	Promoter (<=1kb)	10	21381118	21389481	8364	1	100126076	NM_001109808	0	ENSBTAG00000007099	AP1G2	adaptor related protein complex 1 subunit gamma 2	17.1561
chr10	21391774	21392076	303	*	bdgdiff/H3K27ac_cond1_1878	4.5009	Promoter (<=1kb)	10	21388428	21392402	3975	2	282090	NM_174470	326	ENSBTAG00000007097	THTPA	thiamine triphosphatase	4.5009
chr10	21392341	21392862	522	*	bdgdiff/H3K27ac_cond1_1879	23.402	Promoter (<=1kb)	10	21388428	21392402	3975	2	282090	NM_174470	0	ENSBTAG00000007097	THTPA	thiamine triphosphatase	23.402
chr10	21401478	21401805	328	*	bdgdiff/H3K27ac_cond1_1880	5.23605	Distal Intergenic	10	21388428	21392402	3975	2	282090	NM_174470	-9076	ENSBTAG00000007097	THTPA	thiamine triphosphatase	5.23605
chr10	21416346	21417792	1447	*	bdgdiff/H3K27ac_cond1_1881	17.0495	Distal Intergenic	10	21388428	21392402	3975	2	282090	NM_174470	-23944	ENSBTAG00000007097	THTPA	thiamine triphosphatase	17.0495
chr10	21467860	21468879	1020	*	bdgdiff/H3K27ac_cond1_1882	22.2741	Promoter (<=1kb)	10	21461582	21468762	7181	2	539602	NM_001046459	0	ENSBTAG00000009595	NGDN	neuroguidin	22.2741
chr10	21537928	21539712	1785	*	bdgdiff/H3K27ac_cond1_1883	12.8006	Distal Intergenic	10	21534418	21534488	71	1	100313368	NR_030939	3510	ENSBTAG00000029863	MIR208A	microRNA mir-208a	12.8006
chr10	21557686	21558434	749	*	bdgdiff/H3K27ac_cond1_1884	7.15722	Promoter (1-2kb)	10	21559582	21569078	9497	1	508559	NM_001098910	-1148	ENSBTAG00000038733	EFS	embryonal Fyn-associated substrate	7.15722
chr10	21558676	21558979	304	*	bdgdiff/H3K27ac_cond1_1885	4.15425	Promoter (<=1kb)	10	21559582	21569078	9497	1	508559	NM_001098910	-603	ENSBTAG00000038733	EFS	embryonal Fyn-associated substrate	4.15425
chr10	21559082	21560685	1604	*	bdgdiff/H3K27ac_cond1_1886	20.9487	Promoter (<=1kb)	10	21559582	21569078	9497	1	508559	NM_001098910	0	ENSBTAG00000038733	EFS	embryonal Fyn-associated substrate	20.9487
chr10	21560952	21561245	294	*	bdgdiff/H3K27ac_cond1_1887	8.10244	Promoter (1-2kb)	10	21559582	21569078	9497	1	508559	NM_001098910	1370	ENSBTAG00000038733	EFS	embryonal Fyn-associated substrate	8.10244
chr10	21593747	21596536	2790	*	bdgdiff/H3K27ac_cond1_1888	23.1817	Promoter (<=1kb)	10	21590464	21597349	6886	2	282298	NM_174569	813	ENSBTAG00000006884	PABPN1	poly(A) binding protein nuclear 1	23.1817
chr10	21606301	21607466	1166	*	bdgdiff/H3K27ac_cond1_1889	16.939	Promoter (<=1kb)	10	21602044	21606907	4864	2	767601	NM_001076533	0	ENSBTAG00000019692	BCL2L2	BCL2 like 2	16.939
chr10	21607601	21607968	368	*	bdgdiff/H3K27ac_cond1_1890	6.66184	Promoter (<=1kb)	10	21602044	21606907	4864	2	767601	NM_001076533	-694	ENSBTAG00000019692	BCL2L2	BCL2 like 2	6.66184
chr10	21610002	21612692	2691	*	bdgdiff/H3K27ac_cond1_1891	38.1906	Distal Intergenic	10	21602044	21606907	4864	2	767601	NM_001076533	-3095	ENSBTAG00000019692	BCL2L2	BCL2 like 2	38.1906
chr10	21619889	21621209	1321	*	bdgdiff/H3K27ac_cond1_1892	13.9541	Distal Intergenic	10	21602044	21606907	4864	2	767601	NM_001076533	-12982	ENSBTAG00000019692	BCL2L2	BCL2 like 2	13.9541
chr10	21735346	21735926	581	*	bdgdiff/H3K27ac_cond1_1893	8.48842	3' UTR	10	21743800	21745212	1413	1	534346	NM_001192808	-7874	ENSBTAG00000005952	CEBPE	CCAAT enhancer binding protein epsilon	8.48842
chr10	21736623	21737101	479	*	bdgdiff/H3K27ac_cond1_1894	6.35177	3' UTR	10	21743800	21745212	1413	1	534346	NM_001192808	-6699	ENSBTAG00000005952	CEBPE	CCAAT enhancer binding protein epsilon	6.35177
chr10	21737261	21737877	617	*	bdgdiff/H3K27ac_cond1_1895	7.06076	Downstream (<=300bp)	10	21743800	21745212	1413	1	534346	NM_001192808	-5923	ENSBTAG00000005952	CEBPE	CCAAT enhancer binding protein epsilon	7.06076
chr10	21739794	21740621	828	*	bdgdiff/H3K27ac_cond1_1896	6.43431	Distal Intergenic	10	21743800	21745212	1413	1	534346	NM_001192808	-3179	ENSBTAG00000005952	CEBPE	CCAAT enhancer binding protein epsilon	6.43431
chr10	21760749	21761082	334	*	bdgdiff/H3K27ac_cond1_1897	6.3814	Distal Intergenic	10	21743800	21745212	1413	1	534346	NM_001192808	16949	ENSBTAG00000005952	CEBPE	CCAAT enhancer binding protein epsilon	6.3814
chr10	21761192	21763218	2027	*	bdgdiff/H3K27ac_cond1_1898	35.8615	Distal Intergenic	10	21743800	21745212	1413	1	534346	NM_001192808	17392	ENSBTAG00000005952	CEBPE	CCAAT enhancer binding protein epsilon	35.8615
chr10	21789344	21790157	814	*	bdgdiff/H3K27ac_cond1_1899	6.91211	Distal Intergenic	10	21815963	21817136	1174	2	538873	NM_001099386	26979	NA	PSMB11	proteasome subunit beta 11	6.91211
chr10	21797235	21799182	1948	*	bdgdiff/H3K27ac_cond1_1900	9.86945	Distal Intergenic	10	21815963	21817136	1174	2	538873	NM_001099386	17954	NA	PSMB11	proteasome subunit beta 11	9.86945
chr10	21800781	21801437	657	*	bdgdiff/H3K27ac_cond1_1901	9.22042	Distal Intergenic	10	21815963	21817136	1174	2	538873	NM_001099386	15699	NA	PSMB11	proteasome subunit beta 11	9.22042
chr10	21820956	21823501	2546	*	bdgdiff/H3K27ac_cond1_1902	13.9533	Promoter (<=1kb)	10	21821507	21827026	5520	1	534640	NM_001037612	0	ENSBTAG00000012726	PSMB5	proteasome 20S subunit beta 5	13.9533
chr10	21839323	21839748	426	*	bdgdiff/H3K27ac_cond1_1903	6.322	Promoter (2-3kb)	10	21842083	21858614	16532	1	506904	NM_001038049	-2335	ENSBTAG00000012725	C10H14orf93	chromosome 10 C14orf93 homolog	6.322
chr10	21840263	21843249	2987	*	bdgdiff/H3K27ac_cond1_1904	25.2786	Promoter (<=1kb)	10	21842083	21858614	16532	1	506904	NM_001038049	0	ENSBTAG00000012725	C10H14orf93	chromosome 10 C14orf93 homolog	25.2786
chr10	21861463	21862276	814	*	bdgdiff/H3K27ac_cond1_1905	14.8398	Promoter (<=1kb)	10	21862575	21871276	8702	1	519937	NM_001192517	-299	ENSBTAG00000012724	AJUBA	ajuba LIM protein	14.8398
chr10	21863465	21863945	481	*	bdgdiff/H3K27ac_cond1_1906	7.9067	Promoter (<=1kb)	10	21862575	21871276	8702	1	519937	NM_001192517	890	ENSBTAG00000012724	AJUBA	ajuba LIM protein	7.9067
chr10	21864111	21867693	3583	*	bdgdiff/H3K27ac_cond1_1907	18.8808	Promoter (1-2kb)	10	21862575	21871276	8702	1	519937	NM_001192517	1536	ENSBTAG00000012724	AJUBA	ajuba LIM protein	18.8808
chr10	21886589	21888427	1839	*	bdgdiff/H3K27ac_cond1_1908	22.6603	Promoter (<=1kb)	10	21888761	21896197	7437	1	614307	NM_001206190	-334	ENSBTAG00000012723	HAUS4	HAUS augmin like complex subunit 4	22.6603
chr10	21914537	21915309	773	*	bdgdiff/H3K27ac_cond1_1909	9.48966	Promoter (<=1kb)	10	21915962	21923671	7710	1	515594	NM_001105374	-653	ENSBTAG00000010890	PRMT5	protein arginine methyltransferase 5	9.48966
chr10	21915516	21916873	1358	*	bdgdiff/H3K27ac_cond1_1910	23.3811	Promoter (<=1kb)	10	21915962	21923671	7710	1	515594	NM_001105374	0	ENSBTAG00000010890	PRMT5	protein arginine methyltransferase 5	23.3811
chr10	21923126	21926744	3619	*	bdgdiff/H3K27ac_cond1_1911	37.1061	Promoter (<=1kb)	10	21924916	21934922	10007	1	513711	NM_001075636	0	ENSBTAG00000038333	RBM23	RNA binding motif protein 23	37.1061
chr10	21941595	21941832	238	*	bdgdiff/H3K27ac_cond1_1912	4.96822	Distal Intergenic	10	21942754	21946377	3624	2	531597	NM_001192708	4545	ENSBTAG00000016381	REM2	RRAD and GEM like GTPase 2	4.96822
chr10	21942322	21943428	1107	*	bdgdiff/H3K27ac_cond1_1913	10.9762	Promoter (2-3kb)	10	21942754	21946377	3624	2	531597	NM_001192708	2949	ENSBTAG00000016381	REM2	RRAD and GEM like GTPase 2	10.9762
[truncated: 29,403 more rows]

## Sheet: down_H3K27ac_peaks_annotation
seqnames	start	end	width	strand	V4	V5	annotation	geneChr	geneStart	geneEnd	geneLength	geneStrand	geneId	transcriptId	distanceToTSS	ENSEMBL	SYMBOL	GENENAME	log10 likehood ratio
[truncated: 21,812 more rows]
