# Supplementary material for: Genome-Wide Acetylation Modification of H3K27ac in Bovine Rumen Cell Following Butyrate Exposure
Source: Biomolecules. 2023 Jul 16;13(7):1137. doi: 10.3390/biom13071137 (PMC10377523; doi:10.3390/biom13071137)
Supplement: Supplementary file 1 [file biomolecules-13-01137-s001.zip › Supplementary Table/Supplementary Table4.xlsx]

## Sheet: H3K27ac_BT_peaks_SuperStitche
REGION_ID	CHROM	START	STOP	NUM_LOCI	CONSTITUENT_SIZE	OVERLAP_GENES	PROXIMAL_GENES	CLOSEST_GENE	stitchedPeakRank	isSuper
65_04H3K27ac_BT_peak_15480_lociStitched	chr11	104587630	104783337	65	149575	VAV2,LOC112448859	BRD3OS,SARDH	VAV2	1	1
92_04H3K27ac_BT_peak_78827_lociStitched	chr28	34701235	34947692	92	147710	ZMIZ1	PPIF	ZMIZ1	2	1
115_04H3K27ac_BT_peak_35857_lociStitched	chr17	51225295	51460163	115	166322	NCOR2	LOC112442003,FAM101A	NCOR2	3	1
175_04H3K27ac_BT_peak_68980_lociStitched	chr24	57152539	57539755	175	179055	NEDD4L,LOC112444167,LOC107131798	MIR122	NEDD4L	4	1
208_04H3K27ac_BT_peak_56601_lociStitched	chr20	58647284	59006354	208	181817	TRIO		TRIO	5	1
99_04H3K27ac_BT_peak_24495_lociStitched	chr14	12380887	12601779	99	166246			MYC	6	1
66_04H3K27ac_BT_peak_75237_lociStitched	chr26	44544157	44713218	66	127948	ZRANB1,CTBP2	ZRANB1,LOC112444501	CTBP2	7	1
67_04H3K27ac_BT_peak_28196_lociStitched	chr15	40427787	40600526	67	130990	MICAL2	LOC112441627,LOC112441626	LOC112441627	8	1
53_04H3K27ac_BT_peak_54321_lociStitched	chr2	133204103	133338662	53	110959	CAPZB	AKR7A2,PQLC2,LOC112443447	CAPZB	9	1
21_04H3K27ac_BT_peak_8803_lociStitched	chr10	80664242	80772646	21	95533	ACTN1,LOC112448590	ZFP36L1,LOC112448586	LOC112448590	10	1
61_04H3K27ac_BT_peak_15623_lociStitched	chr11	105267927	105417282	61	106048	COL5A1	LOC107132972,FCN1,LOC104973526	COL5A1	11	1
45_04H3K27ac_BT_peak_54106_lociStitched	chr2	130867464	130978290	45	88861	HSPG2,LDLRAD2	LOC100847958,LOC789612,USP48,CELA3B,LDLRAD2	HSPG2	12	1
23_04H3K27ac_BT_peak_41420_lociStitched	chr18	48386135	48479293	23	82573	EIF3K,ACTN4,LOC112442312,CAPN12	LGALS7B,MAP4K1,LGALS7	LOC112442312	13	1
87_04H3K27ac_BT_peak_9960_lociStitched	chr11	851823	1054259	87	109886	LOC112448732	LOC112448733	LOC112448732	14	1
43_04H3K27ac_BT_peak_9171_lociStitched	chr10	85791031	85908273	43	93406	LTBP2	ISCA2,SYNDIG1L,LOC112448629,NPC2,LOC112448522	LTBP2	15	1
25_04H3K27ac_BT_peak_72834_lociStitched	chr25	38878985	38967629	25	70606	TNRC18,LOC107131848	LOC112444302,LOC107131848,SLC29A4	TNRC18	16	1
9_04H3K27ac_BT_peak_21614_lociStitched	chr13	58486643	58545502	9	52187	PMEPA1	LOC107133073,ZBP1	PMEPA1	17	1
61_04H3K27ac_BT_peak_84443_lociStitched	chr3	49742282	49908452	61	108917	BCAR3,LOC112445987		BCAR3	18	1
70_04H3K27ac_BT_peak_49315_lociStitched	chr19	58530840	58698641	70	108303	LOC101907523	LOC104975155,LOC112442732	LOC101907523	19	1
162_04H3K27ac_BT_peak_33527_lociStitched	chr16	64066924	64329324	162	124553	LAMC1,LAMC2,NMNAT2	LOC101906042	LAMC2	20	1
22_04H3K27ac_BT_peak_86022_lociStitched	chr3	102411319	102504265	22	79406	PTPRF	KDM4A	PTPRF	21	1
121_04H3K27ac_BT_peak_10956_lociStitched	chr11	18815537	19038973	121	124486	CRIM1,FEZ2		CRIM1	22	1
70_04H3K27ac_BT_peak_10461_lociStitched	chr11	6481523	6626705	70	102719	MAP4K4	LOC107132901,LOC112448746	MAP4K4	23	1
23_04H3K27ac_BT_peak_110109_lociStitched	chr8	112097921	112179717	23	65813	PXDN,LOC112447858	LOC112447856,TPO	PXDN	24	1
116_04H3K27ac_BT_peak_8162_lociStitched	chr10	67067150	67284746	116	111483	SAMD4A,MIR2292		SAMD4A	25	1
32_04H3K27ac_BT_peak_93538_lociStitched	chr5	56230443	56310388	32	66797	LRP1	STAC3,NDUFA4L2,LOC112446855,STAT6,LOC101902542,NEMP1,LOC112446707,LOC112446706,SHMT2,NXPH4,MIR2431,NAB2	LRP1	26	1
27_04H3K27ac_BT_peak_46193_lociStitched	chr19	34954610	35039426	27	73547	MPRIP	FLCN,PLD6,LOC112442645,LOC112442646	MPRIP	27	1
58_04H3K27ac_BT_peak_105006_lociStitched	chr7	61078961	61196769	58	89952	PPARGC1B,PDE6A	MIR378-1	PPARGC1B	28	1
40_04H3K27ac_BT_peak_87010_lociStitched	chr3	114534993	114660669	40	82893	SH3BP4		SH3BP4	29	1
123_04H3K27ac_BT_peak_17496_lociStitched	chr12	50679311	50900302	123	122688	LMO7,MIR2285AB		LMO7	30	1
130_04H3K27ac_BT_peak_50656_lociStitched	chr2	37125923	37380858	130	106622	WDSUB1,TANC1		TANC1	31	1
13_04H3K27ac_BT_peak_49895_lociStitched	chr2	5417813	5475919	13	55667	BIN1,MIR2350	LOC524236	BIN1	32	1
45_04H3K27ac_BT_peak_4701_lociStitched	chr1	146973867	147074541	45	81064	RUNX1		LOC112448042	33	1
128_04H3K27ac_BT_peak_7535_lociStitched	chr10	50957487	51199348	128	106224	MYO1E,CCNB2		MYO1E	34	1
54_04H3K27ac_BT_peak_81452_lociStitched	chr29	47424724	47541195	54	66436	PPFIA1,CTTN	LOC112444841	CTTN	35	1
44_04H3K27ac_BT_peak_81397_lociStitched	chr29	47252611	47379111	44	78092	ANO1,FADD	LOC112444841,PPFIA1	ANO1	36	1
41_04H3K27ac_BT_peak_5651_lociStitched	chr10	13544428	13666249	41	71004	SMAD6	LOC107132820	SMAD6	37	1
45_04H3K27ac_BT_peak_46667_lociStitched	chr19	39014821	39136639	45	69778	SOCS7,ARHGAP23	MRPL45,GPR179	ARHGAP23	38	1
23_04H3K27ac_BT_peak_53421_lociStitched	chr2	125718496	125806158	23	65319	AHDC1	FGR,WASF2,LOC112443702	AHDC1	39	1
33_04H3K27ac_BT_peak_65480_lociStitched	chr23	24884746	24988667	33	64845	LOC112443711,TRAM2	EFHC1	TRAM2	40	1
43_04H3K27ac_BT_peak_17983_lociStitched	chr12	75449722	75554501	43	79890	FARP1,STK24,LOC112449080		LOC112449080	41	1
24_04H3K27ac_BT_peak_81527_lociStitched	chr29	48449952	48516140	24	52895	OSBPL5	MRGPRG,LOC112444884,LOC510798,LOC112444938,CARS	OSBPL5	42	1
70_04H3K27ac_BT_peak_63181_lociStitched	chr22	53567922	53713271	70	77579	SLC6A20,SACM1L,LIMD1	LOC104975590,LOC107131699	SACM1L	43	1
60_04H3K27ac_BT_peak_66825_lociStitched	chr23	48051096	48165416	60	74229	RREB1	SSR1	RREB1	44	1
135_04H3K27ac_BT_peak_25711_lociStitched	chr14	46164130	46392523	135	91239	EXT1		EXT1	45	1
53_04H3K27ac_BT_peak_39320_lociStitched	chr18	14330642	14443127	53	78913	LOC112442272,LOC112442273,ANKRD11	LOC112442271,SPG7,RPL13,LOC112442426,SLC22A31	LOC112442273	46	1
23_04H3K27ac_BT_peak_32160_lociStitched	chr16	44101659	44178072	23	64705	SPSB1	LOC104974443	SPSB1	47	1
44_04H3K27ac_BT_peak_79963_lociStitched	chr29	31794338	31890422	44	77874	ETS1,LOC112444869		LOC112444869	48	1
17_04H3K27ac_BT_peak_63743_lociStitched	chr22	58135378	58210749	17	58452	WNT7A	CHCHD4,LOC112443506,LOC112443442	WNT7A	49	1
75_04H3K27ac_BT_peak_3149_lociStitched	chr1	107553192	107706492	75	88579	SCHIP1,LOC112448347		SCHIP1	50	1
29_04H3K27ac_BT_peak_44286_lociStitched	chr19	20438548	20535245	29	69974	MYO18A	PIPOX,LOC100848570,LOC101903567,CRYBA1,TIAF1,LOC112442791	MYO18A	51	1
65_04H3K27ac_BT_peak_100153_lociStitched	chr6	114144383	114279805	65	74092	AFAP1		AFAP1	52	1
40_04H3K27ac_BT_peak_82268_lociStitched	chr3	12265324	12370783	40	72970	LOC112445934,LOC107132098,KIRREL1	LOC112445933,LOC104971427	LOC112445934	53	1
51_04H3K27ac_BT_peak_12771_lociStitched	chr11	64799943	64911410	51	51747	MEIS1	LOC112448805	MEIS1	54	1
32_04H3K27ac_BT_peak_38000_lociStitched	chr17	71710694	71794864	32	58645	BCR	LOC112441984,RSPH14,SPECC1L,RAB36,GNAZ	BCR	55	1
101_04H3K27ac_BT_peak_90315_lociStitched	chr4	98462664	98676614	101	83692	CALD1	AGBL3	CALD1	56	1
111_04H3K27ac_BT_peak_2759_lociStitched	chr1	95294667	95475712	111	96234	FNDC3B,LOC101904810		FNDC3B	57	1
33_04H3K27ac_BT_peak_75117_lociStitched	chr26	42285825	42367122	33	63003	HTRA1	DMBT1,LOC100849037	HTRA1	58	1
62_04H3K27ac_BT_peak_68506_lociStitched	chr24	47689415	47817192	62	72134	ZBTB7C		ZBTB7C	59	1
78_04H3K27ac_BT_peak_5420_lociStitched	chr10	9536664	9705615	78	73272	SCAMP1,LHFPL2		LHFPL2	60	1
40_04H3K27ac_BT_peak_101561_lociStitched	chr7	7804144	7897536	40	69459	BRD4,EPHX3	AKAP8,NOTCH3	EPHX3	61	1
18_04H3K27ac_BT_peak_14405_lociStitched	chr11	98215386	98278420	18	52007	LRSAM1,FAM129B	LRSAM1,STXBP1,LOC112448918,RPL12,LOC100847700	FAM129B	62	1
47_04H3K27ac_BT_peak_62294_lociStitched	chr22	48739084	48847383	47	57675	POC1A,DUSP7,LOC112443472	ALAS1	LOC112443472	63	1
86_04H3K27ac_BT_peak_28070_lociStitched	chr15	39774588	40014522	86	77028	TEAD1,MIR2314		TEAD1	64	1
42_04H3K27ac_BT_peak_20250_lociStitched	chr13	37934008	38031656	42	67120	DSTN,RRBP1	BANF2,BFSP1	DSTN	65	1
70_04H3K27ac_BT_peak_14131_lociStitched	chr11	95315241	95456710	70	64846	NEK6,PSMB7	ADGRD2	NEK6	66	1
8_04H3K27ac_BT_peak_38514_lociStitched	chr18	2571275	2607046	8	32375	LOC618826,BCAR1	LOC112442468,LOC100848132,CTRB1	BCAR1	67	1
64_04H3K27ac_BT_peak_74279_lociStitched	chr26	24161657	24299149	64	63989	SH3PXD2A	NEURL1	SH3PXD2A	68	1
42_04H3K27ac_BT_peak_24143_lociStitched	chr14	3056504	3150165	42	62340	AGO2	TRAPPC9,LOC112449596,CHRAC1	AGO2	69	1
32_04H3K27ac_BT_peak_45107_lociStitched	chr19	24964301	25037123	32	49834	SPNS2,MYBBP1A	LOC112442626,LOC101903038,GGT6,TEKT1	SPNS2	70	1
62_04H3K27ac_BT_peak_68020_lociStitched	chr24	41136334	41253418	62	67415	MTCL1,LOC107131785		MTCL1	71	1
94_04H3K27ac_BT_peak_66185_lociStitched	chr23	39528421	39724449	94	70487	KIF13A,LOC112443914	NUP153,LOC104975702	LOC112443914	72	1
17_04H3K27ac_BT_peak_92748_lociStitched	chr5	32447732	32505515	17	45461	HDAC7,LOC101905666,SLC48A1	LOC101905586,RAPGEF3	HDAC7	73	1
28_04H3K27ac_BT_peak_46891_lociStitched	chr19	40494174	40595346	28	51480	WIPF2,CDC6,RARA	RAPGEFL1,GJD3	RARA	74	1
80_04H3K27ac_BT_peak_109776_lociStitched	chr8	104205716	104327509	80	78483	LOC112447848,TNC	LOC101908167	TNC	75	1
30_04H3K27ac_BT_peak_27623_lociStitched	chr15	30210512	30282782	30	57910	NECTIN1	MIR378B	NECTIN1	76	1
60_04H3K27ac_BT_peak_96803_lociStitched	chr5	113684603	113823670	60	71862	LOC101904078,PACSIN2	ARFGAP3,TTLL1	PACSIN2	77	1
18_04H3K27ac_BT_peak_58562_lociStitched	chr21	33178293	33239897	18	51935	CSPG4,LOC112443151,SNX33	LOC112443198,IMP3,SNUPN,ODF3L1	LOC112443151	78	1
32_04H3K27ac_BT_peak_48326_lociStitched	chr19	51579869	51654232	32	48606	LOC101902772,BAIAP2	AATK,MIR338,PVALEF,CHMP6	BAIAP2	79	1
24_04H3K27ac_BT_peak_106167_lociStitched	chr8	998087	1067238	24	53276	PALLD,MIR2466,LOC112447762	LOC112447763,CBR4	LOC112447762	80	1
117_04H3K27ac_BT_peak_76491_lociStitched	chr27	28413854	28651482	117	76076	NRG1,LOC112444650		NRG1	81	1
25_04H3K27ac_BT_peak_74087_lociStitched	chr26	23208230	23293740	25	49806	SUFU,TRIM8,ARL3	LOC104975974,SFXN2,MIR2392	TRIM8	82	1
38_04H3K27ac_BT_peak_63765_lociStitched	chr22	58333806	58414162	38	53686	FBLN2	HDAC11	FBLN2	83	1
45_04H3K27ac_BT_peak_79632_lociStitched	chr29	24802841	24901583	45	62988	LOC112444876,NAV2	DBX1	LOC112444876	84	1
20_04H3K27ac_BT_peak_62509_lociStitched	chr22	50153433	50239622	20	47283	GNAT1,SEMA3F,RBM5	LOC112443549,GNAI2,SLC38A3	SEMA3F	85	1
96_04H3K27ac_BT_peak_17845_lociStitched	chr12	74410762	74569280	96	77285	MBNL2	LOC112449138	MBNL2	86	1
31_04H3K27ac_BT_peak_22368_lociStitched	chr13	65572322	65657528	31	54343	DLGAP4,MYL9	TGIF2,RAB5IF,LOC112449331	DLGAP4	87	1
36_04H3K27ac_BT_peak_15367_lociStitched	chr11	103937699	104046971	36	52846	LOC112448856,NOTCH1	EGFL7,MIR126,SEC16A	LOC112448856	88	1
52_04H3K27ac_BT_peak_34127_lociStitched	chr16	75115593	75236003	52	53280	PLXNA2,MIR6121		MIR6121	89	1
33_04H3K27ac_BT_peak_31069_lociStitched	chr16	27062426	27142723	33	55767	CAPN2,TP53BP2	CAPN8	CAPN2	90	1
63_04H3K27ac_BT_peak_15818_lociStitched	chr11	106570025	106691816	63	65263	ARRDC1,EHMT1	MRPL41,CACNA1B,PNPLA7,DPH7,ZMYND19	EHMT1	91	1
97_04H3K27ac_BT_peak_15890_lociStitched	chr12	2179536	2416290	97	70115	DIAPH3	LOC112449030	DIAPH3	92	1
91_04H3K27ac_BT_peak_103219_lociStitched	chr7	26950686	27172186	91	65013	MARCH3,LMNB1	LOC112447582	2023-03-03	93	1
50_04H3K27ac_BT_peak_87182_lociStitched	chr3	117138121	117230000	50	57615	LRRFIP1	RBM44,RAMP1	LRRFIP1	94	1
12_04H3K27ac_BT_peak_46766_lociStitched	chr19	39456559	39496019	12	37118	LASP1	LOC112442662,MIR2341,C19H17orf98,LOC112442814,RPL23,FBXO47	LASP1	95	1
20_04H3K27ac_BT_peak_36094_lociStitched	chr17	52633708	52694691	20	49527	VPS37B,HIP1R		VPS37B	96	1
95_04H3K27ac_BT_peak_51354_lociStitched	chr2	79798144	79993794	95	76533	MYO1B		MYO1B	97	1
56_04H3K27ac_BT_peak_32457_lociStitched	chr16	46974731	47084179	56	57935	ACOT7,LOC101904795	HES2,GPR153,ICMT,ESPN,HES3	ACOT7	98	1
40_04H3K27ac_BT_peak_60416_lociStitched	chr22	5087706	5182131	40	63317	TGFBR2		TGFBR2	99	1
38_04H3K27ac_BT_peak_102888_lociStitched	chr7	20442209	20512442	38	56439	NFIC	DOHH,SMIM24,LOC618071,FZR1	NFIC	100	1
47_04H3K27ac_BT_peak_37251_lociStitched	chr17	65187440	65286365	47	55634	KIAA1671	CRYBB3,CRYBB2	CRYBB3	101	1
88_04H3K27ac_BT_peak_83390_lociStitched	chr3	23198744	23360145	88	76176	NOTCH2	LOC789317	NOTCH2	102	1
12_04H3K27ac_BT_peak_30545_lociStitched	chr16	3043586	3082908	12	36276	TMCC2,NUAK2	KLHDC8A	NUAK2	103	1
50_04H3K27ac_BT_peak_4359_lociStitched	chr1	144059638	144168455	50	62477	TRAPPC10,PWP2,GATD3A	LOC112448005	PWP2	104	1
15_04H3K27ac_BT_peak_54710_lociStitched	chr2	135921287	135974145	15	33836	EPHA2,LOC112443516	CPLANE2,ARHGEF19,LOC107131929,FAM131C,LOC112443692	EPHA2	105	1
102_04H3K27ac_BT_peak_87860_lociStitched	chr4	10002461	10184098	102	66752	CDK6		CDK6	106	1
79_04H3K27ac_BT_peak_60989_lociStitched	chr22	14404363	14555409	79	68162	TRAK1	ULK4,LOC107131659,CCK	TRAK1	107	1
41_04H3K27ac_BT_peak_94617_lociStitched	chr5	74718069	74804768	41	67252	MYH9	APOL3	MYH9	108	1
57_04H3K27ac_BT_peak_2093_lociStitched	chr1	79059465	79195221	57	66589	LOC100847122,LPP		LPP	109	1
48_04H3K27ac_BT_peak_45882_lociStitched	chr19	33516464	33636513	48	55968	SPECC1	ZSWIM7,TTC19,LOC112442757,ADORA2B	SPECC1	110	1
68_04H3K27ac_BT_peak_74804_lociStitched	chr26	39363648	39507866	68	63735	GRK5,LOC112444498	SFXN4,PRDX3	LOC112444498	111	1
33_04H3K27ac_BT_peak_95665_lociStitched	chr5	106758937	106856330	33	51147	LOC104972568,TEAD4,TULP3	FOXM1,TEX52,NRIP2,TSPAN9,RHNO1,LOC104972569	TEAD4	112	1
10_04H3K27ac_BT_peak_82439_lociStitched	chr3	14328527	14368219	10	36803	MEF2D	LOC100848574	MEF2D	113	1
27_04H3K27ac_BT_peak_38927_lociStitched	chr18	10966950	11044187	27	45858	CRISPLD2,LOC112442263	LOC112442262	CRISPLD2	114	1
35_04H3K27ac_BT_peak_10584_lociStitched	chr11	9262013	9332001	35	54451	C11H2orf49,LOC100848188,FHL2	TGFBRAP1,LOC100848208	FHL2	115	1
100_04H3K27ac_BT_peak_43795_lociStitched	chr19	17332938	17514620	100	69867	MYO1D,LOC112442877	TMEM98,LOC112442612	LOC112442877	116	1
87_04H3K27ac_BT_peak_88692_lociStitched	chr4	51615669	51757730	87	79009	LOC112446381,MET		MET	117	1
34_04H3K27ac_BT_peak_5893_lociStitched	chr10	19099325	19189501	34	53160	GRAMD2A,PKM,PARP6	SENP8,MYO9A,CELF6	GRAMD2A	118	1
82_04H3K27ac_BT_peak_66310_lociStitched	chr23	40408147	40569074	82	63029	ATXN1,LOC100848122	LOC112443889	ATXN1	119	1
18_04H3K27ac_BT_peak_92321_lociStitched	chr5	27722392	27779421	18	41525	KRT80	C5H12orf80,LOC104972390,KRT7,LOC112446674,ATG101	KRT80	120	1
27_04H3K27ac_BT_peak_15257_lociStitched	chr11	103509052	103596648	27	40957	LOC112448853,NACC2	LOC101907995,LOC112448854,UBAC1,TMEM250	NACC2	121	1
17_04H3K27ac_BT_peak_8517_lociStitched	chr10	76837922	76902434	17	40861	PLEKHG3,SPTB		PLEKHG3	122	1
21_04H3K27ac_BT_peak_81638_lociStitched	chr29	49965125	50041345	21	41681	DUSP8,MOB2	BRSK2	MOB2	123	1
35_04H3K27ac_BT_peak_44430_lociStitched	chr19	21762021	21865326	35	54948	ABR,TIMM22	NXN,TIMM22	ABR	124	1
73_04H3K27ac_BT_peak_104791_lociStitched	chr7	58598749	58711413	73	64806	DPYSL3	MIR2284Y-7	DPYSL3	125	1
18_04H3K27ac_BT_peak_69405_lociStitched	chr25	422600	480224	18	43249	RAB11FIP3,CAPN15,LOC104975822	NME4,DECR2,PRR35,NHLRC4,PIGQ,RAB40C,TMEM8A	LOC104975822	126	1
37_04H3K27ac_BT_peak_46928_lociStitched	chr19	40672489	40758129	37	52427	IGFBP4,TNS4	TOP2A,CCR7	TNS4	127	1
58_04H3K27ac_BT_peak_109686_lociStitched	chr8	103391463	103512436	58	48633	COL27A1,MIR455	ORM1	MIR455	128	1
86_04H3K27ac_BT_peak_52329_lociStitched	chr2	109529211	109679440	86	71853	LOC104971315,EPHA4		EPHA4	129	1
31_04H3K27ac_BT_peak_105444_lociStitched	chr7	69101386	69214180	31	57275	NIPAL4,ADAM19		ADAM19	130	1
74_04H3K27ac_BT_peak_90549_lociStitched	chr4	101600051	101726486	74	64486	CREB3L2	DGKI	CREB3L2	131	1
74_04H3K27ac_BT_peak_56428_lociStitched	chr20	56237337	56459668	74	55389	MYO10		MYO10	132	1
88_04H3K27ac_BT_peak_75755_lociStitched	chr27	14022537	14168101	88	64457	WWC2	LOC100848319,LOC536739,LOC112444630	WWC2	133	1
47_04H3K27ac_BT_peak_79890_lociStitched	chr29	29649876	29775255	47	49220	DCPS,ST3GAL4,KIRREL3	FOXRED1,TIRAP,SRPRA,LOC101906725	ST3GAL4	134	1
74_04H3K27ac_BT_peak_73498_lociStitched	chr26	14625858	14800708	74	60257	MYOF	CEP55	MYOF	135	1
26_04H3K27ac_BT_peak_74691_lociStitched	chr26	37071850	37143271	26	52757	HSPA12A,MIR2395	C26H10orf82	MIR2395	136	1
34_04H3K27ac_BT_peak_46133_lociStitched	chr19	34677498	34753526	34	41777	RAI1	SREBF1,MIR33B,LOC104975050,PEMT,RAI1,LOC112442642	RAI1	137	1
9_04H3K27ac_BT_peak_64514_lociStitched	chr23	9417455	9458932	9	38028	FANCE,RPL10A,TEAD3,TULP1	TULP1	RPL10A	138	1
14_04H3K27ac_BT_peak_78948_lociStitched	chr28	35112954	35160571	14	41139	ANXA11,LOC104971021	LOC112444738,PLAC9	ANXA11	139	1
22_04H3K27ac_BT_peak_96958_lociStitched	chr5	115590409	115654868	22	37970	NUP50,KIAA0930,MIR1249	LOC107132530,UPK3A	MIR1249	140	1
23_04H3K27ac_BT_peak_78372_lociStitched	chr28	28063485	28129587	23	49311	CHST3	LOC104969714,SPOCK2	CHST3	141	1
12_04H3K27ac_BT_peak_13626_lociStitched	chr11	78629606	78672454	12	28128	SDC1		SDC1	142	1
52_04H3K27ac_BT_peak_40465_lociStitched	chr18	36049022	36196520	52	57566	CDH1,TANGO6		TANGO6	143	1
73_04H3K27ac_BT_peak_41299_lociStitched	chr18	47901015	48024701	73	58648	SIPA1L3,LOC112442471	LOC112442310,DPF1,PPP1R14A	LOC112442471	144	1
15_04H3K27ac_BT_peak_64885_lociStitched	chr23	15366768	15417670	15	45136	FOXP4,LOC112443870	LOC112443820,MDFI	LOC112443870	145	1
43_04H3K27ac_BT_peak_42283_lociStitched	chr18	54170211	54255165	43	54561	SAE1,BBC3	LOC104974899,CCDC9,INAFM1,ZC3H4	BBC3	146	1
30_04H3K27ac_BT_peak_105371_lociStitched	chr7	65942630	66014028	30	50291	LARP1,FAXDC2	LOC112447463,CNOT8	LARP1	147	1
60_04H3K27ac_BT_peak_105865_lociStitched	chr7	96039840	96175832	60	57654	CAST,ERAP1		CAST	148	1
61_04H3K27ac_BT_peak_71125_lociStitched	chr25	25614197	25724761	61	61395	XPO6	SBK1,GSG1L	XPO6	149	1
23_04H3K27ac_BT_peak_46421_lociStitched	chr19	36541412	36633872	23	44270	SAMD14,PDK2,ITGA3	PPP1R9B,DLX3,SGCA	ITGA3	150	1
49_04H3K27ac_BT_peak_108144_lociStitched	chr8	70407229	70495317	49	56251	R3HCC1,LOC112447920,LOXL2	CHMP7	LOC112447920	151	1
7_04H3K27ac_BT_peak_102740_lociStitched	chr7	19695285	19739238	7	31743	SH3GL1,CHAF1A,MPND	UBXN6,STAP2,TMIGD2,HDGFL2,LOC101902724,FSD1	SH3GL1	152	1
37_04H3K27ac_BT_peak_22434_lociStitched	chr13	65812745	65905832	37	46080	DSN1,SOGA1	TLDC2,NDRG3	DSN1	153	1
29_04H3K27ac_BT_peak_47393_lociStitched	chr19	44747737	44811810	29	44668	NMT1,ACBD4,PLCD3	HEXIM1,HEXIM2,LOC112442679,DCAKD,LOC104975099,LOC112442677	PLCD3	154	1
55_04H3K27ac_BT_peak_53952_lociStitched	chr2	129933955	130086919	55	49546	EPHB2		EPHB2	155	1
23_04H3K27ac_BT_peak_38971_lociStitched	chr18	11108694	11185471	23	39107	KIAA0513,ZDHHC7	FAM92B	KIAA0513	156	1
45_04H3K27ac_BT_peak_57380_lociStitched	chr21	7784875	7889843	45	50040	IGF1R,LOC101907342	IGF1R,LOC107131589	IGF1R	157	1
59_04H3K27ac_BT_peak_16770_lociStitched	chr12	27835698	28004002	59	54511	STARD13,LOC112449050		STARD13	158	1
27_04H3K27ac_BT_peak_35602_lociStitched	chr17	44627876	44706163	27	39011	FBRSL1	LRCOL1,LOC112442000,P2RX2	FBRSL1	159	1
55_04H3K27ac_BT_peak_30669_lociStitched	chr16	4287648	4401219	55	57148	RASSF5,EIF2D,LOC100847410	IKBKE,DYRK3	RASSF5	160	1
3_04H3K27ac_BT_peak_48166_lociStitched	chr19	50890743	50920633	3	28793	CENPX,ASPSCR1,MIR2346	DCXR,LOC112441469,NOTUM,MYADML2,PYCR1,MAFG,LOC101910153,RAC3,LRRC45,LOC101907887,LOC107131541	MIR2346	161	1
17_04H3K27ac_BT_peak_14469_lociStitched	chr11	98600323	98651862	17	36042	DPM2,FAM102A	AK1,ST6GALNAC6,ST6GALNAC4,PIP5KL1,LOC107132962	FAM102A	162	1
58_04H3K27ac_BT_peak_78711_lociStitched	chr28	33520079	33658984	58	50566	DLG5		DLG5	163	1
43_04H3K27ac_BT_peak_11554_lociStitched	chr11	29428234	29550896	43	42793	TTC7A,STPG4	MCFD2,CALM2	TTC7A	164	1
52_04H3K27ac_BT_peak_74990_lociStitched	chr26	41453082	41551108	52	59716	FGFR2		FGFR2	165	1
9_04H3K27ac_BT_peak_99813_lociStitched	chr6	105295773	105330580	9	32074	WDR1	LOC112447123	WDR1	166	1
43_04H3K27ac_BT_peak_102148_lociStitched	chr7	15428551	15516655	43	46952	SMARCA4,MIR2882	LOC101901950,LOC112447661,LDLR,LOC101902128,LOC107132610	MIR2882	167	1
24_04H3K27ac_BT_peak_24308_lociStitched	chr14	8075618	8129415	24	39668	NDRG1	LOC104973986,WISP1	NDRG1	168	1
56_04H3K27ac_BT_peak_63473_lociStitched	chr22	56021648	56115366	56	58801	TMCC1,MIR2372	LOC112443498,PLXND1,LOC112443556,LOC112443536,LOC101902219	TMCC1	169	1
04H3K27ac_BT_peak_97098	chr5	116383512	116402618	1	19107	LOC101903200	LOC107132531,MIRLET7A-3,MIR2443,MIRLET7B,LOC101903383,PPARA,LOC101903068,MIR3596,LOC112446783	LOC101903200	170	1
53_04H3K27ac_BT_peak_29459_lociStitched	chr15	65645385	65738342	53	57327	CD44		CD44	171	1
26_04H3K27ac_BT_peak_14740_lociStitched	chr11	99546833	99626200	26	43424	DOLPP1,PTPA,CRAT	MIGA2,LOC107132963,SH3GLB2,IER5L	PTPA	172	1
63_04H3K27ac_BT_peak_81190_lociStitched	chr29	45939272	46060027	63	50316	PPP6R3	GAL	PPP6R3	173	1
04H3K27ac_BT_peak_32667	chr16	50518553	50539495	1	20943	MIR2896,SKI	LOC107133240,LOC104974459	MIR2896	174	1
26_04H3K27ac_BT_peak_53501_lociStitched	chr2	126090330	126143805	26	43332	SLC9A1		SLC9A1	175	1
52_04H3K27ac_BT_peak_99904_lociStitched	chr6	111161102	111252161	52	54513	PROM1,LOC112447229	FGFBP1	LOC112447229	176	1
13_04H3K27ac_BT_peak_59558_lociStitched	chr21	65049364	65090604	13	37433	EVL,MIR342	LOC112443341,LOC104975442,LOC101906901,DEGS2	MIR342	177	1
86_04H3K27ac_BT_peak_98047_lociStitched	chr6	29935085	30087534	86	56714	PDLIM5		PDLIM5	178	1
81_04H3K27ac_BT_peak_110647_lociStitched	chr9	31678325	31852790	81	52823	MAN1A1	LOC104969513	MAN1A1	179	1
35_04H3K27ac_BT_peak_16949_lociStitched	chr12	30936186	30999478	35	45962	SLC7A1	LOC107132982	SLC7A1	180	1
18_04H3K27ac_BT_peak_34078_lociStitched	chr16	73667905	73715040	18	42194	LAMB3,CAMK1G	LOC112441869,HSD11B1,G0S2	LAMB3	181	1
52_04H3K27ac_BT_peak_42201_lociStitched	chr18	53950100	54064266	52	47924	ARHGAP35	NPAS1,AP2S1,TMEM160	ARHGAP35	182	1
18_04H3K27ac_BT_peak_21816_lociStitched	chr13	61107872	61150404	18	36888	HM13,LOC101906008	REM1,ID1,COX4I2,DEFB124	LOC101906008	183	1
45_04H3K27ac_BT_peak_14592_lociStitched	chr11	99076688	99169188	45	46379	GLE1,SPTAN1,WDR34	ODF2,SET,PKN3	SPTAN1	184	1
49_04H3K27ac_BT_peak_76232_lociStitched	chr27	24866543	24975725	49	52981	LOC112444621,LOC112444673,MFHAS1		LOC112444673	185	1
62_04H3K27ac_BT_peak_59900_lociStitched	chr21	67623388	67719192	62	49222	CDC42BPB	AMN,LBHD2,EXOC3L4,LOC101902932	CDC42BPB	186	1
43_04H3K27ac_BT_peak_48050_lociStitched	chr19	49982949	50086505	43	44697	RAB40B,WDR45B,FOXK2	CYBC1,FN3KRP,LOC112442689,NARF	WDR45B	187	1
68_04H3K27ac_BT_peak_112515_lociStitched	chr9	102281470	102393869	68	48701	AFDN	KIF25	AFDN	188	1
7_04H3K27ac_BT_peak_77484_lociStitched	chr28	3560786	3594251	7	30762	C28H1orf198		C28H1orf198	189	1
49_04H3K27ac_BT_peak_24090_lociStitched	chr14	2949287	3043347	49	47539	PTK2,MIR151,LOC112449596		MIR151	190	1
63_04H3K27ac_BT_peak_91228_lociStitched	chr4	117363854	117470934	63	46067	RBM33	LOC112446460,LOC112446346,LOC112446516,SHH	RBM33	191	1
56_04H3K27ac_BT_peak_104704_lociStitched	chr7	57149768	57294284	56	48670	SH3RF2,LOC112447446	PLAC8L1	LOC112447446	192	1
20_04H3K27ac_BT_peak_68689_lociStitched	chr24	48577356	48630041	20	37591	SMAD7	LOC112444189	SMAD7	193	1
61_04H3K27ac_BT_peak_70505_lociStitched	chr25	14333129	14481591	61	45425	ABCC1		ABCC1	194	1
62_04H3K27ac_BT_peak_62907_lociStitched	chr22	51760583	51919728	62	47575	MAP4,DHX30	LOC112443482,SMARCC1	MAP4	195	1
64_04H3K27ac_BT_peak_88602_lociStitched	chr4	48956754	49060381	64	58191	DLD,LAMB1,MIR2418		MIR2418	196	1
26_04H3K27ac_BT_peak_63416_lociStitched	chr22	55576455	55649994	26	42369	ATG7,VGLL4	LOC104975600	VGLL4	197	1
13_04H3K27ac_BT_peak_53554_lociStitched	chr2	126324199	126374177	13	36052	GPN2,SFN,ZDHHC18	NR0B2,GPATCH3,NUDC,PIGV	SFN	198	1
23_04H3K27ac_BT_peak_21838_lociStitched	chr13	61218267	61271321	23	42149	LOC107133075,BCL2L1	ID1,COX4I2,TPX2	LOC107133075	199	1
22_04H3K27ac_BT_peak_91386_lociStitched	chr4	118631576	118700422	22	37542	DNAJB6	LOC107131328,LOC104972306,LOC101907306,LOC112446505	DNAJB6	200	1
43_04H3K27ac_BT_peak_14288_lociStitched	chr11	97114371	97222529	43	47991	MVB12B		MVB12B	201	1
22_04H3K27ac_BT_peak_108012_lociStitched	chr8	69478502	69528003	22	38324	BMP1,LOC104969384	SFTPC,POLR3D,HR,REEP4,LGI3,PHYHIP,MIR320A-1	LOC104969384	202	1
14_04H3K27ac_BT_peak_52921_lociStitched	chr2	120867587	120918251	14	34941	YARS,KIAA1522,LOC101907639	SYNC,S100PBP	KIAA1522	203	1
10_04H3K27ac_BT_peak_49774_lociStitched	chr2	4184693	4228937	10	28590	HS6ST1		HS6ST1	204	1
61_04H3K27ac_BT_peak_57227_lociStitched	chr21	5279389	5386697	61	49270	CHSY1,LOC112443219	SELENOS	LOC112443219	205	1
49_04H3K27ac_BT_peak_100428_lociStitched	chr6	116008266	116166448	49	41075	TNIP2,FAM193A,LOC112447140	LOC104968954	FAM193A	206	1
25_04H3K27ac_BT_peak_90235_lociStitched	chr4	95242612	95294278	25	39357	PODXL		PODXL	207	1
17_04H3K27ac_BT_peak_29797_lociStitched	chr15	76277294	76319296	17	35336	CREB3L1	DGKZ	CREB3L1	208	1
69_04H3K27ac_BT_peak_78575_lociStitched	chr28	29879290	30009279	69	59577	VCL,AP3M1	ADK	VCL	209	1
20_04H3K27ac_BT_peak_9108_lociStitched	chr10	85126419	85169702	20	35099	ELMSAN1	DNAL1,LOC101903632,PNMA1	ELMSAN1	210	1
71_04H3K27ac_BT_peak_77940_lociStitched	chr28	17923694	18106142	71	47801	ARID5B,LOC112444729		LOC112444729	211	1
56_04H3K27ac_BT_peak_18063_lociStitched	chr12	75827094	76001978	56	44749	DOCK9		DOCK9	212	1
48_04H3K27ac_BT_peak_72759_lociStitched	chr25	38635793	38757703	48	42452	RNF216,FSCN1	LOC100196899,ACTB,LOC101906717	FSCN1	213	1
21_04H3K27ac_BT_peak_104211_lociStitched	chr7	47449936	47504361	21	39401	TGFBI	LECT2,LOC518124	TGFBI	214	1
15_04H3K27ac_BT_peak_97347_lociStitched	chr5	119635939	119673778	15	30075	PLXNB2,DENND6B	PPP6R2,TUBGCP6,HDAC10,MAPK12,MAPK11	PLXNB2	215	1
68_04H3K27ac_BT_peak_96437_lociStitched	chr5	111814652	111949923	68	54949	LOC112446775,MKL1,MIR2439	LOC104972592,MCHR1,LOC104972593,LOC101908205,MKL1,LOC112446871	MKL1	216	1
20_04H3K27ac_BT_peak_30744_lociStitched	chr16	4470135	4519128	20	39348	MAPKAPK2	DYRK3,LOC104974370,LOC100847410,IL10	MAPKAPK2	217	1
33_04H3K27ac_BT_peak_18471_lociStitched	chr12	85466161	85535722	33	37959	ARHGEF7	TEX29,LOC112449145	ARHGEF7	218	1
52_04H3K27ac_BT_peak_41244_lociStitched	chr18	47772072	47885138	52	43239	SIPA1L3	SIPA1L3,WDR87	SIPA1L3	219	1
30_04H3K27ac_BT_peak_27482_lociStitched	chr15	29236599	29312888	30	38699	ARCN1,PHLDB1,TREH	TTC36,TMEM25,IFT46	PHLDB1	220	1
44_04H3K27ac_BT_peak_81956_lociStitched	chr3	2977858	3054527	44	39615	UCK2	LOC101907566	UCK2	221	1
35_04H3K27ac_BT_peak_28915_lociStitched	chr15	52799544	52882651	35	37391	ARHGEF17,RELT	P2RY6,LOC112441698	RELT	222	1
63_04H3K27ac_BT_peak_75946_lociStitched	chr27	16421187	16545570	63	43529	LOC112444595,FAT1	MTNR1A	LOC112444595	223	1
49_04H3K27ac_BT_peak_36150_lociStitched	chr17	52998883	53108791	49	47684	CLIP1	ZCCHC8,VPS33A,DIABLO	CLIP1	224	1
34_04H3K27ac_BT_peak_50312_lociStitched	chr2	24095782	24174375	34	45544	ITGA6,MIR2352	LOC112443693,PDK1	MIR2352	225	1
61_04H3K27ac_BT_peak_12584_lociStitched	chr11	63023143	63148150	61	49024	LOC101903182,SERTAD2	LOC104973398	SERTAD2	226	1
52_04H3K27ac_BT_peak_49564_lociStitched	chr19	62806926	62956574	52	38980	PRKCA,MIR2284P	CACNG5,LOC112442743	MIR2284P	227	1
72_04H3K27ac_BT_peak_27895_lociStitched	chr15	38353802	38480335	72	43511	RRAS2,SPON1		RRAS2	228	1
12_04H3K27ac_BT_peak_58665_lociStitched	chr21	33863382	33892637	12	24904	LMAN1L,CSK	SCAMP2,ULK3,LOC101903178,CPLX3,CYP1A2	LMAN1L	229	1
8_04H3K27ac_BT_peak_58702_lociStitched	chr21	34236651	34290495	8	29007	SEMA7A	UBL7,CYP11A1,LOC101903411	SEMA7A	230	1
22_04H3K27ac_BT_peak_102770_lociStitched	chr7	19957791	20003346	22	36743	ZBTB7A,PIAS4	MAP2K2,EEF2,MIR1434,DAPK3,MIR2456,LOC100297725	ZBTB7A	231	1
47_04H3K27ac_BT_peak_85476_lociStitched	chr3	91903773	92030945	47	40929	SSBP3,MRPL37	CYB5RL,CDCP2,LOC112446011	CYB5RL	232	1
24_04H3K27ac_BT_peak_35255_lociStitched	chr17	28945425	28995317	24	38906	JADE1	LOC101902922	JADE1	233	1
25_04H3K27ac_BT_peak_87621_lociStitched	chr3	120686486	120734282	25	36425	ATG4B,THAP4,DTYMK	BOK,ING5,D2HGDH	THAP4	234	1
55_04H3K27ac_BT_peak_22078_lociStitched	chr13	63377777	63488835	55	52045	RALY,EIF2S2	LOC112449329	RALY	235	1
32_04H3K27ac_BT_peak_9643_lociStitched	chr10	100166581	100245862	32	37916	PTPN21	SPATA7,ZC3H14	PTPN21	236	1
44_04H3K27ac_BT_peak_37173_lociStitched	chr17	64212908	64284300	44	46722	CORO1C	SELPLG,TMEM119	CORO1C	237	1
64_04H3K27ac_BT_peak_91318_lociStitched	chr4	118468623	118597728	64	38705	UBE3C	LOC107131328,DNAJB6,LOC112446505	UBE3C	238	1
56_04H3K27ac_BT_peak_89904_lociStitched	chr4	91873885	91989637	56	48584	SND1	FSCN3,PAX4	SND1	239	1
23_04H3K27ac_BT_peak_101531_lociStitched	chr7	7720927	7787772	23	41035	WIZ,AKAP8L,AKAP8	PGLYRP2,RASAL3,BRD4	AKAP8	240	1
11_04H3K27ac_BT_peak_90090_lociStitched	chr4	92795243	92826335	11	27361	FLNC,MIR2422	CCDC136,ATP6V1F,ATP6V1FNB,OPN1SW,LOC104968434,KCP	MIR2422	241	1
21_04H3K27ac_BT_peak_72877_lociStitched	chr25	39213644	39280164	21	35005	FOXK1	MIR2890,AP5Z1	FOXK1	242	1
21_04H3K27ac_BT_peak_56931_lociStitched	chr20	66451960	66489814	21	26803	PAPD7		PAPD7	243	1
22_04H3K27ac_BT_peak_44827_lociStitched	chr19	23078899	23125425	22	33510	HIC1,MIR2337,SMG6	DPH1,OVCA2,LOC112442776,LOC112442621,RTN4RL1,MIR132,MIR212	SMG6	244	1
38_04H3K27ac_BT_peak_88464_lociStitched	chr4	46145452	46235208	38	44900	KMT2E,LOC107132398	KMT2E	LOC107132398	245	1
22_04H3K27ac_BT_peak_105184_lociStitched	chr7	61956578	62027804	22	34396	SYNPO	MYOZ3,RBM22	SYNPO	246	1
45_04H3K27ac_BT_peak_84334_lociStitched	chr3	48861397	48966515	45	44534	LOC112446089,F3		LOC112446089	247	1
10_04H3K27ac_BT_peak_58744_lociStitched	chr21	34662451	34692050	10	25968	LOC112443153,LOXL1	STOML1,LOC100139881,GZMB,PML,LOC540321	LOXL1	248	1
26_04H3K27ac_BT_peak_32912_lociStitched	chr16	51605442	51669746	26	27397	ZBTB17,SPEN		ZBTB17	249	1
63_04H3K27ac_BT_peak_57766_lociStitched	chr21	20576023	20683940	63	45770	ABHD2	FANCI,RLBP1	ABHD2	250	1
04H3K27ac_BT_peak_45979	chr19	34135691	34154379	1	18689	EPN2	LOC112442748,LOC101902854,B9D1,GRAP,MAPK7	EPN2	251	1
51_04H3K27ac_BT_peak_32277_lociStitched	chr16	44926001	45031323	51	45636	RERE,LOC104974445	SLC45A1	RERE	252	1
37_04H3K27ac_BT_peak_24256_lociStitched	chr14	7868029	7965259	37	39842	ST3GAL1,LOC112449603		ST3GAL1	253	1
50_04H3K27ac_BT_peak_44593_lociStitched	chr19	22128594	22249722	50	43366	VPS53	GEMIN4,LOC104975004,MIR2336,RFLNB,DBIL5,FAM57A,C19H17orf97	VPS53	254	1
33_04H3K27ac_BT_peak_95843_lociStitched	chr5	108052550	108121723	33	40607	ERC1,WNT5B,FBXL14	WNT5B	WNT5B	255	1
40_04H3K27ac_BT_peak_66932_lociStitched	chr23	49591456	49680854	40	39479	CDYL	RPP40	CDYL	256	1
7_04H3K27ac_BT_peak_104143_lociStitched	chr7	46469768	46486902	7	15658	PITX1	CATSPER3,LOC104969177	PITX1	257	1
47_04H3K27ac_BT_peak_40663_lociStitched	chr18	38099939	38199015	47	42445	ZFHX3	LOC112442300	ZFHX3	258	1
66_04H3K27ac_BT_peak_57984_lociStitched	chr21	22104780	22211587	66	51587	IQGAP1	CRTC3,ZNF774	IQGAP1	259	1
7_04H3K27ac_BT_peak_46260_lociStitched	chr19	35255761	35279344	7	19015	MAP2K3	KCNJ12,LOC104975054,TMEM11,NATD1	MAP2K3	260	1
39_04H3K27ac_BT_peak_39600_lociStitched	chr18	18662745	18762200	39	36163	ADCY7,BRD7	LOC112442434,LOC112442433	ADCY7	261	1
04H3K27ac_BT_peak_72204	chr25	34899565	34926104	1	26540	CUX1		MIR2388	262	1
82_04H3K27ac_BT_peak_33273_lociStitched	chr16	60126883	60297600	82	44150	RALGPS2,ANGPTL1	LOC112441857	ANGPTL1	263	1
33_04H3K27ac_BT_peak_64477_lociStitched	chr23	9301487	9386644	33	37568	PPARD	ZNF76,DEF6,FANCE,RPL10A	PPARD	264	1
21_04H3K27ac_BT_peak_96926_lociStitched	chr5	115272661	115318825	21	32047	PRR5	ARHGAP8	PRR5	265	1
2_04H3K27ac_BT_peak_80617_lociStitched	chr29	43079952	43103668	2	23468	EHD1	PPP2R5B,MAP4K2,MEN1,CDC42BPG,MIR192,MIR194-2,ATG2A	EHD1	266	1
16_04H3K27ac_BT_peak_103553_lociStitched	chr7	38954633	38992734	16	32111	DBN1,PDLIM7	LOC112447651,GRK6,PRR7,F12,LOC112447400,DOK3,DDX41	DBN1	267	1
14_04H3K27ac_BT_peak_96221_lociStitched	chr5	110046728	110079384	14	28519	CSNK1E	TMEM184B,KCNJ4	CSNK1E	268	1
59_04H3K27ac_BT_peak_2698_lociStitched	chr1	95136739	95281393	59	43835	LOC112447727,FNDC3B		LOC112447727	269	1
21_04H3K27ac_BT_peak_71970_lociStitched	chr25	34158840	34219052	21	33712	POR,TMEM120A	RHBDD2,MDH2,STYXL1	POR	270	1
04H3K27ac_BT_peak_59495	chr21	64530077	64551525	1	21449	CCDC85C	CCNK,SETD3	CCNK	271	1
30_04H3K27ac_BT_peak_108377_lociStitched	chr8	74842478	74915072	30	37478	B4GALT1	SMU1	B4GALT1	272	1
35_04H3K27ac_BT_peak_100518_lociStitched	chr6	116632084	116717367	35	32598	NELFA,NSD2,LOC112447191	LETM1,NAT8L,C6H4orf48,LOC101905114	LOC112447191	273	1
31_04H3K27ac_BT_peak_89389_lociStitched	chr4	74920825	75011651	31	37918	TNS3	LOC112446402	LOC112446402	274	1
36_04H3K27ac_BT_peak_59318_lociStitched	chr21	61056406	61156593	36	41068	BDKRB2,BDKRB1		BDKRB2	275	1
57_04H3K27ac_BT_peak_19145_lociStitched	chr13	13057995	13182557	57	44520	CELF2,MIR7861		MIR7861	276	1
04H3K27ac_BT_peak_38679	chr18	8086206	8107580	1	21375	CMIP	LOC112442254,MIR2883	MIR2883	277	1
14_04H3K27ac_BT_peak_94694_lociStitched	chr5	75894032	75937438	14	32206	MFNG,CARD10	LOC112446845,ELFN2,LOC112446901	MFNG	278	1
8_04H3K27ac_BT_peak_103959_lociStitched	chr7	44228390	44269130	8	23405	SCAMP4,CSNK1G2,MIR6120	KLF16,ABHD17A,BTBD2	CSNK1G2	279	1
40_04H3K27ac_BT_peak_44859_lociStitched	chr19	23173803	23274917	40	37400	SMG6	LOC112442776,SRR,SGSM2,LOC112442828,LOC112442829,TSR1	SMG6	280	1
17_04H3K27ac_BT_peak_69327_lociStitched	chr25	119204	176333	17	30825	SNRNP25,MPG,RHBDF1,NPRL3	HBZ,HBM,HBA,HBA1,HBQ1,IL9R,POLR3K	MPG	281	1
14_04H3K27ac_BT_peak_48276_lociStitched	chr19	51336823	51370888	14	22109	BAHCC1		BAHCC1	282	1
29_04H3K27ac_BT_peak_48470_lociStitched	chr19	53450386	53515623	29	37436	TIMP2,CEP295NL	LGALS3BP,USP36,LOC112442700	CEP295NL	283	1
14_04H3K27ac_BT_peak_29854_lociStitched	chr15	76599887	76651417	14	30010	ATG13,ZNF408,ARHGAP1	F2,AMBRA1,HARBI1,LOC112441674	ARHGAP1	284	1
5_04H3K27ac_BT_peak_81663_lociStitched	chr29	50169875	50191223	5	18551	TOLLIP,LOC789503	LOC112444917,LOC112444886,LOC112444887	TOLLIP	285	1
25_04H3K27ac_BT_peak_101494_lociStitched	chr7	6875398	6921534	25	34088	RAB8A,TPM4	CIB3,AP1M1,FAM32A,HSH2D,LOC789246	RAB8A	286	1
31_04H3K27ac_BT_peak_23996_lociStitched	chr14	2657581	2740835	31	33518	SLC45A4,LOC112449594,DENND3		SLC45A4	287	1
57_04H3K27ac_BT_peak_20788_lociStitched	chr13	45086613	45157055	57	40107	PITRM1,PFKP	LOC101904520,LOC101904633	LOC101904520	288	1
19_04H3K27ac_BT_peak_49226_lociStitched	chr19	57149719	57193049	19	34712	TTYH2,RPL38	LOC101907074,KIF19,DNAI2	TTYH2	289	1
25_04H3K27ac_BT_peak_18756_lociStitched	chr13	3936219	3985301	25	28435	JAG1,LOC112449365		JAG1	290	1
23_04H3K27ac_BT_peak_70139_lociStitched	chr25	7721754	7774447	23	33623	LOC112444343,USP7	LOC101906055,CARHSP1	USP7	291	1
17_04H3K27ac_BT_peak_46393_lociStitched	chr19	36441876	36483541	17	22911	COL1A1,LOC112442649,SGCA	LOC112442871,LOC618012,HILS1,PPP1R9B,SAMD14,TMEM92	COL1A1	292	1
15_04H3K27ac_BT_peak_41473_lociStitched	chr18	48853527	48899910	15	32627	PAK4	ACP7,NCCRP1,LOC112442313,SYCN,LOC112441453	PAK4	293	1
32_04H3K27ac_BT_peak_76421_lociStitched	chr27	26665268	26747328	32	34597	RBPMS,GTF2E2	SMIM18	SMIM18	294	1
27_04H3K27ac_BT_peak_28842_lociStitched	chr15	52238318	52305441	27	32632	ARAP1,STARD10	ATG16L2,PDE2A,LOC112441639	ARAP1	295	1
6_04H3K27ac_BT_peak_62503_lociStitched	chr22	50092778	50127297	6	26269	SEMA3B,GNAI2	LSMEM2,SEMA3B,SLC38A3,GNAT1	GNAI2	296	1
3_04H3K27ac_BT_peak_81609_lociStitched	chr29	49196003	49216858	3	19118	CD81	TRPM5,LOC112444889,LOC101902361,TSSC4	CD81	297	1
49_04H3K27ac_BT_peak_30059_lociStitched	chr15	77662306	77774448	49	37202	LOC104974328,PTPRJ	LOC112441658,LOC112441657	PTPRJ	298	1
39_04H3K27ac_BT_peak_33050_lociStitched	chr16	53793220	53876242	39	37506	PRDM2		PRDM2	299	1
11_04H3K27ac_BT_peak_1642_lociStitched	chr1	70598703	70631931	11	27416	TNK2	LOC101906292,TFRC	TNK2	300	1
9_04H3K27ac_BT_peak_45992_lociStitched	chr19	34229962	34261622	9	26729	FAM83G,SLC5A10	GRAP,PRPSAP2	FAM83G	301	1
50_04H3K27ac_BT_peak_77414_lociStitched	chr28	2101135	2220970	50	34107	GALNT2	LOC112444763	GALNT2	302	1
40_04H3K27ac_BT_peak_98693_lociStitched	chr6	59977041	60092417	40	36509	APBB2		APBB2	303	1
59_04H3K27ac_BT_peak_7186_lociStitched	chr10	44682991	44800494	59	43689	GNG2	LOC101907464,RTRAF	GNG2	304	1
28_04H3K27ac_BT_peak_3989_lociStitched	chr1	134947349	135010583	28	30624	AMOTL2		AMOTL2	305	1
41_04H3K27ac_BT_peak_70201_lociStitched	chr25	9603841	9740625	41	32224	CLEC16A,DEXI	CIITA	CLEC16A	306	1
39_04H3K27ac_BT_peak_37949_lociStitched	chr17	71612155	71695450	39	34846	SPECC1L,MIR2323	ADORA2A	MIR2323	307	1
47_04H3K27ac_BT_peak_47988_lociStitched	chr19	49765629	49884761	47	33472	B3GNTL1,ZNF750,TBCD,MIR2344	LOC112442688,LOC112442783,FN3K	MIR2344	308	1
44_04H3K27ac_BT_peak_66519_lociStitched	chr23	43103506	43183071	44	36581	GFOD1	GFOD1,TBC1D7	GFOD1	309	1
15_04H3K27ac_BT_peak_64972_lociStitched	chr23	15828538	15871912	15	32390	C23H6orf132	TAF8,LOC101908286,MGC137036,GUCA1A,CCND3,LOC104969620,GUCA1B	C23H6orf132	310	1
11_04H3K27ac_BT_peak_82242_lociStitched	chr3	9748752	9779028	11	22543	IGSF9,TAGLN2,MIR1584	SLAMF9,CFAP45,VSIG8	MIR1584	311	1
19_04H3K27ac_BT_peak_58944_lociStitched	chr21	46848725	46884403	19	18831	PAX9,SLC25A21		PAX9	312	1
28_04H3K27ac_BT_peak_89618_lociStitched	chr4	77457367	77512522	28	35888	COA1,STK17A	LOC104970076	LOC104970076	313	1
64_04H3K27ac_BT_peak_26723_lociStitched	chr15	6503768	6634394	64	39818	YAP1	LOC100848148	YAP1	314	1
10_04H3K27ac_BT_peak_60120_lociStitched	chr21	69157026	69194481	10	24232	INF2	ADSSL1,SIVA1,TMEM179,LOC104975460,AKT1	INF2	315	1
10_04H3K27ac_BT_peak_13159_lociStitched	chr11	71334669	71366759	10	28484	FOSL2	LOC112448813	FOSL2	316	1
37_04H3K27ac_BT_peak_85550_lociStitched	chr3	92923525	92988477	37	36949	LRP8	MAGOH,C3H1orf123,LOC112446013	LRP8	317	1
16_04H3K27ac_BT_peak_53618_lociStitched	chr2	126563403	126612899	16	27544	RPS6KA1		RPS6KA1	318	1
49_04H3K27ac_BT_peak_13226_lociStitched	chr11	71907884	72014864	49	37099	RBKS,LOC101905151,MRPL33,SLC4A1AP	SUPT7L	LOC101905151	319	1
45_04H3K27ac_BT_peak_105790_lociStitched	chr7	95211523	95303786	45	37525	ELL2		ELL2	320	1
04H3K27ac_BT_peak_54948	chr20	4651263	4669906	1	18644	ERGIC1,LOC112442979	RPL26L1	LOC112442979	321	1
29_04H3K27ac_BT_peak_37640_lociStitched	chr17	69307818	69362767	29	35561	TBC1D10A,SF3A1	LOC104974701,CCDC157,SEC14L2,LIF,OSM,CASTOR1,LOC112442057,RNF215	TBC1D10A	322	1
13_04H3K27ac_BT_peak_97275_lociStitched	chr5	119207975	119243176	13	27204	BRD1	ZBED4,LOC112446792	BRD1	323	1
15_04H3K27ac_BT_peak_41986_lociStitched	chr18	52764622	52809921	15	24519	PPP1R37,LOC112442332,NKPD1	CLASRP,GEMIN7,BLOC1S3,ZNF296,TRAPPC6A	PPP1R37	324	1
23_04H3K27ac_BT_peak_59524_lociStitched	chr21	64949376	65034512	23	32482	EVL,LOC112443341	EVL,MIR342	EVL	325	1
64_04H3K27ac_BT_peak_93280_lociStitched	chr5	49721489	49886428	64	35033	SRGAP1		SRGAP1	326	1
29_04H3K27ac_BT_peak_57032_lociStitched	chr20	71006141	71046953	29	30262	LPCAT1	SLC6A3,LOC112443021,LOC101907943	LPCAT1	327	1
8_04H3K27ac_BT_peak_86085_lociStitched	chr3	103311494	103340044	8	26878	SLC2A1	LOC614376	LOC614376	328	1
37_04H3K27ac_BT_peak_4545_lociStitched	chr1	145206863	145322911	37	32782	COL18A1,LOC112448014,SLC19A1	LOC100849587,LOC112448009,LOC101907800	COL18A1	329	1
29_04H3K27ac_BT_peak_63298_lociStitched	chr22	54085401	54156381	29	34315	CDCP1,LOC112443492	LOC104975592,LOC100847326,ZDHHC3,CLEC3B,EXOSC7	LOC112443492	330	1
04H3K27ac_BT_peak_54503	chr2	133722933	133740809	1	17877	IFFO2	LOC112443683,ALDH4A1,LOC112443636,LOC112443467	IFFO2	331	1
25_04H3K27ac_BT_peak_78341_lociStitched	chr28	27960231	28018556	25	35652	CDH23,PSAP	CHST3,VSIR	PSAP	332	1
39_04H3K27ac_BT_peak_61740_lociStitched	chr22	37463613	37569526	39	32771	LOC101906607,ATXN7	PSMD6,THOC7,LOC101906607	ATXN7	333	1
17_04H3K27ac_BT_peak_63874_lociStitched	chr22	59192670	59235614	17	27776	LOC104975610,RAB7A	HMCES,MIR2374,RPN1,H1FX	RAB7A	334	1
46_04H3K27ac_BT_peak_65555_lociStitched	chr23	25390041	25472125	46	38425	ELOVL5		ELOVL5	335	1
41_04H3K27ac_BT_peak_60518_lociStitched	chr22	6356100	6459937	41	35078	LOC112443496,OSBPL10		OSBPL10	336	1
31_04H3K27ac_BT_peak_78523_lociStitched	chr28	29694079	29778446	31	32653	ZSWIM8,NDST2,CAMK2G	FUT11,CHCHD1,PLAU,LOC104969719,LOC112444740	CAMK2G	337	1
33_04H3K27ac_BT_peak_21921_lociStitched	chr13	61821046	61907012	33	31763	ASXL1,NOL4L	LOC112449324	NOL4L	338	1
12_04H3K27ac_BT_peak_90822_lociStitched	chr4	106766315	106793629	12	19377	ZYX,EPHA1	LOC785618,FAM131B	ZYX	339	1
24_04H3K27ac_BT_peak_87065_lociStitched	chr3	116025243	116075977	24	28440	ACKR3		ACKR3	340	1
32_04H3K27ac_BT_peak_20851_lociStitched	chr13	46274312	46342991	32	35668	IDI1,WDR37,GTPBP4	LARP4B,LOC101905075	WDR37	341	1
18_04H3K27ac_BT_peak_105289_lociStitched	chr7	62872731	62929105	18	32055	SPARC,ATOX1	G3BP1,ATOX1,LOC112447461	SPARC	342	1
42_04H3K27ac_BT_peak_105071_lociStitched	chr7	61306383	61384999	42	33368	HMGXB3,PDE6A,CSF1R	SLC26A2,PDE6A	HMGXB3	343	1
28_04H3K27ac_BT_peak_75539_lociStitched	chr26	50988920	51080779	28	33143	INPP5A,LOC112444505		LOC112444505	344	1
51_04H3K27ac_BT_peak_68911_lociStitched	chr24	56869037	56973421	51	38465	ATP8B1	FECH,NARS,LOC112444246	ATP8B1	345	1
32_04H3K27ac_BT_peak_18392_lociStitched	chr12	85172843	85247970	32	31506	NAXD,RAB20,CARS2	ING1,LOC101906138,LOC112449090	RAB20	346	1
32_04H3K27ac_BT_peak_61663_lociStitched	chr22	35000661	35082022	32	32817	LRIG1,SLC25A26		LRIG1	347	1
7_04H3K27ac_BT_peak_74388_lociStitched	chr26	24864122	24896838	7	29377	LOC104975979,ITPRIP	GSTO1,GSTO2,CFAP58,LOC112444463	ITPRIP	348	1
28_04H3K27ac_BT_peak_58715_lociStitched	chr21	34577210	34643866	28	32352	STOML1,PML	LOC104969313,LOC104969321,LOC112443153,ISLR2,LOXL1	PML	349	1
26_04H3K27ac_BT_peak_38344_lociStitched	chr18	1459516	1508874	26	29657	VAC14,MTSS1L,LOC112442247	IL34,LOC112442474	LOC112442247	350	1
12_04H3K27ac_BT_peak_75490_lociStitched	chr26	47463155	47505319	12	27149	PTPRE	LOC101902915,MKI67	PTPRE	351	1
5_04H3K27ac_BT_peak_86758_lociStitched	chr3	109646334	109669984	5	21136	MAP7D1	TRAPPC3,COL8A2,THRAP3	MAP7D1	352	1
29_04H3K27ac_BT_peak_76774_lociStitched	chr27	33547704	33595832	29	32401	FGFR1	LOC104976117,LETM2,LOC107131134,NSD3	FGFR1	353	1
31_04H3K27ac_BT_peak_93909_lociStitched	chr5	60483262	60549023	31	30817	ELK3,LOC101907264,CDK17		LOC101907264	354	1
41_04H3K27ac_BT_peak_34184_lociStitched	chr16	75249387	75346801	41	29312	PLXNA2		MIR6121	355	1
22_04H3K27ac_BT_peak_48734_lociStitched	chr19	54704896	54758525	22	33201	SEC14L1	LOC100196898,MIR6516,SEPT9	SEC14L1	356	1
19_04H3K27ac_BT_peak_112260_lociStitched	chr9	95155256	95198833	19	32555	SYTL3,EZR	LOC104969640	EZR	357	1
20_04H3K27ac_BT_peak_89499_lociStitched	chr4	76790250	76844950	20	29747	OGDH	TMED4,DDX56,NPC1L1,ZMIZ2,LOC112446406	OGDH	358	1
26_04H3K27ac_BT_peak_28763_lociStitched	chr15	51635316	51701307	26	32662	RNF121,IL18BP,NUMA1	LRRC51,TOMT,LAMTOR1,ANAPC15	NUMA1	359	1
8_04H3K27ac_BT_peak_82529_lociStitched	chr3	14787506	14814166	8	19915	ARHGEF2,LOC112445942	SSR2,KHDC4,LOC112446113,LOC112446111,RIT1,LOC112445859,RXFP4	ARHGEF2	360	1
6_04H3K27ac_BT_peak_39186_lociStitched	chr18	13299288	13325408	6	24445	SLC7A5	LOC112442269,KLHDC4,CA5A,LOC104974754	SLC7A5	361	1
35_04H3K27ac_BT_peak_86177_lociStitched	chr3	104626118	104730956	35	29733	HIVEP3,EDN2		EDN2	362	1
53_04H3K27ac_BT_peak_33804_lociStitched	chr16	69037287	69129883	53	38343	PTPN14	LOC112441860,CENPF	PTPN14	363	1
50_04H3K27ac_BT_peak_112838_lociStitched	chrX	13998828	14118846	50	38702	BCORL1,ELF4,AIFM1	RAB33A	ELF4	364	1
37_04H3K27ac_BT_peak_101422_lociStitched	chr7	6555294	6652044	37	29611	EPS15L1,LOC112447328	CALR3,C7H19orf44,KLF2	EPS15L1	365	1
42_04H3K27ac_BT_peak_1080_lociStitched	chr1	56608415	56719439	42	30874	PHLDB2	ABHD10,TAGLN3,LOC112447298	PHLDB2	366	1
27_04H3K27ac_BT_peak_97032_lociStitched	chr5	116225138	116277685	27	26147	WNT7B		WNT7B	367	1
49_04H3K27ac_BT_peak_72513_lociStitched	chr25	37247314	37351135	49	29347	SMURF1,TRRAP	TMEM130	TRRAP	368	1
55_04H3K27ac_BT_peak_36354_lociStitched	chr17	54213940	54308608	55	41239	ATP2A2,LOC104968522,LOC101904098,ANAPC7	LOC100300938,ARPC3	LOC104968522	369	1
11_04H3K27ac_BT_peak_96981_lociStitched	chr5	115709590	115748851	11	23040	FAM118A,SMC1B	UPK3A	FAM118A	370	1
14_04H3K27ac_BT_peak_103575_lociStitched	chr7	39014531	39054972	14	27994	DDX41,FAM193B	DBN1,PDLIM7,DOK3,LOC509184	FAM193B	371	1
33_04H3K27ac_BT_peak_43265_lociStitched	chr19	9304788	9385838	33	34195	LOC107131489,SUPT4H1,RNF43	LOC112442768,LOC112442600,MPO,TSPOAP1,MIR142	SUPT4H1	372	1
28_04H3K27ac_BT_peak_44915_lociStitched	chr19	23323944	23393149	28	32396	SGSM2,LOC112442622,MNT,METTL16	SRR,SMG6,LOC112442828,LOC112442829,TSR1	MNT	373	1
49_04H3K27ac_BT_peak_57523_lociStitched	chr21	14044689	14172498	49	30471	LOC101902856,CHD2		LOC101902856	374	1
18_04H3K27ac_BT_peak_37614_lociStitched	chr17	69220940	69275434	18	26248	LIF	LOC104974701,OSM,CASTOR1	LIF	375	1
35_04H3K27ac_BT_peak_100274_lociStitched	chr6	115440603	115512931	35	30578	LOC101902106,HGFAC,RGS12	DOK7	LOC101902106	376	1
55_04H3K27ac_BT_peak_108926_lociStitched	chr8	84771344	84887569	55	34576	FAM120A	PHF2	PHF2	377	1
38_04H3K27ac_BT_peak_94382_lociStitched	chr5	71387960	71457975	38	33292	TIMP3,SYN3	CHRNA3	TIMP3	378	1
20_04H3K27ac_BT_peak_73199_lociStitched	chr25	42135246	42179981	20	25847	FAM20C	LOC783396	FAM20C	379	1
25_04H3K27ac_BT_peak_22868_lociStitched	chr13	72740482	72813053	25	32298	R3HDML,FITM2	GDAP1L1,HNF4A	R3HDML	380	1
10_04H3K27ac_BT_peak_18651_lociStitched	chr12	86805108	86836096	10	19870	TMEM255B,GAS6,LOC112449102	TMEM255B,LOC104973683,LOC112449101	LOC112449102	381	1
45_04H3K27ac_BT_peak_24045_lociStitched	chr14	2848794	2932825	45	30213	PTK2	LOC104973970,LOC112449595	PTK2	382	1
40_04H3K27ac_BT_peak_38887_lociStitched	chr18	10873177	10939694	40	34076	USP10	KLHL36,CRISPLD2,COTL1,LOC104974744	USP10	383	1
57_04H3K27ac_BT_peak_99354_lociStitched	chr6	91784362	91902546	57	31894	SEPT11,CCNI	LOC101901983,SOWAHB	SEPT11	384	1
59_04H3K27ac_BT_peak_2602_lociStitched	chr1	90027071	90176964	59	31662	TBL1XR1		TBL1XR1	385	1
43_04H3K27ac_BT_peak_83227_lociStitched	chr3	20597308	20668571	43	33225	OTUD7B	LOC100847236,MTMR11,SF3B4,SV2A,LOC101906484,VPS45,BOLA1	OTUD7B	386	1
12_04H3K27ac_BT_peak_38093_lociStitched	chr17	72129198	72153211	12	17609	UBE2L3	YDJC,RIMBP3B,HIC2,TMEM191C,PPIL2,LOC101905136,MIR130B,MIR301B,SDF2L1,CCDC116	UBE2L3	387	1
20_04H3K27ac_BT_peak_48571_lociStitched	chr19	53781307	53822814	20	29551	DNAH17,LOC112442701,PGS1	SOCS3,LOC112442703	LOC112442701	388	1
34_04H3K27ac_BT_peak_68167_lociStitched	chr24	41786713	41859848	34	33245	RAB31	TXNDC2,VAPA,LOC104975771,LOC112444198	RAB31	389	1
42_04H3K27ac_BT_peak_30894_lociStitched	chr16	21798499	21876345	42	30200	TGFB2		TGFB2	390	1
8_04H3K27ac_BT_peak_42918_lociStitched	chr18	63495556	63532783	8	19385	ZNF444,ZNF787	NLRP8,NLRP5,LOC101903510,LOC100140412,NLRP13,LOC112442416,LOC790201	ZNF787	391	1
22_04H3K27ac_BT_peak_47474_lociStitched	chr19	45079818	45134720	22	27348	PLEKHM1	ARHGAP27,LOC112442766	PLEKHM1	392	1
22_04H3K27ac_BT_peak_47033_lociStitched	chr19	42043467	42092483	22	31896	KLHL11,ACLY	FKBP10,KLHL10,TTC25,CNP,P3H4,NT5C3B	KLHL11	393	1
32_04H3K27ac_BT_peak_70762_lociStitched	chr25	19886815	19956243	32	30981	EEF2K	SDR42E2,POLR3E,LOC112444300	EEF2K	394	1
13_04H3K27ac_BT_peak_22988_lociStitched	chr13	73663436	73714429	13	26877	SYS1,SDC4	RBPJL,DBNDD2,PIGT,SLPI,MATN4,TP53TG5	SDC4	395	1
38_04H3K27ac_BT_peak_68635_lociStitched	chr24	48395477	48474583	38	31394	CTIF	LOC112444231	LOC112444231	396	1
26_04H3K27ac_BT_peak_27360_lociStitched	chr15	27874595	27923100	26	24487	SIDT2,TAGLN,PCSK7	PAFAH1B2,RNF214,LOC112441671	TAGLN	397	1
25_04H3K27ac_BT_peak_19325_lociStitched	chr13	17292134	17367316	25	30367	PFKFB3	LOC112449256	PFKFB3	398	1
37_04H3K27ac_BT_peak_87372_lociStitched	chr3	118321929	118424158	37	25490	LOC101907383,HDAC4		HDAC4	399	1
13_04H3K27ac_BT_peak_14373_lociStitched	chr11	97829190	97871884	13	23662	RALGPS1,ANGPTL2		ANGPTL2	400	1
22_04H3K27ac_BT_peak_72807_lociStitched	chr25	38775456	38832652	22	22951	ACTB,FBXL18	LOC100196899,TNRC18,FSCN1,LOC107131848	ACTB	401	1
9_04H3K27ac_BT_peak_42903_lociStitched	chr18	63240671	63264090	9	17888	LENG1,LOC101905303,CNOT3,PRPF31	MBOAT7,TMC4,TFPT,OSCAR,TARM1,RPS9,TSEN34,NDUFA3	CNOT3	402	1
3_04H3K27ac_BT_peak_48146_lociStitched	chr19	50776130	50795032	3	18510	FASN	DUS1L,RFNG,GPS1	FASN	403	1
17_04H3K27ac_BT_peak_73618_lociStitched	chr26	16744886	16789165	17	29188	LOC101903400,PDLIM1		LOC101903400	404	1
29_04H3K27ac_BT_peak_1389_lociStitched	chr1	65144509	65197400	29	34155	FSTL1	LRRC58	FSTL1	405	1
7_04H3K27ac_BT_peak_80255_lociStitched	chr29	40367465	40417121	7	22546	FADS2,FADS3,RAB3IL1	BEST1,FADS1	FADS3	406	1
14_04H3K27ac_BT_peak_7257_lociStitched	chr10	45212566	45254323	14	24093	PLEKHO2	PIF1	PLEKHO2	407	1
2_04H3K27ac_BT_peak_102938_lociStitched	chr7	20697069	20712266	2	14920	GNA11	AES,TLE2,S1PR4,GNA15,LOC112447372	GNA11	408	1
52_04H3K27ac_BT_peak_64118_lociStitched	chr23	3613824	3752083	52	26534	DST	DST	DST	409	1
10_04H3K27ac_BT_peak_62433_lociStitched	chr22	49711014	49739802	10	26610	MAPKAPK3	CISH,DOCK3,HEMK1	MAPKAPK3	410	1
47_04H3K27ac_BT_peak_94511_lociStitched	chr5	73884948	73999223	47	34327	RBFOX2	LOC616957	RBFOX2	411	1
16_04H3K27ac_BT_peak_108873_lociStitched	chr8	84259697	84311875	16	25634	BICD2	IPPK	BICD2	412	1
30_04H3K27ac_BT_peak_96190_lociStitched	chr5	109967209	110023452	30	32554	MAFF,TMEM184B	PLA2G6,CSNK1E	TMEM184B	413	1
04H3K27ac_BT_peak_39301	chr18	13979890	13996423	1	16534	PIEZO1	CTU2,CDT1,TRAPPC2L,RNF166,MIR2327,APRT,GALNS,PABPN1L	PIEZO1	414	1
5_04H3K27ac_BT_peak_29936_lociStitched	chr15	77233563	77256618	5	17495	LOC107133473,SLC39A13,PSMC3	MYBPC3,SPI1,RAPSN	SLC39A13	415	1
27_04H3K27ac_BT_peak_114532_lociStitched	chrX	135633741	135699786	27	26675	PUDP,LOC112445197	STS	LOC112445197	416	1
29_04H3K27ac_BT_peak_72705_lociStitched	chr25	38283532	38339803	29	30719	RAC1,LOC101908535,DAGLB,KDELR2	LOC112444304,LOC100140431,GRID2IP	DAGLB	417	1
17_04H3K27ac_BT_peak_94660_lociStitched	chr5	74850631	74896642	17	26642	LOC112446838,TXN2	MYH9,FOXRED2,EIF3D	LOC112446838	418	1
04H3K27ac_BT_peak_48683	chr19	54546318	54560713	1	14396	SEPT9	LOC101903072,LOC112442708,SEPT9	SEPT9	419	1
19_04H3K27ac_BT_peak_63983_lociStitched	chr22	60241152	60278059	19	23258	PLXNA1		PLXNA1	420	1
27_04H3K27ac_BT_peak_89535_lociStitched	chr4	76919833	76990037	27	29801	NUDCD3,LOC104972146	NPC1L1,CAMK2B	LOC104972146	421	1
04H3K27ac_BT_peak_38169	chr17	72453269	72467232	1	13964	MED15	SMPD4,CCDC74B,KLHL22,SCARF2,MZT2B,LOC112442082	MED15	422	1
19_04H3K27ac_BT_peak_65270_lociStitched	chr23	17640734	17679662	19	29310	TMEM63B,MRPL14	CAPN11,MYMX,LOC112443843	MRPL14	423	1
31_04H3K27ac_BT_peak_83713_lociStitched	chr3	27622888	27672378	31	28745	VANGL1		VANGL1	424	1
40_04H3K27ac_BT_peak_64070_lociStitched	chr23	3495556	3600574	40	32691	DST	DST	DST	425	1
30_04H3K27ac_BT_peak_55817_lociStitched	chr20	24513141	24578230	30	32118	SNX18	LOC112442999,LOC112443000	SNX18	426	1
25_04H3K27ac_BT_peak_59421_lociStitched	chr21	64233850	64285440	25	30257	BCL11B		BCL11B	427	1
34_04H3K27ac_BT_peak_7486_lociStitched	chr10	49784091	49845840	34	30443	LOC107132852,ANXA2,LOC101902861		ANXA2	428	1
17_04H3K27ac_BT_peak_18445_lociStitched	chr12	85325247	85364542	17	23880	ANKRD10	LOC101906138,LOC112449090,LOC112449092,LOC112449091	ANKRD10	429	1
04H3K27ac_BT_peak_28578	chr15	43846239	43865812	1	19574	ST5	LOC107133166,TRIM66,LOC112441719,LOC112441718,RPL27A	LOC112441719	430	1
39_04H3K27ac_BT_peak_38839_lociStitched	chr18	10761537	10859092	39	30878	KLHL36,COTL1,LOC104974744	USP10,TLDC1	COTL1	431	1
49_04H3K27ac_BT_peak_29942_lociStitched	chr15	77285852	77349099	49	36257	CELF1	SLC39A13,PTPMT1,NDUFS3,FAM180B,PSMC3,RAPSN,KBTBD4,C1QTNF4	CELF1	432	1
19_04H3K27ac_BT_peak_33421_lociStitched	chr16	61359391	61403960	19	26060	QSOX1,LOC112441858	LHX4	LOC112441858	433	1
19_04H3K27ac_BT_peak_40634_lociStitched	chr18	36950493	36985228	19	22995	WWP2,MIR140,PSMD7	LOC112442299	MIR140	434	1
25_04H3K27ac_BT_peak_76670_lociStitched	chr27	33088543	33157449	25	28635	ADGRA2,BRF2,RAB11FIP1	PLPBP,LOC112444622,GOT1L1	BRF2	435	1
42_04H3K27ac_BT_peak_63328_lociStitched	chr22	54172737	54247785	42	30425	LOC100847326,ZDHHC3,EXOSC7	LOC112443492,CLEC3B,TMEM42	ZDHHC3	436	1
04H3K27ac_BT_peak_32677	chr16	50555160	50569598	1	14439	SKI	MIR2896,FAAP20,LOC107133240,LOC104974459	SKI	437	1
19_04H3K27ac_BT_peak_42262_lociStitched	chr18	54113050	54147017	19	24679	ZC3H4	NPAS1,LOC104974899,SAE1,TMEM160	ZC3H4	438	1
28_04H3K27ac_BT_peak_100668_lociStitched	chr6	117433832	117481086	28	28252	GAK	DGKQ,CPLX1,IDUA,TMEM175	GAK	439	1
46_04H3K27ac_BT_peak_52502_lociStitched	chr2	112060270	112153098	46	30965	MRPL44,WDFY1,SERPINE2		MRPL44	440	1
36_04H3K27ac_BT_peak_94452_lociStitched	chr5	73518370	73594268	36	28941	HMGXB4,TOM1	HMOX1,MCM5	TOM1	441	1
7_04H3K27ac_BT_peak_41777_lociStitched	chr18	50982513	51008862	7	23918	CIC	PAFAH1B3,ERF,GSK3A,DEDD2,MEGF8,TMEM145,PRR19,ZNF526	CIC	442	1
13_04H3K27ac_BT_peak_58681_lociStitched	chr21	34013729	34061758	13	19982	EDC3,CLK3		CLK3	443	1
17_04H3K27ac_BT_peak_100703_lociStitched	chr6	117552621	117591641	17	20273	PCGF3	SLC49A3,LOC101906985	PCGF3	444	1
18_04H3K27ac_BT_peak_4429_lociStitched	chr1	144311359	144345960	18	23373	PFKL,C1H21orf2	AIRE,TRPM2	PFKL	445	1
4_04H3K27ac_BT_peak_81617_lociStitched	chr29	49522566	49548951	4	17351	LOC112444916,MRPL23	H19,LOC101902793,PRR33,TNNT3	LOC112444916	446	1
41_04H3K27ac_BT_peak_94233_lociStitched	chr5	69476284	69549054	41	32036	NUAK1		NUAK1	447	1
6_04H3K27ac_BT_peak_78419_lociStitched	chr28	28357786	28382203	6	21020	LOC107131942,LOC107131941,DNAJB12	DDIT4,LOC112444748,LOC112444749,LOC112444774	LOC107131941	448	1
27_04H3K27ac_BT_peak_25395_lociStitched	chr14	30752644	30837678	27	26560	VXN,LOC112449513,LOC112449641,MYBL1		LOC112449513	449	1
16_04H3K27ac_BT_peak_95576_lociStitched	chr5	104124541	104157046	16	24308	CD9	LOC101906999,VWF	CD9	450	1
15_04H3K27ac_BT_peak_58647_lociStitched	chr21	33815944	33848007	15	23164	SCAMP2,ULK3	FAM219B,LOC107131611,MPI,CPLX3,LMAN1L,CSK	ULK3	451	1
16_04H3K27ac_BT_peak_86237_lociStitched	chr3	105193309	105228038	16	26753	SLFNL1,CTPS1	LOC786231	CTPS1	452	1
43_04H3K27ac_BT_peak_36798_lociStitched	chr17	61920416	62044131	43	25138	HECTD4,LOC112442096,TRAFD1	NAA25	LOC112442096	453	1
36_04H3K27ac_BT_peak_12393_lociStitched	chr11	49946097	50032709	36	28123	LOC112448961,KCMF1	LOC112448794,LOC112448795,LOC101907084	KCMF1	454	1
41_04H3K27ac_BT_peak_35150_lociStitched	chr17	18111439	18218216	41	31355	SETD7	LOC100848703,MGST2,RAB33B	SETD7	455	1
15_04H3K27ac_BT_peak_101054_lociStitched	chr7	4335504	4365699	15	24579	UPF1	COPE,CERS1,GDF1,LOC112447321,DDX49	LOC112447321	456	1
31_04H3K27ac_BT_peak_82981_lociStitched	chr3	19191067	19266221	31	29996	TUFT1,LOC112446124,CGN	LOC112445949,SNX27	LOC112446124	457	1
34_04H3K27ac_BT_peak_114570_lociStitched	chrX	138332562	138385071	34	29858	PRKX		PRKX	458	1
22_04H3K27ac_BT_peak_4501_lociStitched	chr1	144942479	144999965	22	20381	ADARB1		ADARB1	459	1
13_04H3K27ac_BT_peak_57736_lociStitched	chr21	19591808	19620053	13	18955	AEN,ISG20	LOC107131596,MIR1179,DET1,LOC101903572,LOC616063,LOC781624	ISG20	460	1
18_04H3K27ac_BT_peak_80044_lociStitched	chr29	33120353	33162634	18	25250	IGSF9B	SPATA19	IGSF9B	461	1
27_04H3K27ac_BT_peak_77027_lociStitched	chr27	37136482	37177104	27	25354	IKBKB	POLB,DKK4	IKBKB	462	1
5_04H3K27ac_BT_peak_36069_lociStitched	chr17	52308238	52329806	5	20004	CDK2AP1,C17H12orf65	MPHOSPH9	CDK2AP1	463	1
31_04H3K27ac_BT_peak_63558_lociStitched	chr22	56508219	56578283	31	26992	RAF1,MKRN2	MKRN2OS	MKRN2	464	1
28_04H3K27ac_BT_peak_71798_lociStitched	chr25	33057530	33128635	28	24622	CLIP2	LOC107131856,RFC2,GTF2IRD1	CLIP2	465	1
6_04H3K27ac_BT_peak_48808_lociStitched	chr19	55249852	55274325	6	20315	RHBDF2,LOC112442711	LOC100848027,CYGB,LOC112442709,LOC107131544,UBE2O,AANAT,LOC112442712	RHBDF2	466	1
17_04H3K27ac_BT_peak_15720_lociStitched	chr11	105941920	105981483	17	26887	MAMDC4,TRAF2,EDF1,FBXW5	TMEM141,CCDC183,RABL6,AJM1,PHPT1,C8G,LCN12,PTGDS,LCNL1	TRAF2	467	1
36_04H3K27ac_BT_peak_66473_lociStitched	chr23	42946072	43047446	36	23835	RANBP9,NOL7,SIRT5	LOC112443916	NOL7	468	1
28_04H3K27ac_BT_peak_87315_lociStitched	chr3	118054210	118102877	28	25393	TWIST2	LOC112446042,LOC101905509	TWIST2	469	1
04H3K27ac_BT_peak_48694	chr19	54578396	54596927	1	18532	SEPT9	LOC101903072,LOC112442708,SEPT9	LOC112442708	470	1
43_04H3K27ac_BT_peak_59693_lociStitched	chr21	66832415	66910536	43	28462	DYNC1H1	LOC112443173,LOC786914,HSP90AA1	DYNC1H1	471	1
19_04H3K27ac_BT_peak_108220_lociStitched	chr8	70670507	70708097	19	25721	SLC25A37	SLC25A37,LOC101904726	SLC25A37	472	1
46_04H3K27ac_BT_peak_23519_lociStitched	chr13	78538728	78609765	46	29687	PTPN1,RIPOR3		PTPN1	473	1
10_04H3K27ac_BT_peak_104517_lociStitched	chr7	52580204	52614966	10	24379	PCDHGA2,PCDHGB4,PCDHGA8,PCDHGC3,LOC112447441,DIAPH1	LOC101902907	LOC112447441	474	1
34_04H3K27ac_BT_peak_33861_lociStitched	chr16	69168465	69232991	34	27834	PTPN14	SMYD2	SMYD2	475	1
21_04H3K27ac_BT_peak_10222_lociStitched	chr11	2722724	2766326	21	27640	CNNM4,CNNM3	LOC112448735,LOC112448736,LOC112448737,LMAN2L,ANKRD23,ANKRD39	CNNM3	476	1
45_04H3K27ac_BT_peak_29320_lociStitched	chr15	64665815	64753110	45	30567	CAPRIN1,NAT10,ABTB2	LOC101907670	NAT10	477	1
29_04H3K27ac_BT_peak_91541_lociStitched	chr5	5565518	5624922	29	28926	PHLDA1,NAP1L1		PHLDA1	478	1
22_04H3K27ac_BT_peak_104185_lociStitched	chr7	46845635	46879974	22	26568	H2AFY	LOC104969177	H2AFY	479	1
16_04H3K27ac_BT_peak_32948_lociStitched	chr16	51767242	51804118	16	24349	FBLIM1	LOC507787,LOC101904639,SPEN,TMEM82,SLC25A34,LOC112441770,PLEKHM2	FBLIM1	480	1
33_04H3K27ac_BT_peak_100783_lociStitched	chr7	1546214	1637700	33	26662	MAML1,CANX	MGAT4B,CBY3,SQSTM1,LTC4S	MAML1	481	1
04H3K27ac_BT_peak_92113	chr5	25974323	25990023	1	15701	LOC100847613,HOXC4	LOC107132469,LOC112446667,LOC100847613,MIR615,HOXC5,HOXC6,HOXC8,HOXC9	HOXC4	482	1
04H3K27ac_BT_peak_80697	chr29	43605928	43615109	1	9182	LOC104976804	FRMD8,LOC104976281,LOC112444862,SLC25A45,LOC112444863	LOC104976804	483	1
26_04H3K27ac_BT_peak_109410_lociStitched	chr8	99646587	99749602	26	24594	AKAP2,C8H9orf152	LOC112447963	AKAP2	484	1
36_04H3K27ac_BT_peak_75185_lociStitched	chr26	44253577	44344908	36	27244	FAM53B,EEF1AKMT2	LOC112444509,ABRAXAS2	FAM53B	485	1
12_04H3K27ac_BT_peak_81373_lociStitched	chr29	46886061	46914592	12	17370	CCND1,ORAOV1	FGF19	CCND1	486	1
33_04H3K27ac_BT_peak_66655_lociStitched	chr23	45079375	45129746	33	31565	NEDD9		NEDD9	487	1
13_04H3K27ac_BT_peak_14051_lociStitched	chr11	92653817	92686839	13	21310	DAB2IP		DAB2IP	488	1
44_04H3K27ac_BT_peak_9579_lociStitched	chr10	97141516	97216879	44	27965	FLRT2		FLRT2	489	1
39_04H3K27ac_BT_peak_24872_lociStitched	chr14	16420189	16521350	39	27414	ATAD2,WDYHV1	ZHX1,C14H8orf76	ATAD2	490	1
15_04H3K27ac_BT_peak_30124_lociStitched	chr15	80493977	80535002	15	26039	LOC104974336,TNKS1BP1,SSRP1	P2RX3,APLNR,PRG3	TNKS1BP1	491	1
48_04H3K27ac_BT_peak_61237_lociStitched	chr22	17117725	17224503	48	30885	LHFPL4,SETD5,THUMPD3	LOC101907007	SETD5	492	1
36_04H3K27ac_BT_peak_91817_lociStitched	chr5	19518880	19614333	36	21143	ATP2B1		ATP2B1	493	1
42_04H3K27ac_BT_peak_78775_lociStitched	chr28	33675037	33751845	42	29716	RPS24,POLR3A	DLG5	POLR3A	494	1
34_04H3K27ac_BT_peak_56833_lociStitched	chr20	62515109	62577768	34	29250	DAP	LOC104975286	DAP	495	1
32_04H3K27ac_BT_peak_93623_lociStitched	chr5	56811215	56868964	32	29249	BAZ2A,RBMS2	ATP5F1B,LOC112446861,MIR677,GLS2,LOC112446708	BAZ2A	496	1
37_04H3K27ac_BT_peak_34807_lociStitched	chr17	4645667	4707969	37	27886	FHDC1	LOC112442011	FHDC1	497	1
7_04H3K27ac_BT_peak_23756_lociStitched	chr14	481576	518850	7	20455	CYHR1,TONSL,VPS28	LOC112449563,FOXH1,CYHR1,SLC39A4,CPSF1,MFSD3,GPT,PPP1R16A,KIFC2,ADCK5	TONSL	498	1
49_04H3K27ac_BT_peak_89695_lociStitched	chr4	78816428	78918332	49	28751	GLI3		GLI3	499	1
49_04H3K27ac_BT_peak_97367_lociStitched	chr5	119692533	119778858	49	26509	PPP6R2,SBF1	ADM2,MIOX,NCAPH2,PLXNB2,DENND6B,LOC101903087,LMF2,SCO2	PPP6R2	500	1
34_04H3K27ac_BT_peak_26631_lociStitched	chr14	81691346	81793269	34	24674	COL14A1,MTBP,MRPL13		MRPL13	501	1
19_04H3K27ac_BT_peak_23073_lociStitched	chr13	75080562	75128168	19	24025	SLC35C2,ELMO2	CDH22	ELMO2	502	1
39_04H3K27ac_BT_peak_29146_lociStitched	chr15	58112462	58197947	39	31196	LGR4	CCDC34,LIN7C	LGR4	503	1
40_04H3K27ac_BT_peak_18311_lociStitched	chr12	84864216	84966236	40	24601	COL4A1	COL4A2	COL4A1	504	1
18_04H3K27ac_BT_peak_68585_lociStitched	chr24	48224735	48272855	18	20235	CTIF	LOC112444196	CTIF	505	1
47_04H3K27ac_BT_peak_91976_lociStitched	chr5	24777173	24902055	47	27253	FGD6	MIR331,NR2C1	FGD6	506	1
20_04H3K27ac_BT_peak_62372_lociStitched	chr22	49134426	49188171	20	23951	TEX264,RAD54L2	LOC101906101,LOC112443474,GRM2	TEX264	507	1
19_04H3K27ac_BT_peak_72602_lociStitched	chr25	37832560	37881298	19	27380	LMTK2	LOC104975913,BHLHA15,LOC107131857	LMTK2	508	1
04H3K27ac_BT_peak_60223	chr21	69707425	69716978	1	9554	MTA1	TEX22,CRIP2,CRIP1,TEDC1,LOC104972824	MTA1	509	1
31_04H3K27ac_BT_peak_95203_lociStitched	chr5	96947452	97028369	31	27582	GPRC5A,DDX47	GPRC5D,APOLD1	GPRC5A	510	1
16_04H3K27ac_BT_peak_38268_lociStitched	chr17	72904713	72940582	16	21243	COMT,ARVCF	TANGO2,MIR185,DGCR8,MIR1306,GNB1L,TXNRD2	ARVCF	511	1
18_04H3K27ac_BT_peak_100223_lociStitched	chr6	114567565	114613003	18	21323	HTRA3		HTRA3	512	1
04H3K27ac_BT_peak_54941	chr20	4612677	4624470	1	11794	ERGIC1	ERGIC1,LOC112442979	ERGIC1	513	1
30_04H3K27ac_BT_peak_47599_lociStitched	chr19	46338151	46393181	30	26636	ITGB3	EFCAB13,LOC789694	ITGB3	514	1
04H3K27ac_BT_peak_103016	chr7	21352712	21369427	1	16716	DOT1L	SF3A2,AMH,AP3D1,PLEKHJ1,JSRP1	DOT1L	515	1
37_04H3K27ac_BT_peak_41027_lociStitched	chr18	44745250	44815146	37	23417	KIAA0355,GPI	PDCD2L,UBA2	GPI	516	1
6_04H3K27ac_BT_peak_93458_lociStitched	chr5	55628122	55656015	6	20432	CTDSP2,MIR26A-2	AVIL,METTL1,CYP27B1,TSFM,EEF1AKMT3	CTDSP2	517	1
10_04H3K27ac_BT_peak_80887_lociStitched	chr29	44368397	44394335	10	17359	CD248,RIN1,BRMS1	RAB1B,CNIH2,TMEM151A,YIF1A,B4GAT1,LOC112444944,SLC29A2	RIN1	518	1
04H3K27ac_BT_peak_39905	chr18	25153906	25171401	1	17496	CPNE2,LOC101908034,FAM192A	RSPRY1,FAM192A	LOC101908034	519	1
19_04H3K27ac_BT_peak_57699_lociStitched	chr21	16565438	16615353	19	24178	KLHL25		KLHL25	520	1
14_04H3K27ac_BT_peak_30380_lociStitched	chr16	1399094	1434924	14	23946	ATP2B4	ATP2B4	ATP2B4	521	1
42_04H3K27ac_BT_peak_112378_lociStitched	chr9	98823317	98962134	42	21586	QKI	LOC112448088	QKI	522	1
34_04H3K27ac_BT_peak_47555_lociStitched	chr19	46083689	46174715	34	27029	KANSL1		KANSL1	523	1
29_04H3K27ac_BT_peak_78176_lociStitched	chr28	25702072	25769645	29	25342	HK1,TACR2	TSPAN15	HK1	524	1
27_04H3K27ac_BT_peak_72026_lociStitched	chr25	34477586	34536931	27	24266	DTX2,UPK3B,UPK3BL1	ZP3,LOC521224,POLR2J,SSC4D	UPK3B	525	1
57_04H3K27ac_BT_peak_7116_lociStitched	chr10	44479808	44564874	57	29961	FRMD6		FRMD6	526	1
15_04H3K27ac_BT_peak_67008_lociStitched	chr23	50218713	50255053	15	19637	PXDC1	LOC101903139	PXDC1	527	1
18_04H3K27ac_BT_peak_7414_lociStitched	chr10	47042331	47098117	18	27168	LOC112448457	LOC112448456,LOC112448453,TPM1	LOC112448457	528	1
27_04H3K27ac_BT_peak_51794_lociStitched	chr2	95422939	95470542	27	22170	KLF7	LOC112442377	KLF7	529	1
27_04H3K27ac_BT_peak_106284_lociStitched	chr8	7569379	7621250	27	33502	CTSB,FDFT1	NEIL2	FDFT1	530	1
44_04H3K27ac_BT_peak_320_lociStitched	chr1	10261294	10327134	44	31507	APP	LOC107132174	APP	531	1
35_04H3K27ac_BT_peak_15139_lociStitched	chr11	102666909	102742110	35	25694	GTF3C4,DDX31	BARHL1	DDX31	532	1
19_04H3K27ac_BT_peak_15231_lociStitched	chr11	103394065	103435536	19	24271	CAMSAP1	KCNT1,UBAC1	CAMSAP1	533	1
7_04H3K27ac_BT_peak_102763_lociStitched	chr7	19909563	19933202	7	21302	MAP2K2	ZBTB7A,CREB3L3	MAP2K2	534	1
11_04H3K27ac_BT_peak_14561_lociStitched	chr11	98951755	98981936	11	21857	SLC27A4,URM1	COQ4,CERCAM,LOC112448949,TRUB2,LOC107132969,MIR219-1	URM1	535	1
21_04H3K27ac_BT_peak_3508_lociStitched	chr1	117664041	117718746	21	14630	TSC22D2	LOC104971004,LOC112447743	TSC22D2	536	1
04H3K27ac_BT_peak_102129	chr7	15327592	15342749	1	15158	CARM1	MIR3604-1,C7H19orf38,TIMM29,LOC100847184,LOC101901950,MIR199A-2,TMED1,YIPF2,LOC101902128	CARM1	537	1
36_04H3K27ac_BT_peak_71700_lociStitched	chr25	32613708	32687771	36	25604	CASTOR2,RCC1L	GTF2IRD2,LOC100850436	CASTOR2	538	1
22_04H3K27ac_BT_peak_14966_lociStitched	chr11	101292308	101365269	22	24039	LAMC3,AIF1L,NUP214	LOC112448927,LOC112448845	NUP214	539	1
35_04H3K27ac_BT_peak_31534_lociStitched	chr16	38199878	38273851	35	22265	PRRX1	LOC101901943	PRRX1	540	1
8_04H3K27ac_BT_peak_74917_lociStitched	chr26	39778049	39803561	8	17227	BAG3	INPP5F,LOC101905098	BAG3	541	1
24_04H3K27ac_BT_peak_63258_lociStitched	chr22	53729035	53787329	24	23123	LARS2	LIMD1	LIMD1	542	1
40_04H3K27ac_BT_peak_23308_lociStitched	chr13	77196143	77293744	40	25570	CSE1L,STAU1	DDX27,LOC112449343	CSE1L	543	1
04H3K27ac_BT_peak_38170	chr17	72467492	72476456	1	8965	MED15,LOC112442082	CCDC74B,KLHL22,SCARF2,MED15	LOC112442082	544	1
7_04H3K27ac_BT_peak_33011_lociStitched	chr16	52056576	52078366	7	17125	EFHD2	LOC112441848,CELA2A,CTRC	EFHD2	545	1
21_04H3K27ac_BT_peak_45250_lociStitched	chr19	26491229	26534235	21	23059	MINK1	PFN1,SLC25A11,CHRNE,VMO1,ENO3,RNF167,GP1BA,C19H17orf107,PLD2,PSMB6,GLTPD2,TM4SF5	MINK1	546	1
43_04H3K27ac_BT_peak_53120_lociStitched	chr2	122534868	122648678	43	24976	PUM1,LOC112443646,LOC112443645	LOC112443643,SDC3	LOC112443646	547	1
10_04H3K27ac_BT_peak_39783_lociStitched	chr18	23227092	23256451	10	14281	IRX5,LOC112441511	LOC104974837	IRX5	548	1
3_04H3K27ac_BT_peak_52846_lociStitched	chr2	120375497	120392830	3	16335	PHC2	A3GALT2,ZNF362	PHC2	549	1
19_04H3K27ac_BT_peak_15548_lociStitched	chr11	104800564	104835688	19	22952	BRD3OS,BRD3	WDR5,VAV2	BRD3OS	550	1
19_04H3K27ac_BT_peak_104431_lociStitched	chr7	51388598	51454184	19	24541	CYSTM1,LOC112447433,PFDN1		LOC112447433	551	1
30_04H3K27ac_BT_peak_110276_lociStitched	chr9	13203953	13278715	30	26194	CD109	SLC17A5	CD109	552	1
18_04H3K27ac_BT_peak_15605_lociStitched	chr11	105187368	105230713	18	20783		COL5A1,LOC104973519	COL5A1	553	1
31_04H3K27ac_BT_peak_30190_lociStitched	chr15	80969678	81014043	31	30062	CTNND1	TMX2,SELENOH,MED19,LOC101905538	CTNND1	554	1
31_04H3K27ac_BT_peak_93388_lociStitched	chr5	54556248	54611786	31	26003	LRIG3		LRIG3	555	1
50_04H3K27ac_BT_peak_91644_lociStitched	chr5	9165064	9256155	50	30988	PAWR	LOC112446863	PAWR	556	1
20_04H3K27ac_BT_peak_69948_lociStitched	chr25	3629785	3676736	20	21358	HMOX2,CDIP1	C25H16orf96,NMRAL1	HMOX2	557	1
46_04H3K27ac_BT_peak_106812_lociStitched	chr8	38270548	38389052	46	26269	GLDC,LOC101906397,UHRF2	LOC101902321,LOC101902389	LOC101906397	558	1
9_04H3K27ac_BT_peak_43164_lociStitched	chr19	7933495	7964123	9	22359	AKAP1		AKAP1	559	1
42_04H3K27ac_BT_peak_4931_lociStitched	chr1	152286346	152363963	42	26596	LOC112448105,SH3BP5	LOC107132228,LOC107132229	LOC112448105	560	1
21_04H3K27ac_BT_peak_69604_lociStitched	chr25	1588530	1622026	21	23526	SLC9A3R2,TSC2,NTHL1	GFER,SYNGR3,NPW,NOXO1,ZNF598,MIR1225,PKD1	TSC2	561	1
27_04H3K27ac_BT_peak_87235_lociStitched	chr3	117348673	117402152	27	25068	UBE2F,LOC101904947	MIR2902,SCLY,ESPNL	UBE2F	562	1
21_04H3K27ac_BT_peak_48818_lociStitched	chr19	55301271	55351319	21	22683	UBE2O,SPHK1	RHBDF2,LOC107131544,LOC112442713,PRPSAP1,LOC112442711,AANAT,LOC112442712	UBE2O	563	1
6_04H3K27ac_BT_peak_46830_lociStitched	chr19	40075069	40097241	6	17394	ERBB2	STARD3,TCAP,PNMT,GRB7,MIR4286-1,PGAP3,MIEN1,LOC112442663,IKZF3	MIEN1	564	1
24_04H3K27ac_BT_peak_22922_lociStitched	chr13	73074221	73129441	24	25966	WISP2	KCNK15,ADA,LOC101902669	WISP2	565	1
17_04H3K27ac_BT_peak_70444_lociStitched	chr25	13690002	13743429	17	25083	RRN3,NTAN1,MIR562,PDXDC1	LOC101902664	NTAN1	566	1
28_04H3K27ac_BT_peak_55211_lociStitched	chr20	9372023	9441761	28	24111	MRPS27,LOC104975213,MAP1B		LOC104975213	567	1
46_04H3K27ac_BT_peak_68814_lociStitched	chr24	53572993	53646063	46	29596	MBD2	POLI,LOC104975792	MBD2	568	1
12_04H3K27ac_BT_peak_100485_lociStitched	chr6	116191114	116224609	12	19667	RNF4	ZFYVE28,FAM193A,CFAP99	RNF4	569	1
34_04H3K27ac_BT_peak_109953_lociStitched	chr8	110197645	110255236	34	25455	LOC616903,PSMD5,PHF19	LOC101904668,LOC112447759,FBXW2	LOC616903	570	1
19_04H3K27ac_BT_peak_2280_lociStitched	chr1	82590154	82631966	19	22614	EPHB3		EPHB3	571	1
33_04H3K27ac_BT_peak_738_lociStitched	chr1	44106307	44179022	33	27803	CMSS1,FILIP1L		FILIP1L	572	1
04H3K27ac_BT_peak_15770	chr11	106211158	106221003	1	9846	SSNA1,TPRN	GRIN1,NDOR1,LOC104973517,CYSRT1,RNF224,SLC34A3,TUBB4B,STPG3,NELFB,LRRC26,TMEM210,LOC100336564,TMEM203,RNF208,FAM166A	TPRN	573	1
35_04H3K27ac_BT_peak_14931_lociStitched	chr11	101085102	101133562	35	26544	ABL1	QRFP,FIBCD1	ABL1	574	1
48_04H3K27ac_BT_peak_26046_lociStitched	chr14	61993576	62102031	48	23629	UBR5	RRM2B,LOC112449639	UBR5	575	1
28_04H3K27ac_BT_peak_91423_lociStitched	chr4	119426274	119501362	28	21269	ESYT2	WDR60,NCAPG2,LOC112446466	ESYT2	576	1
23_04H3K27ac_BT_peak_68247_lociStitched	chr24	42786595	42827331	23	24928	CIDEA,TUBB6,AFG3L2	IMPA2,PRELID3A,MPPE1	TUBB6	577	1
7_04H3K27ac_BT_peak_49203_lociStitched	chr19	56651588	56677901	7	20123	NAT9,SLC9A3R1,LOC112442875,RAB37	CD300LF,TMEM104	LOC112442875	578	1
28_04H3K27ac_BT_peak_40929_lociStitched	chr18	43402048	43474523	28	22546	LOC112442308,RHPN2	FAAP24,GPATCH1,CEP89	LOC112442308	579	1
28_04H3K27ac_BT_peak_44062_lociStitched	chr19	18955647	19032698	28	24279	WSB1	LOC112442614	WSB1	580	1
14_04H3K27ac_BT_peak_110021_lociStitched	chr8	110675940	110733041	14	18549	GSN	LOC101906903,STOM	GSN	581	1
9_04H3K27ac_BT_peak_92235_lociStitched	chr5	26878738	26907354	9	19695	SPRYD3,IGFBP6,TNS2	CSAD,SOAT2,EIF4B	SPRYD3	582	1
25_04H3K27ac_BT_peak_99317_lociStitched	chr6	91576869	91651229	25	25270	SHROOM3		SHROOM3	583	1
20_04H3K27ac_BT_peak_74563_lociStitched	chr26	33466825	33527199	20	20628	TCF7L2		TCF7L2	584	1
32_04H3K27ac_BT_peak_89258_lociStitched	chr4	66861650	66949855	32	24528	CHN2		CHN2	585	1
24_04H3K27ac_BT_peak_91105_lociStitched	chr4	114097784	114142578	24	26241	PRKAG2	RHEB	PRKAG2	586	1
35_04H3K27ac_BT_peak_43629_lociStitched	chr19	13729669	13819148	35	25037	TADA2A,DUSP14,SYNRG	C19H17orf78,ACACA	DUSP14	587	1
26_04H3K27ac_BT_peak_19592_lociStitched	chr13	19966178	20010061	26	25115	ITGB1,LOC101904840	LOC112449262	ITGB1	588	1
15_04H3K27ac_BT_peak_74048_lociStitched	chr26	22984692	23030761	15	23601	NFKB2,PSD	FBXL15,LOC112444535,MIR146B,MFSD13A,CUEDC2	NFKB2	589	1
04H3K27ac_BT_peak_23886	chr14	973631	985405	1	11775	PUF60	EPPK1,NRBP2,SCRIB,FAM83H,IQANK1	PUF60	590	1
12_04H3K27ac_BT_peak_4589_lociStitched	chr1	145662315	145687336	12	19485	COL6A1	LOC107132220	COL6A1	591	1
17_04H3K27ac_BT_peak_56981_lociStitched	chr20	67671139	67724047	17	18779	ICE1		ICE1	592	1
15_04H3K27ac_BT_peak_28895_lociStitched	chr15	52679219	52729770	15	21152	P2RY2	P2RY6,FCHSD2,LOC104974269	P2RY2	593	1
29_04H3K27ac_BT_peak_102367_lociStitched	chr7	16716871	16764836	29	25415	CCL25,ELAVL1	TGFBR3L,SNAPC2,CCL25,CTXN1,TIMM44,MIR2455	ELAVL1	594	1
16_04H3K27ac_BT_peak_92543_lociStitched	chr5	30044546	30092705	16	22200	BCDIN3D,NCKAP5L,MIR2425	LOC112446678,TMBIM6	NCKAP5L	595	1
25_04H3K27ac_BT_peak_86945_lociStitched	chr3	113099315	113194564	25	17881	DGKD,USP40		DGKD	596	1
40_04H3K27ac_BT_peak_28667_lociStitched	chr15	51087646	51214686	40	25855	STIM1	RHOG,PGAP2	STIM1	597	1
10_04H3K27ac_BT_peak_75586_lociStitched	chr26	51969903	51989389	10	15528	PWWP2B	LRRC27,STK32C	LRRC27	598	1
26_04H3K27ac_BT_peak_10133_lociStitched	chr11	2355485	2395010	26	24375	CIAO1,TMEM127,SNRNP200	LOC101904375,LOC112448734,ITPRIPL1,NCAPH,STARD7	CIAO1	599	1
13_04H3K27ac_BT_peak_72064_lociStitched	chr25	34579365	34605899	13	22295	POLR2J,ALKBH4,LRWD1,ORAI2	LOC521224,LOC104970450	ALKBH4	600	1
04H3K27ac_BT_peak_39298	chr18	13963649	13973888	1	10240	PIEZO1	CTU2,CDT1,SNAI3,RNF166,MIR2327,APRT	MIR2327	601	1
20_04H3K27ac_BT_peak_57117_lociStitched	chr20	71778021	71825865	20	20872	PDCD6,SDHA	CCDC127,AHRR,LRRC14B	PDCD6	602	1
29_04H3K27ac_BT_peak_63132_lociStitched	chr22	53329064	53402850	29	21711	FYCO1,CXCR6	XCR1,LOC112443491,CCR9	CXCR6	603	1
10_04H3K27ac_BT_peak_87486_lociStitched	chr3	119958741	119982425	10	14840	RNPEPL1,CAPN10	LOC112446051,DUSP28,GPR35,ANKMY1,LOC112446052,AQP12B	CAPN10	604	1
18_04H3K27ac_BT_peak_60014_lociStitched	chr21	68116067	68176631	18	21356	MARK3,TRMT61A,CKB	LOC112443178,APOPT1,BAG5	CKB	605	1
19_04H3K27ac_BT_peak_30279_lociStitched	chr15	82771209	82810788	19	23160	LOC107133209,OSBP	OR4D11,OR4D9,LOC514367,LOC112441664,PATL1	LOC107133209	606	1
23_04H3K27ac_BT_peak_49477_lociStitched	chr19	61930029	61974797	23	24179	GNA13,LOC101907107	RGS9,ARSG,AMZ2,LOC112442742	GNA13	607	1
33_04H3K27ac_BT_peak_205_lociStitched	chr1	6806292	6854860	33	27981	BACH1	LOC112448281	BACH1	608	1
18_04H3K27ac_BT_peak_84016_lociStitched	chr3	33226368	33271433	18	17042	SLC6A17	KCNC4,LOC112445977,UBL4B	SLC6A17	609	1
31_04H3K27ac_BT_peak_19220_lociStitched	chr13	13369182	13435541	31	26875		LOC112449250	LOC112449250	610	1
16_04H3K27ac_BT_peak_102536_lociStitched	chr7	18175180	18209870	16	23939	MLLT1		MLLT1	611	1
04H3K27ac_BT_peak_102695	chr7	19428660	19442498	1	13839	DPP9	MYDGF,LOC112447362	DPP9	612	1
23_04H3K27ac_BT_peak_61458_lociStitched	chr22	30096660	30159570	23	24250	FOXP1,MIR1284		MIR1284	613	1
22_04H3K27ac_BT_peak_1506_lociStitched	chr1	69196370	69243361	22	22231	ITGB5		UMPS	614	1
25_04H3K27ac_BT_peak_64424_lociStitched	chr23	8966489	9042132	25	19907	ANKS1A		TCP11	615	1
15_04H3K27ac_BT_peak_48453_lociStitched	chr19	53393751	53432383	15	21122	CANT1,LGALS3BP	TIMP2,CEP295NL,ENGASE,C1QTNF1	LGALS3BP	616	1
04H3K27ac_BT_peak_100865	chr7	2979031	2992313	1	13283	GJC2,GUK1	MRPL55,C7H1orf35,IBA57,GJC2,ARF1	GUK1	617	1
33_04H3K27ac_BT_peak_76153_lociStitched	chr27	23873157	23927752	33	28185	DLC1	LOC104976084	DLC1	618	1
14_04H3K27ac_BT_peak_92040_lociStitched	chr5	25669799	25706093	14	23948	ITGA5,ZNF385A,LOC112446663	GPR84,LOC112446664,MIR148B,COPZ1	ZNF385A	619	1
22_04H3K27ac_BT_peak_77647_lociStitched	chr28	7387209	7434177	22	20280	IRF2BP2	LOC104976162	IRF2BP2	620	1
25_04H3K27ac_BT_peak_52265_lociStitched	chr2	107370791	107421312	25	21578	SPEG	DES,LOC513894,GMPPA,ASIC4,DNPEP	LOC513894	621	1
23_04H3K27ac_BT_peak_15070_lociStitched	chr11	101700409	101736871	23	21611	RAPGEF1	PRRT1B	RAPGEF1	622	1
23_04H3K27ac_BT_peak_92624_lociStitched	chr5	30758880	30797270	23	22253	KMT2D,MIR2426	LMBR1L,DHH,RHEBL1,PRKAG1,DDN,WNT10B,WNT1	MIR2426	623	1
16_04H3K27ac_BT_peak_104009_lociStitched	chr7	45663503	45721471	16	22346	LOC112447417,VDAC1	TCF7,C7H5orf15,LOC104969171	VDAC1	624	1
7_04H3K27ac_BT_peak_4473_lociStitched	chr1	144711884	144728518	7	14570	PTTG1IP	UBE2G2,SUMO3	PTTG1IP	625	1
33_04H3K27ac_BT_peak_92804_lociStitched	chr5	33920033	33979229	33	23984	SLC38A1		SLC38A1	626	1
13_04H3K27ac_BT_peak_108860_lociStitched	chr8	84212161	84246724	13	23317	IPPK		IPPK	627	1
31_04H3K27ac_BT_peak_106555_lociStitched	chr8	22433883	22499197	31	22420	LOC101907986	MIR31,IFNE,LOC112447779	LOC101907986	628	1
7_04H3K27ac_BT_peak_32217_lociStitched	chr16	44549742	44567999	7	15836	ENO1	LOC112441936,RERE,LOC112441839	ENO1	629	1
11_04H3K27ac_BT_peak_83045_lociStitched	chr3	19489060	19527825	11	21531	PI4KB,ZNF687	SELENBP1,RFX5,LOC112446070,PSMD4	ZNF687	630	1
20_04H3K27ac_BT_peak_34289_lociStitched	chr16	77068079	77117685	20	24407	NEK7		NEK7	631	1
38_04H3K27ac_BT_peak_11701_lociStitched	chr11	37311204	37397470	38	22434	SPTBN1,MIR2296,MIR2297	EML6	MIR2297	632	1
6_04H3K27ac_BT_peak_20741_lociStitched	chr13	44595863	44626338	6	10533	KLF6,LOC112449301		LOC112449301	633	1
18_04H3K27ac_BT_peak_58088_lociStitched	chr21	22399277	22448040	18	21838	ZNF592,MIR2364	LOC112443242,ALPK3,SEC11A	MIR2364	634	1
4_04H3K27ac_BT_peak_46417_lociStitched	chr19	36507085	36523800	4	16298	PPP1R9B	COL1A1,LOC112442649,HILS1,SAMD14,SGCA,PDK2	PPP1R9B	635	1
19_04H3K27ac_BT_peak_70164_lociStitched	chr25	7875934	7917976	19	24754	C25H16orf72	LOC112444374	C25H16orf72	636	1
3_04H3K27ac_BT_peak_61353_lociStitched	chr22	21389433	21406277	3	13518	LOC101907920,BHLHE40	LOC104975525	BHLHE40	637	1
11_04H3K27ac_BT_peak_38253_lociStitched	chr17	72839741	72882461	11	19343	GNB1L,TXNRD2	SEPT5,TBX1,COMT,ARVCF	GNB1L	638	1
19_04H3K27ac_BT_peak_34232_lociStitched	chr16	75512764	75586129	19	19917	MIR29B-2,MIR29C,CD46	CD34,LOC100848665,CD46	MIR29B-2	639	1
33_04H3K27ac_BT_peak_95931_lociStitched	chr5	109057051	109107594	33	25995	BCL2L13,ATP6V1E1	BCL2L13,LOC104972584,BID	BCL2L13	640	1
14_04H3K27ac_BT_peak_44961_lociStitched	chr19	23569987	23617397	14	16003	PAFAH1B1,CLUH,LOC112442623	CCDC92B	CLUH	641	1
6_04H3K27ac_BT_peak_82487_lociStitched	chr3	14638164	14663887	6	22448	LMNA	MEX3A,UBQLN4,SLC25A44,SEMA4A,RAB25,LAMTOR2	LMNA	642	1
24_04H3K27ac_BT_peak_18574_lociStitched	chr12	86536297	86576584	24	22206	CUL4A,PCID2,LOC112449100	F7,F10,PROZ,LAMP1,GRTP1	CUL4A	643	1
35_04H3K27ac_BT_peak_67132_lociStitched	chr23	52053379	52172258	35	19649	EXOC2	LOC101904512,IRF4	EXOC2	644	1
44_04H3K27ac_BT_peak_16519_lociStitched	chr12	21903954	22000656	44	22671	FOXO1		FOXO1	645	1
04H3K27ac_BT_peak_72223	chr25	34979178	34996919	1	17742	CUX1	LOC112444316	LOC112444316	646	1
33_04H3K27ac_BT_peak_19760_lociStitched	chr13	25337998	25388427	33	24905	KIAA1217,LOC112449270		LOC112449270	647	1
37_04H3K27ac_BT_peak_89221_lociStitched	chr4	66749106	66842211	37	25317	CHN2		LOC101904591	648	1
9_04H3K27ac_BT_peak_27532_lociStitched	chr15	29493595	29525736	9	17201	BCL9L	CXCR5,UPK2,FOXR1,LOC101902586	BCL9L	649	1
49_04H3K27ac_BT_peak_98833_lociStitched	chr6	67337698	67450927	49	24667	FRYL	OCIAD1,FRYL	FRYL	650	1
44_04H3K27ac_BT_peak_46597_lociStitched	chr19	38825171	38924556	44	22819	NPEPPS,LOC112442769	LOC112442657,LOC112442658,MRPL45,KPNB1	LOC112442769	651	1
27_04H3K27ac_BT_peak_20916_lociStitched	chr13	46433226	46489465	27	21115	LARP4B,LOC112449304	DIP2C,LOC101905075,LOC112449305	LOC112449304	652	1
3_04H3K27ac_BT_peak_81622_lociStitched	chr29	49607497	49619593	3	10509	LSP1	PRR33,TNNT3,TNNI2,SYT8	LSP1	653	1
38_04H3K27ac_BT_peak_102468_lociStitched	chr7	17906605	17966309	38	26827	CD70,TNFSF9	LOC101905992,TUBB4A,DENND1C,SLC25A23,LOC112447358,CRB3,LOC112447360	TNFSF9	654	1
20_04H3K27ac_BT_peak_14717_lociStitched	chr11	99475764	99531410	20	18626	NUP188,MIGA2,SH3GLB2	DOLPP1,PTPA,DOLK,CRAT	SH3GLB2	655	1
29_04H3K27ac_BT_peak_3256_lociStitched	chr1	110438312	110499134	29	24426	CCNL1	LOC112448279,LOC112447734	CCNL1	656	1
28_04H3K27ac_BT_peak_76813_lociStitched	chr27	33946265	34010248	28	22040	TACC1	PLEKHA2	TACC1	657	1
23_04H3K27ac_BT_peak_63076_lociStitched	chr22	52482768	52545034	23	19179	SETD2,NRADD,NBEAL2	CCDC12,LOC112443486	NRADD	658	1
22_04H3K27ac_BT_peak_11124_lociStitched	chr11	20065789	20111341	22	24477	CDC42EP3		CDC42EP3	659	1
41_04H3K27ac_BT_peak_22637_lociStitched	chr13	67711151	67809919	41	20774	FAM83D,LOC112449414,DHX35		DHX35	660	1
19_04H3K27ac_BT_peak_43461_lociStitched	chr19	10775960	10818668	19	22532	VMP1,MIR21,TUBD1	RPS6KB1	MIR21	661	1
04H3K27ac_BT_peak_96053	chr5	109254544	109270254	1	15711	MICAL3	LOC112446771,LOC112446772,MICAL3	MICAL3	662	1
36_04H3K27ac_BT_peak_57467_lociStitched	chr21	8023668	8082533	36	22889	IGF1R	LOC112443226	IGF1R	663	1
31_04H3K27ac_BT_peak_57668_lociStitched	chr21	16448003	16540758	31	15842	AKAP13	KLHL25	AKAP13	664	1
31_04H3K27ac_BT_peak_16452_lociStitched	chr12	21617706	21709002	31	22892	VPS36,THSD1,LOC112449168	LOC516736,NEK3,CKAP2	THSD1	665	1
4_04H3K27ac_BT_peak_15253_lociStitched	chr11	103466501	103481755	4	14414	UBAC1	LOC112448853,CAMSAP1	UBAC1	666	1
04H3K27ac_BT_peak_69907	chr25	3483982	3496790	1	12809	GLIS2	GLIS2,VASN,TFAP4,LOC104970145,PAM16	GLIS2	667	1
15_04H3K27ac_BT_peak_68003_lociStitched	chr24	41065821	41107233	15	23273	RAB12	MTCL1	RAB12	668	1
29_04H3K27ac_BT_peak_43921_lociStitched	chr19	17656814	17726672	29	21437	MYO1D,LOC112442611,CDK5R1,PSMD11		CDK5R1	669	1
18_04H3K27ac_BT_peak_67036_lociStitched	chr23	50516634	50584393	18	19912	TUBB2A,BPHL,RIPK1	TUBB2B,LOC104969934,LOC112443728,LOC107131763,NQO2	BPHL	670	1
32_04H3K27ac_BT_peak_68603_lociStitched	chr24	48288030	48367397	32	19711	CTIF		CTIF	671	1
1_04H3K27ac_BT_peak_38138_lociStitched	chr17	72292168	72307013	1	14846	CRKL	SNAP29,LOC112442079,AIFM3,LZTR1,LOC112442081,PI4KA,LOC112442080,THAP7,TUBA3E	LOC112442080	672	1
04H3K27ac_BT_peak_21452	chr13	54892817	54902472	1	9656	LAMA5	RBBP8NL,CABLES2,LOC112449312,MIR2306,RPS21,ADRM1	LAMA5	673	1
33_04H3K27ac_BT_peak_1454_lociStitched	chr1	67427798	67503749	33	18798	PDIA5		PDIA5	674	1
33_04H3K27ac_BT_peak_79515_lociStitched	chr29	17623474	17717807	33	22721	GAB2,LOC112444851		LOC112444851	675	1
24_04H3K27ac_BT_peak_57643_lociStitched	chr21	16381221	16435476	24	22097	AKAP13		AKAP13	676	1
17_04H3K27ac_BT_peak_43549_lociStitched	chr19	12847712	12881264	17	22144	ZNHIT3,LOC112442834,MYO19	PIGW,GGNBP2,DHRS11,CA4,LOC107131496	LOC112442834	677	1
33_04H3K27ac_BT_peak_20152_lociStitched	chr13	36085012	36149923	33	23237	WAC		WAC	678	1
18_04H3K27ac_BT_peak_39990_lociStitched	chr18	25597567	25640298	18	21490	ADGRG1	ADGRG3,DRC7	ADGRG1	679	1
4_04H3K27ac_BT_peak_39764_lociStitched	chr18	22607583	22618127	4	9212	IRX3		IRX3	680	1
27_04H3K27ac_BT_peak_79215_lociStitched	chr29	1307498	1378995	27	21863	SMCO4		SMCO4	681	1
23_04H3K27ac_BT_peak_59655_lociStitched	chr21	66722756	66764571	23	21441	PPP2R5C		PPP2R5C	682	1
41_04H3K27ac_BT_peak_94724_lociStitched	chr5	77002746	77079550	41	28147	PKP2,LOC112446728		LOC112446728	683	1
12_04H3K27ac_BT_peak_69934_lociStitched	chr25	3581124	3612904	12	21057	DNAJA3,NMRAL1	VASN,HMOX2,CORO7	NMRAL1	684	1
22_04H3K27ac_BT_peak_60481_lociStitched	chr22	6159475	6203398	22	21010	OSBPL10		STT3B	685	1
21_04H3K27ac_BT_peak_100561_lociStitched	chr6	116735773	116765058	21	19890	LETM1	NSD2,LOC101905114,FGFR3	LETM1	686	1
15_04H3K27ac_BT_peak_90014_lociStitched	chr4	92263473	92296731	15	19377	SND1	LRRC4	LRRC4	687	1
18_04H3K27ac_BT_peak_52868_lociStitched	chr2	120659312	120697778	18	23215	AK2,MIR2357	LOC112443187,RNF19B,AZIN2	MIR2357	688	1
38_04H3K27ac_BT_peak_575_lociStitched	chr1	35060635	35120206	38	24903	VGLL3	LOC101902812	VGLL3	689	1
18_04H3K27ac_BT_peak_81552_lociStitched	chr29	48557237	48615851	18	15870	LOC510798,CARS	LOC112444938,NAP1L4	CARS	690	1
27_04H3K27ac_BT_peak_83059_lociStitched	chr3	19554618	19605979	27	25569	PSMD4,PIP5K1A	LOC112446070,VPS72,TMOD4,LYSMD1,ZNF687,SCNM1	PSMD4	691	1
3_04H3K27ac_BT_peak_47138_lociStitched	chr19	42502658	42521855	3	14537	CAVIN1	ATP6V0A1,STAT3	CAVIN1	692	1
28_04H3K27ac_BT_peak_18884_lociStitched	chr13	10700864	10758229	28	23586	NANP,NINL	NINL	NINL	693	1
10_04H3K27ac_BT_peak_15306_lociStitched	chr11	103788382	103822603	10	17238	GPSM1,DNLZ	PMPCA,LOC787891,LOC101902280,CARD9,SNAPC4,ENTR1	GPSM1	694	1
04H3K27ac_BT_peak_73085	chr25	41688050	41698587	1	10538	C25H7orf50	LOC104968516,ZFAND2A,MIR2389,LOC112444287,MIR339A,GPER1,GPR146	C25H7orf50	695	1
26_04H3K27ac_BT_peak_113609_lociStitched	chrX	86779468	86828208	26	25125	SUV39H1,LOC104968671	WAS,LOC100140342,LOC112445308	LOC104968671	696	1
04H3K27ac_BT_peak_70379	chr25	13247072	13257564	1	10493	LOC100849865,MIR193B,MIR365-1	LOC104975849	MIR365-1	697	1
9_04H3K27ac_BT_peak_40017_lociStitched	chr18	25705859	25726231	9	18785	KATNB1,KIFC3	DRC7,LOC112442291	KATNB1	698	1
12_04H3K27ac_BT_peak_33481_lociStitched	chr16	62197663	62250973	12	15151	IER5	MR1,STX6	IER5	699	1
22_04H3K27ac_BT_peak_55035_lociStitched	chr20	6912115	6956505	22	19976	ENC1	LOC104975198	ENC1	700	1
33_04H3K27ac_BT_peak_74187_lociStitched	chr26	23802036	23867292	33	23596	NT5C2	INA,NT5C2,C26H6orf52	NT5C2	701	1
16_04H3K27ac_BT_peak_30771_lociStitched	chr16	4659180	4696964	16	17739	IL24,FCMR	IL19,IL20,PIGR	IL24	702	1
34_04H3K27ac_BT_peak_71081_lociStitched	chr25	25009996	25087333	34	16656	GTF3C1	IL21R,KIAA0556	GTF3C1	703	1
04H3K27ac_BT_peak_36933	chr17	62579720	62592367	1	12648	PXN	LOC101902407,SIRT4,GCN1,RPLP0,PXN,LOC112442110,LOC112442111	PXN	704	1
8_04H3K27ac_BT_peak_85938_lociStitched	chr3	102040086	102076781	8	19153	SLC6A9,CCDC24,B4GALT2	LOC112446027,LOC104971821,LOC112446029,KLF17,ATP6V0B,DPH2,IPO13,ARTN	CCDC24	705	1
19_04H3K27ac_BT_peak_59211_lociStitched	chr21	57595474	57639566	19	18933	ITPK1	CHGA,LOC107131631	LOC107131631	706	1
14_04H3K27ac_BT_peak_73961_lociStitched	chr26	22326927	22369559	14	17000	DPCD,POLL,FBXW4		POLL	707	1
33_04H3K27ac_BT_peak_19807_lociStitched	chr13	25518858	25593962	33	17729	ARHGAP21	ARHGAP21	ARHGAP21	708	1
11_04H3K27ac_BT_peak_14781_lociStitched	chr11	99875393	99912530	11	18020	LOC101904916	LOC101904867,LOC112448842	LOC101904916	709	1
20_04H3K27ac_BT_peak_62601_lociStitched	chr22	50612270	50658976	20	17985	LOC112443525,DAG1	LOC112443525,NICN1,AMT,RHOA,BSN,TCTA	DAG1	710	1
9_04H3K27ac_BT_peak_63119_lociStitched	chr22	52793661	52817226	9	19797	ALS2CL	PRSS46P,PRSS50,TMIE,FAM240A	ALS2CL	711	1
13_04H3K27ac_BT_peak_46521_lociStitched	chr19	38399112	38439396	13	16851	CBX1,NFE2L1	COPZ2,MIR152,SNX11,MIR2957	NFE2L1	712	1
27_04H3K27ac_BT_peak_28384_lociStitched	chr15	42914381	42991058	27	21070	SWAP70	LOC104974249	SWAP70	713	1
31_04H3K27ac_BT_peak_74875_lociStitched	chr26	39520573	39592783	31	20868	GRK5		RGS10	714	1
36_04H3K27ac_BT_peak_25001_lociStitched	chr14	19460482	19540383	36	18916	PRKDC	MCM4,H3F3C	PRKDC	715	1
34_04H3K27ac_BT_peak_76061_lociStitched	chr27	19965398	20070764	34	19317	CNOT7,VPS37A,ZDHHC2		CNOT7	716	1
3_04H3K27ac_BT_peak_69599_lociStitched	chr25	1539882	1560123	3	14098	GFER,SYNGR3,ZNF598	LOC104975826,LOC112444341,NDUFB10,LOC112444391,RNF151,TBL3,NPW,SLC9A3R2,TSC2,HS3ST6,MSRB1,RPL3L,LOC112444383,LOC112444382,RPS2,LOC104976739,NOXO1,NTHL1	SYNGR3	717	1
29_04H3K27ac_BT_peak_37911_lociStitched	chr17	71349044	71416170	29	17895	CABIN1,MIR2893	GSTT4,GSTT1,GSTT2,DDT,SUSD2,GGT5	MIR2893	718	1
30_04H3K27ac_BT_peak_8828_lociStitched	chr10	80833104	80922075	30	21123	DCAF5	LOC112448586	DCAF5	719	1
8_04H3K27ac_BT_peak_102528_lociStitched	chr7	18141808	18160594	8	15114	MLLT1	ACER1	MLLT1	720	1
22_04H3K27ac_BT_peak_7436_lociStitched	chr10	47132093	47200116	22	20658			LOC112448457	721	1
17_04H3K27ac_BT_peak_23200_lociStitched	chr13	76139313	76186193	17	19372	NCOA3,SULF2	LOC112449340	LOC112449340	722	1
14_04H3K27ac_BT_peak_62277_lociStitched	chr22	48685790	48710705	14	20956	POC1A,ALAS1	MIRLET7G,TWF2,TLR9,POC1A,PPM1M	ALAS1	723	1
22_04H3K27ac_BT_peak_72948_lociStitched	chr25	40720991	40768472	22	19528	TTYH3,LFNG,LOC104975925	IQCE,LOC112444280,GRIFIN,BRAT1,LOC101902038	TTYH3	724	1
30_04H3K27ac_BT_peak_76387_lociStitched	chr27	26568894	26631930	30	21905	RBPMS	MIR2399	MIR2399	725	1
22_04H3K27ac_BT_peak_52593_lociStitched	chr2	114935525	114992578	22	17461	IRS1	RHBDD1,LOC101902260	IRS1	726	1
10_04H3K27ac_BT_peak_92311_lociStitched	chr5	27667070	27689206	10	17721	LOC507184,KRT7	C5H12orf80,KRT80,LOC615451,LOC112446672,LOC112446673,LOC787600	KRT7	727	1
39_04H3K27ac_BT_peak_106997_lociStitched	chr8	40318975	40413450	39	23522	GLIS3	MIR2471	MIR2471	728	1
25_04H3K27ac_BT_peak_74120_lociStitched	chr26	23331231	23403450	25	22206	SFXN2,MIR2392,WBP1L	LOC104975974,ARL3,CYP17A1,LOC112444495	WBP1L	729	1
7_04H3K27ac_BT_peak_23874_lociStitched	chr14	926436	946345	7	12592	EPPK1	MIR2309,NRBP2,PUF60,SCRIB	EPPK1	730	1
24_04H3K27ac_BT_peak_77697_lociStitched	chr28	7867922	7919075	24	20837	TOMM20,LOC112444800,RBM34	MIR2402	LOC112444800	731	1
19_04H3K27ac_BT_peak_33174_lociStitched	chr16	56395276	56433758	19	20997	KIAA0040	LOC112441853	KIAA0040	732	1
27_04H3K27ac_BT_peak_84298_lociStitched	chr3	48570654	48634170	27	21145	CNN3,SLC44A3		CNN3	733	1
30_04H3K27ac_BT_peak_26892_lociStitched	chr15	13973147	14060508	30	22059	MAML2,LOC112441605,LOC112441603	LOC112441604,LOC112441602	LOC112441603	734	1
20_04H3K27ac_BT_peak_47059_lociStitched	chr19	42134985	42176182	20	20332	CNP,NKIRAS2,DNAJC7	TTC25,ACLY,C19H17orf113	DNAJC7	735	1
32_04H3K27ac_BT_peak_12951_lociStitched	chr11	67909973	67989242	32	19342	AAK1		AAK1	736	1
04H3K27ac_BT_peak_23926	chr14	1114060	1125576	1	11517	EEF1D	LOC101903326,TSTA3,PYCR3,NAPRT,MROH6,ZC3H3,MIR193A-2,ZNF623,TIGD5,GSDMD	EEF1D	737	1
4_04H3K27ac_BT_peak_81631_lociStitched	chr29	49702603	49722358	4	10978	CTSD	IFITM10,SYT8	CTSD	738	1
19_04H3K27ac_BT_peak_22528_lociStitched	chr13	66298243	66342896	19	19982	SRC	MANBAL,LOC100849067	SRC	739	1
16_04H3K27ac_BT_peak_86655_lociStitched	chr3	108374056	108434456	16	16410	MEAF6,LOC104971855,ZC3H12A	SNIP1,DNALI1	LOC104971855	740	1
10_04H3K27ac_BT_peak_64855_lociStitched	chr23	13838759	13870837	10	17658	MOCS1	LOC112443929	MOCS1	741	1
18_04H3K27ac_BT_peak_20566_lociStitched	chr13	42789853	42826152	18	16835	PYGB,ABHD12	LOC112449292	LOC112449292	742	1
19_04H3K27ac_BT_peak_27103_lociStitched	chr15	22036355	22087319	19	20377	SIK2,PPP2R1B	LOC101906330	PPP2R1B	743	1
04H3K27ac_BT_peak_101868	chr7	12550098	12562115	1	12018	NFIX	GADD45GIP1,NFIX	NFIX	744	1
10_04H3K27ac_BT_peak_8074_lociStitched	chr10	65243841	65263188	10	15426	SHF	DUOXA1,DUOX2,SLC28A2,MIR2291,DUOX1,DUOXA2	SHF	745	1
04H3K27ac_BT_peak_38673	chr18	8046808	8056965	1	10158	CMIP	LOC107133323,LOC112442254,LOC104974735	LOC112442254	746	1
16_04H3K27ac_BT_peak_81773_lociStitched	chr29	50697528	50721179	16	19533	IRF7,PHRF1	SCT,CDHR5,MIR210,LMNTD2,HRAS,DRD4,RASSF7,LRRC56	PHRF1	747	1
41_04H3K27ac_BT_peak_94104_lociStitched	chr5	67901556	67963508	41	24605	TXNRD1,EID3	MIR2435,LOC112446721	EID3	748	1
22_04H3K27ac_BT_peak_19046_lociStitched	chr13	12432137	12479589	22	21136	PROSER2	LOC101907256	PROSER2	749	1
3_04H3K27ac_BT_peak_103723_lociStitched	chr7	43166194	43181006	3	9873	TPGS1,CDC34,LOC112447550	MADCAM1,GZMM,BSG,HCN2,SHC2,ODF3L2	LOC112447550	750	1
13_04H3K27ac_BT_peak_41947_lociStitched	chr18	52666253	52691105	13	19059	CLPTM1	TOMM40,APOE,APOC4,APOC2,RELB,CLASRP	CLPTM1	751	1
16_04H3K27ac_BT_peak_80946_lociStitched	chr29	44657507	44697198	16	19724	RBM14,RBM4,RBM4B	CCS,LOC112444843,LOC112444842,CCDC87,LOC112444928,MIR7864	RBM4	752	1
26_04H3K27ac_BT_peak_90899_lociStitched	chr4	111998789	112076969	26	18914	CUL1,EZH2		EZH2	753	1
8_04H3K27ac_BT_peak_60132_lociStitched	chr21	69213514	69245914	8	15239	ADSSL1,SIVA1,AKT1	INF2,ZBTB42,LOC112443180,LOC104975460	AKT1	754	1
35_04H3K27ac_BT_peak_92865_lociStitched	chr5	35031918	35107817	35	24213	ANO6		ANO6	755	1
32_04H3K27ac_BT_peak_2363_lociStitched	chr1	83128580	83215882	32	17116	ABCC5	LOC782787,LOC504858,PARL,LOC532114	ABCC5	756	1
04H3K27ac_BT_peak_97093	chr5	116370994	116377057	1	6064		LOC107132531,LOC101903200,MIRLET7A-3,MIR2443,MIRLET7B,LOC101903068,MIR3596,LOC112446783	LOC101903200	757	1
12_04H3K27ac_BT_peak_95633_lociStitched	chr5	105757599	105783010	12	19374	CCND2	FGF23,LOC104972567,LOC112446763,TIGAR	LOC104972567	758	1
28_04H3K27ac_BT_peak_17668_lociStitched	chr12	52664114	52738473	28	21233	SCEL		SCEL	759	1
16_04H3K27ac_BT_peak_81342_lociStitched	chr29	46593535	46633316	16	17056	LOC112444901	LOC112444899,LOC104970116	LOC112444901	760	1
19_04H3K27ac_BT_peak_68335_lociStitched	chr24	43313059	43376900	19	18762	LDLRAD4	LDLRAD4	LDLRAD4	761	1
24_04H3K27ac_BT_peak_79549_lociStitched	chr29	17734845	17798963	24	20999	GAB2,USP35	LOC782057	LOC782057	762	1
34_04H3K27ac_BT_peak_27442_lociStitched	chr15	29119028	29190980	34	19282	KMT2A,LOC112441712	ATP5MG,LOC101902944,TTC36,TMEM25,ARCN1,IFT46	LOC112441712	763	1
21_04H3K27ac_BT_peak_36513_lociStitched	chr17	55713370	55758101	21	19000	CIT,PRKAB1	LOC104974648	PRKAB1	764	1
2_04H3K27ac_BT_peak_65300_lociStitched	chr23	17732111	17742416	2	10096	SLC29A1,LOC101905365	CAPN11,MYMX,HSP90AB1,TMEM151B,SLC35B2,NFKBIE	SLC29A1	765	1
29_04H3K27ac_BT_peak_4328_lociStitched	chr1	143941161	144031461	29	17011	AGPAT3	TRAPPC10	AGPAT3	766	1
04H3K27ac_BT_peak_103874	chr7	43824917	43833541	1	8625	DAZAP1	MUM1,NDUFS7,RPS15,APC2,GAMT,C7H19orf25	DAZAP1	767	1
23_04H3K27ac_BT_peak_50211_lociStitched	chr2	19622792	19661269	23	21760	NFE2L2,HNRNPA3	MIR4444	NFE2L2	768	1
32_04H3K27ac_BT_peak_111023_lociStitched	chr9	43373715	43444482	32	18733	RTN4IP1,CRYBG1	QRSL1	CRYBG1	769	1
31_04H3K27ac_BT_peak_70972_lociStitched	chr25	22593183	22673357	31	20863	LOC112444290,ARHGAP17	LCMT1	ARHGAP17	770	1
04H3K27ac_BT_peak_32191	chr16	44285925	44298100	1	12176	LOC104974444	MIR34A,LOC112441908,GPR157,SPSB1,LOC101905940	LOC104974444	771	1
16_04H3K27ac_BT_peak_67207_lociStitched	chr24	569203	610162	16	16564	PQLC1,HSBP1L1	TXNL4A,LOC515578,KCNG2	HSBP1L1	772	1
14_04H3K27ac_BT_peak_113115_lociStitched	chrX	37393535	37417101	14	21368	FLNA	TKTL1,LOC104970503,LOC112445145,EMD,RPL10,LOC112445242,TAZ,LOC101904339,DNASE1L1	FLNA	773	1
36_04H3K27ac_BT_peak_113840_lociStitched	chrX	94701147	94767137	36	23546	MSN		MSN	774	1
25_04H3K27ac_BT_peak_63025_lociStitched	chr22	52238148	52279032	25	19045	SCAP,PTPN23	LOC112443540,NGP,LOC112443485	SCAP	775	1
24_04H3K27ac_BT_peak_55618_lociStitched	chr20	22367791	22413666	24	23551	LOC104975241,MAP3K1	LOC112442993,SETD9	MAP3K1	776	1
6_04H3K27ac_BT_peak_113503_lociStitched	chrX	81630626	81650591	6	16526	EFNB1		EFNB1	777	1
23_04H3K27ac_BT_peak_81573_lociStitched	chr29	48630117	48675757	23	15862	NAP1L4	PHLDA2,SLC22A18	NAP1L4	778	1
15_04H3K27ac_BT_peak_103109_lociStitched	chr7	22189341	22218623	15	19299	P4HA2	LOC112447378,PDLIM4	P4HA2	779	1
13_04H3K27ac_BT_peak_72007_lociStitched	chr25	34346359	34388726	13	22527	HSPB1,LOC112444342,YWHAG	LOC104970437,LOC107131840,SSC4D	LOC112444342	780	1
25_04H3K27ac_BT_peak_99432_lociStitched	chr6	93304311	93373166	25	18574	ANXA3		ANXA3	781	1
14_04H3K27ac_BT_peak_38824_lociStitched	chr18	10681866	10710842	14	14777	ATP2C2,TLDC1		TLDC1	782	1
04H3K27ac_BT_peak_85868	chr3	101203298	101213279	1	9982	TCTEX1D4,BTBD19,PLK3	PTCH2,LOC112446152,BEST4,LOC112446023,LOC112446102,LOC112446103,LOC112446104,LOC112446100,RPS8	BTBD19	783	1
04H3K27ac_BT_peak_96021	chr5	109186278	109197885	1	11608	MICAL3	BID,LOC112446772	LOC112446772	784	1
28_04H3K27ac_BT_peak_94912_lociStitched	chr5	82291506	82346109	28	18990	PPFIBP1	C5H12orf71	PPFIBP1	785	1
14_04H3K27ac_BT_peak_100375_lociStitched	chr6	115793962	115831316	14	16189	NOP14,MFSD10,ADD1	LOC112447215,GRK4	MFSD10	786	1
19_04H3K27ac_BT_peak_105156_lociStitched	chr7	61816732	61855740	19	21304	NDST1	LOC112447455,MIR2461,RPS14,LOC112447454	NDST1	787	1
22_04H3K27ac_BT_peak_93196_lociStitched	chr5	49091299	49157001	22	16861	GNS,RASSF3	TBC1D30	RASSF3	788	1
34_04H3K27ac_BT_peak_74583_lociStitched	chr26	33547454	33612815	34	18704	TCF7L2	TCF7L2	TCF7L2	789	1
23_04H3K27ac_BT_peak_74435_lociStitched	chr26	30428363	30488281	23	18152	XPNPEP1		XPNPEP1	790	1
1_04H3K27ac_BT_peak_46999_lociStitched	chr19	41862833	41871536	1	8704	LOC107131524	LOC104975084,LOC112442825,EIF1,LOC112441510,KRT16,KRT17,KRT42,LOC112442771	LOC107131524	791	1
38_04H3K27ac_BT_peak_27754_lociStitched	chr15	33686071	33744842	38	25223	CLMP	LOC112441683,LOC112441682,HSPA8	HSPA8	792	1
04H3K27ac_BT_peak_101099	chr7	4657265	4669418	1	12154	ELL,LOC112447323	FKBP8,KXD1	ELL	793	1
28_04H3K27ac_BT_peak_26273_lociStitched	chr14	66509262	66573416	28	14585	MTDH		MTDH	794	1
04H3K27ac_BT_peak_38168	chr17	72444584	72453116	1	8533	MED15	SMPD4,CCDC74B,KLHL22,MZT2B,LOC112442082	MED15	795	1
26_04H3K27ac_BT_peak_76355_lociStitched	chr27	26497716	26553498	26	22675	RBPMS,LOC112444672	MIR2399	LOC112444672	796	1
24_04H3K27ac_BT_peak_56534_lociStitched	chr20	58312658	58353164	24	19699	ANKH	LOC112443072	ANKH	797	1
17_04H3K27ac_BT_peak_64593_lociStitched	chr23	10124937	10170578	17	19164	BRPF3,PNPLA1	PNPLA1	PNPLA1	798	1
21_04H3K27ac_BT_peak_12259_lociStitched	chr11	48813416	48844688	21	19096	POLR1A	LOC112448788,LOC112448932	LOC112448788	799	1
28_04H3K27ac_BT_peak_104531_lociStitched	chr7	52647882	52726657	28	18824	DIAPH1,HDAC3	LOC112447441,RELL2,FCHSD1,ARAP3	DIAPH1	800	1
29_04H3K27ac_BT_peak_101718_lociStitched	chr7	11692313	11732813	29	20645	RFX1,DCAF15	LOC112447337,PODNL1,IL27RA,RLN3	RFX1	801	1
04H3K27ac_BT_peak_63830	chr22	59031722	59041854	1	10133	RAB43	GP9,LOC112443509,ISY1,CNBP	RAB43	802	1
36_04H3K27ac_BT_peak_68121_lociStitched	chr24	41626989	41699181	36	18687	RALBP1,PPP4R1	LOC112444203	PPP4R1	803	1
23_04H3K27ac_BT_peak_14882_lociStitched	chr11	100889367	100930248	23	21059	FUBP3	PRDM12,EXOSC2	FUBP3	804	1
14_04H3K27ac_BT_peak_77006_lociStitched	chr27	37049195	37077730	14	17833	AP3M2,PLAT	IKBKB	PLAT	805	1
13_04H3K27ac_BT_peak_74414_lociStitched	chr26	25715391	25749364	13	13518	SORCS3,TUBGCP2,ADAM8,LOC101903854	CALY,LOC112444470,MIR202,LOC101905041,ZNF511,LOC101903744,UTF1,LOC107131254	ADAM8	806	1
12_04H3K27ac_BT_peak_42721_lociStitched	chr18	58087696	58113668	12	17911	PPP2R1A	BOSTAUV1R417,BOSTAUV1R414,LOC104974928,BOSTAUV1R416	PPP2R1A	807	1
29_04H3K27ac_BT_peak_98992_lociStitched	chr6	70807230	70875422	29	21674	SRD5A3,TMEM165,CLOCK		TMEM165	808	1
24_04H3K27ac_BT_peak_83949_lociStitched	chr3	30827778	30882320	24	21195	ST7L,CTTNBP2NL	WNT2B	CTTNBP2NL	809	1
29_04H3K27ac_BT_peak_107317_lociStitched	chr8	51147162	51197672	29	22201	OSTF1,NMRK1	CARNMT1	NMRK1	810	1
25_04H3K27ac_BT_peak_19521_lociStitched	chr13	18563491	18636254	25	17646	PARD3		PARD3	811	1
39_04H3K27ac_BT_peak_22036_lociStitched	chr13	63228489	63271774	39	23496	CHMP4B	ZNF341,LOC112449328	CHMP4B	812	1
18_04H3K27ac_BT_peak_48937_lociStitched	chr19	55764188	55800919	18	19826	WBP2,UNC13D,UNK	MRPL38,TRIM65,TRIM47,LOC112442715,H3F3B,GALK1,LOC112442714,LOC112442716	UNC13D	813	1
22_04H3K27ac_BT_peak_30400_lociStitched	chr16	1449376	1503932	22	15272	ATP2B4	LAX1	ATP2B4	814	1
04H3K27ac_BT_peak_54501	chr2	133710331	133720971	1	10641	IFFO2	LOC112443683,IFFO2,ALDH4A1,LOC112443636,LOC112443467	IFFO2	815	1
18_04H3K27ac_BT_peak_19085_lociStitched	chr13	12876712	12915436	18	18957			LOC112449249	816	1
22_04H3K27ac_BT_peak_86589_lociStitched	chr3	108033304	108115821	22	16003	INPP5B,MTF1,YRDC,MANEAL	LOC112446068,EPHA10	MTF1	817	1
25_04H3K27ac_BT_peak_14847_lociStitched	chr11	100422069	100467746	25	17684	GPR107	NCS1,FNBP1	GPR107	818	1
04H3K27ac_BT_peak_14695	chr11	99393992	99404613	1	10622	LRRC8A	PHYHD1,NUP188,KYAT1,LOC104968656,LOC112441452,DOLK	LRRC8A	819	1
24_04H3K27ac_BT_peak_77577_lociStitched	chr28	6194787	6258261	24	17412	MAP3K21,LOC112444727	PCNX2	LOC112444727	820	1
20_04H3K27ac_BT_peak_67727_lociStitched	chr24	33060940	33122642	20	17730	NPC1,LOC101904227,RMC1	TMEM241,RIOK3	LOC101904227	821	1
14_04H3K27ac_BT_peak_78227_lociStitched	chr28	26365510	26392491	14	16784	TYSND1,SAR1A	LOC101903896,AIFM2	TYSND1	822	1
2_04H3K27ac_BT_peak_41825_lociStitched	chr18	51352693	51363224	2	9421	RPS19	LOC101907940,LYPD4,ARHGEF1,CD79A,DMRTC2,LOC112442324	RPS19	823	1
25_04H3K27ac_BT_peak_81258_lociStitched	chr29	46170873	46220385	25	17028	CPT1A	LOC104976293,IGHMBP2,TESMIN,MRPL21	CPT1A	824	1
14_04H3K27ac_BT_peak_42349_lociStitched	chr18	54460911	54487438	14	18978	NAPA	SLC8A2,KPTN,ZNF541	NAPA	825	1
28_04H3K27ac_BT_peak_64642_lociStitched	chr23	10505742	10561485	28	22377	SRSF3,RPS4Y1	CDKN1A,RAB44,STK38,LOC112443704,LOC112443925	SRSF3	826	1
04H3K27ac_BT_peak_96167	chr5	109709452	109720399	1	10948	MICALL1	EIF3L,POLR2F,LOC101905166,C5H22orf23,SOX10	MICALL1	827	1
20_04H3K27ac_BT_peak_64994_lociStitched	chr23	15922405	15972493	20	18170	MRPS10,TRERF1	MGC137036,GUCA1A,GUCA1B	MRPS10	828	1
04H3K27ac_BT_peak_97099	chr5	116402745	116411397	1	8653	LOC101903200,MIRLET7A-3,MIR2443,MIRLET7B,MIR3596	LOC101903200,LOC101903383,PPARA,LOC112446783	MIRLET7A-3	829	1
18_04H3K27ac_BT_peak_50929_lociStitched	chr2	45689364	45725252	18	11876	RND3	LOC112442620	RND3	830	1
23_04H3K27ac_BT_peak_77386_lociStitched	chr28	1543385	1612190	23	15886	URB2,TAF5L	ABCB10	URB2	831	1
36_04H3K27ac_BT_peak_31724_lociStitched	chr16	41360250	41456284	36	17601	VPS13D		VPS13D	832	1
18_04H3K27ac_BT_peak_17166_lociStitched	chr12	34609251	34668549	18	18877	SACS,LOC107132991	SGCG	SACS	833	1
24_04H3K27ac_BT_peak_54227_lociStitched	chr2	131862794	131913930	24	19944	HP1BP3,SH2D5	KIF17,LOC104971369	SH2D5	834	1
8_04H3K27ac_BT_peak_15569_lociStitched	chr11	104863178	104882943	8	14948	WDR5	BRD3,LOC112448934	WDR5	835	1
10_04H3K27ac_BT_peak_68360_lociStitched	chr24	43411211	43441963	10	17476	LDLRAD4	LDLRAD4	LDLRAD4	836	1
22_04H3K27ac_BT_peak_12823_lociStitched	chr11	64925036	64963438	22	16823	MEIS1,LOC112448805		LOC112448805	837	1
26_04H3K27ac_BT_peak_97500_lociStitched	chr6	5837030	5873122	26	20514	PDE5A		LOC112447029	838	1
21_04H3K27ac_BT_peak_82034_lociStitched	chr3	4424061	4480465	21	18531	PBX1		PBX1	839	1
18_04H3K27ac_BT_peak_59782_lociStitched	chr21	67233104	67284513	18	14837	TECPR2,ANKRD9	RCOR1	ANKRD9	840	1
29_04H3K27ac_BT_peak_108419_lociStitched	chr8	75063279	75127768	29	20977	NFX1	CHMP5,BAG1,AQP7	NFX1	841	1
26_04H3K27ac_BT_peak_48113_lociStitched	chr19	50598523	50635150	26	19706	CSNK1D,SLC16A3	CCDC57,LOC112442696	CSNK1D	842	1
15_04H3K27ac_BT_peak_80988_lociStitched	chr29	44858976	44896301	15	18732	RCE1,LRFN4,PC,MIR2408	LOC101905049	MIR2408	843	1
10_04H3K27ac_BT_peak_85402_lociStitched	chr3	91415019	91446989	10	19280	DHCR24,LOC112446109	TTC22,LEXM	LOC112446109	844	1
17_04H3K27ac_BT_peak_4292_lociStitched	chr1	143786120	143820731	17	18425	PDXK,CSTB	RRP1,CSTB	PDXK	845	1
25_04H3K27ac_BT_peak_32048_lociStitched	chr16	43380659	43437989	25	16658	UBE4B	KIF1B	KIF1B	846	1
34_04H3K27ac_BT_peak_47865_lociStitched	chr19	48836878	48885277	34	19453	LOC112442687		LOC112442687	847	1
04H3K27ac_BT_peak_46050	chr19	34420261	34429934	1	9674	ALKBH5	FLII,MIEF2,LLGL1	LLGL1	848	1
7_04H3K27ac_BT_peak_27594_lociStitched	chr15	29686995	29707526	7	13875	C2CD2L,HINFP	VPS11,HMBS,ABCG4,NLRX1,HYOU1,H2AFX,DPAGT1	HINFP	849	1
28_04H3K27ac_BT_peak_19372_lociStitched	chr13	17534794	17600057	28	19274	IL15RA,FBH1	LOC112449257,LOC112449258	FBH1	850	1
9_04H3K27ac_BT_peak_42146_lociStitched	chr18	53594502	53613552	9	16957	PPP5C	HIF3A,PNMA8A	PPP5C	851	1
19_04H3K27ac_BT_peak_4632_lociStitched	chr1	145938025	145978337	19	17746	YBEY,MCM3AP	PCNT,LSS,C1H21orf58	MCM3AP	852	1
7_04H3K27ac_BT_peak_43709_lociStitched	chr19	14587976	14609700	7	17860	MMP28	GAS2L2,TAF15,C19H17orf50,RASL10B	MMP28	853	1
32_04H3K27ac_BT_peak_95774_lociStitched	chr5	107676855	107728465	32	17713	WNK1,RAD52		RAD52	854	1
10_04H3K27ac_BT_peak_28608_lociStitched	chr15	46453822	46478149	10	17080	TAF10,RRP8,ILK	DCHS1,TPP1	RRP8	855	1
10_04H3K27ac_BT_peak_78977_lociStitched	chr28	35884675	35916040	10	10960	TSPAN14	SH2D4B,LOC101907998	SH2D4B	856	1
27_04H3K27ac_BT_peak_99702_lociStitched	chr6	101981821	102042324	27	18738	AFF1,MIR2284AB		MIR2284AB	857	1
24_04H3K27ac_BT_peak_97112_lociStitched	chr5	116605181	116653762	24	17192	TTC38,GTSE1,TRMU	LOC104972622,LOC101904413	TRMU	858	1
22_04H3K27ac_BT_peak_89988_lociStitched	chr4	92164417	92229275	22	15879	SND1,LRRC4	LRRC4	LRRC4	859	1
16_04H3K27ac_BT_peak_65017_lociStitched	chr23	15988607	16042763	16	17092	TRERF1		TRERF1	860	1
20_04H3K27ac_BT_peak_112235_lociStitched	chr9	95005147	95048942	20	15423	TMEM181,DYNLT1	SYTL3,LOC104969639	LOC104969639	861	1
24_04H3K27ac_BT_peak_18984_lociStitched	chr13	12144263	12209115	24	20046	NUDT5,CDC123	SEC61A2	CDC123	862	1
20_04H3K27ac_BT_peak_96264_lociStitched	chr5	110340967	110373625	20	18057	GTPBP1,SUN2	CBY1,TOMM22,FAM227A,JOSD1,DNAL4	GTPBP1	863	1
18_04H3K27ac_BT_peak_47649_lociStitched	chr19	47015231	47048727	18	15843	TLK2,MRC2		MRC2	864	1
33_04H3K27ac_BT_peak_48230_lociStitched	chr19	51179206	51222204	33	20191	NPLOC4	ARL16,OXLD1,PDE6G,FAAP100,ACTG1,MIR3533,HGS,CCDC137,TSPAN10,FSCN2	FAAP100	865	1
6_04H3K27ac_BT_peak_40269_lociStitched	chr18	35110634	35133076	6	13262	RIPOR1,LOC101906364	LOC101906411,CTCF,ATP6V0D1,AGRP	RIPOR1	866	1
36_04H3K27ac_BT_peak_2948_lociStitched	chr1	97095598	97161308	36	21072	PRKCI	LOC112448260,PHC3,SKIL	PRKCI	867	1
9_04H3K27ac_BT_peak_86343_lociStitched	chr3	106114966	106135890	9	18698	LOC107132344,MFSD2A	LOC112446162,MYCL,CAP1	LOC107132344	868	1
29_04H3K27ac_BT_peak_26009_lociStitched	chr14	61629539	61707984	29	19953	LOC107133128	AZIN1	LOC107133128	869	1
8_04H3K27ac_BT_peak_69631_lociStitched	chr25	1643837	1663148	8	12212	PKD1	TSC2,RAB26,TRAF7,NTHL1,MIR1225,LOC112444384,LOC100847802	PKD1	870	1
04H3K27ac_BT_peak_10773	chr11	11344595	11355860	1	11266	RAB11FIP5	MIR2294,SFXN5,LOC101903097	SFXN5	871	1
17_04H3K27ac_BT_peak_59990_lociStitched	chr21	68008185	68072535	17	13834	MARK3	EIF5,LOC112443329,MARK3	MARK3	872	1
23_04H3K27ac_BT_peak_39245_lociStitched	chr18	13838354	13875889	23	19335	ZC3H18	LOC104974755,LOC517901,CYBA,MVD,SNAI3	ZC3H18	873	1
15_04H3K27ac_BT_peak_87411_lociStitched	chr3	118439065	118510477	15	16621	HDAC4	LOC101907383,LOC112445916,LOC101907483,LOC112446043	HDAC4	874	1
28_04H3K27ac_BT_peak_98640_lociStitched	chr6	59764106	59842133	28	15396	APBB2	APBB2	APBB2	875	1
20_04H3K27ac_BT_peak_33362_lociStitched	chr16	60419968	60484600	20	15123	FAM20B,TOR3A,ABL2	FAM20B	TOR3A	876	1
2_04H3K27ac_BT_peak_100859_lociStitched	chr7	2631601	2642109	2	8470	TRIM11	LOC518318,TRIM17,LOC101905170	TRIM11	877	1
32_04H3K27ac_BT_peak_23375_lociStitched	chr13	77735156	77807089	32	18686	B4GALT5	RUM1	B4GALT5	878	1
25_04H3K27ac_BT_peak_37038_lociStitched	chr17	63312863	63361702	25	14551	GIT2,TCHP	GLTP,LOC112442053,TRPV4,ANKRD13A	TCHP	879	1
28_04H3K27ac_BT_peak_92476_lociStitched	chr5	29668815	29727946	28	21709	LIMA1	LOC112446900,CERS5,LOC101905299	LIMA1	880	1
19_04H3K27ac_BT_peak_80093_lociStitched	chr29	36276041	36318266	19	18334	APLP2	ST14	APLP2	881	1
14_04H3K27ac_BT_peak_31245_lociStitched	chr16	29360071	29403957	14	15482	PARP1	LOC101902123,LIN9	PARP1	882	1
12_04H3K27ac_BT_peak_97063_lociStitched	chr5	116290801	116328614	12	15899		LOC107132531,WNT7B,LOC101903068	WNT7B	883	1
6_04H3K27ac_BT_peak_82686_lociStitched	chr3	15578191	15594068	6	14650	DCST2,ZBTB7B	SHC1,PYGO2,PBXIP1,EFNA4,ADAM15,DCST1,FLAD1,CKS1B,LOC112446115	ZBTB7B	884	1
8_04H3K27ac_BT_peak_66711_lociStitched	chr23	45622116	45634355	8	7346	TFAP2A		TFAP2A	885	1
04H3K27ac_BT_peak_69647	chr25	1698870	1706127	1	7258	TRAF7	RAB26,LOC101906195,MLST8,E4F1,PKD1,LOC112444384,LOC100847802,CASKIN1,BRICD5,MIR1842,MIR2382,PGP	TRAF7	886	1
13_04H3K27ac_BT_peak_53458_lociStitched	chr2	125860610	125886814	13	18245	WASF2	CD164L2,FCN3,MAP3K6,LOC112443702,GPR3	WASF2	887	1
33_04H3K27ac_BT_peak_8087_lociStitched	chr10	65546203	65619696	33	18338	LOC112448579,FERMT2	LOC613752	LOC112448579	888	1
10_04H3K27ac_BT_peak_96327_lociStitched	chr5	110929618	110952561	10	16559	MIEF1,ATF4,RPS19BP1	MGAT3,LOC100847934,LOC112446630	MIEF1	889	1
04H3K27ac_BT_peak_38675	chr18	8065373	8073985	1	8613	CMIP,LOC112442254	LOC107133323,LOC104974735	LOC112442254	890	1
04H3K27ac_BT_peak_103731	chr7	43201516	43209484	1	7969	BSG	MADCAM1,TPGS1,CDC34,GZMM,HCN2,FGF22,ODF3L2,LOC112447550,POLRMT	BSG	891	1
36_04H3K27ac_BT_peak_43400_lociStitched	chr19	10598170	10671477	36	18702	CLTC,PTRH2	VMP1	CLTC	892	1
4_04H3K27ac_BT_peak_81331_lociStitched	chr29	46382125	46395795	4	10661	TPCN2	LOC615853,MRGPRF	TPCN2	893	1
13_04H3K27ac_BT_peak_78316_lociStitched	chr28	27456030	27482989	13	19004	SLC29A3	LOC107131944,CDH23	SLC29A3	894	1
2_04H3K27ac_BT_peak_14797_lociStitched	chr11	100021225	100035023	2	11531	NTMT1,LOC101905017,ASB6	PRRX2,C11H9orf50	LOC101905017	895	1
11_04H3K27ac_BT_peak_36575_lociStitched	chr17	57161968	57191470	11	16915	WSB2,RFC5	VSIG10,KSR2,LOC112442042	WSB2	896	1
21_04H3K27ac_BT_peak_64546_lociStitched	chr23	9785994	9862689	21	12250	SRPK1	CLPSL2,LHFPL5,CLPS,LOC107131713,LOC112443915	SRPK1	897	1
04H3K27ac_BT_peak_86692	chr3	109514226	109525873	1	11648	STK40	LSM10,EVA1B,LOC104971845,SH3D21	STK40	898	1
25_04H3K27ac_BT_peak_36744_lociStitched	chr17	61277973	61314860	25	18890	TPCN1,SLC8B1	LOC112442046	SLC8B1	899	1
27_04H3K27ac_BT_peak_24345_lociStitched	chr14	9144226	9203564	27	17401	EFR3A	LOC104973989	EFR3A	900	1
21_04H3K27ac_BT_peak_48509_lociStitched	chr19	53531671	53571281	21	18190	USP36,CYTH1,LOC112442700	CYTH1,MIR2349	LOC112442700	901	1
23_04H3K27ac_BT_peak_45008_lociStitched	chr19	24460355	24520715	23	15028	LOC112442625,NCBP3,CAMKK1	ITGAE,P2RX1	NCBP3	902	1
23_04H3K27ac_BT_peak_105128_lociStitched	chr7	61709852	61746831	23	16669	TCOF1	LOC107132649,LOC112447455,LOC112447558,CD74,RPS14	TCOF1	903	1
04H3K27ac_BT_peak_103753	chr7	43258855	43270764	1	11910	FGF22,RNF126	HCN2,FSTL3,PALM,POLRMT,PRSS57	RNF126	904	1
15_04H3K27ac_BT_peak_39013_lociStitched	chr18	11273787	11319799	15	16364	GSE1,LOC112442265		LOC112442265	905	1
27_04H3K27ac_BT_peak_82576_lociStitched	chr3	15021361	15082615	27	16926	GON4L,LOC100848721,MSTO1,DAP3	ASH1L	LOC100848721	906	1
24_04H3K27ac_BT_peak_67563_lociStitched	chr24	25604961	25660534	24	16476	LOC101904557,DSG2	DSG3	DSG2	907	1
22_04H3K27ac_BT_peak_102817_lociStitched	chr7	20263728	20307963	22	16396	PIP5K1C	APBA3,CACTIN,TBXA2R,LOC112447368,LOC100849681,TJP3,LOC112447367,LOC112447366,GIPC3	PIP5K1C	908	1
04H3K27ac_BT_peak_107552	chr8	59881405	59896078	1	14674	TLN1	CCDC107,CA9,CREB3,RGP1,RMRP,ARHGEF39,LOC112447810,TPM2,GBA2,MSMP	TLN1	909	1
26_04H3K27ac_BT_peak_29551_lociStitched	chr15	66845859	66913316	26	17951	PRR5L	LOC112441554	PRR5L	910	1
33_04H3K27ac_BT_peak_35700_lociStitched	chr17	45281820	45353523	33	14732	MIR2285AF-2,SFSWAP	LOC104974619,MMP17	MIR2285AF-2	911	1
23_04H3K27ac_BT_peak_83640_lociStitched	chr3	26882573	26916060	23	22082	ATP1A1,LOC107132288		LOC107132288	912	1
26_04H3K27ac_BT_peak_81852_lociStitched	chr3	918929	960847	26	23095	MPZL1		MPZL1	913	1
19_04H3K27ac_BT_peak_54868_lociStitched	chr20	4180315	4220857	19	17123	SH3PXD2B		SH3PXD2B	914	1
04H3K27ac_BT_peak_15443	chr11	104270669	104278815	1	8147	SURF4	RPL7A,LOC112448907,LOC112448908,LOC112448904,LOC112448903,LOC112448905,SURF2,STKLD1,ADAMTS13,SURF6,MED22,LOC100139115,LOC107132968,REXO4	SURF4	915	1
18_04H3K27ac_BT_peak_101474_lociStitched	chr7	6798315	6833761	18	17178	AP1M1,FAM32A	LOC112447625,CIB3,HSH2D	AP1M1	916	1
12_04H3K27ac_BT_peak_12369_lociStitched	chr11	49588558	49618854	12	16488	CAPG,ELMOD3	RETSAT,SH2D6,TGOLN2	CAPG	917	1
4_04H3K27ac_BT_peak_6216_lociStitched	chr10	21849963	21870425	4	9552	C10H14orf93,AJUBA	CDH24,PSMB5,HAUS4,PRMT5,PSMB11	AJUBA	918	1
21_04H3K27ac_BT_peak_101336_lociStitched	chr7	6182180	6222113	21	19006	SIN3B	MIR8550,F2RL3	SIN3B	919	1
22_04H3K27ac_BT_peak_12093_lociStitched	chr11	46321270	46368041	22	20728	SLC20A1	CHCHD5,LOC112448970	SLC20A1	920	1
16_04H3K27ac_BT_peak_76955_lociStitched	chr27	36512643	36539485	16	17409	GPAT4	NKX6-3,MIR486,ANK1	GPAT4	921	1
10_04H3K27ac_BT_peak_65727_lociStitched	chr23	27649177	27668753	10	16270	BAG6,PRRC2A	ABHD16A,LY6G5C,GPANK1,C23H6orf47,NCR3,LTB,LOC100847561,LY6G6F,LY6G5B,CSNK2B,APOM,LOC112443906,AIF1,LST1	LOC112443906	922	1
04H3K27ac_BT_peak_62156	chr22	47709583	47720031	1	10449	TKT,LOC112443469	LOC104975561	TKT	923	1
27_04H3K27ac_BT_peak_17251_lociStitched	chr12	35695657	35788746	27	13709	LATS2,XPO4	LATS2,EEF1AKMT1,LOC112449060	XPO4	924	1
22_04H3K27ac_BT_peak_9757_lociStitched	chr10	101019971	101092137	22	13115	FOXN3		FOXN3	925	1
13_04H3K27ac_BT_peak_13589_lociStitched	chr11	78388732	78422900	13	9079	RHOB		RHOB	926	1
12_04H3K27ac_BT_peak_23053_lociStitched	chr13	74688832	74715393	12	16146	PCIF1,ZNF335	ZSWIM1,CTSA,MMP9,SLC12A5,SPATA25,NEURL2,PLTP	ZNF335	927	1
16_04H3K27ac_BT_peak_53669_lociStitched	chr2	127483577	127506166	16	18838	LDLRAP1	MAN1C1,LOC112443412,LOC101903529,LOC101903474	LDLRAP1	928	1
20_04H3K27ac_BT_peak_54590_lociStitched	chr2	135386735	135431859	20	15607	PADI1,LOC112443488	PADI2,PADI3	LOC112443488	929	1
12_04H3K27ac_BT_peak_96557_lociStitched	chr5	112398738	112419650	12	15192	RANGAP1	L3MBTL2,MIR2441,ZC3H7B,LOC112446777,CHADL,LOC112446896	RANGAP1	930	1
15_04H3K27ac_BT_peak_23649_lociStitched	chr13	81113307	81160181	15	14090	ZNF217	LOC112449401,LOC112449398,LOC104973928	ZNF217	931	1
04H3K27ac_BT_peak_10769	chr11	11326324	11335486	1	9163	RAB11FIP5,MIR2294	SFXN5,LOC101903097	MIR2294	932	1
6_04H3K27ac_BT_peak_62096_lociStitched	chr22	45536367	45564000	6	16894	LOC112443465,WNT5A,LOC104975559		LOC104975559	933	1
29_04H3K27ac_BT_peak_71047_lociStitched	chr25	24872634	24921928	29	18291	IL4R	IL21R,NSMCE1,LOC104975871	IL4R	934	1
24_04H3K27ac_BT_peak_28282_lociStitched	chr15	40688613	40738489	24	18367	DKK3		DKK3	935	1
7_04H3K27ac_BT_peak_47314_lociStitched	chr19	44007509	44033227	7	14133	TMUB2,LOC101907697,ATXN7L3,UBTF	C19H17orf53,ASB16,LOC107131530,SLC4A1	LOC101907697	936	1
23_04H3K27ac_BT_peak_65194_lociStitched	chr23	17058124	17109882	23	19528	POLR1C,YIPF3,XPO5	TJAP1,POLH,MAD2L1BP,DLK2,LRRC73,GTPBP2	POLR1C	937	1
04H3K27ac_BT_peak_54939	chr20	4596503	4605072	1	8570	ERGIC1	ERGIC1	ERGIC1	938	1
04H3K27ac_BT_peak_47012	chr19	41974131	41986415	1	12285	JUP	GAST,FKBP10,KLHL10,HAP1,P3H4,NT5C3B	JUP	939	1
28_04H3K27ac_BT_peak_25846_lociStitched	chr14	46405383	46469502	28	17771	EXT1		EXT1	940	1
30_04H3K27ac_BT_peak_53706_lociStitched	chr2	128117242	128188683	30	13825	CLIC4	LOC107131878,LOC112443413,LOC107131898	CLIC4	941	1
04H3K27ac_BT_peak_69915	chr25	3526035	3533946	1	7912	VASN,CORO7	GLIS2,DNAJA3,PAM16	VASN	942	1
13_04H3K27ac_BT_peak_40253_lociStitched	chr18	35047468	35084265	13	16081	LOC101906467,ATP6V0D1	HSD11B2,LOC101906411,RIPOR1,TPPP3,ZDHHC1,AGRP,LOC101906364	LOC101906467	943	1
16_04H3K27ac_BT_peak_77282_lociStitched	chr27	41978677	42013207	16	18735	LOC112444600,NR1D2	NKIRAS1,RPL15	NR1D2	944	1
19_04H3K27ac_BT_peak_8297_lociStitched	chr10	67566984	67636397	19	18966	LGALS3,SCN3B,DLGAP5	MAPK1IP1L	LGALS3	945	1
04H3K27ac_BT_peak_101769	chr7	11825059	11832437	1	7379		LOC112447339,C7H19orf57,MIR23A,MIR27A,MIR24-2,CC2D1A,MIR181D,MIR181C,LOC112447338,ZSWIM4,C7H19orf53	MIR23A	946	1
18_04H3K27ac_BT_peak_17305_lociStitched	chr12	35935867	35984925	18	16293	CRYL1	IFT88,LOC112449106,LOC104973587	LOC112449106	947	1
6_04H3K27ac_BT_peak_58990_lociStitched	chr21	47771012	47787761	6	10003	FOXA1	TTC6	FOXA1	948	1
31_04H3K27ac_BT_peak_35773_lociStitched	chr17	50723183	50770057	31	17768	AACS	LOC101907693,TMEM132B	AACS	949	1
14_04H3K27ac_BT_peak_100242_lociStitched	chr6	114648922	114694000	14	11537	ACOX3	TRMT44	ACOX3	950	1
04H3K27ac_BT_peak_72213	chr25	34952487	34958526	1	6040	CUX1		LOC112444316	951	1
04H3K27ac_BT_peak_7413	chr10	47018270	47025081	1	6812	LOC112448456,TPM1	LOC112448454,LOC112448455,LOC112448453,TPM1	TPM1	952	1
18_04H3K27ac_BT_peak_1528_lociStitched	chr1	69261191	69309194	18	15943	ITGB5	MUC13	ITGB5	953	1
31_04H3K27ac_BT_peak_49717_lociStitched	chr2	1844240	1903412	31	17087	ARHGEF4,FAM168B	PLEKHB2	FAM168B	954	1
24_04H3K27ac_BT_peak_98463_lociStitched	chr6	57313293	57374780	24	16491	TBC1D1	TBC1D1	TBC1D1	955	1
29_04H3K27ac_BT_peak_88286_lociStitched	chr4	31948671	32050612	29	13373	IGF2BP3	MALSU1	MALSU1	956	1
27_04H3K27ac_BT_peak_35013_lociStitched	chr17	13103072	13153937	27	17947	OTUD4,LOC100847839	ANAPC10,ABCE1,LOC112442128	OTUD4	957	1
16_04H3K27ac_BT_peak_35756_lociStitched	chr17	48310846	48336831	16	18510	SLC15A4	GLT1D1	SLC15A4	958	1
9_04H3K27ac_BT_peak_102971_lociStitched	chr7	21072011	21103558	9	13604	GNG7	LOC112447374,LMNB2,LOC112447373,GADD45B,LOC100138660	LOC112447373	959	1
15_04H3K27ac_BT_peak_71269_lociStitched	chr25	26259504	26288912	15	18676	DOC2A,HIRIP3,INO80E,TAOK2	FAM57B,PPP4C,ALDOA,LOC101907275,C25H16orf92,TMEM219	INO80E	960	1
04H3K27ac_BT_peak_54104	chr2	130825898	130833098	1	7201	LOC100847958	LOC101905607,LOC789612,HSPG2,LOC515042,CELA3B	LOC100847958	961	1
14_04H3K27ac_BT_peak_49849_lociStitched	chr2	4848058	4888643	14	15754	LIMS2,GPR17,MYO7B		LIMS2	962	1
16_04H3K27ac_BT_peak_106223_lociStitched	chr8	1293487	1313446	16	13500	SH3RF1,MIR2467		MIR2467	963	1
15_04H3K27ac_BT_peak_35976_lociStitched	chr17	51727122	51750650	15	17773	LOC101904642	CCDC92,ZNF664	ZNF664	964	1
7_04H3K27ac_BT_peak_68453_lociStitched	chr24	46106348	46137777	7	13484	RNF165		RNF165	965	1
16_04H3K27ac_BT_peak_84059_lociStitched	chr3	33410946	33452114	16	17433	AHCYL1	STRIP1	AHCYL1	966	1
15_04H3K27ac_BT_peak_21234_lociStitched	chr13	52980879	53022133	15	14322	STK35,LOC112449450		LOC112449450	967	1
14_04H3K27ac_BT_peak_87601_lociStitched	chr3	120571144	120622056	14	15589	FARP2,STK25	BOK	STK25	968	1
24_04H3K27ac_BT_peak_95038_lociStitched	chr5	85078113	85154454	24	17866	BCAT1		BCAT1	969	1
15_04H3K27ac_BT_peak_72672_lociStitched	chr25	38166955	38205224	15	18592	CYTH3	LOC112444304,LOC100140431	CYTH3	970	1
04H3K27ac_BT_peak_102116	chr7	15277283	15285734	1	8452	DNM2,MIR3604-1,MIR199A-2	C7H19orf38,CARM1,TMED1	MIR3604-1	971	1
26_04H3K27ac_BT_peak_83613_lociStitched	chr3	26712109	26775765	26	14492	CD58		CD58	972	1
14_04H3K27ac_BT_peak_104036_lociStitched	chr7	45777801	45806471	14	17635	TCF7,SKP1	LOC104969171,LOC104969173	LOC104969173	973	1
19_04H3K27ac_BT_peak_7349_lociStitched	chr10	45754741	45824566	19	14369	CSNK1G1,PPIB,SNX22	SNX22,LOC112448649	PPIB	974	1
04H3K27ac_BT_peak_54940	chr20	4605435	4612476	1	7042	ERGIC1	ERGIC1,LOC112442979	ERGIC1	975	1
16_04H3K27ac_BT_peak_8872_lociStitched	chr10	81134441	81194573	16	17378	GALNT16,SLC39A9,ERH	PLEKHD1	ERH	976	1
24_04H3K27ac_BT_peak_73238_lociStitched	chr26	8702982	8747101	24	19557	SGMS1	ASAH2,LOC112444546	SGMS1	977	1
04H3K27ac_BT_peak_42638	chr18	56260887	56269550	1	8664	ATF5,IL4I1,NUP62	TBC1D17,LOC107131441,SIGLEC11,PNKP,AKT1S1,IL4I1,NUP62,LOC112442212	ATF5	978	1
20_04H3K27ac_BT_peak_36249_lociStitched	chr17	53478695	53507332	20	14081	RHOF,SETD1B	HPD,RHOF,PSMD9,LOC104974641	SETD1B	979	1
32_04H3K27ac_BT_peak_79705_lociStitched	chr29	25993966	26049168	32	16900	PTPN5	IGSF22,TMEM86A	PTPN5	980	1
14_04H3K27ac_BT_peak_39078_lociStitched	chr18	11748128	11772184	14	14235	COX4I1,EMC8	C18H16orf74	COX4I1	981	1
20_04H3K27ac_BT_peak_43375_lociStitched	chr19	10327527	10357365	20	18451	YPEL2		YPEL2	982	1
8_04H3K27ac_BT_peak_107859_lociStitched	chr8	63468371	63490092	8	11814	GABBR2		TBC1D2	983	1
04H3K27ac_BT_peak_97166	chr5	116858639	116866830	1	8192	GRAMD4,LOC112446784	GRAMD4,CELSR1,LOC112446785	GRAMD4	984	1
04H3K27ac_BT_peak_47090	chr19	42268046	42277189	1	9144	RAB5C	HSPB9,DHX58,KAT2A,RAB5C,KCNH4,HCRT,GHDC	RAB5C	985	1
17_04H3K27ac_BT_peak_102676_lociStitched	chr7	19302822	19354476	17	17018	PLIN3,TICAM1,FEM1A	ARRDC5,UHRF1,MIR7-3	TICAM1	986	1
15_04H3K27ac_BT_peak_57831_lociStitched	chr21	20778309	20802484	15	13217	FANCI,POLG	MIR2363-1,MIR9-1,LOC112443237,MIR2363-2	POLG	987	1
11_04H3K27ac_BT_peak_8791_lociStitched	chr10	80612117	80641290	11	12193	ZFP36L1		ZFP36L1	988	1
1_04H3K27ac_BT_peak_69504_lociStitched	chr25	1039451	1049348	1	9898	UBE2I	TPSB2,GNPTG,LOC786948,LOC789799,LOC617663,TSR3,UNKL	UBE2I	989	1
13_04H3K27ac_BT_peak_81907_lociStitched	chr3	1242835	1268223	13	14255	CD247	LOC112445922	LOC112445922	990	1
21_04H3K27ac_BT_peak_75074_lociStitched	chr26	41979851	42028843	21	15724	TACC2,LOC112444542	TACC2	LOC112444542	991	1
15_04H3K27ac_BT_peak_22220_lociStitched	chr13	64300823	64329272	15	15229	MYH7B,TRPC4AP	MIR499,GSS	MIR499	992	1
16_04H3K27ac_BT_peak_70651_lociStitched	chr25	16948807	16990023	16	19232	TMC7	TMC5,COQ7	TMC7	993	1
7_04H3K27ac_BT_peak_46242_lociStitched	chr19	35199525	35230912	7	15202	DHRS7B,TMEM11,LOC104975054,NATD1	MAP2K3,LOC112442647	LOC104975054	994	1
28_04H3K27ac_BT_peak_23278_lociStitched	chr13	77106410	77178251	28	14424	ARFGEF2	LOC112449387,CSE1L	ARFGEF2	995	1
18_04H3K27ac_BT_peak_40305_lociStitched	chr18	35253004	35292056	18	17078	GFOD2,RANBP10	PARD6A,C18H16orf86,TSNAXIP1,ACD,ENKD1,GFOD2	GFOD2	996	1
20_04H3K27ac_BT_peak_10852_lociStitched	chr11	13857018	13906347	20	18205	TGFA		TGFA	997	1
5_04H3K27ac_BT_peak_60884_lociStitched	chr22	12472274	12490514	5	12472	TTC21A,CSRNP1	LOC112443479,GORASP1,XIRP1	CSRNP1	998	1
14_04H3K27ac_BT_peak_10745_lociStitched	chr11	11197223	11229707	14	15281	PRADC1,CCT7,SMYD5	EGR4,FBXO41,NOTO,LOC112448868	CCT7	999	1
18_04H3K27ac_BT_peak_90426_lociStitched	chr4	98808896	98846869	18	15981	TMEM140,CYREN,WDR91	LOC112446537,STRA8,LOC104972216	CYREN	1000	1
15_04H3K27ac_BT_peak_44214_lociStitched	chr19	20156404	20191709	15	16261	NEK8,TRAF4,FAM222B	SUPT6H,RPL23A,LOC112442792,LOC112442804,LOC112442793,LOC112442803,ERAL1,PROCA1,RAB34,TLCD1,MIR451,MIR144	TRAF4	1001	1
27_04H3K27ac_BT_peak_37530_lociStitched	chr17	68784573	68844375	27	15501	NF2	CABP7,UQCR10,NIPSNAP1,ZMAT5	CABP7	1002	1
13_04H3K27ac_BT_peak_43989_lociStitched	chr19	18110136	18146063	13	19251	CRLF3,LOC112442816	ATAD5,SUZ12	LOC112442816	1003	1
8_04H3K27ac_BT_peak_6696_lociStitched	chr10	35943429	35962745	8	12019	CCDC9B	INAFM2,PHGR1,DISP2,KNSTRN,ANKRD63,PLCB2	CCDC9B	1004	1
17_04H3K27ac_BT_peak_24666_lociStitched	chr14	14822425	14865657	17	15493	NSMCE2	TRIB1	TRIB1	1005	1
22_04H3K27ac_BT_peak_23585_lociStitched	chr13	78826015	78867327	22	18898	ADNP,DPM1	MOCS3,LOC104973920,MIR6527,LOC112449351	ADNP	1006	1
27_04H3K27ac_BT_peak_59806_lociStitched	chr21	67324769	67379796	27	18208	RCOR1		RCOR1	1007	1
25_04H3K27ac_BT_peak_37332_lociStitched	chr17	67267865	67325005	25	16028	PITPNB	LOC101903015,MN1	LOC101903015	1008	1
29_04H3K27ac_BT_peak_59833_lociStitched	chr21	67399310	67443699	29	17888	RCOR1	TRAF3	TRAF3	1009	1
20_04H3K27ac_BT_peak_19458_lociStitched	chr13	18158317	18202575	20	15028	LOC107133032,CCNY	CCNY,CREM	CCNY	1010	1
04H3K27ac_BT_peak_81057	chr29	45194718	45203131	1	8414	GRK2	KDM2A,ANKRD13D,SSH3,LOC112444905,LOC107131975	GRK2	1011	1
9_04H3K27ac_BT_peak_69429_lociStitched	chr25	505050	533225	9	12718	PIGQ,RAB40C	CAPN15,PRR35,NHLRC4,WFIKKN1,MCRIP2,WDR90,RHOT2,RHBDL1,METTL26	RAB40C	1012	1
16_04H3K27ac_BT_peak_43220_lociStitched	chr19	8669600	8732856	16	15755	CUEDC1	LOC112442588,LOC101905090,MRPS23,LOC112442597	CUEDC1	1013	1
7_04H3K27ac_BT_peak_65880_lociStitched	chr23	28773198	28803501	7	11970	LOC785873,TRIM15	LOC112443819,TRIM10,BOLA,TRIM40	LOC785873	1014	1
15_04H3K27ac_BT_peak_75468_lociStitched	chr26	47358192	47406569	15	15865	PTPRE	PTPRE	PTPRE	1015	1
21_04H3K27ac_BT_peak_9301_lociStitched	chr10	86426605	86486593	21	16395		FOS,LOC112448568,TMED10	FOS	1016	1
22_04H3K27ac_BT_peak_88841_lociStitched	chr4	52139079	52195880	22	18619	TES		TES	1017	1
9_04H3K27ac_BT_peak_84698_lociStitched	chr3	56695403	56716235	9	11858	LMO4,LOC112445999		LOC112445999	1018	1
21_04H3K27ac_BT_peak_106936_lociStitched	chr8	39957273	39999146	21	16029	SPATA6L,SLC1A1	LOC101903733	SLC1A1	1019	1
7_04H3K27ac_BT_peak_14449_lociStitched	chr11	98539519	98562781	7	12746	AK1,ST6GALNAC6	ENG,ST6GALNAC4,PIP5KL1,DPM2	AK1	1020	1
10_04H3K27ac_BT_peak_101207_lociStitched	chr7	5409869	5439456	10	13655	MAP1S	UNC13A,B3GNT3,FCHO1	MAP1S	1021	1
13_04H3K27ac_BT_peak_70800_lociStitched	chr25	19979943	20011353	13	16238	POLR3E,CDR2	LOC101905757	POLR3E	1022	1
13_04H3K27ac_BT_peak_21686_lociStitched	chr13	59545788	59580525	13	19474	AURKA,CSTF1,FAM210B	LOC112449321,CASS4	AURKA	1023	1
28_04H3K27ac_BT_peak_30937_lociStitched	chr16	21891412	21969322	28	17442	TGFB2		TGFB2	1024	1
13_04H3K27ac_BT_peak_61445_lociStitched	chr22	30061093	30082287	13	11155	FOXP1	MIR1284	FOXP1	1025	1
4_04H3K27ac_BT_peak_78692_lociStitched	chr28	31132780	31144164	4	9359	ZNF503	LOC101903749,LOC101907017,LRMDA,LOC508976	ZNF503	1026	1
04H3K27ac_BT_peak_38050	chr17	71968195	71977594	1	9400	PPM1F	TOP3B,MAPK1,LOC112442124,VPREB1	PPM1F	1027	1
15_04H3K27ac_BT_peak_75379_lociStitched	chr26	46395068	46432539	15	13410	DOCK1		DOCK1	1028	1
21_04H3K27ac_BT_peak_107296_lociStitched	chr8	51053560	51129553	21	10843	CARNMT1,NMRK1	OSTF1,C8H9orf40,NMRK1	CARNMT1	1029	1
27_04H3K27ac_BT_peak_409_lociStitched	chr1	10474416	10542026	27	15512	APP,LOC112448277		LOC112448277	1030	1
14_04H3K27ac_BT_peak_51981_lociStitched	chr2	103370387	103431112	14	11743	FN1,MIR2285L	ATIC	MIR2285L	1031	1
04H3K27ac_BT_peak_37113	chr17	63707690	63716057	1	8368	KCTD10	UBE3B	KCTD10	1032	1
21_04H3K27ac_BT_peak_97466_lociStitched	chr6	3560504	3594780	21	17381	ANXA5		ANXA5	1033	1
9_04H3K27ac_BT_peak_30576_lociStitched	chr16	3531713	3560167	9	13396	SLC41A1	NUCKS1,RAB29	SLC41A1	1034	1
21_04H3K27ac_BT_peak_8016_lociStitched	chr10	61820352	61893070	21	13714	FBN1	LOC112448492	LOC112448492	1035	1
19_04H3K27ac_BT_peak_37878_lociStitched	chr17	71233590	71268049	19	15320	MMP11,SMARCB1,DERL3	LOC112442076,LOC101903757,C17H22orf15,SLC2A11,MIF,GSTT4,LOC107133315,ZNF70,VPREB3,CHCHD10,LOC101909384	SMARCB1	1036	1
24_04H3K27ac_BT_peak_85993_lociStitched	chr3	102343530	102375486	24	15964	KDM4A	MIR2415,ST3GAL3	MIR2415	1037	1
18_04H3K27ac_BT_peak_57623_lociStitched	chr21	16297090	16367669	18	15429	AKAP13	AKAP13	AKAP13	1038	1
31_04H3K27ac_BT_peak_109593_lociStitched	chr8	102412355	102486397	31	15175	SLC31A1,FKBP15	SLC31A2,PRPF4,LOC104969448,LOC112447843,LOC112447842,CDC26	FKBP15	1039	1
16_04H3K27ac_BT_peak_77237_lociStitched	chr27	40321837	40356876	16	16467	RARB		RARB	1040	1
12_04H3K27ac_BT_peak_53311_lociStitched	chr2	125113469	125136392	12	14302	SESN2	DNAJC8,LOC107131363,MED18,ATP5IF1	SESN2	1041	1
18_04H3K27ac_BT_peak_72654_lociStitched	chr25	38110615	38147853	18	14402	USP42,CYTH3	EIF2AK1,LOC100848385	USP42	1042	1
15_04H3K27ac_BT_peak_41965_lociStitched	chr18	52725950	52750978	15	16024	CLASRP,ZNF296	RELB,GEMIN7,PPP1R37,LOC112442332	CLASRP	1043	1
26_04H3K27ac_BT_peak_77093_lociStitched	chr27	37596508	37674018	26	10825	HOOK3	FNTA,THAP1,RNF170	HOOK3	1044	1
04H3K27ac_BT_peak_23493	chr13	78166758	78175309	1	8552	TMEM189	LOC112449347,CEBPB,UBE2V1,LOC112449346	TMEM189	1045	1
9_04H3K27ac_BT_peak_96138_lociStitched	chr5	109569133	109589956	9	12597	TRIOBP	NOL12,MIR2438,H1F0,GCAT,GALR3	TRIOBP	1046	1
12_04H3K27ac_BT_peak_48621_lociStitched	chr19	54030127	54069864	12	12906	TMC6,MIR2348,TNRC6C	LOC112442706,LOC112442705,SYNGR2,TMC8	MIR2348	1047	1
10_04H3K27ac_BT_peak_30435_lociStitched	chr16	1871136	1909945	10	12904	SOX13	ETNK2,REN	SOX13	1048	1
1_04H3K27ac_BT_peak_38792_lociStitched	chr18	9821372	9831793	1	10422	CDH13		CDH13	1049	1
23_04H3K27ac_BT_peak_71829_lociStitched	chr25	33165368	33216490	23	19349	RFC2,LAT2,EIF4H,LOC112444389	LOC107131856,LOC104970387,LOC104970383,CLIP2,LIMK1	LAT2	1050	1
16_04H3K27ac_BT_peak_19860_lociStitched	chr13	26365021	26399004	16	16164			MYO3A	1051	1
28_04H3K27ac_BT_peak_48533_lociStitched	chr19	53587360	53645171	28	18342	CYTH1,MIR2349	LOC104975119,LOC101901951,DNAH17,LOC112442700	CYTH1	1052	1
10_04H3K27ac_BT_peak_61357_lociStitched	chr22	21537110	21560544	10	13453	LOC101907920,ITPR1		BHLHE40	1053	1
14_04H3K27ac_BT_peak_59618_lociStitched	chr21	65239248	65265115	14	14720	WARS	MIR345,SLC25A47,WDR25,SLC25A29	WARS	1054	1
23_04H3K27ac_BT_peak_32102_lociStitched	chr16	43632796	43676337	23	15452	CTNNBIP1	LZIC,CLSTN1,NMNAT1	CTNNBIP1	1055	1
04H3K27ac_BT_peak_32830	chr16	51180205	51186729	1	6525	DVL1	MRPL20,CCNL2,AURKAIP1,MXRA8,INTS11,ACAP3,TAS1R3,CPTP,PUSL1,SCNN1D	DVL1	1056	1
04H3K27ac_BT_peak_107825	chr8	63279935	63290650	1	10716	CORO2A	TRIM14,TBC1D2	CORO2A	1057	1
22_04H3K27ac_BT_peak_35824_lociStitched	chr17	50935372	51021960	22	15057	SCARB1	UBC	SCARB1	1058	1
19_04H3K27ac_BT_peak_60270_lociStitched	chr22	899296	942281	19	14489	EGFR	LOC112443455,LOC112443476	LOC112443476	1059	1
04H3K27ac_BT_peak_38073	chr17	72032424	72042963	1	10540	MAPK1	LOC112442124,YPEL1	YPEL1	1060	1
04H3K27ac_BT_peak_40339	chr18	35355628	35365562	1	9935	NUTF2	TSNAXIP1,THAP11,EDC4,NRN1L,PSKH1,RANBP10,CENPT	NUTF2	1061	1
18_04H3K27ac_BT_peak_38407_lociStitched	chr18	1630454	1654114	18	13741	COG4,FUK	ST3GAL2,MIR2324,LOC112442441,LOC112442442,SF3B3	FUK	1062	1
6_04H3K27ac_BT_peak_37940_lociStitched	chr17	71492666	71511826	6	15583	GUCD1,SNRPD3,LOC112442077	LOC104974710,GGT5,GGT1,UPB1	SNRPD3	1063	1
10_04H3K27ac_BT_peak_100504_lociStitched	chr6	116372114	116395316	10	11410	MXD4,HAUS3	LOC104968946,POLN	HAUS3	1064	1
23_04H3K27ac_BT_peak_11327_lociStitched	chr11	24713191	24764304	23	15309	EML4,COX7A2L		COX7A2L	1065	1
10_04H3K27ac_BT_peak_36039_lociStitched	chr17	52201169	52219964	10	13443	RILPL2,LOC112442036,KMT5A	RILPL2,LOC112442136,LOC112442037,SBNO1,SNRNP35	LOC112442036	1066	1
4_04H3K27ac_BT_peak_61349_lociStitched	chr22	21363137	21376224	4	12312	LOC101907920	LOC104975525,BHLHE40	LOC101907920	1067	1
13_04H3K27ac_BT_peak_87131_lociStitched	chr3	116431360	116468755	13	14545			COPS8	1068	1
13_04H3K27ac_BT_peak_44138_lociStitched	chr19	19811876	19838701	13	16608	TMEM97,TNFAIP1,IFT20,POLDIP2	TMEM199,SARM1,SEBOX,VTN	TNFAIP1	1069	1
13_04H3K27ac_BT_peak_109665_lociStitched	chr8	102809414	102834341	13	12080	RGS3		RGS3	1070	1
24_04H3K27ac_BT_peak_8702_lociStitched	chr10	79602453	79659467	24	14723	ZFYVE26	RDH12,RAD51B,VTI1B,RDH11	ZFYVE26	1071	1
21_04H3K27ac_BT_peak_99779_lociStitched	chr6	104792660	104838883	21	14920	LYAR,ZBTB49	TMEM128,OTOP1	ZBTB49	1072	1
14_04H3K27ac_BT_peak_14032_lociStitched	chr11	92603221	92633046	14	13127	DAB2IP	LOC112448832,DAB2IP	DAB2IP	1073	1
33_04H3K27ac_BT_peak_113919_lociStitched	chrX	98066883	98123241	33	17758		MIR222,MIR221	MIR222	1074	1
35_04H3K27ac_BT_peak_47830_lociStitched	chr19	48689931	48766591	35	12439	CEP95,SMURF2	POLG2,MIR3064,DDX5	CEP95	1075	1
26_04H3K27ac_BT_peak_37146_lociStitched	chr17	64131905	64184218	26	12078	SSH1	CORO1C,DAO	SSH1	1076	1
15_04H3K27ac_BT_peak_13028_lociStitched	chr11	68414185	68469645	15	16775	LOC107132938	PCBP1,LOC101905499,C11H2orf42	LOC107132938	1077	1
18_04H3K27ac_BT_peak_36997_lociStitched	chr17	62936381	62984052	18	13747	MLEC,UNC119B,ACADS	CABP1,LOC107133304	UNC119B	1078	1
21_04H3K27ac_BT_peak_20761_lociStitched	chr13	44879857	44927505	21	14657		LOC112449303	LOC112449303	1079	1
31_04H3K27ac_BT_peak_53853_lociStitched	chr2	129505684	129563947	31	16209	HNRNPR	ZNF436	HNRNPR	1080	1
04H3K27ac_BT_peak_35695	chr17	45184379	45195557	1	11179	ULK1	LOC112442032,EP400,PUS1	ULK1	1081	1
9_04H3K27ac_BT_peak_22410_lociStitched	chr13	65683153	65715927	9	12047	TGIF2,RAB5IF,LOC112449331,SLA2	MYL9	LOC112449331	1082	1
04H3K27ac_BT_peak_92117	chr5	26000126	26007482	1	7357	HOXC6	LOC107132469,LOC112446667,LOC101907194,LOC100847613,HOXC4,MIR615,HOXC5,HOXC8,HOXC9,MIR196A-2,HOXC10	HOXC6	1083	1
26_04H3K27ac_BT_peak_68204_lociStitched	chr24	41895532	41934751	26	17511	VAPA	TXNDC2,LOC104975774,LOC112444198	VAPA	1084	1
22_04H3K27ac_BT_peak_43756_lociStitched	chr19	15030197	15089676	22	13392	RFFL,LIG3	MIR2331,LOC104969067,CCT6B,ZNF830	RFFL	1085	1
30_04H3K27ac_BT_peak_94944_lociStitched	chr5	82581384	82642025	30	17121	STK38L	ARNTL2	STK38L	1086	1
9_04H3K27ac_BT_peak_82203_lociStitched	chr3	9451421	9470042	9	15924	DCAF8,PEA15	LOC101902959,CASQ1	PEA15	1087	1
27_04H3K27ac_BT_peak_58361_lociStitched	chr21	28401022	28458088	27	15026	TJP1		TJP1	1088	1
04H3K27ac_BT_peak_107713	chr8	62086894	62098193	1	11300	SHB,MIR2472	MIR2473,MIR2474	MIR2472	1089	1
04H3K27ac_BT_peak_42853	chr18	62208620	62214582	1	5963	PPP6R1,LOC112442384	TMEM150B,HSPBP1,MIR7865,TMEM86B,PTPRH,SYT5,DNAAF3,LOC112442383,BRSK1	LOC112442384	1090	1
14_04H3K27ac_BT_peak_84077_lociStitched	chr3	33486448	33524081	14	15164	CSF1	AHCYL1	CSF1	1091	1
26_04H3K27ac_BT_peak_3044_lociStitched	chr1	98283285	98351691	26	14819	MECOM	LOC104970974	MECOM	1092	1
15_04H3K27ac_BT_peak_72251_lociStitched	chr25	35098557	35140645	15	12868	LOC112444338	MYL10,CUX1	LOC112444338	1093	1
32_04H3K27ac_BT_peak_3657_lociStitched	chr1	122352369	122415917	32	16723	PLOD2		PLOD2	1094	1
10_04H3K27ac_BT_peak_60583_lociStitched	chr22	6922053	6956552	10	15137	LOC107131649,CMTM6		CMTM6	1095	1
5_04H3K27ac_BT_peak_13738_lociStitched	chr11	82864440	82880009	5	12492	NBAS,ODF3,RIC8A,BET1L,SIRT3	SCGB1C1,PSMD13,COX8B	BET1L	1096	1
2_04H3K27ac_BT_peak_103767_lociStitched	chr7	43367454	43377389	2	9599	PTBP1	MISP,LOC112447411,AZU1,LOC112447659,PRTN3,ELANE,CFD,PLPPR3	PTBP1	1097	1
4_04H3K27ac_BT_peak_103528_lociStitched	chr7	38765984	38781300	4	14373	NSD1,PRELID1,RAB24,MXD3	LOC112447574	RAB24	1098	1
18_04H3K27ac_BT_peak_37504_lociStitched	chr17	68698348	68742609	18	14550	THOC5,NIPSNAP1	NEFH,NF2,LOC100847257	THOC5	1099	1
19_04H3K27ac_BT_peak_3952_lociStitched	chr1	133082234	133115001	19	14846	MSL2		MSL2	1100	1
20_04H3K27ac_BT_peak_80215_lociStitched	chr29	39900029	39931298	20	16542	TMEM216,SDHAF2,CPSF7	TMEM138,TMEM216,PPP1R32,LRRC10B,CYB561A3,MIR2405	CPSF7	1101	1
17_04H3K27ac_BT_peak_52475_lociStitched	chr2	111928328	111961839	17	17399	AP1S3		AP1S3	1102	1
23_04H3K27ac_BT_peak_51320_lociStitched	chr2	79506447	79550443	23	15606	GLS,STAT1	LOC104971266	STAT1	1103	1
8_04H3K27ac_BT_peak_82255_lociStitched	chr3	9829296	9844482	8	13478	VSIG8,LOC112446136,LOC101903248	CFAP45,SLAMF8,FCRL6	LOC112446136	1104	1
3_04H3K27ac_BT_peak_24661_lociStitched	chr14	14781033	14789927	3	6312	TRIB1	LOC112449617	TRIB1	1105	1
17_04H3K27ac_BT_peak_50603_lociStitched	chr2	36110933	36150525	17	16209	ITGB6	ITGB6	ITGB6	1106	1
31_04H3K27ac_BT_peak_12673_lociStitched	chr11	63459071	63498013	31	19104	CEP68,RAB1A		CEP68	1107	1
14_04H3K27ac_BT_peak_41549_lociStitched	chr18	49369759	49398771	14	15812	DYRK1B,FBL		DYRK1B	1108	1
04H3K27ac_BT_peak_92105	chr5	25953290	25960605	1	7316	LOC107132469,LOC100847613	LOC112446665,LOC101906546,LOC100847613,HOXC4,MIR615,HOXC5,HOXC6	LOC107132469	1109	1
15_04H3K27ac_BT_peak_9242_lociStitched	chr10	86139463	86172039	15	15462	DLST,RPS6KL1	LOC112448523,PROX2,PGF	PROX2	1110	1
9_04H3K27ac_BT_peak_53795_lociStitched	chr2	129097496	129120463	9	13427	HMGCL,GALE,LYPLA2	FUCA1,LOC112443709,PITHD1,LOC101909432,ELOA	GALE	1111	1
04H3K27ac_BT_peak_72212	chr25	34940939	34952381	1	11443	CUX1		LOC112444316	1112	1
18_04H3K27ac_BT_peak_34310_lociStitched	chr16	77130756	77169454	18	12950	NEK7		NEK7	1113	1
04H3K27ac_BT_peak_81081	chr29	45264791	45274641	1	9851	CLCF1	SSH3,LOC112444905,RAD9A,TBC1D10C,CARNS1,RPS6KB2,LOC107131975,POLD4,PPP1CA,LOC112444920	CLCF1	1114	1
04H3K27ac_BT_peak_107720	chr8	62112195	62124170	1	11976	SHB	MIR2472,MIR2473,MIR2474	MIR2473	1115	1
19_04H3K27ac_BT_peak_91197_lociStitched	chr4	116914084	116959466	19	13271	PAXIP1	HTR5A	PAXIP1	1116	1
11_04H3K27ac_BT_peak_104174_lociStitched	chr7	46804324	46827046	11	16690	LOC104969177,H2AFY		LOC104969177	1117	1
8_04H3K27ac_BT_peak_81141_lociStitched	chr29	45559419	45581001	8	11956	NDUFS8,TCIRG1,CHKA	ALDH3B1,UNC93B1,LOC112444853	TCIRG1	1118	1
20_04H3K27ac_BT_peak_108100_lociStitched	chr8	69912022	69949154	20	14799	CCAR2,BIN3	SORBS3,PDLIM2,C8H8orf58,LOC112447817	CCAR2	1119	1
04H3K27ac_BT_peak_97172	chr5	116886274	116896846	1	10573	GRAMD4	GRAMD4,LOC112446785,LOC112446784,CERK	GRAMD4	1120	1
14_04H3K27ac_BT_peak_4248_lociStitched	chr1	143663169	143709821	14	13808	HSF2BP	RRP1B	HSF2BP	1121	1
16_04H3K27ac_BT_peak_43307_lociStitched	chr19	9449617	9482115	16	14897	MTMR4,SEPT4	HSF5,C19H17orf47,LOC100297075	MTMR4	1122	1
5_04H3K27ac_BT_peak_46991_lociStitched	chr19	41832228	41844422	5	11488	KRT17,KRT42	LOC104975084,LOC112442825,KRT9,KRT14,LOC112441510,KRT16,LOC112442771,LOC107131524	KRT17	1123	1
21_04H3K27ac_BT_peak_110848_lociStitched	chr9	38820574	38867556	21	15887	TRAF3IP2,LOC112448038	LOC112448037	TRAF3IP2	1124	1
04H3K27ac_BT_peak_103054	chr7	21454426	21463422	1	8997	MOB3A	AP3D1,MKNK2,JSRP1,IZUMO4	MOB3A	1125	1
15_04H3K27ac_BT_peak_92433_lociStitched	chr5	29288897	29325252	15	16446	LOC112446677,DIP2B	LOC619094	LOC112446677	1126	1
15_04H3K27ac_BT_peak_82337_lociStitched	chr3	13704668	13744587	15	16207	ETV3	ETV3L	ETV3	1127	1
27_04H3K27ac_BT_peak_24698_lociStitched	chr14	14932677	14998305	27	13610	NSMCE2		NSMCE2	1128	1
13_04H3K27ac_BT_peak_113533_lociStitched	chrX	85570097	85599654	13	18905	UBA1,CDK16	RBM10,USP11,NDUFB11	CDK16	1129	1
23_04H3K27ac_BT_peak_109077_lociStitched	chr8	88734196	88794006	23	15359	SEMA4D,SECISBP2,CKS2		SECISBP2	1130	1
31_04H3K27ac_BT_peak_364_lociStitched	chr1	10341085	10407615	31	16090	APP		LOC112448277	1131	1
28_04H3K27ac_BT_peak_88505_lociStitched	chr4	46268418	46333259	28	14092	KMT2E,SRPK2	LOC100848478	LOC100848478	1132	1
28_04H3K27ac_BT_peak_77869_lociStitched	chr28	15472379	15567749	28	12343	CCDC6	MRLN	CCDC6	1133	1
16_04H3K27ac_BT_peak_74637_lociStitched	chr26	34758457	34801164	16	12316	AFAP1L2	VWA2	AFAP1L2	1134	1
13_04H3K27ac_BT_peak_64941_lociStitched	chr23	15674226	15704397	13	15594	LOC112443775,BYSL,MED20,CCND3	USP49	BYSL	1135	1
25_04H3K27ac_BT_peak_91902_lociStitched	chr5	23195544	23252910	25	17320	NUDT4,UBE2N	MRPL42,LOC107132465	UBE2N	1136	1
04H3K27ac_BT_peak_45978	chr19	34127690	34134758	1	7069	EPN2	MFAP4,LOC112442748,LOC101902854,B9D1,MAPK7	EPN2	1137	1
04H3K27ac_BT_peak_45219	chr19	26405425	26413037	1	7613	INCA1,KIF1C	CAMTA2,SPAG7,PFN1,SLC25A11,LOC100848357,ENO3,RNF167,GP1BA	KIF1C	1138	1
1_04H3K27ac_BT_peak_23828_lociStitched	chr14	731871	740678	1	8808	SHARPIN,MAF1,CYC1	LOC112449560,LOC107133095,OPLAH,LOC112449565,MROH1,MIR1839,HGH1,WDR97,GPAA1,EXOSC4,LOC112449564,SMPD5	SHARPIN	1139	1
6_04H3K27ac_BT_peak_73905_lociStitched	chr26	21265001	21286092	6	14653	SCD	LOC112444487,PKD2L1	SCD	1140	1
13_04H3K27ac_BT_peak_46847_lociStitched	chr19	40312340	40350511	13	16792	PSMD3,CSF3,MED24,LOC112442839	LRRC3C,GSDMA,THRA,ORMDL3,NR1D1	CSF3	1141	1
24_04H3K27ac_BT_peak_20050_lociStitched	chr13	33161967	33232726	24	15200	EPC1		EPC1	1142	1
7_04H3K27ac_BT_peak_101159_lociStitched	chr7	4881044	4905938	7	12952	LSM4,LOC101902444	JUND,IQCN,CIST1,LOC618787,LOC112447579,PGPEP1	LOC101902444	1143	1
6_04H3K27ac_BT_peak_69661_lociStitched	chr25	1753599	1785117	6	11165	E4F1,DNASE1L2,ECI1,RNPS1	LOC101906195,MLST8,MIR940,CASKIN1,BRICD5,MIR1842,MIR2382,PGP,ABCA3	DNASE1L2	1144	1
21_04H3K27ac_BT_peak_6788_lociStitched	chr10	36723814	36784391	21	16372	CHP1,LOC112448626,LOC100847604,OIP5	NUSAP1,EXD1	LOC112448626	1145	1
27_04H3K27ac_BT_peak_52433_lociStitched	chr2	111041728	111118985	27	13478	ACSL3		ACSL3	1146	1
24_04H3K27ac_BT_peak_22831_lociStitched	chr13	72584893	72676374	24	16174	JPH2,OSER1	GDAP1L1	JPH2	1147	1
13_04H3K27ac_BT_peak_32006_lociStitched	chr16	43158748	43178172	13	15066	PGD	DFFA,CORT,CENPS	PGD	1148	1
29_04H3K27ac_BT_peak_56363_lociStitched	chr20	41442717	41513679	29	15233	GOLPH3,LOC112443007,PDZD2		LOC112443007	1149	1
21_04H3K27ac_BT_peak_55574_lociStitched	chr20	21431447	21476721	21	16282			ACTBL2	1150	1
14_04H3K27ac_BT_peak_77218_lociStitched	chr27	40182788	40222951	14	12574	TOP2B,RARB		TOP2B	1151	1
13_04H3K27ac_BT_peak_32893_lociStitched	chr16	51502224	51528484	13	15035	NOC2L,KLHL17,SAMD11	HES4,PERM1,AGRN,ISG15,LOC112441847	NOC2L	1152	1
04H3K27ac_BT_peak_34618	chr16	80565651	80573614	1	7964	LMOD1	LOC112441884,LOC112441885,LOC104974455,RNPEP,TIMM17A,LOC112441886,SHISA4	LOC112441886	1153	1
13_04H3K27ac_BT_peak_57927_lociStitched	chr21	21684105	21727013	13	15032	PRC1,LOC112443356,RCCD1,UNC45A	NGRN,VPS33B,HDDC3,MAN2A2	RCCD1	1154	1
16_04H3K27ac_BT_peak_97608_lociStitched	chr6	11554624	11596101	16	15262	LOC104972660,ARSJ		ARSJ	1155	1
04H3K27ac_BT_peak_103477	chr7	37860714	37871391	1	10678	CLTB	ARL10,MIR1271,HIGD2A,FAF2,NOP16	CLTB	1156	1
04H3K27ac_BT_peak_54860	chr20	3962923	3970318	1	7396	STK10	EFCAB9	EFCAB9	1157	1
18_04H3K27ac_BT_peak_39450_lociStitched	chr18	14684204	14720377	18	14107	TCF25,MC1R,TUBB3	SPIRE2,DEF8,LOC532875,FANCA,LOC112442275,CENPBD1,DBNDD1	MC1R	1158	1
27_04H3K27ac_BT_peak_9801_lociStitched	chr10	101868819	101918008	27	13660	PSMC1,NRDE2		PSMC1	1159	1
6_04H3K27ac_BT_peak_15414_lociStitched	chr11	104088304	104104906	6	13231	LOC101902839,AGPAT2	EGFL7,MIR126,FAM69B,LOC101902895,LOC112448923,LOC112448928,LOC107132967	LOC101902839	1160	1
31_04H3K27ac_BT_peak_18192_lociStitched	chr12	78860551	78921726	31	14254	TPP2,METTL21C	LOC104973658	TPP2	1161	1
04H3K27ac_BT_peak_72303	chr25	35630363	35636033	1	5671	TRIM56	LOC101902751,AP1S1,SERPINE1,LOC101902689	TRIM56	1162	1
14_04H3K27ac_BT_peak_10415_lociStitched	chr11	6061799	6116898	14	14063	TBC1D8	CNOT11,TBC1D8	TBC1D8	1163	1
16_04H3K27ac_BT_peak_100649_lociStitched	chr6	117391023	117419592	16	15515	DGKQ,TMEM175	SLC26A1,GAK,FGFRL1,MIR2449,IDUA	DGKQ	1164	1
19_04H3K27ac_BT_peak_10875_lociStitched	chr11	13927600	13975738	19	14000	TGFA		TGFA	1165	1
21_04H3K27ac_BT_peak_14495_lociStitched	chr11	98714580	98761739	21	14947	SLC25A25,PTGES2	LOC112448839,LCN2,C11H9orf16,LOC107132962,NAIF1	SLC25A25	1166	1
15_04H3K27ac_BT_peak_54691_lociStitched	chr2	135855791	135881621	15	14331	FBXO42,CPLANE2	ARHGEF19	CPLANE2	1167	1
28_04H3K27ac_BT_peak_91075_lociStitched	chr4	113993290	114054260	28	12323	RHEB	WDR86,CRYGN	RHEB	1168	1
04H3K27ac_BT_peak_40378	chr18	35421868	35432932	1	11065	PSMB10,LCAT,SLC12A4	NRN1L,PSKH1,DUS2,PSMB10,DPEP3,DPEP2,DPEP2NB,DDX28	LCAT	1169	1
25_04H3K27ac_BT_peak_97568_lociStitched	chr6	6550243	6598394	25	14670	SEC24D		LOC112447033	1170	1
04H3K27ac_BT_peak_85761	chr3	99798065	99802297	1	4233	LRRC41,UQCRH	NSUN4,LOC104971814,RAD54L	UQCRH	1171	1
11_04H3K27ac_BT_peak_13083_lociStitched	chr11	68973908	69016564	11	13066	GALNT14		CAPN13	1172	1
11_04H3K27ac_BT_peak_90934_lociStitched	chr4	112196822	112234252	11	12070	LOC100336368,PDIA4,LOC506408	ZNF398	PDIA4	1173	1
04H3K27ac_BT_peak_22741	chr13	69791047	69800698	1	9652	PLCG1	TOP1,LOC112449431,LOC112449434,LOC101907320	PLCG1	1174	1
9_04H3K27ac_BT_peak_42876_lociStitched	chr18	62873949	62895567	9	13169	TTYH1,LENG8,LENG9,CDC42EP5	LOC104974955,LOC112442223,LOC101907857,LAIR1,MIR574	LENG9	1175	1
19_04H3K27ac_BT_peak_12040_lociStitched	chr11	45723589	45776257	19	12485	UXS1	LOC112448952	UXS1	1176	1
3_04H3K27ac_BT_peak_4234_lociStitched	chr1	143514585	143521746	3	5683	SIK1	LOC112448004	SIK1	1177	1
19_04H3K27ac_BT_peak_53085_lociStitched	chr2	122340020	122386514	19	16208	SNRNP40,ZCCHC17	LOC112443306,NKAIN1	SNRNP40	1178	1
20_04H3K27ac_BT_peak_54799_lociStitched	chr20	3779637	3814859	20	16132	LOC101903110,FBXW11	LOC112442976,FBXW11	FBXW11	1179	1
30_04H3K27ac_BT_peak_31576_lociStitched	chr16	38987314	39051498	30	14479	PRRC2C	LOC104974427	PRRC2C	1180	1
11_04H3K27ac_BT_peak_49809_lociStitched	chr2	4604476	4630722	11	14493	AMMECR1L,POLR2D	WDR33	POLR2D	1181	1
4_04H3K27ac_BT_peak_13668_lociStitched	chr11	79403030	79414247	4	7804	OSR1	LOC112448881,LOC112448880	OSR1	1182	1
11_04H3K27ac_BT_peak_81012_lociStitched	chr29	44928265	44976732	11	10794	PC	C29H11orf86,SYT12,PC	PC	1183	1
13_04H3K27ac_BT_peak_52940_lociStitched	chr2	120949262	120975657	13	15730	SYNC,RBBP4	ZBTB8OS,KIAA1522,LOC101907639	SYNC	1184	1
04H3K27ac_BT_peak_62701	chr22	50863111	50869771	1	6661	CCDC71,LOC530599,KLHDC8B	C22H3orf84,LOC107131695,LAMB2,USP19,QARS,CCDC36,KLHDC8B	LOC530599	1185	1
17_04H3K27ac_BT_peak_29042_lociStitched	chr15	54655076	54701828	17	15402	GDPD5	SERPINH1,KLHL35	GDPD5	1186	1

## Sheet: H3K27ac_CO_peaks_SuperStitche
REGION_ID	CHROM	START	STOP	NUM_LOCI	CONSTITUENT_SIZE	OVERLAP_GENES	PROXIMAL_GENES	CLOSEST_GENE	stitchedPeakRank	isSuper
56_03H3K27ac_CO_peak_13859_lociStitched	chr15	40445424	40605175	56	113627	LOC112441627,MICAL2	LOC112441626	LOC112441627	1	1
15_03H3K27ac_CO_peak_10756_lociStitched	chr13	58477373	58545724	15	54250	LOC107133073,PMEPA1	ZBP1	PMEPA1	2	1
48_03H3K27ac_CO_peak_16415_lociStitched	chr16	64158561	64328330	48	96783	LAMC1,LAMC2,NMNAT2	LOC101906042	LAMC2	3	1
25_03H3K27ac_CO_peak_19991_lociStitched	chr18	48387914	48477668	25	73469	EIF3K,ACTN4,LOC112442312,CAPN12	LGALS7B,MAP4K1,LGALS7	LOC112442312	4	1
33_03H3K27ac_CO_peak_7831_lociStitched	chr11	104661894	104792581	33	74754	VAV2,LOC112448859	BRD3OS,VAV2,BRD3	LOC112448859	5	1
11_03H3K27ac_CO_peak_5442_lociStitched	chr11	9263320	9332257	11	52486	C11H2orf49,LOC100848188,FHL2	TGFBRAP1,LOC100848208	FHL2	6	1
49_03H3K27ac_CO_peak_51400_lociStitched	chr7	80332811	80489965	49	96701	WWC1,MIR2462	RARS,LOC101909274	MIR2462	7	1
16_03H3K27ac_CO_peak_40107_lociStitched	chr3	14640223	14695634	16	43058	MEX3A,LMNA	UBQLN4,SLC25A44,SEMA4A,RAB25,LAMTOR2	LMNA	8	1
36_03H3K27ac_CO_peak_4611_lociStitched	chr10	80669498	80775443	36	83860	ACTN1,LOC112448590	ZFP36L1,LOC112448586	LOC112448590	9	1
14_03H3K27ac_CO_peak_30848_lociStitched	chr22	58135314	58205960	14	52803	WNT7A	CHCHD4,LOC112443506,TMEM43,LOC112443442	WNT7A	10	1
03H3K27ac_CO_peak_49409	chr7	11817794	11841843	1	24050	MIR23A,MIR27A,MIR24-2	LOC112447339,C7H19orf57,CC2D1A,MIR181D,MIR181C,LOC112447338,ZSWIM4,C7H19orf53,MRI1	MIR23A	11	1
33_03H3K27ac_CO_peak_2455_lociStitched	chr1	146974303	147074904	33	61799	RUNX1		LOC112448042	12	1
21_03H3K27ac_CO_peak_36423_lociStitched	chr26	42285883	42367246	21	58334	HTRA1	DMBT1,LOC100849037	HTRA1	13	1
25_03H3K27ac_CO_peak_38834_lociStitched	chr29	31794093	31890105	25	78508	ETS1,LOC112444869		LOC112444869	14	1
9_03H3K27ac_CO_peak_26563_lociStitched	chr2	135919652	135974097	9	37179	EPHA2,LOC112443516	CPLANE2,ARHGEF19,LOC107131929,FAM131C,LOC112443692	EPHA2	15	1
57_03H3K27ac_CO_peak_12005_lociStitched	chr14	12458383	12602480	57	78521			MYC	16	1
44_03H3K27ac_CO_peak_17641_lociStitched	chr17	51309495	51436010	44	70880	NCOR2	FAM101A	FAM101A	17	1
41_03H3K27ac_CO_peak_35278_lociStitched	chr25	38874898	38966974	41	53978	TNRC18,LOC107131848	LOC112444302,SLC29A4	TNRC18	18	1
41_03H3K27ac_CO_peak_33582_lociStitched	chr24	57264574	57442283	41	68326	NEDD4L,LOC112444167	NEDD4L	NEDD4L	19	1
21_03H3K27ac_CO_peak_23712_lociStitched	chr19	55824600	55906512	21	39873	GALK1,ITGB4,SAP30BP	LOC112442715,H3F3B,RECQL5,LOC112442716,UNK,SMIM6,SMIM5	ITGB4	20	1
36_03H3K27ac_CO_peak_52552_lociStitched	chr8	62012576	62138101	36	68979	SHB,MIR2472,MIR2473	SLC25A51,MIR2474	MIR2472	21	1
7_03H3K27ac_CO_peak_33390_lociStitched	chr24	48577287	48630410	7	46066	SMAD7	LOC112444189	SMAD7	22	1
31_03H3K27ac_CO_peak_7917_lociStitched	chr11	105267281	105366266	31	53269	COL5A1		COL5A1	23	1
49_03H3K27ac_CO_peak_8893_lociStitched	chr12	50719950	50869248	49	86290	LMO7,MIR2285AB		LMO7	24	1
16_03H3K27ac_CO_peak_38215_lociStitched	chr28	34735861	34816695	16	48674	ZMIZ1		ZMIZ1	25	1
28_03H3K27ac_CO_peak_51116_lociStitched	chr7	61073689	61170995	28	69120	PPARGC1B,MIR378-1		PPARGC1B	26	1
12_03H3K27ac_CO_peak_15129_lociStitched	chr16	4659128	4699014	12	33465	IL24,FCMR	IL19,IL20,PIGR	IL24	27	1
29_03H3K27ac_CO_peak_4798_lociStitched	chr10	85801767	85907805	29	63520	LTBP2	ISCA2,SYNDIG1L,LOC112448629,NPC2,LOC112448522	LTBP2	28	1
18_03H3K27ac_CO_peak_11358_lociStitched	chr13	75826929	75903605	18	40494	ZMYND8	LOC101905203,LOC112449409,LOC112449425	ZMYND8	29	1
37_03H3K27ac_CO_peak_9075_lociStitched	chr12	74440812	74541786	37	67908	MBNL2		MBNL2	30	1
11_03H3K27ac_CO_peak_37567_lociStitched	chr28	7387121	7451443	11	39781	IRF2BP2,LOC104976162		IRF2BP2	31	1
31_03H3K27ac_CO_peak_38659_lociStitched	chr29	24805582	24902233	31	56923	LOC112444876,NAV2	DBX1	LOC112444876	32	1
9_03H3K27ac_CO_peak_7579_lociStitched	chr11	99871148	99913891	9	26760	LOC101904916	LOC101904867,LOC112448842	LOC101904916	33	1
18_03H3K27ac_CO_peak_37984_lociStitched	chr28	28063365	28128261	18	44311	CHST3	LOC104969714,SPOCK2	CHST3	34	1
15_03H3K27ac_CO_peak_17747_lociStitched	chr17	52633624	52694998	15	40244	VPS37B,HIP1R		VPS37B	35	1
18_03H3K27ac_CO_peak_22716_lociStitched	chr19	40696357	40756507	18	39288	TNS4	IGFBP4,TOP2A,CCR7	TNS4	36	1
9_03H3K27ac_CO_peak_22699_lociStitched	chr19	40548043	40592493	9	40112	RARA	CDC6,GJD3	RARA	37	1
21_03H3K27ac_CO_peak_4853_lociStitched	chr10	86426470	86515075	21	35438	FOS	LOC112448568,TMED10	FOS	38	1
19_03H3K27ac_CO_peak_35922_lociStitched	chr26	23221755	23292552	19	42004	SUFU,TRIM8	LOC104975974,SFXN2,MIR2392,ARL3	TRIM8	39	1
25_03H3K27ac_CO_peak_53703_lociStitched	chr8	112097887	112180220	25	61611	PXDN,LOC112447858	LOC112447856,TPO	PXDN	40	1
16_03H3K27ac_CO_peak_52796_lociStitched	chr8	70410772	70487747	16	45856	R3HCC1,LOC112447920,LOXL2	CHMP7	LOC112447920	41	1
15_03H3K27ac_CO_peak_30279_lociStitched	chr22	48784449	48847014	15	30563	POC1A,DUSP7,LOC112443472		DUSP7	42	1
36_03H3K27ac_CO_peak_6551_lociStitched	chr11	64799771	64891366	36	51369	MEIS1		MEIS1	43	1
45_03H3K27ac_CO_peak_5370_lociStitched	chr11	6482964	6612197	45	57862	MAP4K4	LOC107132901,LOC112448746	MAP4K4	44	1
1_03H3K27ac_CO_peak_49495_lociStitched	chr7	12732944	12750408	1	17465	PRDX2,HOOK2,JUNB	RTBDN,TRIR,TNPO2,LOC112447621,MAST1,RNASEH2A,BEST2,ASNA1	JUNB	45	1
9_03H3K27ac_CO_peak_44966_lociStitched	chr5	27726893	27779354	9	37258	KRT80	C5H12orf80,LOC104972390,KRT7,LOC112446674,ATG101	KRT80	46	1
16_03H3K27ac_CO_peak_14670_lociStitched	chr15	76246361	76316146	16	47450	CREB3L1	DGKZ	CREB3L1	47	1
41_03H3K27ac_CO_peak_9131_lociStitched	chr12	75456266	75554478	41	58935	FARP1,STK24,LOC112449080		LOC112449080	48	1
03H3K27ac_CO_peak_39188	chr29	43603836	43621329	1	17494	LOC104976804	TIGD3,FRMD8,LOC104976281,LOC112444862,SLC25A45,LOC112444863	LOC104976804	49	1
3_03H3K27ac_CO_peak_29733_lociStitched	chr22	21388595	21410102	3	20056	LOC101907920,BHLHE40	LOC104975525	BHLHE40	50	1
28_03H3K27ac_CO_peak_20430_lociStitched	chr18	54174075	54273473	28	43386	SAE1,CCDC9,BBC3	LOC104974899,INAFM1,C5AR1,ZC3H4	BBC3	51	1
21_03H3K27ac_CO_peak_42422_lociStitched	chr3	117137498	117215291	21	44383	LRRFIP1	RBM44	LRRFIP1	52	1
12_03H3K27ac_CO_peak_41926_lociStitched	chr3	103307201	103360837	12	31480	SLC2A1,LOC614376	LOC614376,ZNF691	LOC614376	53	1
35_03H3K27ac_CO_peak_49436_lociStitched	chr7	12476773	12583819	35	51976	LYL1,NFIX	STX10,TRMT1,GADD45GIP1,FARSA,IER2,LOC101906392,NACC1,RAD23A,CALR	NFIX	54	1
14_03H3K27ac_CO_peak_10858_lociStitched	chr13	61217783	61271534	14	41402	LOC107133075,BCL2L1	ID1,COX4I2,TPX2	LOC107133075	55	1
33_03H3K27ac_CO_peak_46011_lociStitched	chr5	74718976	74804749	33	71079	MYH9	APOL3	MYH9	56	1
21_03H3K27ac_CO_peak_32155_lociStitched	chr23	39564383	39671122	21	40528	KIF13A	LOC112443914	LOC112443914	57	1
79_03H3K27ac_CO_peak_8062_lociStitched	chr12	2177562	2387648	79	68884	DIAPH3		DIAPH3	58	1
43_03H3K27ac_CO_peak_44113_lociStitched	chr4	101618274	101730682	43	57171	CREB3L2	AKR1D1	CREB3L2	59	1
03H3K27ac_CO_peak_26675	chr20	4536061	4553123	1	17063	DUSP1	ERGIC1	DUSP1	60	1
12_03H3K27ac_CO_peak_38986_lociStitched	chr29	40894763	40933231	12	32372	AHNAK,EEF1G,TUT1	ROM1,MTA2,EML3,B3GAT3,GANAB	AHNAK	61	1
31_03H3K27ac_CO_peak_35980_lociStitched	chr26	24173161	24278073	31	40817	SH3PXD2A	NEURL1	SH3PXD2A	62	1
33_03H3K27ac_CO_peak_42298_lociStitched	chr3	114534856	114629825	33	48630	SH3BP4		SH3BP4	63	1
13_03H3K27ac_CO_peak_21753_lociStitched	chr19	23324421	23377865	13	32784	SGSM2,LOC112442622,MNT,METTL16	SRR,SMG6,LOC112442828,LOC112442829,TSR1	LOC112442622	64	1
23_03H3K27ac_CO_peak_26615_lociStitched	chr20	3858104	3969594	23	40667	LOC112442976,LOC112442977,STK10	LOC101903110,EFCAB9,FBXW11	LOC112442977	65	1
27_03H3K27ac_CO_peak_18457_lociStitched	chr17	71711345	71809710	27	42985	LOC112441984,BCR,RAB36	RSPH14,SPECC1L,GNAZ	BCR	66	1
18_03H3K27ac_CO_peak_18166_lociStitched	chr17	65212945	65277223	18	39986	KIAA1671	CRYBB3,CRYBB2	CRYBB3	67	1
25_03H3K27ac_CO_peak_28889_lociStitched	chr21	64514788	64600362	25	41154	CCNK,CCDC85C	HHIPL1,SETD3	CCDC85C	68	1
10_03H3K27ac_CO_peak_11284_lociStitched	chr13	73658331	73713724	10	32007	RBPJL,SYS1,SDC4	DBNDD2,PIGT,SLPI,MATN4,TP53TG5	SDC4	69	1
6_03H3K27ac_CO_peak_29535_lociStitched	chr22	12471805	12506902	6	22414	TTC21A,LOC112443479,CSRNP1	GORASP1,XIRP1,LOC112443480	CSRNP1	70	1
18_03H3K27ac_CO_peak_23348_lociStitched	chr19	51580307	51646782	18	36927	LOC101902772,BAIAP2	AATK,MIR338,PVALEF,CHMP6	BAIAP2	71	1
21_03H3K27ac_CO_peak_1716_lociStitched	chr1	107629130	107702917	21	39338	SCHIP1,LOC112448347	SCHIP1	LOC112448347	72	1
20_03H3K27ac_CO_peak_51186_lociStitched	chr7	61954423	62027755	20	41302	SYNPO	MYOZ3,RBM22	SYNPO	73	1
37_03H3K27ac_CO_peak_5151_lociStitched	chr11	851725	942799	37	47324	LOC112448732		LOC112448732	74	1
14_03H3K27ac_CO_peak_43070_lociStitched	chr4	46145428	46218070	14	43413	KMT2E,LOC107132398	KMT2E	LOC107132398	75	1
22_03H3K27ac_CO_peak_2935_lociStitched	chr10	13544252	13623229	22	47608	SMAD6	LOC107132820	SMAD6	76	1
26_03H3K27ac_CO_peak_31709_lociStitched	chr23	24885016	24996758	26	58566	LOC112443711,TRAM2	EFHC1	TRAM2	77	1
26_03H3K27ac_CO_peak_23899_lociStitched	chr19	58583269	58699251	26	37990	LOC101907523	LOC104975155,LOC112442732	LOC101907523	78	1
23_03H3K27ac_CO_peak_21619_lociStitched	chr19	22134892	22221425	23	42929	VPS53	GEMIN4,LOC104975004,MIR2336,RFLNB,DBIL5,FAM57A	VPS53	79	1
21_03H3K27ac_CO_peak_23422_lociStitched	chr19	53468722	53557279	21	36857	TIMP2,CEP295NL,USP36	CYTH1,LOC112442700,MIR2349	USP36	80	1
54_03H3K27ac_CO_peak_53544_lociStitched	chr8	104188455	104327594	54	55870	LOC112447848,TNC	LOC104969458,LOC101908167	TNC	81	1
16_03H3K27ac_CO_peak_12783_lociStitched	chr14	61629412	61707001	16	34786	LOC107133128	AZIN1	LOC107133128	82	1
20_03H3K27ac_CO_peak_15307_lociStitched	chr16	27061854	27131831	20	42745	CAPN2	CAPN8,TP53BP2	CAPN2	83	1
4_03H3K27ac_CO_peak_15018_lociStitched	chr16	3044886	3082923	4	37142	NUAK2	TMCC2,KLHDC8A	NUAK2	84	1
27_03H3K27ac_CO_peak_32193_lociStitched	chr23	40405940	40493712	27	58933	ATXN1,LOC100848122	LOC112443889	ATXN1	85	1
10_03H3K27ac_CO_peak_7907_lociStitched	chr11	105187196	105230692	10	27365		COL5A1,LOC104973519	COL5A1	86	1
14_03H3K27ac_CO_peak_40072_lociStitched	chr3	14322420	14368036	14	37948	MEF2D	LOC100848574	MEF2D	87	1
20_03H3K27ac_CO_peak_22586_lociStitched	chr19	39052513	39130166	20	41504	ARHGAP23	SOCS7,GPR179	ARHGAP23	88	1
6_03H3K27ac_CO_peak_18943_lociStitched	chr18	10983002	11012595	6	25838	CRISPLD2	LOC112442262,LOC112442263	CRISPLD2	89	1
27_03H3K27ac_CO_peak_36489_lociStitched	chr26	44601888	44713221	27	48240	CTBP2	LOC112444501,CTBP2	CTBP2	90	1
19_03H3K27ac_CO_peak_3107_lociStitched	chr10	19107283	19171521	19	40269	GRAMD2A,PKM,PARP6	SENP8,MYO9A	GRAMD2A	91	1
9_03H3K27ac_CO_peak_10411_lociStitched	chr13	44879699	44933475	9	25490		LOC112449303	LOC112449303	92	1
31_03H3K27ac_CO_peak_25963_lociStitched	chr2	125718884	125806512	31	53972	AHDC1	FGR,WASF2,LOC112443702	AHDC1	93	1
03H3K27ac_CO_peak_26468	chr2	133710409	133743015	1	32607	IFFO2	LOC112443683,ALDH4A1,LOC112443636,LOC112443467	IFFO2	94	1
22_03H3K27ac_CO_peak_26332_lociStitched	chr2	130869262	130953435	22	46850	HSPG2	LOC100847958,LOC789612,CELA3B,LDLRAD2	HSPG2	95	1
03H3K27ac_CO_peak_44859	chr5	25992544	26015323	1	22780	HOXC4,HOXC5,MIR615,HOXC6	LOC107132469,LOC112446667,LOC101907194,LOC100847613,HOXC4,HOXC8,HOXC9,MIR196A-2,HOXC10,HOXC11	HOXC6	96	1
9_03H3K27ac_CO_peak_46622_lociStitched	chr5	104126683	104174435	9	33238	LOC101906999,CD9	VWF	CD9	97	1
4_03H3K27ac_CO_peak_39962_lociStitched	chr3	9751132	9778814	4	26447	IGSF9,TAGLN2,MIR1584	SLAMF9,CFAP45,VSIG8	MIR1584	98	1
5_03H3K27ac_CO_peak_29739_lociStitched	chr22	21536623	21560029	5	19778	LOC101907920,ITPR1		BHLHE40	99	1
14_03H3K27ac_CO_peak_12484_lociStitched	chr14	30763713	30835790	14	33754	VXN,LOC112449513,LOC112449641,MYBL1		LOC112449513	100	1
31_03H3K27ac_CO_peak_42682_lociStitched	chr4	10002527	10134654	31	42743	CDK6		CDK6	101	1
11_03H3K27ac_CO_peak_21143_lociStitched	chr19	10767408	10817309	11	26422	VMP1,MIR21,TUBD1	RPS6KB1	MIR21	102	1
12_03H3K27ac_CO_peak_18040_lociStitched	chr17	62564261	62607588	12	36797	PXN	LOC101902407,SIRT4,GCN1,RPLP0,LOC112442110,LOC112442111,PLA2G1B	PXN	103	1
46_03H3K27ac_CO_peak_6460_lociStitched	chr11	63022681	63153717	46	53800	LOC101903182,SERTAD2	LOC104973398	SERTAD2	104	1
14_03H3K27ac_CO_peak_39634_lociStitched	chr29	49943286	50003359	14	29373	DUSP8,MOB2	MOB2	DUSP8	105	1
13_03H3K27ac_CO_peak_1755_lociStitched	chr1	110437431	110500594	13	30476	CCNL1	LOC112448279,LOC112447734	CCNL1	106	1
49_03H3K27ac_CO_peak_43180_lociStitched	chr4	51613732	51737435	49	62410	LOC112446381,MET		LOC112446381	107	1
29_03H3K27ac_CO_peak_30620_lociStitched	chr22	53621683	53714661	29	41523	SACM1L,LIMD1	SACM1L	LIMD1	108	1
13_03H3K27ac_CO_peak_18368_lociStitched	chr17	70055494	70111520	13	34919	LIMK2,PIK3IP1	LOC112442061,LOC112442060,PATZ1	LIMK2	109	1
22_03H3K27ac_CO_peak_51232_lociStitched	chr7	62870894	62958258	22	42553	SPARC,ATOX1	G3BP1,LOC112447462,LOC112447461	SPARC	110	1
16_03H3K27ac_CO_peak_48735_lociStitched	chr6	111161835	111230689	16	37922	PROM1,LOC112447229	FGFBP1	LOC112447229	111	1
14_03H3K27ac_CO_peak_23006_lociStitched	chr19	45075814	45137755	14	33657	ARHGAP27,PLEKHM1	ARHGAP27,LOC112442766	PLEKHM1	112	1
38_03H3K27ac_CO_peak_29337_lociStitched	chr22	5088026	5184441	38	46976	TGFBR2		TGFBR2	113	1
17_03H3K27ac_CO_peak_36290_lociStitched	chr26	39402105	39458047	17	28151	GRK5,LOC112444498		LOC112444498	114	1
11_03H3K27ac_CO_peak_46046_lociStitched	chr5	74851318	74891138	11	25510	LOC112446838,TXN2	MYH9,FOXRED2,EIF3D	LOC112446838	115	1
8_03H3K27ac_CO_peak_18953_lociStitched	chr18	11107650	11140081	8	25885	KIAA0513,ZDHHC7	KIAA0513	ZDHHC7	116	1
1_03H3K27ac_CO_peak_29732_lociStitched	chr22	21362193	21375728	1	13536	LOC101907920	LOC104975525,BHLHE40	LOC101907920	117	1
15_03H3K27ac_CO_peak_29744_lociStitched	chr22	21582569	21653874	15	26397	ITPR1		BHLHE40	118	1
28_03H3K27ac_CO_peak_17027_lociStitched	chr17	4645683	4712428	28	35781	LOC112442011,FHDC1		FHDC1	119	1
16_03H3K27ac_CO_peak_16711_lociStitched	chr16	75119700	75174770	16	27939	PLXNA2	MIR6121	PLXNA2	120	1
8_03H3K27ac_CO_peak_37486_lociStitched	chr28	3561274	3594264	8	24955	C28H1orf198		C28H1orf198	121	1
12_03H3K27ac_CO_peak_18709_lociStitched	chr18	2577444	2647912	12	35050	BCAR1,CFDP1	LOC112442468,LOC100848132,LOC618826,CTRB1	BCAR1	122	1
13_03H3K27ac_CO_peak_16971_lociStitched	chr16	80815836	80882450	13	30817	CSRP1,PHLDA3	LOC112441888,TNNI1,LAD1,TNNT2,NAV1	CSRP1	123	1
9_03H3K27ac_CO_peak_10388_lociStitched	chr13	44595603	44626394	9	16732	KLF6,LOC112449301		LOC112449301	124	1
10_03H3K27ac_CO_peak_25691_lociStitched	chr2	119339190	119393505	10	27002	LOC101905734,LOC112443160	TEX44,LOC101905734,PTMA,NMUR1	LOC112443160	125	1
25_03H3K27ac_CO_peak_39494_lociStitched	chr29	47252624	47357834	25	39609	ANO1	FADD,LOC112444841	ANO1	126	1
16_03H3K27ac_CO_peak_7448_lociStitched	chr11	98609801	98652865	16	36358	FAM102A	ST6GALNAC6,ST6GALNAC4,PIP5KL1,DPM2,LOC107132962	FAM102A	127	1
22_03H3K27ac_CO_peak_51593_lociStitched	chr7	96040382	96127177	22	37667	CAST	CAST	CAST	128	1
19_03H3K27ac_CO_peak_25780_lociStitched	chr2	120867282	120932828	19	39095	YARS,KIAA1522,LOC101907639	SYNC,S100PBP	KIAA1522	129	1
11_03H3K27ac_CO_peak_4767_lociStitched	chr10	85126311	85168429	11	31154	ELMSAN1	DNAL1,LOC101903632,PNMA1	ELMSAN1	130	1
1_03H3K27ac_CO_peak_33034_lociStitched	chr24	37523758	37536663	1	12906	TGIF1		TGIF1	131	1
03H3K27ac_CO_peak_20428	chr18	54134051	54151975	1	17925	LOC104974899,ZC3H4	SAE1,TMEM160	ZC3H4	132	1
4_03H3K27ac_CO_peak_38014_lociStitched	chr28	28352723	28377429	4	22255	LOC107131942,LOC107131941,DNAJB12	DDIT4,LOC112444748,LOC112444749,LOC112444774	LOC107131941	133	1
23_03H3K27ac_CO_peak_50710_lociStitched	chr7	47448321	47516996	23	43181	TGFBI,LOC518124	SMAD5,LECT2	TGFBI	134	1
24_03H3K27ac_CO_peak_22043_lociStitched	chr19	28146363	28232286	24	34470	MYH10,LOC112442832	LOC112442760,CCDC42	MYH10	135	1
10_03H3K27ac_CO_peak_10042_lociStitched	chr13	31381356	31451798	10	25689	CUBN		CUBN	136	1
30_03H3K27ac_CO_peak_1492_lociStitched	chr1	95318877	95432407	30	48510	FNDC3B	LOC101904810	FNDC3B	137	1
29_03H3K27ac_CO_peak_49906_lociStitched	chr7	20439936	20510951	29	45126	NFIC	DOHH,SMIM24,LOC618071,FZR1	NFIC	138	1
16_03H3K27ac_CO_peak_7404_lociStitched	chr11	98219325	98279106	16	38586	FAM129B	LRSAM1,STXBP1,LOC112448918,RPL12,LOC100847700	FAM129B	139	1
11_03H3K27ac_CO_peak_33997_lociStitched	chr25	3464447	3507165	11	34539	GLIS2,LOC104970145,PAM16	VASN,SRL,TFAP4,CORO7	GLIS2	140	1
03H3K27ac_CO_peak_11690	chr14	858915	879773	1	20859	PLEC,MIR2309,LOC112449561	LOC112449562,PARP10,GRINA	PLEC	141	1
30_03H3K27ac_CO_peak_41870_lociStitched	chr3	102427216	102505790	30	45666	PTPRF	KDM4A	PTPRF	142	1
4_03H3K27ac_CO_peak_39254_lociStitched	chr29	44005001	44028038	4	20134	CCDC85B,FOSL1,C29H11orf68	LOC789733,MUS81,CTSW,DRAP1,LOC104976284,TSGA10IP,SART1,LOC101904071,CFL1,EFEMP2,FIBP	FOSL1	143	1
8_03H3K27ac_CO_peak_14703_lociStitched	chr15	76599796	76651944	8	30881	ATG13,ZNF408,ARHGAP1	F2,AMBRA1,HARBI1,LOC112441674	ARHGAP1	144	1
13_03H3K27ac_CO_peak_22624_lociStitched	chr19	39453853	39495861	13	29863	LASP1	LOC112442662,MIR2341,C19H17orf98,LOC112442814,RPL23,FBXO47	LASP1	145	1
6_03H3K27ac_CO_peak_34014_lociStitched	chr25	3525644	3546922	6	20050	VASN,CORO7	GLIS2,DNAJA3,PAM16	VASN	146	1
5_03H3K27ac_CO_peak_52657_lociStitched	chr8	63468341	63506808	5	18719	GABBR2		TBC1D2	147	1
8_03H3K27ac_CO_peak_6765_lociStitched	chr11	71333980	71366508	8	30571	FOSL2	LOC112448813	FOSL2	148	1
16_03H3K27ac_CO_peak_51764_lociStitched	chr8	996489	1063674	16	42780	PALLD,MIR2466,LOC112447762	LOC112447763,CBR4	LOC112447762	149	1
25_03H3K27ac_CO_peak_6813_lociStitched	chr11	71907973	72000280	25	41300	RBKS,LOC101905151,MRPL33,SLC4A1AP	SUPT7L,SLC4A1AP	MRPL33	150	1
3_03H3K27ac_CO_peak_33219_lociStitched	chr24	43411917	43442186	3	21660	LDLRAD4	LDLRAD4	LDLRAD4	151	1
3_03H3K27ac_CO_peak_39617_lociStitched	chr29	49523184	49548948	3	20231	LOC112444916,MRPL23	H19,LOC101902793,PRR33,TNNT3	LOC112444916	152	1
23_03H3K27ac_CO_peak_54878_lociStitched	chr9	91698850	91793891	23	42019	TIAM2,LOC112448163	TIAM2	TIAM2	153	1
19_03H3K27ac_CO_peak_24137_lociStitched	chr2	5417738	5475201	19	33430	BIN1,MIR2350	LOC524236	BIN1	154	1
5_03H3K27ac_CO_peak_28621_lociStitched	chr21	46848160	46884970	5	28371	PAX9,SLC25A21		PAX9	155	1
9_03H3K27ac_CO_peak_7530_lociStitched	chr11	99387716	99425658	9	31882	LRRC8A,PHYHD1	NUP188,KYAT1,LOC104968656,LOC112441452,DOLK	LRRC8A	156	1
03H3K27ac_CO_peak_23534	chr19	54544213	54566406	1	22194	SEPT9	LOC101903072,LOC112442708,SEPT9	SEPT9	157	1
31_03H3K27ac_CO_peak_33549_lociStitched	chr24	57127694	57251292	31	38388	LOC112444181,NEDD4L	NEDD4L,LOC112444182	NEDD4L	158	1
4_03H3K27ac_CO_peak_3866_lociStitched	chr10	47046991	47097336	4	28113	LOC112448457	LOC112448456,LOC112448453,TPM1	LOC112448457	159	1
4_03H3K27ac_CO_peak_16371_lociStitched	chr16	62196752	62239084	4	22281	IER5	MR1,STX6	IER5	160	1
15_03H3K27ac_CO_peak_19603_lociStitched	chr18	36049043	36124006	15	33083	CDH1,TANGO6		TANGO6	161	1
03H3K27ac_CO_peak_26692	chr20	4651613	4666436	1	14824	ERGIC1,LOC112442979		LOC112442979	162	1
20_03H3K27ac_CO_peak_21368_lociStitched	chr19	18955794	19035557	20	29724	WSB1	LOC112442614	WSB1	163	1
6_03H3K27ac_CO_peak_22317_lociStitched	chr19	34727526	34752916	6	21490	RAI1	LOC104975050,PEMT,RAI1,LOC112442642	RAI1	164	1
10_03H3K27ac_CO_peak_14029_lociStitched	chr15	43699082	43757267	10	34509	ST5	ASCL3,C15H11orf16,AKIP1,LOC112441629	ST5	165	1
17_03H3K27ac_CO_peak_40578_lociStitched	chr3	23275132	23342688	17	42846	NOTCH2		NOTCH2	166	1
15_03H3K27ac_CO_peak_39533_lociStitched	chr29	47490315	47539408	15	28505	PPFIA1,CTTN		CTTN	167	1
03H3K27ac_CO_peak_22754	chr19	41862260	41874082	1	11823	LOC107131524	LOC104975084,LOC112442825,EIF1,LOC112441510,KRT16,KRT17,KRT42,LOC112442771	LOC107131524	168	1
8_03H3K27ac_CO_peak_42393_lociStitched	chr3	116573261	116619662	8	20896	LOC101906731	COPS8	LOC101906731	169	1
3_03H3K27ac_CO_peak_8370_lociStitched	chr12	19558041	19580573	3	13321	LOC104973551	LOC104973551,LOC100847818	LOC104973551	170	1
03H3K27ac_CO_peak_35413	chr25	41406058	41414388	1	8331	MAFK	PSMG3,TMEM184A,INTS1,MICALL2,LOC112444335,LOC101903991,LOC107131858	MAFK	171	1
22_03H3K27ac_CO_peak_386_lociStitched	chr1	44100843	44178940	22	44442	CMSS1,FILIP1L		FILIP1L	172	1
13_03H3K27ac_CO_peak_18542_lociStitched	chr17	72428878	72476917	13	29599	CCDC74B,MED15,LOC112442082	LOC100295712,SMPD4,KLHL22,SCARF2,MZT2B	MED15	173	1
18_03H3K27ac_CO_peak_14944_lociStitched	chr16	1397672	1458858	18	30745	ATP2B4		ATP2B4	174	1
15_03H3K27ac_CO_peak_2142_lociStitched	chr1	134947237	135009841	15	29429	AMOTL2		AMOTL2	175	1
8_03H3K27ac_CO_peak_2828_lociStitched	chr10	9538400	9574200	8	19783	SCAMP1,LHFPL2		LHFPL2	176	1
03H3K27ac_CO_peak_29229	chr21	69748198	69761600	1	13403	CRIP2,CRIP1,TEDC1	MTA1,LOC104972821,TMEM121,LOC104972824,LOC112443366	CRIP1	177	1
16_03H3K27ac_CO_peak_17254_lociStitched	chr17	18110012	18168107	16	26590	SETD7	MGST2	SETD7	178	1
03H3K27ac_CO_peak_28416	chr21	33216144	33234728	1	18585	CSPG4,LOC112443151,SNX33	IMP3,SNUPN,ODF3L1	LOC112443151	179	1
12_03H3K27ac_CO_peak_31219_lociStitched	chr23	9417530	9456091	12	30876	FANCE,RPL10A,TEAD3	TULP1	RPL10A	180	1
5_03H3K27ac_CO_peak_49261_lociStitched	chr7	6896738	6930227	5	27389	TPM4	CIB3,HSH2D,RAB8A,LOC789246	TPM4	181	1
22_03H3K27ac_CO_peak_14507_lociStitched	chr15	65644487	65710853	22	34916	CD44		CD44	182	1
8_03H3K27ac_CO_peak_1768_lociStitched	chr1	110524090	110552043	8	16723		LOC112447734	LOC112447734	183	1
16_03H3K27ac_CO_peak_22467_lociStitched	chr19	36564116	36634467	16	35123	ITGA3	SAMD14,DLX3,PDK2	ITGA3	184	1
17_03H3K27ac_CO_peak_32472_lociStitched	chr23	48110210	48164949	17	33954	RREB1	RREB1	RREB1	185	1
03H3K27ac_CO_peak_3910	chr10	49798197	49811586	1	13390	ANXA2,LOC101902861	LOC107132852	ANXA2	186	1
14_03H3K27ac_CO_peak_22210_lociStitched	chr19	33568009	33639354	14	30380	SPECC1		SPECC1	187	1
11_03H3K27ac_CO_peak_13113_lociStitched	chr14	81690804	81751597	11	29480	COL14A1,MRPL13	MTBP	MRPL13	188	1
03H3K27ac_CO_peak_50519	chr7	43682914	43697731	1	14818	ATP5F1D,MIDN	STK11,CIRBP,C7H19orf24,EFNA2,SBNO2,CBARP	MIDN	189	1
24_03H3K27ac_CO_peak_18845_lociStitched	chr18	8157828	8265753	24	35786	CMIP,LOC112442255	MIR2883,PLCG2	CMIP	190	1
5_03H3K27ac_CO_peak_19293_lociStitched	chr18	23224967	23242874	5	16106	IRX5,LOC112441511	LOC104974837	LOC112441511	191	1
12_03H3K27ac_CO_peak_56515_lociStitched	chrX	138326997	138365774	12	30491	PRKX		PRKX	192	1
29_03H3K27ac_CO_peak_36946_lociStitched	chr27	24867779	24975245	29	42999	LOC112444621,LOC112444673,MFHAS1		LOC112444673	193	1
03H3K27ac_CO_peak_10687	chr13	54887778	54902515	1	14738	LAMA5	RBBP8NL,CABLES2,LOC112449312,MIR2306,RPS21,ADRM1	LAMA5	194	1
8_03H3K27ac_CO_peak_49964_lociStitched	chr7	21065265	21117883	8	22906	GNG7,LOC112447373	LOC112447374,LMNB2,TIMM13,GADD45B,LOC100138660	LOC112447373	195	1
19_03H3K27ac_CO_peak_43970_lociStitched	chr4	95242791	95292374	19	29088	PODXL		PODXL	196	1
9_03H3K27ac_CO_peak_16103_lociStitched	chr16	51620432	51649785	9	16402	ZBTB17,SPEN		ZBTB17	197	1
15_03H3K27ac_CO_peak_35731_lociStitched	chr26	16747251	16789475	15	34152	LOC101903400,PDLIM1		LOC101903400	198	1
17_03H3K27ac_CO_peak_30868_lociStitched	chr22	58356768	58413024	17	35081	FBLN2	HDAC11	FBLN2	199	1
17_03H3K27ac_CO_peak_27623_lociStitched	chr20	58949497	59006177	17	31307	TRIO		TRIO	200	1
5_03H3K27ac_CO_peak_30330_lociStitched	chr22	49713030	49740320	5	20768	MAPKAPK3	CISH,DOCK3,HEMK1	MAPKAPK3	201	1
6_03H3K27ac_CO_peak_39908_lociStitched	chr3	8393513	8422709	6	18214	NECTIN4,ARHGAP30	DEDD,PFDN2,LOC112446156,ARHGAP30,USF1,TSTD1,F11R,UFC1,NIT1,KLHDC9,LOC112445927	NECTIN4	202	1
8_03H3K27ac_CO_peak_47280_lociStitched	chr5	115709432	115749547	8	20316	FAM118A,SMC1B	UPK3A	FAM118A	203	1
03H3K27ac_CO_peak_41815	chr3	101196552	101208160	1	11609	LOC112446152,TCTEX1D4,BTBD19	PTCH2,BEST4,PLK3,LOC112446023,LOC112446102,LOC112446103,LOC112446104,LOC112446100,RPS8	BTBD19	204	1
13_03H3K27ac_CO_peak_9560_lociStitched	chr13	11513054	11563760	13	26066	CCDC3		CCDC3	205	1
4_03H3K27ac_CO_peak_39624_lociStitched	chr29	49607062	49619798	4	10480	LSP1	PRR33,TNNT3,TNNI2,SYT8	LSP1	206	1
21_03H3K27ac_CO_peak_6158_lociStitched	chr11	44727267	44789520	21	27844	LIMS1	RANBP2	LIMS1	207	1
5_03H3K27ac_CO_peak_27965_lociStitched	chr21	14200624	14236430	5	21051	LOC101902930,LOC112443130		LOC101902930	208	1
03H3K27ac_CO_peak_30432	chr22	50751085	50764104	1	13020	RHOA,GPX1,USP4,LOC112443551,LOC107131694	USP4,C22H3orf62	LOC112443551	209	1
25_03H3K27ac_CO_peak_148_lociStitched	chr1	10261468	10328259	25	39589	APP	LOC107132174	APP	210	1
12_03H3K27ac_CO_peak_28150_lociStitched	chr21	22164599	22214953	12	28548	IQGAP1	ZNF774	IQGAP1	211	1
10_03H3K27ac_CO_peak_35037_lociStitched	chr25	35594969	35632049	10	24804	SERPINE1,TRIM56	NAT16,VGF,LOC101902751,AP1S1,LOC101902689	SERPINE1	212	1
15_03H3K27ac_CO_peak_45675_lociStitched	chr5	60479655	60543992	15	24657	ELK3,LOC101907264,CDK17		LOC101907264	213	1
2_03H3K27ac_CO_peak_28637_lociStitched	chr21	47770528	47786776	2	16116	FOXA1	TTC6	FOXA1	214	1
20_03H3K27ac_CO_peak_33309_lociStitched	chr24	47755050	47824069	20	30796	ZBTB7C		ZBTB7C	215	1
12_03H3K27ac_CO_peak_26065_lociStitched	chr2	126332014	126371561	12	28273	SFN,ZDHHC18	NR0B2,GPATCH3,GPN2,NUDC,PIGV	SFN	216	1
15_03H3K27ac_CO_peak_2325_lociStitched	chr1	144061058	144100475	15	30540	TRAPPC10	PWP2,GATD3A	TRAPPC10	217	1
5_03H3K27ac_CO_peak_26744_lociStitched	chr20	6912290	6956251	5	25017	ENC1	LOC104975198	ENC1	218	1
23_03H3K27ac_CO_peak_32377_lociStitched	chr23	45078996	45137250	23	34204	NEDD9	LOC104969833,SMIM13	NEDD9	219	1
23_03H3K27ac_CO_peak_31027_lociStitched	chr23	3506151	3583142	23	33320	DST	DST	DST	220	1
22_03H3K27ac_CO_peak_43674_lociStitched	chr4	77452440	77515698	22	35144	COA1,LOC104970076,STK17A		LOC104970076	221	1
19_03H3K27ac_CO_peak_777_lociStitched	chr1	65144276	65204809	19	33973	FSTL1	LRRC58	FSTL1	222	1
10_03H3K27ac_CO_peak_27955_lociStitched	chr21	14139505	14174065	10	23386	LOC101902856		LOC101902856	223	1
10_03H3K27ac_CO_peak_38268_lociStitched	chr28	35113098	35159903	10	30593	ANXA11,LOC104971021	LOC112444738,PLAC9	ANXA11	224	1
5_03H3K27ac_CO_peak_16140_lociStitched	chr16	52042729	52079885	5	21869	CTRC,EFHD2	CASP9,LOC112441848,DNAJC16,CELA2A	CTRC	225	1
14_03H3K27ac_CO_peak_16540_lociStitched	chr16	69060645	69123935	14	29831	PTPN14		PTPN14	226	1
6_03H3K27ac_CO_peak_35270_lociStitched	chr25	38775202	38804394	6	22313	ACTB	LOC100196899,FBXL18,FSCN1	ACTB	227	1
18_03H3K27ac_CO_peak_21730_lociStitched	chr19	23189758	23265024	18	35051	SMG6	SRR,SGSM2,LOC112442828,LOC112442829,TSR1	SMG6	228	1
22_03H3K27ac_CO_peak_12216_lociStitched	chr14	16404108	16487539	22	28534	ATAD2,WDYHV1	ZHX1	WDYHV1	229	1
21_03H3K27ac_CO_peak_14827_lociStitched	chr15	80953566	81014975	21	32319	CTNND1,LOC101905538	ZDHHC5,TMX2,SELENOH,LOC112441555,MED19	CTNND1	230	1
03H3K27ac_CO_peak_26686	chr20	4612648	4624520	1	11873	ERGIC1	ERGIC1,LOC112442979	ERGIC1	231	1
17_03H3K27ac_CO_peak_21462_lociStitched	chr19	20481236	20535304	17	29899	MYO18A	LOC100848570,LOC101903567,CRYBA1,TIAF1,LOC112442791	MYO18A	232	1
14_03H3K27ac_CO_peak_30740_lociStitched	chr22	56020575	56065165	14	27417	TMCC1,MIR2372	TMCC1,LOC112443556,LOC112443536	TMCC1	233	1
3_03H3K27ac_CO_peak_10358_lociStitched	chr13	44278562	44296936	3	16826			LOC112449299	234	1
10_03H3K27ac_CO_peak_18640_lociStitched	chr18	1458441	1493002	10	28851	VAC14,MTSS1L,LOC112442247		LOC112442247	235	1
14_03H3K27ac_CO_peak_48122_lociStitched	chr6	59986045	60041953	14	24022	APBB2		APBB2	236	1
14_03H3K27ac_CO_peak_38241_lociStitched	chr28	34899735	34947933	14	20162	ZMIZ1	PPIF	ZMIZ1	237	1
18_03H3K27ac_CO_peak_10188_lociStitched	chr13	37941050	37994912	18	27670	DSTN,RRBP1	BFSP1	DSTN	238	1
8_03H3K27ac_CO_peak_2295_lociStitched	chr1	143663194	143712276	8	23977	HSF2BP	RRP1B	HSF2BP	239	1
14_03H3K27ac_CO_peak_414_lociStitched	chr1	44287598	44356458	14	29772	CMSS1,FILIP1L		FILIP1L	240	1
10_03H3K27ac_CO_peak_30368_lociStitched	chr22	50166488	50204526	10	29165	SEMA3F	LOC112443549,GNAI2,SLC38A3,GNAT1,RBM5	SEMA3F	241	1
13_03H3K27ac_CO_peak_5261_lociStitched	chr11	2722676	2766525	13	21542	CNNM4,CNNM3	LOC112448735,LOC112448736,LOC112448737,LMAN2L,ANKRD23,ANKRD39	CNNM3	242	1
5_03H3K27ac_CO_peak_50667_lociStitched	chr7	46470298	46487167	5	16058	PITX1	CATSPER3,LOC104969177	PITX1	243	1
03H3K27ac_CO_peak_33962	chr25	2435738	2444337	1	8600	TNFRSF12A,THOC6,CLDN6,HCFC1R1	LOC505972,CLDN9,MMP25,IL32,PKMYT1,BICDL2,LOC112444326	HCFC1R1	244	1
7_03H3K27ac_CO_peak_20836_lociStitched	chr18	63494818	63530755	7	17275	ZNF444,ZNF787	NLRP8,NLRP5,LOC101903510,LOC100140412,NLRP13,LOC112442416,LOC790201	ZNF787	245	1
22_03H3K27ac_CO_peak_43139_lociStitched	chr4	48990417	49062703	22	35519	LAMB1,MIR2418	DLD	MIR2418	246	1
8_03H3K27ac_CO_peak_7388_lociStitched	chr11	97829370	97872624	8	22470	RALGPS1,ANGPTL2		ANGPTL2	247	1
03H3K27ac_CO_peak_26678	chr20	4564418	4579068	1	14651		ERGIC1,DUSP1	ERGIC1	248	1
18_03H3K27ac_CO_peak_48305_lociStitched	chr6	72416334	72486243	18	31299	LOC112447085,IGFBP7		LOC112447085	249	1
03H3K27ac_CO_peak_39698	chr29	50602919	50613647	1	10729	LOC101903832,EPS8L2	PIDD1,SLC25A22,CEND1,GATD1,LOC112444919,DEAF1,MIR2410,PNPLA2,LOC112444967,RPLP2,TALDO1,TMEM80	LOC101903832	250	1
8_03H3K27ac_CO_peak_12123_lociStitched	chr14	14846754	14874680	8	18139	NSMCE2		TRIB1	251	1
18_03H3K27ac_CO_peak_50132_lociStitched	chr7	26946844	27015501	18	29130	2023-03-03	C7H5orf63	2023-03-03	252	1
12_03H3K27ac_CO_peak_5962_lociStitched	chr11	29486610	29531226	12	20774	TTC7A	STPG4	TTC7A	253	1
21_03H3K27ac_CO_peak_6972_lociStitched	chr11	78340522	78421622	21	28131	RHOB		RHOB	254	1
14_03H3K27ac_CO_peak_50341_lociStitched	chr7	38955282	38995773	14	27181	DBN1,PDLIM7	LOC112447651,GRK6,PRR7,F12,LOC112447400,DOK3,DDX41	DBN1	255	1
15_03H3K27ac_CO_peak_17778_lociStitched	chr17	53001454	53058286	15	27930	CLIP1	ZCCHC8	CLIP1	256	1
12_03H3K27ac_CO_peak_42066_lociStitched	chr3	106652168	106689190	12	25124	MACF1,KIAA0754,MIR2416		KIAA0754	257	1
23_03H3K27ac_CO_peak_16664_lociStitched	chr16	73664241	73712846	23	25070	LAMB3	LOC112441869,HSD11B1,G0S2,CAMK1G	LAMB3	258	1
9_03H3K27ac_CO_peak_23328_lociStitched	chr19	51336282	51370652	9	18414	BAHCC1		BAHCC1	259	1
5_03H3K27ac_CO_peak_47324_lociStitched	chr5	116292229	116317685	5	15056		LOC107132531,WNT7B,LOC101903068	WNT7B	260	1
4_03H3K27ac_CO_peak_22260_lociStitched	chr19	34229445	34252435	4	14681	FAM83G,SLC5A10	GRAP,PRPSAP2	FAM83G	261	1
9_03H3K27ac_CO_peak_12337_lociStitched	chr14	21094612	21124699	9	18102	LOC104974020	PCMTD1	PCMTD1	262	1
2_03H3K27ac_CO_peak_21982_lociStitched	chr19	27523602	27537618	2	10665	KDM6B	TMEM88,CYB5D1,CHD3,NAA38	KDM6B	263	1
9_03H3K27ac_CO_peak_45150_lociStitched	chr5	32443955	32498436	9	31898	HDAC7,LOC101905666	LOC101905586,RAPGEF3,SLC48A1	LOC101905666	264	1
26_03H3K27ac_CO_peak_37744_lociStitched	chr28	18027353	18108490	26	36477	ARID5B	LOC112444729	ARID5B	265	1
3_03H3K27ac_CO_peak_39143_lociStitched	chr29	43079825	43104332	3	23869	EHD1	PPP2R5B,MAP4K2,MEN1,CDC42BPG,MIR192,MIR194-2,ATG2A	EHD1	266	1
12_03H3K27ac_CO_peak_10260_lociStitched	chr13	39525591	39570923	12	25581	RIN2,MIR2305,LOC101905046	NAA20	LOC101905046	267	1
15_03H3K27ac_CO_peak_52103_lociStitched	chr8	38269611	38330099	15	28237	GLDC,LOC101906397,UHRF2		LOC101906397	268	1
9_03H3K27ac_CO_peak_4459_lociStitched	chr10	76836996	76879845	9	27712	PLEKHG3	LOC104973208	PLEKHG3	269	1
7_03H3K27ac_CO_peak_19677_lociStitched	chr18	36951220	36987056	7	20331	WWP2,MIR140,PSMD7	LOC112442299	MIR140	270	1
9_03H3K27ac_CO_peak_10348_lociStitched	chr13	44187311	44232257	9	25025	LOC112449299		LOC112449299	271	1
03H3K27ac_CO_peak_38147	chr28	31129352	31144152	1	14801	LOC101903749,LOC508976,ZNF503	LOC101907017,LRMDA	ZNF503	272	1
13_03H3K27ac_CO_peak_11582_lociStitched	chr13	81110788	81162468	13	26776	ZNF217	LOC112449401,LOC112449398,LOC104973928	ZNF217	273	1
8_03H3K27ac_CO_peak_44240_lociStitched	chr4	106766480	106792207	8	20731	ZYX,EPHA1	LOC785618,FAM131B	ZYX	274	1
5_03H3K27ac_CO_peak_18317_lociStitched	chr17	69254335	69276429	5	21317	LIF	LOC104974701,OSM,CASTOR1	LIF	275	1
03H3K27ac_CO_peak_39202	chr29	43658747	43672631	1	13885		LOC104976804,LOC104976281,LOC112444862,SCYL1,LOC112444863,LOC101903949	LOC112444863	276	1
19_03H3K27ac_CO_peak_26022_lociStitched	chr2	126090228	126142789	19	29603	SLC9A1		SLC9A1	277	1
25_03H3K27ac_CO_peak_17616_lociStitched	chr17	51225604	51286768	25	29728	NCOR2	LOC112442003	NCOR2	278	1
9_03H3K27ac_CO_peak_20152_lociStitched	chr18	50463554	50493830	9	15329	HNRNPUL1,CCDC97,TGFB1	TMEM91,BCKDHA,B9D2,EXOSC5	CCDC97	279	1
24_03H3K27ac_CO_peak_35322_lociStitched	chr25	39210120	39280526	24	25893	FOXK1	MIR2890,AP5Z1	FOXK1	280	1
17_03H3K27ac_CO_peak_55114_lociStitched	chr9	102280485	102338570	17	21153	AFDN		AFDN	281	1
6_03H3K27ac_CO_peak_33258_lociStitched	chr24	46106686	46136643	6	19235	RNF165		RNF165	282	1
9_03H3K27ac_CO_peak_45539_lociStitched	chr5	56280371	56310438	9	26632	LRP1	LOC112446855,STAT6,LOC101902542,NEMP1,MIR2431,NAB2	LRP1	283	1
35_03H3K27ac_CO_peak_41063_lociStitched	chr3	49794733	49894927	35	37046	BCAR3	LOC112445987	BCAR3	284	1
10_03H3K27ac_CO_peak_36405_lociStitched	chr26	41963964	42012884	10	19599	TACC2,LOC112444542	TACC2	LOC112444542	285	1
10_03H3K27ac_CO_peak_12133_lociStitched	chr14	14934042	14998565	10	23320	NSMCE2		NSMCE2	286	1
10_03H3K27ac_CO_peak_11605_lociStitched	chr13	81354219	81400933	10	21324	LOC112449353,LOC104973929	LOC112449354	LOC104973929	287	1
15_03H3K27ac_CO_peak_29062_lociStitched	chr21	67660866	67730821	15	22606	CDC42BPB	AMN,LBHD2,EXOC3L4,LOC112443175,LOC101902932	CDC42BPB	288	1
7_03H3K27ac_CO_peak_10062_lociStitched	chr13	31625658	31659812	7	14447	VIM,TRDMT1	LOC112449275,TRDMT1	TRDMT1	289	1
15_03H3K27ac_CO_peak_27026_lociStitched	chr20	21431640	21477071	15	30075			ACTBL2	290	1
19_03H3K27ac_CO_peak_47033_lociStitched	chr5	111885374	111954199	19	29727	LOC104972592,MKL1	MCHR1,LOC104972593,MIR2439,LOC112446871	MKL1	291	1
6_03H3K27ac_CO_peak_47219_lociStitched	chr5	113924892	113960465	6	24213	TSPO,TTLL12	MCAT	TSPO	292	1
11_03H3K27ac_CO_peak_28024_lociStitched	chr21	19591673	19623202	11	18700	AEN,ISG20	LOC107131596,MIR1179,DET1,LOC101903572,LOC616063,LOC781624	ISG20	293	1
4_03H3K27ac_CO_peak_55001_lociStitched	chr9	95238611	95260654	4	10783		EZR	EZR	294	1
4_03H3K27ac_CO_peak_38333_lociStitched	chr28	41958363	41973304	4	14027	ANXA8L1	PPYR1	ANXA8L1	295	1
9_03H3K27ac_CO_peak_42154_lociStitched	chr3	108397506	108433891	9	20956	LOC104971855,ZC3H12A	MEAF6	ZC3H12A	296	1
4_03H3K27ac_CO_peak_53682_lociStitched	chr8	110676566	110695583	4	16541	GSN	GSN	GSN	297	1
1_03H3K27ac_CO_peak_31100_lociStitched	chr23	7280849	7288587	1	7739	BRD2	LOC112443813,BOLA-DMB,BOLA-DMA,BOLA-DOA	BRD2	298	1
12_03H3K27ac_CO_peak_42344_lociStitched	chr3	116024809	116076005	12	28324	ACKR3		ACKR3	299	1
17_03H3K27ac_CO_peak_43571_lociStitched	chr4	74907503	74970314	17	25523	TNS3		TNS3	300	1
5_03H3K27ac_CO_peak_45942_lociStitched	chr5	73546281	73566660	5	17122	TOM1	HMGXB4	TOM1	301	1
22_03H3K27ac_CO_peak_340_lociStitched	chr1	43153141	43272391	22	32227	LOC112447292,DCBLD2	LOC104970815	LOC112447292	302	1
22_03H3K27ac_CO_peak_54977_lociStitched	chr9	95157566	95201363	22	31199	EZR	LOC104969640	EZR	303	1
15_03H3K27ac_CO_peak_2400_lociStitched	chr1	145206882	145239856	15	20235	COL18A1	COL18A1,LOC112448009,LOC101907800,LOC112448014	LOC101907800	304	1
11_03H3K27ac_CO_peak_13544_lociStitched	chr15	29261885	29287818	11	23022	PHLDB1	ARCN1,IFT46,TREH	PHLDB1	305	1
6_03H3K27ac_CO_peak_23251_lociStitched	chr19	50774884	50795595	6	17171	FASN	DUS1L,RFNG,GPS1	FASN	306	1
7_03H3K27ac_CO_peak_14736_lociStitched	chr15	77233248	77256724	7	20415	LOC107133473,SLC39A13,PSMC3	MYBPC3,SPI1,RAPSN	SLC39A13	307	1
14_03H3K27ac_CO_peak_49988_lociStitched	chr7	21334272	21369305	14	19785	DOT1L	SF3A2,AMH,AP3D1,OAZ1,PLEKHJ1,JSRP1	DOT1L	308	1
13_03H3K27ac_CO_peak_51029_lociStitched	chr7	58657008	58711711	13	24665	DPYSL3	DPYSL3	DPYSL3	309	1
13_03H3K27ac_CO_peak_47307_lociStitched	chr5	116223167	116253209	13	18123	WNT7B		WNT7B	310	1
21_03H3K27ac_CO_peak_27158_lociStitched	chr20	24512209	24577510	21	27078	SNX18	LOC112442999,LOC112443000	SNX18	311	1
9_03H3K27ac_CO_peak_21657_lociStitched	chr19	22604337	22639208	9	17545	MYO1C,INPP5K	CRK,PITPNA	MYO1C	312	1
26_03H3K27ac_CO_peak_27572_lociStitched	chr20	58660500	58736935	26	27694	TRIO		TRIO	313	1
5_03H3K27ac_CO_peak_22830_lociStitched	chr19	42502250	42522440	5	17464	CAVIN1	ATP6V0A1,STAT3	CAVIN1	314	1
5_03H3K27ac_CO_peak_20140_lociStitched	chr18	50402038	50424676	5	13745	AXL	CYP2S1,HNRNPUL1	AXL	315	1
12_03H3K27ac_CO_peak_37555_lociStitched	chr28	7290135	7359615	12	22850		TARBP1,IRF2BP2	TARBP1	316	1
18_03H3K27ac_CO_peak_40443_lociStitched	chr3	20597603	20659205	18	25411	OTUD7B	LOC100847236,MTMR11,SF3B4,SV2A,VPS45	OTUD7B	317	1
8_03H3K27ac_CO_peak_30359_lociStitched	chr22	50091933	50127438	8	26725	SEMA3B,GNAI2	LSMEM2,SEMA3B,SLC38A3,GNAT1	GNAI2	318	1
8_03H3K27ac_CO_peak_22361_lociStitched	chr19	35241107	35280766	8	17656	MAP2K3	KCNJ12,LOC104975054,TMEM11,NATD1	MAP2K3	319	1
03H3K27ac_CO_peak_30097	chr22	43279376	43298183	1	18808	LOC101907348	FLNB,SLMAP	LOC101907348	320	1
10_03H3K27ac_CO_peak_24565_lociStitched	chr2	36109279	36151417	10	24002	ITGB6	ITGB6	ITGB6	321	1
2_03H3K27ac_CO_peak_1776_lociStitched	chr1	110778099	110789489	2	9927	LOC101902535,LEKR1		LOC101902535	322	1
17_03H3K27ac_CO_peak_35686_lociStitched	chr26	14734518	14801170	17	24547	MYOF	CEP55	MYOF	323	1
03H3K27ac_CO_peak_28502	chr21	34669393	34677588	1	8196	LOC112443153,LOXL1	STOML1,LOC100139881,PML,LOC540321	LOXL1	324	1
03H3K27ac_CO_peak_49030	chr7	2981032	3000706	1	19675	MRPL55,C7H1orf35,GJC2,GUK1	IBA57,GJC2,ARF1	GUK1	325	1
12_03H3K27ac_CO_peak_79_lociStitched	chr1	6809771	6859180	12	29025	BACH1	LOC112448281	BACH1	326	1
7_03H3K27ac_CO_peak_35791_lociStitched	chr26	18844274	18882302	7	15549	PI4K2A,MARVELD1,AVPI1	LOC104975960,ZFYVE27,MORN4,SFRP5	MARVELD1	327	1
15_03H3K27ac_CO_peak_34487_lociStitched	chr25	25658967	25722904	15	27062	XPO6	SBK1	XPO6	328	1
10_03H3K27ac_CO_peak_19078_lociStitched	chr18	13965451	13996637	10	21132	PIEZO1	CTU2,CDT1,TRAPPC2L,SNAI3,RNF166,MIR2327,APRT,GALNS,PABPN1L	PIEZO1	329	1
11_03H3K27ac_CO_peak_4553_lociStitched	chr10	79922920	79982432	11	20306	RAD51B,LOC112448517		LOC112448517	330	1
17_03H3K27ac_CO_peak_52624_lociStitched	chr8	63251313	63301179	17	21517	CORO2A	TRIM14,TBC1D2	CORO2A	331	1
13_03H3K27ac_CO_peak_29805_lociStitched	chr22	30096121	30148208	13	26957	FOXP1,MIR1284		MIR1284	332	1
45_03H3K27ac_CO_peak_25274_lociStitched	chr2	103362039	103433402	45	37216	FN1,MIR2285L	ATIC	MIR2285L	333	1
11_03H3K27ac_CO_peak_53814_lociStitched	chr9	13199724	13246290	11	21570	CD109	SLC17A5	CD109	334	1
12_03H3K27ac_CO_peak_36046_lociStitched	chr26	24858539	24896734	12	25038	LOC104975979,ITPRIP	GSTO1,GSTO2,CFAP58,LOC112444463	ITPRIP	335	1
29_03H3K27ac_CO_peak_46801_lociStitched	chr5	109226733	109290861	29	29301	MICAL3	LOC112446771,LOC112446772	MICAL3	336	1
26_03H3K27ac_CO_peak_16163_lociStitched	chr16	53803004	53872879	26	33992	PRDM2		PRDM2	337	1
24_03H3K27ac_CO_peak_19697_lociStitched	chr18	38097218	38189725	24	28988	ZFHX3	LOC112442300	ZFHX3	338	1
4_03H3K27ac_CO_peak_3266_lociStitched	chr10	21838880	21871159	4	14692	C10H14orf93,AJUBA	ACIN1,CDH24,PSMB5,HAUS4,PRMT5,LOC112448395,PSMB11	AJUBA	339	1
5_03H3K27ac_CO_peak_23057_lociStitched	chr19	46337875	46357047	5	16917	ITGB3	EFCAB13,LOC789694	ITGB3	340	1
03H3K27ac_CO_peak_44857	chr5	25976501	25989389	1	12889	HOXC4	LOC107132469,LOC112446667,LOC100847613,MIR615,HOXC5,HOXC6,HOXC8,HOXC9	HOXC4	341	1
14_03H3K27ac_CO_peak_42200_lociStitched	chr3	109644467	109678096	14	24851	TRAPPC3,MAP7D1	TRAPPC3,COL8A2,THRAP3,ADPRHL2	MAP7D1	342	1
03H3K27ac_CO_peak_50506	chr7	43618034	43635479	1	17446	SBNO2	GPX4,STK11,ATP5F1D,POLR2E,SBNO2,CBARP	SBNO2	343	1
7_03H3K27ac_CO_peak_10377_lociStitched	chr13	44509447	44545790	7	20975	LOC112449300		LOC112449300	344	1
8_03H3K27ac_CO_peak_18582_lociStitched	chr17	72764433	72793364	8	14425	SEPT5	CDC45,SEPT5,TBX1,UFD1,CLDN5	SEPT5	345	1
03H3K27ac_CO_peak_13990	chr15	43088572	43100438	1	11867	LOC112441628,WEE1	LOC112441690	LOC112441628	346	1
36_03H3K27ac_CO_peak_45885_lociStitched	chr5	71387887	71457621	36	34856	TIMP3,SYN3	CHRNA3	TIMP3	347	1
18_03H3K27ac_CO_peak_24411_lociStitched	chr2	24123071	24180138	18	25781	ITGA6,MIR2352	LOC112443693	MIR2352	348	1
03H3K27ac_CO_peak_42099	chr3	106821882	106836358	1	14477	MACF1	MACF1,LOC112446034	MACF1	349	1
8_03H3K27ac_CO_peak_12762_lociStitched	chr14	61143632	61167766	8	19243	CTHRC1	FZD6	CTHRC1	350	1
19_03H3K27ac_CO_peak_11907_lociStitched	chr14	8048885	8102896	19	23336	LOC104973986,NDRG1		NDRG1	351	1
6_03H3K27ac_CO_peak_35963_lociStitched	chr26	23824523	23867348	6	18843	NT5C2	INA,NT5C2,C26H6orf52	NT5C2	352	1
11_03H3K27ac_CO_peak_37017_lociStitched	chr27	26494501	26536658	11	20032	RBPMS,LOC112444672	MIR2399	LOC112444672	353	1
03H3K27ac_CO_peak_5530	chr11	11322369	11333038	1	10670	RAB11FIP5,MIR2294,LOC101903097	SFXN5	MIR2294	354	1
2_03H3K27ac_CO_peak_34220_lociStitched	chr25	13293218	13305751	2	9148		LOC100849865,MIR193B,MIR365-1	MIR365-1	355	1
11_03H3K27ac_CO_peak_666_lociStitched	chr1	57366669	57428246	11	28060	CCDC80	SLC35A5,LOC112447301,ATG3	CCDC80	356	1
3_03H3K27ac_CO_peak_31318_lociStitched	chr23	11010752	11040422	3	10161	LOC101907794	PIM1	LOC101907794	357	1
3_03H3K27ac_CO_peak_4607_lociStitched	chr10	80613590	80624479	3	9426	ZFP36L1		ZFP36L1	358	1
8_03H3K27ac_CO_peak_51329_lociStitched	chr7	69143935	69172830	8	17374	ADAM19	NIPAL4	ADAM19	359	1
10_03H3K27ac_CO_peak_37153_lociStitched	chr27	33129347	33159617	10	19667	RAB11FIP1	BRF2,GOT1L1	RAB11FIP1	360	1
6_03H3K27ac_CO_peak_30651_lociStitched	chr22	53728484	53744873	6	13547	LARS2	LIMD1	LIMD1	361	1
6_03H3K27ac_CO_peak_39651_lociStitched	chr29	50168556	50185241	6	15748	TOLLIP	LOC112444917,LOC789503,LOC112444886,LOC112444887	TOLLIP	362	1
7_03H3K27ac_CO_peak_39605_lociStitched	chr29	49192907	49219877	7	18546	TSSC4,CD81	TRPM5,LOC112444889,LOC101902361	CD81	363	1
13_03H3K27ac_CO_peak_879_lociStitched	chr1	70600582	70641135	13	25971	LOC101906292,TNK2	TFRC	TNK2	364	1
23_03H3K27ac_CO_peak_36363_lociStitched	chr26	41502173	41558120	23	25983	FGFR2		FGFR2	365	1
9_03H3K27ac_CO_peak_34879_lociStitched	chr25	34508751	34537111	9	12886	UPK3B,UPK3BL1	DTX2,LOC521224,POLR2J	UPK3BL1	366	1
03H3K27ac_CO_peak_31874	chr23	28257189	28278557	1	21369		IER3,FLOT1,MDC1,NRM,PPP1R18,LOC112443865,TUBB	IER3	367	1
18_03H3K27ac_CO_peak_26165_lociStitched	chr2	128171775	128247525	18	24259	CLIC4	SRRM1	CLIC4	368	1
9_03H3K27ac_CO_peak_9919_lociStitched	chr13	25285529	25329344	9	15851	KIAA1217	KIAA1217	KIAA1217	369	1
03H3K27ac_CO_peak_49415	chr7	11860540	11874013	1	13474	ZSWIM4,C7H19orf53	MIR23A,MIR27A,MIR24-2,MIR181D,MIR181C,LOC112447338,MRI1,CCDC130	ZSWIM4	370	1
8_03H3K27ac_CO_peak_3195_lociStitched	chr10	20899569	20931315	8	20691	RABGGTA,TGM1,TINF2,GMPR2	CIDEB,DHRS1,NEDD8,MDP1,CHMP4A,LOC112448388,TM9SF1,IPO4,LTB4R,LTB4R2,NOP9,TSSK4	TINF2	371	1
7_03H3K27ac_CO_peak_6589_lociStitched	chr11	64932923	64963667	7	20150	MEIS1,LOC112448805		LOC112448805	372	1
5_03H3K27ac_CO_peak_25855_lociStitched	chr2	122140046	122156408	5	14963	TINAGL1	LOC101902428,HCRTR1,LOC112442289	TINAGL1	373	1
22_03H3K27ac_CO_peak_28050_lociStitched	chr21	20610276	20680091	22	27519	ABHD2	FANCI,RLBP1	RLBP1	374	1
13_03H3K27ac_CO_peak_43261_lociStitched	chr4	52138981	52190895	13	22716	TES		TES	375	1
11_03H3K27ac_CO_peak_14570_lociStitched	chr15	66845140	66908862	11	19002	PRR5L	LOC112441554	PRR5L	376	1
8_03H3K27ac_CO_peak_52742_lociStitched	chr8	69477886	69508132	8	18869	SFTPC,BMP1	LOC104969384,HR,REEP4,LGI3,PHYHIP	BMP1	377	1
9_03H3K27ac_CO_peak_16193_lociStitched	chr16	54018446	54043437	9	20897	PDPN		PDPN	378	1
03H3K27ac_CO_peak_23643	chr19	55349125	55360916	1	11792	UBE2O,LOC112442713,SPHK1	PRPSAP1	LOC112442713	379	1
2_03H3K27ac_CO_peak_12131_lociStitched	chr14	14902033	14917478	2	14598	NSMCE2		TRIB1	380	1
2_03H3K27ac_CO_peak_44920_lociStitched	chr5	26880158	26904784	2	16330	SPRYD3,IGFBP6,TNS2	CSAD,SOAT2,EIF4B	SPRYD3	381	1
6_03H3K27ac_CO_peak_42377_lociStitched	chr3	116432780	116468885	6	18533			COPS8	382	1
4_03H3K27ac_CO_peak_3559_lociStitched	chr10	35950461	35962052	4	9616	CCDC9B	INAFM2,PHGR1,DISP2,KNSTRN,ANKRD63,PLCB2	CCDC9B	383	1
3_03H3K27ac_CO_peak_33817_lociStitched	chr25	639912	651395	3	9184	MSLN	METRN,FAM173A,HAGHL,CHTF18,WDR24,FBXL16,CCDC78,NARFL,LOC531296,RPUSD1,GNG13	MSLN	384	1
5_03H3K27ac_CO_peak_12156_lociStitched	chr14	15254016	15273873	5	15633		ZNF572	ZNF572	385	1
7_03H3K27ac_CO_peak_17507_lociStitched	chr17	42226693	42265407	7	15974	PDGFC	LOC104974614	PDGFC	386	1
13_03H3K27ac_CO_peak_9343_lociStitched	chr12	85324008	85363903	13	22064	ANKRD10	LOC101906138,LOC112449090,LOC112449092,LOC112449091	ANKRD10	387	1
03H3K27ac_CO_peak_31884	chr23	28317769	28331441	1	13673	MDC1,NRM,PPP1R18	IER3,FLOT1,MDC1,DHX16,PPP1R10,TUBB,C23H6orf136,ATAT1,MRPS18B	PPP1R18	388	1
03H3K27ac_CO_peak_35429	chr25	41689249	41697895	1	8647	C25H7orf50	LOC104968516,ZFAND2A,MIR2389,LOC112444287,MIR339A,GPER1,GPR146	C25H7orf50	389	1
8_03H3K27ac_CO_peak_16954_lociStitched	chr16	80651949	80689313	8	19610	NAV1	LOC104974455,IPO9	IPO9	390	1
10_03H3K27ac_CO_peak_6999_lociStitched	chr11	78629575	78672866	10	24242	SDC1		SDC1	391	1
5_03H3K27ac_CO_peak_12114_lociStitched	chr14	14777895	14790058	5	9992	TRIB1	LOC107133111,LOC112449617	TRIB1	392	1
17_03H3K27ac_CO_peak_34302_lociStitched	chr25	16818136	16872520	17	20884	ITPRIPL2	SYT17,COQ7	ITPRIPL2	393	1
03H3K27ac_CO_peak_25415	chr2	106309552	106320023	1	10472	PNKD,TMBIM1	LOC112443653,GPBAR1,PNKD,AAMP	TMBIM1	394	1
15_03H3K27ac_CO_peak_13591_lociStitched	chr15	30213905	30274575	15	21695	NECTIN1	MIR378B	NECTIN1	395	1
4_03H3K27ac_CO_peak_13915_lociStitched	chr15	40618962	40636991	4	13645	LOC112441627,LOC112441626	DKK3,MICAL2	LOC112441626	396	1
18_03H3K27ac_CO_peak_25591_lociStitched	chr2	114926966	114995483	18	24619	IRS1	RHBDD1,LOC101902260	IRS1	397	1
3_03H3K27ac_CO_peak_32504_lociStitched	chr23	48601468	48622233	3	12791		LY86,LOC112443845	LOC112443845	398	1
24_03H3K27ac_CO_peak_39559_lociStitched	chr29	48450617	48508888	24	28980	OSBPL5	MRGPRG,LOC112444884,LOC510798,LOC112444938	OSBPL5	399	1
19_03H3K27ac_CO_peak_28855_lociStitched	chr21	64247727	64294446	19	29875	BCL11B		BCL11B	400	1
9_03H3K27ac_CO_peak_15104_lociStitched	chr16	4468654	4493019	9	20377	MAPKAPK2	DYRK3,LOC100847410	MAPKAPK2	401	1
5_03H3K27ac_CO_peak_17595_lociStitched	chr17	50875311	50895745	5	14461	LOC112442034,UBC	DHX37,SCARB1,BRI3BP	UBC	402	1
12_03H3K27ac_CO_peak_37970_lociStitched	chr28	27975233	28019810	12	16869	PSAP	CDH23,CHST3	PSAP	403	1
1_03H3K27ac_CO_peak_26330_lociStitched	chr2	130825898	130833503	1	7606	LOC100847958	LOC101905607,LOC789612,HSPG2,LOC515042,CELA3B	LOC100847958	404	1
11_03H3K27ac_CO_peak_46740_lociStitched	chr5	108089998	108121770	11	19816	WNT5B,FBXL14	WNT5B	FBXL14	405	1
9_03H3K27ac_CO_peak_9463_lociStitched	chr13	3961894	3985714	9	21177	JAG1,LOC112449365		JAG1	406	1
3_03H3K27ac_CO_peak_49114_lociStitched	chr7	4653935	4670647	3	13191	ELL,LOC112447323	LOC112447322,FKBP8,UBA52,KXD1	ELL	407	1
03H3K27ac_CO_peak_30345	chr22	50006843	50019112	1	12270	RASSF1,TUSC2,HYAL2	TMEM115,NPRL2,ZMYND10,HYAL2,HYAL1,NAA80,HYAL3,IFRD2,CYB561D2	RASSF1	408	1
8_03H3K27ac_CO_peak_41036_lociStitched	chr3	49468043	49492381	8	16858	ABCA4		ABCA4	409	1
4_03H3K27ac_CO_peak_50888_lociStitched	chr7	52591336	52609379	4	17409	PCDHGA2,PCDHGB4,PCDHGA8,PCDHGC3,LOC112447441,DIAPH1	LOC101902907	LOC112447441	410	1
11_03H3K27ac_CO_peak_1108_lociStitched	chr1	77442123	77471937	11	19144	TP63		TP63	411	1
18_03H3K27ac_CO_peak_23881_lociStitched	chr19	58528462	58567732	18	19948	LOC101907523		LOC101907523	412	1
12_03H3K27ac_CO_peak_2374_lociStitched	chr1	144942600	144999655	12	20558	ADARB1		ADARB1	413	1
9_03H3K27ac_CO_peak_46907_lociStitched	chr5	110047042	110079545	9	20025	CSNK1E	TMEM184B,KCNJ4	CSNK1E	414	1
15_03H3K27ac_CO_peak_48678_lociStitched	chr6	105300957	105330560	15	22009	WDR1	LOC112447123	WDR1	415	1
7_03H3K27ac_CO_peak_8979_lociStitched	chr12	52664108	52697021	7	19233	SCEL	SCEL	SCEL	416	1
15_03H3K27ac_CO_peak_4315_lociStitched	chr10	67567039	67625930	15	23253	LGALS3,SCN3B	MAPK1IP1L	LGALS3	417	1
03H3K27ac_CO_peak_43944	chr4	94639708	94662249	1	22542	LOC107132431,LOC107131356	LOC112446482,LOC112446497,MIR29A,MIR29B-1	LOC107132431	418	1
20_03H3K27ac_CO_peak_39981_lociStitched	chr3	12324451	12368580	20	30393	LOC112445934,LOC107132098,KIRREL1		LOC107132098	419	1
10_03H3K27ac_CO_peak_11239_lociStitched	chr13	72741731	72774880	10	20822	R3HDML,FITM2	GDAP1L1	FITM2	420	1
9_03H3K27ac_CO_peak_7646_lociStitched	chr11	101081057	101109381	9	24875	ABL1	QRFP	ABL1	421	1
12_03H3K27ac_CO_peak_38945_lociStitched	chr29	40386632	40407921	12	17712	FADS2,FADS3	FADS1,RAB3IL1	FADS3	422	1
6_03H3K27ac_CO_peak_45426_lociStitched	chr5	50823501	50847594	6	14609	PPM1H	LOC112446702,LOC112446703,LOC104972443	LOC112446702	423	1
25_03H3K27ac_CO_peak_18123_lociStitched	chr17	64212976	64282936	25	25792	CORO1C	SELPLG,TMEM119	CORO1C	424	1
3_03H3K27ac_CO_peak_39783_lociStitched	chr3	1242448	1264987	3	14119	CD247	LOC112445922	LOC112445922	425	1
10_03H3K27ac_CO_peak_2581_lociStitched	chr1	151199231	151241639	10	17046	LOC104971076	ETS2,LOC107132225	LOC104971076	426	1
12_03H3K27ac_CO_peak_41679_lociStitched	chr3	92921898	92957622	12	24162	LRP8	MAGOH	LRP8	427	1
20_03H3K27ac_CO_peak_46239_lociStitched	chr5	82586161	82647163	20	21710	STK38L	ARNTL2	STK38L	428	1
03H3K27ac_CO_peak_41257	chr3	58487346	58498189	1	10844	LOC101904769,CYR61	LOC101904498,LOC112446002	LOC101904769	429	1
10_03H3K27ac_CO_peak_49610_lociStitched	chr7	15543833	15592047	10	17137	LDLR,SPC24	LOC112447661,KANK2	LDLR	430	1
5_03H3K27ac_CO_peak_21021_lociStitched	chr19	8669777	8727298	5	17045	CUEDC1	LOC112442588,LOC101905090,MRPS23,LOC112442597	CUEDC1	431	1
03H3K27ac_CO_peak_15995	chr16	50527167	50539848	1	12682	MIR2896,SKI	LOC107133240,LOC104974459	MIR2896	432	1
10_03H3K27ac_CO_peak_6200_lociStitched	chr11	46324455	46367979	10	16034	SLC20A1	CHCHD5,LOC112448970	SLC20A1	433	1
4_03H3K27ac_CO_peak_23628_lociStitched	chr19	55249968	55265672	4	10294	RHBDF2,LOC112442711	LOC100848027,CYGB,LOC112442709,LOC107131544,UBE2O,AANAT,LOC112442712	RHBDF2	434	1
03H3K27ac_CO_peak_30906	chr22	59030763	59041892	1	11130	RAB43	GP9,LOC112443509,ISY1,CNBP	RAB43	435	1
4_03H3K27ac_CO_peak_35907_lociStitched	chr26	23000248	23023384	4	11899	NFKB2	FBXL15,LOC112444535,MIR146B,MFSD13A,PSD,CUEDC2	NFKB2	436	1
5_03H3K27ac_CO_peak_36580_lociStitched	chr26	47377805	47406517	5	14325	PTPRE	PTPRE	PTPRE	437	1
13_03H3K27ac_CO_peak_33146_lociStitched	chr24	41788838	41859949	13	19903	RAB31	TXNDC2,VAPA,LOC104975771,LOC112444198	RAB31	438	1
16_03H3K27ac_CO_peak_46875_lociStitched	chr5	109700688	109738120	16	23715	MICALL1,C5H22orf23	EIF3L,POLR2F,LOC101905166,ANKRD54,MIR658,SOX10	MICALL1	439	1
6_03H3K27ac_CO_peak_20341_lociStitched	chr18	53103602	53133558	6	15501	VASP,OPA3	LOC112442339,FOSB,PPM1N,LOC112442338,RTN2	VASP	440	1
3_03H3K27ac_CO_peak_22001_lociStitched	chr19	27777546	27796797	3	10462	PER1	LOC112442777,LOC104975022,ALOX12B,ALOXE3,HES7,VAMP2,LOC512248,LOC112442787,TMEM107,BORCS6,AURKB	PER1	441	1
2_03H3K27ac_CO_peak_26231_lociStitched	chr2	129288534	129302590	2	11456	ID3,LOC101909455	LOC104971363,E2F2,LOC104971364	ID3	442	1
6_03H3K27ac_CO_peak_2307_lociStitched	chr1	143788588	143824787	6	10341	PDXK,CSTB	RRP1,CSTB	PDXK	443	1
7_03H3K27ac_CO_peak_40029_lociStitched	chr3	13710798	13743628	7	14705	ETV3	ETV3L	ETV3	444	1
4_03H3K27ac_CO_peak_46834_lociStitched	chr5	109307412	109328942	4	14807	MICAL3	LOC112446771,PEX26,TUBA8,MICAL3,LOC112446773	MICAL3	445	1
12_03H3K27ac_CO_peak_34374_lociStitched	chr25	19859024	19913542	12	21228	SDR42E2,EEF2K	LOC112444373,LOC112444300	EEF2K	446	1
7_03H3K27ac_CO_peak_11035_lociStitched	chr13	65569274	65598775	7	19730	DLGAP4	DLGAP4,MYL9	DLGAP4	447	1
9_03H3K27ac_CO_peak_39351_lociStitched	chr29	45162109	45203156	9	18208	KDM2A,GRK2	ANKRD13D,SSH3,LOC112444905,LOC107131975	GRK2	448	1
7_03H3K27ac_CO_peak_56538_lociStitched	chrX	138762432	138799354	7	17805	LOC104970645,CD99	GYG2,XG	LOC104970645	449	1
8_03H3K27ac_CO_peak_1021_lociStitched	chr1	73457618	73495196	8	17606		LOC104970902	LOC104970902	450	1
9_03H3K27ac_CO_peak_22297_lociStitched	chr19	34630098	34662001	9	14440	SREBF1,MIR33B,RAI1		MIR33B	451	1
12_03H3K27ac_CO_peak_16780_lociStitched	chr16	77067718	77117928	12	27731	NEK7		NEK7	452	1
10_03H3K27ac_CO_peak_46221_lociStitched	chr5	82299862	82343993	10	19562	PPFIBP1		PPFIBP1	453	1
13_03H3K27ac_CO_peak_26316_lociStitched	chr2	130764838	130813183	13	20492	LOC101905607,LOC515042	LOC100847958,LOC789612,LOC112443703,CDC42,CELA3B	LOC101905607	454	1
03H3K27ac_CO_peak_28496	chr21	34632832	34643935	1	11104	STOML1	LOC112443153,PML,LOXL1	STOML1	455	1
4_03H3K27ac_CO_peak_50048_lociStitched	chr7	22151217	22176602	4	15182	P4HA2,PDLIM4	P4HA2,LOC112447378,MIR2457,SLC22A4	PDLIM4	456	1
21_03H3K27ac_CO_peak_21276_lociStitched	chr19	17332961	17432537	21	28417	MYO1D	LOC112442877,TMEM98	LOC112442877	457	1
9_03H3K27ac_CO_peak_34101_lociStitched	chr25	7876184	7917694	9	18733	C25H16orf72	LOC112444374	C25H16orf72	458	1
2_03H3K27ac_CO_peak_7686_lociStitched	chr11	101821096	101833870	2	12694	RAPGEF1	LOC112448848,LOC112448847,RAPGEF1	RAPGEF1	459	1
15_03H3K27ac_CO_peak_11263_lociStitched	chr13	73083518	73130021	15	22108	WISP2	KCNK15,ADA,LOC101902669	WISP2	460	1
9_03H3K27ac_CO_peak_20304_lociStitched	chr18	52763015	52794374	9	20755	GEMIN7,PPP1R37,LOC112442332	CLASRP,GEMIN7,BLOC1S3,ZNF296,NKPD1,TRAPPC6A	PPP1R37	461	1
2_03H3K27ac_CO_peak_40053_lociStitched	chr3	14081523	14091417	2	9650	HDGF	MRPL24,ISG20L2,CRABP2,PRCC,RRNAD1	HDGF	462	1
12_03H3K27ac_CO_peak_5876_lociStitched	chr11	25577904	25628520	12	17313	THADA	LOC107132917	LOC107132917	463	1
1_03H3K27ac_CO_peak_4915_lociStitched	chr10	88176485	88191118	1	14634		LOC101904357,LOC104973254,IRF2BPL	LOC104973254	464	1
11_03H3K27ac_CO_peak_9963_lociStitched	chr13	26360588	26400115	11	17962			MYO3A	465	1
19_03H3K27ac_CO_peak_1159_lociStitched	chr1	79111130	79169524	19	23124	LPP	LOC100847122	LPP	466	1
11_03H3K27ac_CO_peak_42039_lociStitched	chr3	106110892	106135990	11	16427	LOC107132344,MFSD2A	LOC112446162,MYCL,CAP1	LOC107132344	467	1
7_03H3K27ac_CO_peak_27919_lociStitched	chr21	7982490	8007891	7	21900	IGF1R,LOC112443226	IGF1R,LOC112443225	LOC112443226	468	1
4_03H3K27ac_CO_peak_54395_lociStitched	chr9	60032150	60051232	4	9555	BACH2	LOC112448055	LOC112448055	469	1
8_03H3K27ac_CO_peak_49841_lociStitched	chr7	19709418	19736625	8	19342	SH3GL1,MPND	UBXN6,STAP2,TMIGD2,LOC101902724,CHAF1A,FSD1	SH3GL1	470	1
12_03H3K27ac_CO_peak_31457_lociStitched	chr23	15828937	15863334	12	16248	C23H6orf132	TAF8,LOC101908286,MGC137036,GUCA1A,CCND3,LOC104969620,GUCA1B	C23H6orf132	471	1
22_03H3K27ac_CO_peak_12660_lociStitched	chr14	46150711	46224504	22	26656	EXT1		EXT1	472	1
11_03H3K27ac_CO_peak_4842_lociStitched	chr10	86379302	86409285	11	17149	TMED10	NEK9	TMED10	473	1
20_03H3K27ac_CO_peak_28800_lociStitched	chr21	61055773	61155979	20	20916	BDKRB2,BDKRB1		BDKRB2	474	1
7_03H3K27ac_CO_peak_40783_lociStitched	chr3	30826916	30869093	7	22789	ST7L,CTTNBP2NL	WNT2B	CTTNBP2NL	475	1
8_03H3K27ac_CO_peak_30260_lociStitched	chr22	48685916	48710355	8	21831	POC1A,ALAS1	MIRLET7G,TWF2,TLR9,POC1A,PPM1M	ALAS1	476	1
7_03H3K27ac_CO_peak_48068_lociStitched	chr6	57939768	57965304	7	20416	KLF3		KLF3	477	1
7_03H3K27ac_CO_peak_53026_lociStitched	chr8	81446239	81473740	7	17644	C8H9orf3		MIR2475	478	1
03H3K27ac_CO_peak_39677	chr29	50537817	50547865	1	10049	CD151,LOC112444888,CRACR2B	CHID1,POLR2L,PIDD1,SLC25A22,CEND1,GATD1,TSPAN4,PNPLA2,LOC112444967,RPLP2	LOC112444888	479	1
03H3K27ac_CO_peak_34928	chr25	34797453	34813237	1	15785	CUX1	MIR2388	MIR2388	480	1
12_03H3K27ac_CO_peak_55991_lociStitched	chrX	94724646	94770059	12	23571	MSN		MSN	481	1
2_03H3K27ac_CO_peak_45195_lociStitched	chr5	33918959	33925610	2	6260	SLC38A1		SLC38A1	482	1
03H3K27ac_CO_peak_46594	chr5	103870881	103882181	1	11301	LOC112446760,GAPDH,NCAPD2	LOC112446875,NOP2,IFFO1,MRPL51,VAMP1,LOC112446759,MIR2424,TAPBPL	GAPDH	483	1
6_03H3K27ac_CO_peak_21003_lociStitched	chr19	8233454	8258377	6	10093	MSI2		MSI2	484	1
03H3K27ac_CO_peak_20490	chr18	54631073	54650061	1	18989	EHD2,NOP53	LOC112442436,SELENOW,LOC101902766	NOP53	485	1
03H3K27ac_CO_peak_47343	chr5	116382690	116396645	1	13956	LOC101903200	LOC107132531,MIRLET7A-3,MIR2443,MIRLET7B,LOC101903383,PPARA,LOC101903068,MIR3596,LOC112446783	LOC101903200	486	1
10_03H3K27ac_CO_peak_24732_lociStitched	chr2	45697625	45725398	10	21606	RND3	LOC112442620	RND3	487	1
16_03H3K27ac_CO_peak_17873_lociStitched	chr17	54410912	54454052	16	25092	PPTC7	RAD9B,TCTN1,VPS29	PPTC7	488	1
5_03H3K27ac_CO_peak_39470_lociStitched	chr29	46594478	46609960	5	9591		LOC112444901,LOC112444899,LOC104970116	LOC112444901	489	1
03H3K27ac_CO_peak_20599	chr18	56041867	56051784	1	9918	SCAF1,RRAS	PRRG2,PRR12,BCL2L12,PRMT1,ADM5,CPT1C,NOSIP,IRF3,LOC101905357	SCAF1	490	1
13_03H3K27ac_CO_peak_47161_lociStitched	chr5	113465757	113494219	13	17944	LOC112446886,POLDIP3,CYB5R3	SERHL2,LOC104972597,RRP7A,A4GALT	LOC112446886	491	1
8_03H3K27ac_CO_peak_8580_lociStitched	chr12	27918404	27970071	8	20800	STARD13,LOC112449050		LOC112449050	492	1
6_03H3K27ac_CO_peak_17727_lociStitched	chr17	52308346	52328596	6	15440	CDK2AP1,C17H12orf65	MPHOSPH9	CDK2AP1	493	1
7_03H3K27ac_CO_peak_7560_lociStitched	chr11	99591905	99628300	7	15155	PTPA,IER5L	DOLPP1,LOC107132963,CRAT	IER5L	494	1
11_03H3K27ac_CO_peak_10361_lociStitched	chr13	44336396	44392550	11	23818	LOC104973799		LOC104973799	495	1
10_03H3K27ac_CO_peak_44834_lociStitched	chr5	25779317	25815910	10	15806	CBX5,HNRNPA1	NFE2,SMUG1,MIR148B,COPZ1	CBX5	496	1
12_03H3K27ac_CO_peak_47120_lociStitched	chr5	112820138	112855920	12	20729	CCDC134,SREBF2,LOC112446779	LOC112446857,LOC785386,MIR33A,SHISA8	LOC112446779	497	1
16_03H3K27ac_CO_peak_21707_lociStitched	chr19	23078932	23125664	16	19514	HIC1,MIR2337,SMG6	DPH1,OVCA2,LOC112442776,LOC112442621,RTN4RL1,MIR132,MIR212	SMG6	498	1
4_03H3K27ac_CO_peak_47276_lociStitched	chr5	115643329	115672154	4	12233	LOC107132530,KIAA0930	UPK3A,FAM118A,MIR1249	LOC107132530	499	1
6_03H3K27ac_CO_peak_30593_lociStitched	chr22	52792611	52816609	6	12275	ALS2CL	PRSS46P,PRSS50,TMIE,FAM240A	ALS2CL	500	1
10_03H3K27ac_CO_peak_16692_lociStitched	chr16	73936473	73985144	10	16434	LOC104974530	MIR205,LOC104974529	LOC104974530	501	1
8_03H3K27ac_CO_peak_14482_lociStitched	chr15	65195106	65249613	8	18093	EHF	LOC112441652	EHF	502	1
6_03H3K27ac_CO_peak_1009_lociStitched	chr1	73358973	73387287	6	11466	HES1	LOC112447401	HES1	503	1
12_03H3K27ac_CO_peak_1860_lociStitched	chr1	115456874	115512362	12	18406	MBNL1	MBNL1	MBNL1	504	1
10_03H3K27ac_CO_peak_49762_lociStitched	chr7	18413823	18444467	10	19140	RANBP3,LOC100848538	NDUFA11,CAPS,VMAC	RANBP3	505	1
9_03H3K27ac_CO_peak_22658_lociStitched	chr19	40075068	40108743	9	18843	ERBB2,GRB7,MIEN1,LOC112442663	STARD3,TCAP,PNMT,MIR4286-1,PGAP3,IKZF3	MIEN1	506	1
03H3K27ac_CO_peak_40296	chr3	16805214	16811986	1	6773	S100A2	S100A13,S100A14,S100A16,S100A3,S100A4,S100A5,LOC618256,S100A1	S100A2	507	1
10_03H3K27ac_CO_peak_48776_lociStitched	chr6	113269872	113319080	10	21551	LOC112447170,KIAA0232	KIAA0232,LOC112447134	KIAA0232	508	1
4_03H3K27ac_CO_peak_13558_lociStitched	chr15	29506637	29538108	4	17644	UPK2,BCL9L	CXCR5,UPK2,FOXR1,CCDC84,LOC101902586,BCL9L	BCL9L	509	1
19_03H3K27ac_CO_peak_21554_lociStitched	chr19	21888165	21938107	19	25607	NXN	ABR,TIMM22	NXN	510	1
03H3K27ac_CO_peak_39368	chr29	45248615	45259278	1	10664	POLD4	ANKRD13D,SSH3,LOC112444905,RAD9A,TBC1D10C,LOC107131975,CLCF1,PPP1CA	POLD4	511	1
10_03H3K27ac_CO_peak_30714_lociStitched	chr22	55601665	55652250	10	22770	VGLL4	LOC104975600,VGLL4	VGLL4	512	1
03H3K27ac_CO_peak_3863	chr10	47016224	47026038	1	9815	LOC112448456,TPM1	LOC112448454,LOC112448455,LOC112448453,TPM1	TPM1	513	1
6_03H3K27ac_CO_peak_9411_lociStitched	chr12	86821301	86850588	6	16309	GAS6,LOC112449102	TMEM255B,LOC104973683,LOC112449101	LOC112449102	514	1
03H3K27ac_CO_peak_50520	chr7	43697993	43711151	1	13159	CIRBP	STK11,ATP5F1D,MIDN,C7H19orf24,EFNA2,CBARP	CIRBP	515	1
16_03H3K27ac_CO_peak_37245_lociStitched	chr27	35202776	35275884	16	23340	TCIM	MIR2284Q	TCIM	516	1
3_03H3K27ac_CO_peak_42359_lociStitched	chr3	116275651	116289487	3	12686		LOC112445895	LOC112445895	517	1
4_03H3K27ac_CO_peak_46432_lociStitched	chr5	97097348	97112719	4	14847	CDKN1B	GPR19,APOLD1,LOC112446739	CDKN1B	518	1
3_03H3K27ac_CO_peak_18950_lociStitched	chr18	11077023	11090779	3	12144		LOC112442262,KIAA0513,LOC112442263,ZDHHC7	LOC112442262	519	1
12_03H3K27ac_CO_peak_39805_lociStitched	chr3	2980912	3031215	12	17151	UCK2	LOC101907566	UCK2	520	1
5_03H3K27ac_CO_peak_47137_lociStitched	chr5	113033345	113050045	5	11330	PHETA2,SMDT1,NDUFA6	LOC785804,NAGA,MGC127055,CYP2D14	SMDT1	521	1
1_03H3K27ac_CO_peak_21799_lociStitched	chr19	24514032	24521844	1	7813	CAMKK1	LOC112442625,NCBP3,P2RX1	CAMKK1	522	1
8_03H3K27ac_CO_peak_30488_lociStitched	chr22	51274849	51294116	8	14047	UQCRC1,COL7A1	SLC26A6,TMEM89,UCN2,PFKFB4,LOC107131697	COL7A1	523	1
10_03H3K27ac_CO_peak_4649_lociStitched	chr10	80859796	80898513	10	17656	DCAF5		DCAF5	524	1
10_03H3K27ac_CO_peak_50850_lociStitched	chr7	51500974	51554851	10	22007	PFDN1,HBEGF	SLC4A9,LOC112447436	HBEGF	525	1
9_03H3K27ac_CO_peak_4265_lociStitched	chr10	67061982	67091674	9	18507	SAMD4A,MIR2292	CGRRF1	MIR2292	526	1
14_03H3K27ac_CO_peak_9616_lociStitched	chr13	12427228	12472156	14	20906	PROSER2	LOC101907256	PROSER2	527	1
7_03H3K27ac_CO_peak_41054_lociStitched	chr3	49756336	49778974	7	14652	BCAR3	BCAR3,LOC112445987	BCAR3	528	1
3_03H3K27ac_CO_peak_15671_lociStitched	chr16	41821447	41845075	3	12325	NPPB,NPPA,CLCN6	MTHFR,LOC112441916	NPPA	529	1
13_03H3K27ac_CO_peak_21114_lociStitched	chr19	10328329	10356253	13	16665	YPEL2		YPEL2	530	1
10_03H3K27ac_CO_peak_9817_lociStitched	chr13	19965365	20001379	10	14863	ITGB1,LOC101904840	LOC112449262	ITGB1	531	1
7_03H3K27ac_CO_peak_35642_lociStitched	chr26	13153313	13185750	7	12713		PPP1R3C	PPP1R3C	532	1
8_03H3K27ac_CO_peak_20321_lociStitched	chr18	53002672	53034170	8	13577	CD3EAP,PPP1R13L,ERCC1	KLC3,LOC112442336,LOC112442339,FOSB,CKM,ERCC2,LOC112442337,LOC112442338	PPP1R13L	533	1
2_03H3K27ac_CO_peak_42455_lociStitched	chr3	117593111	117600359	2	7085	PER2	TRAF3IP1,LOC101905228,HES6,PER2	PER2	534	1
12_03H3K27ac_CO_peak_31537_lociStitched	chr23	16738989	16782239	12	17210	PTK7,SRF	CUL9,LOC112443840,DNPH1	SRF	535	1
6_03H3K27ac_CO_peak_25724_lociStitched	chr2	120370193	120393823	6	18235	PHC2	A3GALT2,ZNF362	PHC2	536	1
3_03H3K27ac_CO_peak_24444_lociStitched	chr2	24445294	24463818	3	12346	DLX2,DLX1	LOC112442553	DLX2	537	1
14_03H3K27ac_CO_peak_36898_lociStitched	chr27	23869868	23910429	14	19076	DLC1	LOC104976084	DLC1	538	1
5_03H3K27ac_CO_peak_17811_lociStitched	chr17	53490772	53507475	5	12986	RHOF,SETD1B	HPD,RHOF,LOC104974641	SETD1B	539	1
14_03H3K27ac_CO_peak_15857_lociStitched	chr16	44941863	45004247	14	21084	RERE,LOC104974445		RERE	540	1
3_03H3K27ac_CO_peak_31300_lociStitched	chr23	10578845	10590148	3	9803	CDKN1A,LOC112443704	RAB44,RPS4Y1,LOC112443925	CDKN1A	541	1
2_03H3K27ac_CO_peak_42287_lociStitched	chr3	114065432	114074165	2	8657		LOC112445915,ARL4C	LOC112445915	542	1
17_03H3K27ac_CO_peak_4280_lociStitched	chr10	67140273	67201606	17	23611	SAMD4A	SAMD4A	SAMD4A	543	1
03H3K27ac_CO_peak_39972	chr3	9834961	9845577	1	10617		CFAP45,VSIG8,LOC112446136,LOC101903248,SLAMF8,FCRL6	LOC112446136	544	1
8_03H3K27ac_CO_peak_7667_lociStitched	chr11	101537588	101566073	8	19471	PRRC2B	PRRC2B,LOC112448913,LOC112448912	PRRC2B	545	1
4_03H3K27ac_CO_peak_19399_lociStitched	chr18	25761371	25778252	4	13436		LOC112442291,KIFC3	KIFC3	546	1
19_03H3K27ac_CO_peak_49334_lociStitched	chr7	11217763	11255873	19	18149	NDUFB7,LOC107132603,TECR	DNAJB1,GIPC1,PTGER1,CLEC17A	LOC107132603	547	1
4_03H3K27ac_CO_peak_29003_lociStitched	chr21	66831238	66857958	4	13756	DYNC1H1		DYNC1H1	548	1
7_03H3K27ac_CO_peak_33488_lociStitched	chr24	53690568	53715954	7	11511	POLI	C24H18orf54,MBD2,LOC104975792,STARD6	POLI	549	1
7_03H3K27ac_CO_peak_11521_lociStitched	chr13	78692425	78732507	7	17811	PARD6B,LOC101907931	BCAS4,RIPOR3	PARD6B	550	1
14_03H3K27ac_CO_peak_9667_lociStitched	chr13	13390878	13433523	14	18391		LOC112449250	LOC112449250	551	1
03H3K27ac_CO_peak_16005	chr16	50577393	50583922	1	6530		MIR2896,FAAP20,LOC104974459,SKI	SKI	552	1
8_03H3K27ac_CO_peak_37388_lociStitched	chr27	40313568	40356995	8	18115	RARB		RARB	553	1
03H3K27ac_CO_peak_3009	chr10	13975261	13986614	1	11354	SMAD3	LOC112448373	LOC112448373	554	1
6_03H3K27ac_CO_peak_31167_lociStitched	chr23	8302682	8322714	6	15618	HMGA1	LOC112443858,GRM4,LOC100126544	HMGA1	555	1
12_03H3K27ac_CO_peak_49211_lociStitched	chr7	5938357	5989221	12	18735	LOC112447592,MYO9B	LOC112447326,HAUS8	LOC112447592	556	1
15_03H3K27ac_CO_peak_36616_lociStitched	chr26	51028244	51080697	15	15632	INPP5A,LOC112444505		LOC112444505	557	1
03H3K27ac_CO_peak_33252	chr24	45904700	45915216	1	10517	LOC112444237,C24H18orf25,LOC104975782		LOC112444237	558	1
7_03H3K27ac_CO_peak_6623_lociStitched	chr11	66411749	66446397	7	17511			C1D	559	1
8_03H3K27ac_CO_peak_36551_lociStitched	chr26	45910521	45946120	8	14851	C26H10orf90	LOC104976004,ADAM12	ADAM12	560	1
1_03H3K27ac_CO_peak_41774_lociStitched	chr3	99797711	99802511	1	4801	LRRC41,UQCRH	NSUN4,LOC104971814,RAD54L	UQCRH	561	1
12_03H3K27ac_CO_peak_16854_lociStitched	chr16	79365743	79410924	12	19063	CAMSAP2	LOC101904592,DDX59,LOC112441880	CAMSAP2	562	1
3_03H3K27ac_CO_peak_41200_lociStitched	chr3	56695243	56717061	3	15602	LMO4,LOC112445999		LOC112445999	563	1
7_03H3K27ac_CO_peak_36642_lociStitched	chr26	51969597	51988794	7	15225	PWWP2B	LRRC27,STK32C	LRRC27	564	1
8_03H3K27ac_CO_peak_33470_lociStitched	chr24	53571509	53605070	8	16993	MBD2	MBD2	MBD2	565	1
9_03H3K27ac_CO_peak_32303_lociStitched	chr23	43153582	43183094	9	20332	GFOD1	GFOD1,TBC1D7	GFOD1	566	1
3_03H3K27ac_CO_peak_2260_lociStitched	chr1	143129770	143145460	3	10306	NDUFV3	PKNOX1,WDR4	NDUFV3	567	1
14_03H3K27ac_CO_peak_9320_lociStitched	chr12	85196122	85238641	14	19658	NAXD,RAB20	ING1,LOC101906138,CARS2	NAXD	568	1
4_03H3K27ac_CO_peak_16113_lociStitched	chr16	51721340	51746349	4	9926	SPEN	LOC507787	SPEN	569	1
8_03H3K27ac_CO_peak_42362_lociStitched	chr3	116305081	116330216	8	17772			LOC112445895	570	1
7_03H3K27ac_CO_peak_42492_lociStitched	chr3	118375163	118406104	7	12600	HDAC4	LOC101907383	HDAC4	571	1
16_03H3K27ac_CO_peak_46412_lociStitched	chr5	96945291	97024338	16	23579	GPRC5A,DDX47	GPRC5D,APOLD1	GPRC5A	572	1
3_03H3K27ac_CO_peak_16066_lociStitched	chr16	51165367	51185737	3	12010	MXRA8,DVL1	ANKRD65,MRPL20,CCNL2,AURKAIP1,INTS11,ACAP3,TMEM88B,TAS1R3,CPTP,PUSL1	MXRA8	573	1
7_03H3K27ac_CO_peak_47706_lociStitched	chr6	22008195	22023755	7	10676	UBE2D3	LOC101907941,MANBA,CISD2,LOC112447146	UBE2D3	574	1
7_03H3K27ac_CO_peak_21822_lociStitched	chr19	24965947	24992614	7	14634	SPNS2	MYBBP1A	SPNS2	575	1
7_03H3K27ac_CO_peak_15917_lociStitched	chr16	46797527	46818930	7	16238	KLHL21,ZBTB48	NOL9,PLEKHG5,THAP3,PHF13,TAS1R1	KLHL21	576	1
22_03H3K27ac_CO_peak_5628_lociStitched	chr11	18815783	18876112	22	25613	CRIM1		CRIM1	577	1
9_03H3K27ac_CO_peak_27689_lociStitched	chr20	66460894	66494161	9	18122	PAPD7	LOC112443058	PAPD7	578	1
3_03H3K27ac_CO_peak_6509_lociStitched	chr11	63254209	63279111	3	16096	LOC112448803		LOC112448803	579	1
12_03H3K27ac_CO_peak_33102_lociStitched	chr24	41229636	41253602	12	16891	MTCL1,LOC107131785		LOC107131785	580	1
7_03H3K27ac_CO_peak_46772_lociStitched	chr5	109078208	109102427	7	17251	BCL2L13	BCL2L13,LOC104972584,ATP6V1E1	BCL2L13	581	1
9_03H3K27ac_CO_peak_38071_lociStitched	chr28	29763342	29797641	9	14183	PLAU,LOC112444740	CAMK2G	LOC112444740	582	1
5_03H3K27ac_CO_peak_7298_lociStitched	chr11	95315278	95354185	5	14410	NEK6		NEK6	583	1
19_03H3K27ac_CO_peak_3942_lociStitched	chr10	51004398	51072591	19	23037	MYO1E		MYO1E	584	1
14_03H3K27ac_CO_peak_31408_lociStitched	chr23	15371991	15415165	14	19738	FOXP4,LOC112443870	LOC112443820,MDFI	LOC112443870	585	1
5_03H3K27ac_CO_peak_15831_lociStitched	chr16	44549516	44567955	5	11304	ENO1	LOC112441936,RERE,LOC112441839	ENO1	586	1
2_03H3K27ac_CO_peak_7792_lociStitched	chr11	104100334	104106560	2	6149	LOC101902839	EGFL7,MIR126,FAM69B,AGPAT2,LOC101902895,LOC112448923,LOC112448928,LOC107132967	AGPAT2	587	1
2_03H3K27ac_CO_peak_52176_lociStitched	chr8	40192733	40204888	2	11657	GLIS3		GLIS3	588	1
5_03H3K27ac_CO_peak_23222_lociStitched	chr19	49989139	50008111	5	14980	WDR45B	RAB40B,FN3KRP,LOC112442689	WDR45B	589	1
2_03H3K27ac_CO_peak_18894_lociStitched	chr18	9821767	9831667	2	9438	CDH13		CDH13	590	1
5_03H3K27ac_CO_peak_46396_lociStitched	chr5	96634845	96655342	5	17177	EMP1		EMP1	591	1
7_03H3K27ac_CO_peak_3886_lociStitched	chr10	47235026	47271200	7	14883	TLN2,MIR190A		MIR190A	592	1
5_03H3K27ac_CO_peak_13979_lociStitched	chr15	42974288	42995096	5	15295	SWAP70		SWAP70	593	1
5_03H3K27ac_CO_peak_28045_lociStitched	chr21	20575373	20595280	5	16475	ABHD2		ABHD2	594	1
16_03H3K27ac_CO_peak_27603_lociStitched	chr20	58837658	58884802	16	19175	TRIO	TRIO	TRIO	595	1
03H3K27ac_CO_peak_15994	chr16	50518510	50527065	1	8556	SKI	MIR2896,LOC107133240,LOC104974459	MIR2896	596	1
1_03H3K27ac_CO_peak_54726_lociStitched	chr9	80410720	80415821	1	5102	HIVEP2	HIVEP2	HIVEP2	597	1
12_03H3K27ac_CO_peak_27054_lociStitched	chr20	22391256	22419647	12	22058	MAP3K1	LOC112442993	MAP3K1	598	1
2_03H3K27ac_CO_peak_1353_lociStitched	chr1	85288447	85306120	2	15571	LOC100849009,SOX2		SOX2	599	1
2_03H3K27ac_CO_peak_17567_lociStitched	chr17	45187709	45199807	2	8699	ULK1	LOC112442032,EP400,PUS1	ULK1	600	1
03H3K27ac_CO_peak_18829	chr18	8089292	8100485	1	11194	CMIP	LOC112442254,MIR2883	LOC112442254	601	1
03H3K27ac_CO_peak_40304	chr3	16834033	16840451	1	6419	LOC618256	S100A2,S100A3,S100A4,S100A5,S100A7	LOC618256	602	1
13_03H3K27ac_CO_peak_19033_lociStitched	chr18	13304886	13324466	13	15300	SLC7A5	LOC112442269,KLHDC4,CA5A,LOC104974754	SLC7A5	603	1
10_03H3K27ac_CO_peak_23816_lociStitched	chr19	56651603	56677026	10	17712	NAT9,SLC9A3R1,LOC112442875,RAB37	CD300LF,TMEM104	LOC112442875	604	1
15_03H3K27ac_CO_peak_37800_lociStitched	chr28	19616910	19696298	15	16405	REEP3,JMJD1C	REEP3,JMJD1C	JMJD1C	605	1
6_03H3K27ac_CO_peak_41970_lociStitched	chr3	104682868	104711166	6	17994	EDN2		EDN2	606	1
16_03H3K27ac_CO_peak_36163_lociStitched	chr26	33551101	33602440	16	19606	TCF7L2	TCF7L2	TCF7L2	607	1
19_03H3K27ac_CO_peak_13831_lociStitched	chr15	39951308	40014461	19	24157	TEAD1	TEAD1	TEAD1	608	1
6_03H3K27ac_CO_peak_40128_lociStitched	chr3	14782779	14809609	6	19819	ARHGEF2,LOC112445942	SSR2,KHDC4,LOC112446113,LOC112446111,RIT1,LOC112445859,RXFP4	ARHGEF2	609	1
6_03H3K27ac_CO_peak_6754_lociStitched	chr11	71136043	71158499	6	10840	PLB1		PLB1	610	1
9_03H3K27ac_CO_peak_15808_lociStitched	chr16	44291839	44316702	9	13247	MIR34A,LOC101905940	LOC112441908,GPR157,SPSB1,LOC104974444	MIR34A	611	1
15_03H3K27ac_CO_peak_24635_lociStitched	chr2	37321000	37379425	15	18254	TANC1		TANC1	612	1
1_03H3K27ac_CO_peak_36076_lociStitched	chr26	25741988	25752509	1	10522	SORCS3,ADAM8,LOC101903854,LOC112444470	TUBGCP2,MIR202,ZNF511,LOC101903744,UTF1,LOC107131254	LOC101903854	613	1
8_03H3K27ac_CO_peak_14794_lociStitched	chr15	80504808	80525769	8	16675	TNKS1BP1	P2RX3,LOC104974336,SSRP1	TNKS1BP1	614	1
8_03H3K27ac_CO_peak_50896_lociStitched	chr7	52694764	52715719	8	13483	DIAPH1	RELL2,HDAC3,FCHSD1	DIAPH1	615	1
03H3K27ac_CO_peak_40418	chr3	20128639	20139445	1	10807	MCL1	ENSA,LOC104971503,LOC104971510,LOC112445951,ADAMTSL4,LOC107132275	MCL1	616	1
8_03H3K27ac_CO_peak_26884_lociStitched	chr20	13464776	13493518	8	12409	SREK1	MIR2285Z,MIR2285Q,SREK1	SREK1	617	1
5_03H3K27ac_CO_peak_17716_lociStitched	chr17	52202047	52222862	5	13352	RILPL2,LOC112442036,KMT5A	RILPL2,LOC112442136,LOC112442037,SBNO1,SNRNP35	LOC112442036	618	1
5_03H3K27ac_CO_peak_40204_lociStitched	chr3	15578455	15597397	5	16623	ZBTB7B	DCST2,SHC1,PYGO2,PBXIP1,EFNA4,ADAM15,DCST1,FLAD1,CKS1B,LOC112446115	ZBTB7B	619	1
9_03H3K27ac_CO_peak_5139_lociStitched	chr11	674293	689761	9	11697		LOC112448731,LOC100299995	LOC100299995	620	1
7_03H3K27ac_CO_peak_33035_lociStitched	chr24	37634873	37656813	7	11626	LOC101903604,DLGAP1	LOC112444209,LOC112444210	LOC101903604	621	1
8_03H3K27ac_CO_peak_14335_lociStitched	chr15	58169072	58198179	8	17660	LGR4	LIN7C	LGR4	622	1
12_03H3K27ac_CO_peak_7362_lociStitched	chr11	97151520	97196889	12	18058	MVB12B		MVB12B	623	1
11_03H3K27ac_CO_peak_3871_lociStitched	chr10	47131655	47182119	11	16068			LOC112448457	624	1
11_03H3K27ac_CO_peak_10449_lociStitched	chr13	46383176	46409774	11	15392	LARP4B,LOC101905075	LARP4B,GTPBP4,LOC112449305,LOC112449304	LARP4B	625	1
3_03H3K27ac_CO_peak_15939_lociStitched	chr16	47017692	47042570	3	11454	ACOT7	GPR153,LOC101904795	ACOT7	626	1
11_03H3K27ac_CO_peak_27903_lociStitched	chr21	7835426	7874149	11	18032	IGF1R,LOC101907342	IGF1R	LOC101907342	627	1
10_03H3K27ac_CO_peak_26081_lociStitched	chr2	126400827	126439009	10	12283	LOC112443408,PIGV,ARID1A	ZDHHC18	LOC112443408	628	1
7_03H3K27ac_CO_peak_35012_lociStitched	chr25	35098951	35140655	7	16517	LOC112444338	MYL10,CUX1	LOC112444338	629	1
9_03H3K27ac_CO_peak_11486_lociStitched	chr13	78157740	78185743	9	11196	TMEM189	LOC112449347,CEBPB,UBE2V1,LOC112449346	TMEM189	630	1
03H3K27ac_CO_peak_20121	chr18	49990226	49997015	1	6790	ITPKC,COQ8B	LOC112442317,SNRPA,MIA,RAB4B,NUMBL,C18H19orf54	COQ8B	631	1
8_03H3K27ac_CO_peak_10116_lociStitched	chr13	34300810	34330536	8	16945	ZNF438	ZNF438	ZNF438	632	1
14_03H3K27ac_CO_peak_7768_lociStitched	chr11	103963059	104010116	14	20357	LOC112448856,NOTCH1	SEC16A,NOTCH1	NOTCH1	633	1
2_03H3K27ac_CO_peak_50463_lociStitched	chr7	43365557	43374134	2	8242	PTBP1	MISP,LOC112447411,AZU1,LOC112447659,PRTN3,ELANE,CFD,PLPPR3	PTBP1	634	1
5_03H3K27ac_CO_peak_24240_lociStitched	chr2	9764762	9790792	5	18257		ITGAV	ITGAV	635	1
3_03H3K27ac_CO_peak_33019_lociStitched	chr24	37401372	37415718	3	13467	MYL12A	MYL12B,MYOM1,LOC107131779	MYL12A	636	1
10_03H3K27ac_CO_peak_28258_lociStitched	chr21	25410168	25448270	10	19497	LOC112443131,MIR184	ANKRD34C	LOC112443131	637	1
13_03H3K27ac_CO_peak_30778_lociStitched	chr22	56536627	56578606	13	19436	RAF1,MKRN2	MKRN2OS	MKRN2	638	1
11_03H3K27ac_CO_peak_53454_lociStitched	chr8	101460593	101492658	11	17320	SUSD1		SUSD1	639	1
1_03H3K27ac_CO_peak_1195_lociStitched	chr1	79584977	79596246	1	11270	BCL6,LOC100847171	BCL6,RTP2	BCL6	640	1
4_03H3K27ac_CO_peak_4953_lociStitched	chr10	88797778	88823869	4	12181	ALKBH1	SLIRP,SPTLC2	SPTLC2	641	1
4_03H3K27ac_CO_peak_7730_lociStitched	chr11	103462683	103481805	4	9267	UBAC1	LOC112448853,CAMSAP1	UBAC1	642	1
13_03H3K27ac_CO_peak_45451_lociStitched	chr5	54560497	54607332	13	18930	LRIG3		LRIG3	643	1
3_03H3K27ac_CO_peak_6298_lociStitched	chr11	48872586	48893498	3	16775	LOC112448788		LOC112448788	644	1
10_03H3K27ac_CO_peak_47529_lociStitched	chr6	5837698	5868259	10	16986	PDE5A		LOC112447029	645	1
4_03H3K27ac_CO_peak_16055_lociStitched	chr16	51098856	51118842	4	12141	ATAD3A,VWA1	SSU72,TMEM240,ANKRD65,MRPL20,CCNL2,AURKAIP1,TMEM88B	VWA1	646	1
10_03H3K27ac_CO_peak_47207_lociStitched	chr5	113882877	113907159	10	15430	BIK	TSPO,TTLL1,MCAT	BIK	647	1
4_03H3K27ac_CO_peak_11115_lociStitched	chr13	66466563	66492914	4	9791	NNAT,BLCAP		BLCAP	648	1
11_03H3K27ac_CO_peak_14443_lociStitched	chr15	64818992	64861842	11	14615	ABTB2	ABTB2	ABTB2	649	1
7_03H3K27ac_CO_peak_3343_lociStitched	chr10	25998868	26025472	7	16388	ZNF219,RNASE13,ARHGEF40	OR5AU1,RNASE13,LOC104973100,TMEM253,LOC100300237,LOC538679,TPPP2	ARHGEF40	650	1
5_03H3K27ac_CO_peak_2053_lociStitched	chr1	127563301	127593166	5	17183	LOC104971030,ZBTB38	ZBTB38	ZBTB38	651	1
6_03H3K27ac_CO_peak_40314_lociStitched	chr3	18707451	18739484	6	13177	S100A11,LOC112445947	LOC112445946,MIR2284Z-4,S100A10,LOC112445948	S100A11	652	1
15_03H3K27ac_CO_peak_22899_lociStitched	chr19	43893551	43939629	15	18265	G6PC3,LSM12,HDAC5	NAGS,C19H17orf53,ASB16,TMEM101	G6PC3	653	1
10_03H3K27ac_CO_peak_2843_lociStitched	chr10	9630707	9680995	10	13350	LHFPL2	LHFPL2	LHFPL2	654	1
8_03H3K27ac_CO_peak_51283_lociStitched	chr7	65943119	65966741	8	12389	LARP1	LOC112447463	LARP1	655	1
03H3K27ac_CO_peak_28503	chr21	34677759	34692080	1	14322	LOC112443153,LOXL1	STOML1,LOC100139881,GZMB,PML,LOC540321	LOXL1	656	1
8_03H3K27ac_CO_peak_33175_lociStitched	chr24	42787193	42808622	8	16442	CIDEA,TUBB6	IMPA2,PRELID3A,MPPE1,AFG3L2	TUBB6	657	1
18_03H3K27ac_CO_peak_5654_lociStitched	chr11	18915129	18969603	18	20473	CRIM1		FEZ2	658	1
2_03H3K27ac_CO_peak_20747_lociStitched	chr18	61571342	61577831	2	6380	MYADM,LOC101904855	LOC101904722,PRKCG,CACNG7,LOC101904797	MYADM	659	1
5_03H3K27ac_CO_peak_14982_lociStitched	chr16	2153890	2165312	5	9410	LOC112441809,PPP1R15B,PIK3C2B	LOC101907913,LOC112441809	LOC112441809	660	1
7_03H3K27ac_CO_peak_18903_lociStitched	chr18	10692443	10711491	7	10841	TLDC1		TLDC1	661	1
4_03H3K27ac_CO_peak_12079_lociStitched	chr14	13229714	13259851	4	12807			LOC112449574	662	1
7_03H3K27ac_CO_peak_18356_lociStitched	chr17	69936779	69961907	7	13293	SMTN,SELENOM	INPP5J,RNF185,LOC112442008,PLA2G3	SMTN	663	1
10_03H3K27ac_CO_peak_477_lociStitched	chr1	46188192	46204555	10	11399	NFKBIZ	LOC112448293	NFKBIZ	664	1
4_03H3K27ac_CO_peak_42133_lociStitched	chr3	107948707	107968866	4	16343	FHL3,UTP11	POU3F1,SF3A3,INPP5B	FHL3	665	1
03H3K27ac_CO_peak_49147	chr7	4888814	4898962	1	10149	LSM4,LOC101902444	JUND,IQCN,CIST1,LOC112447579,PGPEP1	LOC101902444	666	1
6_03H3K27ac_CO_peak_21137_lociStitched	chr19	10732685	10754062	6	14025	VMP1	MIR21	VMP1	667	1
3_03H3K27ac_CO_peak_50212_lociStitched	chr7	30907516	30930316	3	12123	SNX24	SNX24	SNX24	668	1
13_03H3K27ac_CO_peak_40662_lociStitched	chr3	26884147	26919772	13	13250	ATP1A1,LOC107132288		LOC107132288	669	1
15_03H3K27ac_CO_peak_40977_lociStitched	chr3	48861000	48915337	15	20366		LOC112446089,F3	LOC112446089	670	1
5_03H3K27ac_CO_peak_16048_lociStitched	chr16	51041903	51061591	5	9154	FNDC10,SSU72	TMEM240,MMP23,MIB2,ATAD3A	SSU72	671	1
5_03H3K27ac_CO_peak_38290_lociStitched	chr28	35881580	35909293	5	10184	TSPAN14	SH2D4B,LOC101907998	SH2D4B	672	1
7_03H3K27ac_CO_peak_17922_lociStitched	chr17	56143380	56172947	7	10136	HSPB8		HSPB8	673	1
5_03H3K27ac_CO_peak_49591_lociStitched	chr7	15320550	15337456	5	11378	CARM1	MIR3604-1,C7H19orf38,TIMM29,LOC100847184,LOC101901950,MIR199A-2,TMED1,YIPF2	CARM1	674	1
3_03H3K27ac_CO_peak_18256_lociStitched	chr17	68576971	68589243	3	7943	EWSR1,GAS2L1,RASL10A	RHBDD3,LOC112442099,AP1B1	GAS2L1	675	1
21_03H3K27ac_CO_peak_36786_lociStitched	chr27	16474347	16554348	21	16963	LOC112444595,FAT1		LOC112444595	676	1
5_03H3K27ac_CO_peak_37659_lociStitched	chr28	13784673	13815170	5	12366	FXYD4,HNRNPF	LOC101905963	FXYD4	677	1
7_03H3K27ac_CO_peak_6232_lociStitched	chr11	46892217	46934503	7	17953	PSD4,PAX8		PSD4	678	1
4_03H3K27ac_CO_peak_53218_lociStitched	chr8	86431021	86445475	4	12358	NFIL3	NFIL3	NFIL3	679	1
12_03H3K27ac_CO_peak_23592_lociStitched	chr19	54742099	54794845	12	20343	SEC14L1	LOC100196898,MIR6516,SEC14L1	SEC14L1	680	1
2_03H3K27ac_CO_peak_41583_lociStitched	chr3	87263356	87269653	2	6214	JUN,LOC100294994	LOC112446009	JUN	681	1
6_03H3K27ac_CO_peak_29696_lociStitched	chr22	17204823	17220047	6	9269	SETD5,THUMPD3	SETD5	SETD5	682	1
13_03H3K27ac_CO_peak_27828_lociStitched	chr21	5323315	5385895	13	15518	CHSY1,LOC112443219		LOC112443219	683	1
9_03H3K27ac_CO_peak_39837_lociStitched	chr3	4424049	4480870	9	19506	PBX1		PBX1	684	1
03H3K27ac_CO_peak_34971	chr25	34947425	34958665	1	11241	CUX1		LOC112444316	685	1
5_03H3K27ac_CO_peak_41735_lociStitched	chr3	95332339	95346692	5	13968	LOC112446015,CDKN2C	FAF1,LOC112446016	CDKN2C	686	1
3_03H3K27ac_CO_peak_30403_lociStitched	chr22	50477976	50486476	3	7337	IP6K1,GMPPB,RNF123	CDHR4,MST1,FAM212A,APEH	GMPPB	687	1
4_03H3K27ac_CO_peak_42534_lociStitched	chr3	119958803	119973408	4	10790	RNPEPL1	LOC112446051,DUSP28,CAPN10,GPR35,ANKMY1,LOC112446052	CAPN10	688	1
11_03H3K27ac_CO_peak_836_lociStitched	chr1	69198847	69242897	11	17326	ITGB5		ITGB5	689	1
14_03H3K27ac_CO_peak_38171_lociStitched	chr28	33571679	33633944	14	18598	DLG5		DLG5	690	1
19_03H3K27ac_CO_peak_37870_lociStitched	chr28	25703925	25769652	19	21359	HK1,TACR2	TSPAN15	HK1	691	1
6_03H3K27ac_CO_peak_6344_lociStitched	chr11	50003538	50032342	6	10176	LOC112448961,KCMF1	LOC112448794,LOC112448795,KCMF1	KCMF1	692	1
1_03H3K27ac_CO_peak_40813_lociStitched	chr3	33253328	33265570	1	12243	SLC6A17	KCNC4	SLC6A17	693	1
9_03H3K27ac_CO_peak_3524_lociStitched	chr10	35201520	35223436	9	14013	THBS1		THBS1	694	1
8_03H3K27ac_CO_peak_32595_lociStitched	chr23	50499721	50547717	8	12569	LOC104969934,TUBB2A,BPHL	TUBB2B,PSMG4,RIPK1	TUBB2A	695	1
8_03H3K27ac_CO_peak_16747_lociStitched	chr16	75553981	75576305	8	13698		MIR29B-2,MIR29C,LOC100848665,CD46	MIR29B-2	696	1
9_03H3K27ac_CO_peak_9596_lociStitched	chr13	12144914	12185310	9	14057	CDC123	NUDT5,SEC61A2	CDC123	697	1
03H3K27ac_CO_peak_15990	chr16	50507244	50513911	1	6668	LOC107133240	MIR2896,LOC104974459	LOC107133240	698	1
4_03H3K27ac_CO_peak_20263_lociStitched	chr18	52413446	52429021	4	10871	PVR	IGSF23,CEACAM19,LOC112442330,LOC104974891	PVR	699	1
3_03H3K27ac_CO_peak_16587_lociStitched	chr16	70934799	70951605	3	8744	ATF3	FAM71A,ATF3,LOC101906410	ATF3	700	1
3_03H3K27ac_CO_peak_27652_lociStitched	chr20	62512871	62526295	3	9023	DAP,LOC104975286	LOC104975286	DAP	701	1
1_03H3K27ac_CO_peak_25886_lociStitched	chr2	123418239	123423773	1	5535			LOC112442419	702	1
4_03H3K27ac_CO_peak_42481_lociStitched	chr3	118119288	118129559	4	5650		LOC101905509	LOC101905509	703	1
13_03H3K27ac_CO_peak_31139_lociStitched	chr23	7725292	7774007	13	19734	LOC516410,LOC100847319,ITPR3	BAK1	ITPR3	704	1
03H3K27ac_CO_peak_22255	chr19	34160035	34168778	1	8744	EPN2	GRAP,EPN2	EPN2	705	1
13_03H3K27ac_CO_peak_16401_lociStitched	chr16	64060573	64114119	13	15446	LAMC1		LAMC1	706	1
8_03H3K27ac_CO_peak_7959_lociStitched	chr11	105586348	105619182	8	10627		OLFM1	OLFM1	707	1
03H3K27ac_CO_peak_6704	chr11	68438397	68446343	1	7947		PCBP1,LOC101905499,LOC107132938	LOC107132938	708	1
10_03H3K27ac_CO_peak_33070_lociStitched	chr24	41065740	41106937	10	17173	RAB12	MTCL1	RAB12	709	1
8_03H3K27ac_CO_peak_13920_lociStitched	chr15	40688438	40738396	8	15582	DKK3		DKK3	710	1
3_03H3K27ac_CO_peak_10444_lociStitched	chr13	46317519	46326614	3	7036	IDI1,WDR37	GTPBP4	WDR37	711	1
6_03H3K27ac_CO_peak_46153_lociStitched	chr5	78658435	78671838	6	9947	SINHCAF	LOC112446729,LOC112446730	SINHCAF	712	1
5_03H3K27ac_CO_peak_29800_lociStitched	chr22	30059135	30071720	5	11241	FOXP1	MIR1284	FOXP1	713	1
6_03H3K27ac_CO_peak_16942_lociStitched	chr16	80566192	80587135	6	16606	LMOD1,LOC112441884,SHISA4	LOC112441885,LOC104974455,RNPEP,TIMM17A,LOC112441886,IPO9	SHISA4	714	1
5_03H3K27ac_CO_peak_16231_lociStitched	chr16	56411922	56431708	5	14586	KIAA0040	LOC112441853	KIAA0040	715	1
14_03H3K27ac_CO_peak_43487_lociStitched	chr4	66911053	66942693	14	20022	CHN2		CHN2	716	1
5_03H3K27ac_CO_peak_8739_lociStitched	chr12	34237454	34256598	5	11877	SPATA13	SPATA13,C1QTNF9,MIPEP	SPATA13	717	1
9_03H3K27ac_CO_peak_23267_lociStitched	chr19	50891508	50917047	9	14650	ASPSCR1,MIR2346	DCXR,LOC112441469,CENPX,NOTUM,MYADML2,PYCR1,LOC101910153,RAC3,LRRC45,LOC101907887,LOC107131541	MIR2346	718	1
8_03H3K27ac_CO_peak_12278_lociStitched	chr14	19221752	19286506	8	14424	SPIDR	LOC101902180,SPIDR	SPIDR	719	1
13_03H3K27ac_CO_peak_47081_lociStitched	chr5	112520374	112552964	13	15995	TOB2	TEF,ACO2,PHF5A	TOB2	720	1
1_03H3K27ac_CO_peak_5243_lociStitched	chr11	2542262	2551111	1	8850		ARID5A,NEURL3,LOC107132895	LOC107132895	721	1
23_03H3K27ac_CO_peak_47828_lociStitched	chr6	30022913	30087671	23	25157	PDLIM5	PDLIM5	PDLIM5	722	1
4_03H3K27ac_CO_peak_31431_lociStitched	chr23	15524500	15547638	4	14026	TFEB	TFEB,PGC,FRS3	TFEB	723	1
7_03H3K27ac_CO_peak_1526_lociStitched	chr1	95457489	95480845	7	8714	FNDC3B	LOC101904810	FNDC3B	724	1
8_03H3K27ac_CO_peak_50057_lociStitched	chr7	22191828	22220059	8	15780	P4HA2	LOC112447378,PDLIM4	LOC112447378	725	1
18_03H3K27ac_CO_peak_287_lociStitched	chr1	35062445	35120909	18	25058	VGLL3	LOC101902812	VGLL3	726	1
4_03H3K27ac_CO_peak_9582_lociStitched	chr13	12013700	12024182	4	9571	CAMK1D	LOC104973706,LOC112449412	LOC112449412	727	1
7_03H3K27ac_CO_peak_55137_lociStitched	chr9	103077845	103112123	7	11379		LOC112448098	LOC112448098	728	1
2_03H3K27ac_CO_peak_32414_lociStitched	chr23	45622072	45631676	2	9481	TFAP2A		TFAP2A	729	1
5_03H3K27ac_CO_peak_30757_lociStitched	chr22	56079191	56095500	5	12853	TMCC1	MIR2372,LOC112443498,PLXND1,LOC101902219	TMCC1	730	1
03H3K27ac_CO_peak_43874	chr4	92716670	92722627	1	5958	CALU	FAM71F1,LOC104968435,CCDC136,OPN1SW	CALU	731	1
6_03H3K27ac_CO_peak_27560_lociStitched	chr20	58328027	58347621	6	12034	ANKH		ANKH	732	1
8_03H3K27ac_CO_peak_42713_lociStitched	chr4	10161290	10189720	8	13944	CDK6		CDK6	733	1
4_03H3K27ac_CO_peak_19444_lociStitched	chr18	33894611	33919234	4	11966		LOC112442454	LOC112442454	734	1
11_03H3K27ac_CO_peak_14140_lociStitched	chr15	51233017	51273130	11	16028	RHOG,NUP98,PGAP2	STIM1	PGAP2	735	1
03H3K27ac_CO_peak_22750	chr19	41836375	41843981	1	7607	KRT17,KRT42	LOC104975084,LOC112442825,KRT14,LOC112441510,KRT16,LOC112442771,LOC107131524	KRT17	736	1
12_03H3K27ac_CO_peak_52825_lociStitched	chr8	70669729	70700656	12	18414	SLC25A37	SLC25A37,LOC101904726	SLC25A37	737	1
19_03H3K27ac_CO_peak_44792_lociStitched	chr5	24821742	24888297	19	18789	FGD6		FGD6	738	1
6_03H3K27ac_CO_peak_6542_lociStitched	chr11	63785860	63813239	6	9662	SPRED2	SPRED2	SPRED2	739	1
3_03H3K27ac_CO_peak_10333_lociStitched	chr13	43982366	44000445	3	12195			LOC112449298	740	1
4_03H3K27ac_CO_peak_23800_lociStitched	chr19	56440058	56449848	4	9342	CDR2L	ATP5PD,HID1,KCTD2,MRPL58,OTOP3,OTOP2	CDR2L	741	1
3_03H3K27ac_CO_peak_7715_lociStitched	chr11	103116117	103127936	3	7479	RALGDS	LOC112448852,LOC104975788,RALGDS,GBGT1,LOC112448851	RALGDS	742	1
9_03H3K27ac_CO_peak_26509_lociStitched	chr2	135396914	135431860	9	14251	LOC112443488	PADI2,PADI1	LOC112443488	743	1
8_03H3K27ac_CO_peak_51092_lociStitched	chr7	60815320	60850222	8	18139	LOC112447453,LOC112447557	MIR143,MIR145,IL17B	LOC112447453	744	1
8_03H3K27ac_CO_peak_7429_lociStitched	chr11	98493907	98519426	8	9710	FPGS,ENG	CDK9,SH2D3C,AK1,ST6GALNAC6	FPGS	745	1
18_03H3K27ac_CO_peak_28939_lociStitched	chr21	65053709	65090372	18	17769	EVL,MIR342	LOC104975442,LOC101906901,DEGS2	MIR342	746	1
7_03H3K27ac_CO_peak_11385_lociStitched	chr13	76149816	76171028	7	16027	NCOA3,SULF2	LOC112449340	LOC112449340	747	1
7_03H3K27ac_CO_peak_22526_lociStitched	chr19	38412656	38439615	7	12281	CBX1,NFE2L1	COPZ2,MIR152,SNX11,MIR2957	NFE2L1	748	1
12_03H3K27ac_CO_peak_53177_lociStitched	chr8	84768740	84811548	12	19866	FAM120A		FAM120A	749	1
6_03H3K27ac_CO_peak_2599_lociStitched	chr1	152319505	152342109	6	14870	LOC112448105,SH3BP5		LOC112448105	750	1
6_03H3K27ac_CO_peak_46609_lociStitched	chr5	104017664	104036969	6	12550	SCNN1A,TNFRSF1A,LOC100847453	LTBR,PLEKHG6	LOC100847453	751	1
2_03H3K27ac_CO_peak_52023_lociStitched	chr8	28069091	28083015	2	10422			LOC616199	752	1
6_03H3K27ac_CO_peak_27013_lociStitched	chr20	20832622	20855460	6	11042	PLK2	LOC112443062,GAPT	PLK2	753	1
9_03H3K27ac_CO_peak_34323_lociStitched	chr25	16952230	16987542	9	16691	TMC7	TMC5,COQ7	TMC7	754	1
5_03H3K27ac_CO_peak_3735_lociStitched	chr10	44329187	44350811	5	14780	FRMD6		FRMD6	755	1
4_03H3K27ac_CO_peak_25836_lociStitched	chr2	121775495	121797903	4	14560	LOC112443213,PTP4A2	LOC112443216,PTP4A2	PTP4A2	756	1
3_03H3K27ac_CO_peak_40321_lociStitched	chr3	18761065	18771135	3	8289	S100A10,LOC112445948	S100A11,MIR2412	LOC112445948	757	1
03H3K27ac_CO_peak_51873	chr8	11518709	11525675	1	6967	NDUFB6,TOPORS,LOC100616098,MIR2469	DDX58,LOC112447772	TOPORS	758	1
11_03H3K27ac_CO_peak_41408_lociStitched	chr3	77548225	77577901	11	16323		LOC112446066,GNG12	LOC112446066	759	1
7_03H3K27ac_CO_peak_11693_lociStitched	chr14	903742	940618	7	14377	EPPK1	PLEC,MIR2309,NRBP2,PUF60,SCRIB,LOC112449561	EPPK1	760	1
2_03H3K27ac_CO_peak_10183_lociStitched	chr13	37857404	37875786	2	7470	LOC112449281	LOC112449282,BFSP1	LOC112449281	761	1
9_03H3K27ac_CO_peak_1784_lociStitched	chr1	110924544	110956762	9	11693	TIPARP		TIPARP	762	1
03H3K27ac_CO_peak_16003	chr16	50557175	50569593	1	12419	SKI	MIR2896,FAAP20,LOC107133240,LOC104974459	SKI	763	1
2_03H3K27ac_CO_peak_31768_lociStitched	chr23	27192522	27205281	2	10964	NOTCH4,PBX2	AGER,AGPAT1,PRRT1,FKBPL,ATF6B,LOC786065,RNF5,EGFL8,PPT2	PBX2	764	1
7_03H3K27ac_CO_peak_18768_lociStitched	chr18	6900072	6926552	7	14012			LOC112442232	765	1
3_03H3K27ac_CO_peak_32871_lociStitched	chr24	25647647	25661686	3	11075	LOC101904557,DSG2	DSG3	LOC101904557	766	1
8_03H3K27ac_CO_peak_37045_lociStitched	chr27	26668453	26699178	8	14146	RBPMS		SMIM18	767	1
4_03H3K27ac_CO_peak_40343_lociStitched	chr3	19231337	19254303	4	11175	TUFT1,LOC112446124,CGN		LOC112446124	768	1
4_03H3K27ac_CO_peak_30189_lociStitched	chr22	45823168	45834837	4	10203			LOC112443470	769	1
3_03H3K27ac_CO_peak_14893_lociStitched	chr15	82840962	82862038	3	7551	PATL1	LOC101907407,OSBP,OR10V1	PATL1	770	1
2_03H3K27ac_CO_peak_39119_lociStitched	chr29	42570714	42588228	2	11350	PLCB3,GPR137,BAD	NUDT22,DNAJC4,VEGFB,FKBP2,KCNK4,CATSPERZ,ESRRA,PRDX5,CCDC88B,TRPT1,PPP1R14B,TRMT112	BAD	771	1
6_03H3K27ac_CO_peak_3281_lociStitched	chr10	21961544	21978428	6	11723	RBM23,MMP14	PRMT5,RBM23,SLC7A7,REM2,LRP10,MRPL52,LOC112448396	MMP14	772	1
10_03H3K27ac_CO_peak_14638_lociStitched	chr15	75839177	75874772	10	15965	SLC35C1	LOC107133191,CRY2,MAPK8IP1	SLC35C1	773	1
03H3K27ac_CO_peak_6696	chr11	68408020	68412260	1	4241	PCBP1,LOC101905499	LOC107132938	LOC101905499	774	1
2_03H3K27ac_CO_peak_10856_lociStitched	chr13	61178155	61197506	2	9346	ID1	LOC101906008,COX4I2,LOC107133075	ID1	775	1
03H3K27ac_CO_peak_39294	chr29	44376914	44381801	1	4888		CNIH2,TMEM151A,YIF1A,CD248,RIN1,BRMS1,B4GAT1,LOC112444944,SLC29A2	CD248	776	1
5_03H3K27ac_CO_peak_50254_lociStitched	chr7	34484024	34523432	5	16834	TNFAIP8		TNFAIP8	777	1
5_03H3K27ac_CO_peak_2614_lociStitched	chr1	152647165	152683241	5	8549	BTD	HACL1	BTD	778	1
5_03H3K27ac_CO_peak_2364_lociStitched	chr1	144717556	144731120	5	9003	PTTG1IP	UBE2G2,SUMO3	PTTG1IP	779	1
1_03H3K27ac_CO_peak_23321_lociStitched	chr19	51251847	51260812	1	8966	ACTG1	FAAP100,MIR3533,FSCN2	ACTG1	780	1
4_03H3K27ac_CO_peak_32607_lociStitched	chr23	50621697	50642871	4	12417	LOC112443728,NQO2,LOC100848642	LOC112443922,LOC112443920,RIPK1,LOC107131763,LOC617406	NQO2	781	1
9_03H3K27ac_CO_peak_51065_lociStitched	chr7	60348272	60378577	9	15611		LOC112447451,LOC112447452	LOC112447452	782	1
10_03H3K27ac_CO_peak_43628_lociStitched	chr4	76801003	76846114	10	13178	OGDH	TMED4,DDX56,NPC1L1,LOC112446406	OGDH	783	1
15_03H3K27ac_CO_peak_33294_lociStitched	chr24	47689159	47739886	15	17352	ZBTB7C		ZBTB7C	784	1
13_03H3K27ac_CO_peak_29874_lociStitched	chr22	32440678	32488752	13	15759	UBA3,ARL6IP5	LMOD3,TMF1,EOGT	UBA3	785	1
14_03H3K27ac_CO_peak_29953_lociStitched	chr22	37471214	37522490	14	15762	ATXN7	LOC101906607	ATXN7	786	1
6_03H3K27ac_CO_peak_31579_lociStitched	chr23	17641665	17663427	6	14401	TMEM63B,MRPL14	CAPN11,LOC112443843	MRPL14	787	1
4_03H3K27ac_CO_peak_13802_lociStitched	chr15	39439964	39461759	4	10628		ARNTL	ARNTL	788	1
3_03H3K27ac_CO_peak_25703_lociStitched	chr2	119411735	119420062	3	6860	PTMA	LOC101905734,LOC112443160	PTMA	789	1
9_03H3K27ac_CO_peak_5210_lociStitched	chr11	1760903	1798591	9	14633	NPHP1,LOC107133459,MALL	LOC101906286	MALL	790	1
5_03H3K27ac_CO_peak_26554_lociStitched	chr2	135859480	135881984	5	13955	FBXO42,CPLANE2	ARHGEF19	CPLANE2	791	1
9_03H3K27ac_CO_peak_51895_lociStitched	chr8	21948074	21990605	9	14973			LOC101907577	792	1
8_03H3K27ac_CO_peak_15217_lociStitched	chr16	21909044	21948760	8	17343			TGFB2	793	1
4_03H3K27ac_CO_peak_25406_lociStitched	chr2	106255991	106274540	4	14669	ARPC2,LOC112443653	GPBAR1,PNKD,CXCR1,AAMP,TMBIM1	LOC112443653	794	1
2_03H3K27ac_CO_peak_31777_lociStitched	chr23	27251385	27266919	2	8627	FKBPL,ATF6B,LOC101903877	AGER,AGPAT1,PRRT1,TNXB,RNF5,EGFL8,PPT2	ATF6B	795	1
4_03H3K27ac_CO_peak_6334_lociStitched	chr11	49574515	49602223	4	11221	CAPG	RETSAT,LOC112448793,SH2D6,ELMOD3	CAPG	796	1
5_03H3K27ac_CO_peak_44518_lociStitched	chr5	5564789	5578831	5	10671	PHLDA1	NAP1L1	PHLDA1	797	1
16_03H3K27ac_CO_peak_1581_lociStitched	chr1	97112987	97161389	16	19402	PRKCI	PHC3	PRKCI	798	1
13_03H3K27ac_CO_peak_17325_lociStitched	chr17	28974867	29000683	13	19145	JADE1	LOC101902922,JADE1	JADE1	799	1
3_03H3K27ac_CO_peak_8840_lociStitched	chr12	47795997	47815270	3	18990	KLF5		KLF5	800	1
03H3K27ac_CO_peak_49429	chr7	12432981	12438961	1	5981	STX10,IER2	TRMT1,LYL1,IER2,LOC101906392,NACC1	IER2	801	1
8_03H3K27ac_CO_peak_19481_lociStitched	chr18	34703536	34726039	8	13599	CBFB	CES3,CES4A,LOC101905588,C18H16orf70	CBFB	802	1
4_03H3K27ac_CO_peak_53854_lociStitched	chr9	15392873	15410812	4	12970	MYO6	MYO6	MYO6	803	1
4_03H3K27ac_CO_peak_36994_lociStitched	chr27	25684019	25701301	4	7031	DUSP4	LOC104976078	DUSP4	804	1
3_03H3K27ac_CO_peak_7470_lociStitched	chr11	98730493	98743386	3	12147	SLC25A25	LOC112448839,LCN2,C11H9orf16,LOC107132962,NAIF1,PTGES2	SLC25A25	805	1
1_03H3K27ac_CO_peak_26387_lociStitched	chr2	132021814	132032931	1	11118	CDA	DDOST,LOC112443422,PINK1,FAM43B	CDA	806	1
2_03H3K27ac_CO_peak_21067_lociStitched	chr19	9464395	9480611	2	13045	MTMR4,SEPT4	HSF5,C19H17orf47,LOC100297075	MTMR4	807	1
3_03H3K27ac_CO_peak_34530_lociStitched	chr25	26206325	26219147	3	10527	PPP4C,ALDOA	MAPK3,GDPD3,YPEL3,TBX6,FAM57B,DOC2A,HIRIP3,LOC101907275,C25H16orf92,INO80E	PPP4C	808	1
14_03H3K27ac_CO_peak_26272_lociStitched	chr2	130055698	130084879	14	14783	EPHB2	EPHB2	EPHB2	809	1
3_03H3K27ac_CO_peak_19281_lociStitched	chr18	22607621	22619878	3	8429	IRX3		IRX3	810	1
9_03H3K27ac_CO_peak_56443_lociStitched	chrX	130696036	130722163	9	14210	TMSB4X,LOC107132093	TLR8	TMSB4X	811	1
18_03H3K27ac_CO_peak_11072_lociStitched	chr13	65868619	65905174	18	19242	SOGA1	TLDC2,DSN1	SOGA1	812	1
3_03H3K27ac_CO_peak_27076_lociStitched	chr20	22764453	22777291	3	12574		LOC112443061	LOC112443061	813	1
4_03H3K27ac_CO_peak_16037_lociStitched	chr16	50953795	50972284	4	10386	NADK,SLC35E2,LOC104974460	CDK11B,MMP23,MIB2	SLC35E2	814	1
3_03H3K27ac_CO_peak_35261_lociStitched	chr25	38663341	38681479	3	15184	RNF216		RNF216	815	1
4_03H3K27ac_CO_peak_21255_lociStitched	chr19	15024132	15037921	4	12802	RFFL	RAD51D,MIR2331,FNDC8	RFFL	816	1
1_03H3K27ac_CO_peak_43328_lociStitched	chr4	55884001	55889487	1	5487	IFRD1	LOC101908154,LSMEM1	IFRD1	817	1
1_03H3K27ac_CO_peak_33735_lociStitched	chr24	62124170	62128853	1	4684	LOC101904378	SERPINB2,SERPINB10	LOC101904378	818	1
1_03H3K27ac_CO_peak_21683_lociStitched	chr19	22810618	22817162	1	6545	MIR3600,MIR22	WDR81,SERPINF2,SERPINF1,PRPF8,TLCD2,LOC104975009	MIR22	819	1
03H3K27ac_CO_peak_21890	chr19	26441000	26449964	1	8965	PFN1,ENO3	INCA1,CAMTA2,SPAG7,SLC25A11,CHRNE,KIF1C,LOC100848357,RNF167,GP1BA,C19H17orf107	ENO3	820	1
03H3K27ac_CO_peak_30503	chr22	51395058	51404342	1	9285	SHISA5,TREX1,ATRIP	CCDC51,PLXNB1,TMA7	TREX1	821	1
13_03H3K27ac_CO_peak_50981_lociStitched	chr7	57137564	57187362	13	13407	SH3RF2		SH3RF2	822	1
11_03H3K27ac_CO_peak_33675_lociStitched	chr24	58707385	58761214	11	12860	PMAIP1		PMAIP1	823	1
5_03H3K27ac_CO_peak_50815_lociStitched	chr7	50887528	50918413	5	9866		CXXC5,PSD2,LOC112447430,LOC112447552	CXXC5	824	1
12_03H3K27ac_CO_peak_27992_lociStitched	chr21	16383257	16432206	12	17077	AKAP13		AKAP13	825	1
2_03H3K27ac_CO_peak_24697_lociStitched	chr2	39890919	39898833	2	4909	NR4A2	LOC112442566,LOC112442205	NR4A2	826	1
6_03H3K27ac_CO_peak_7901_lociStitched	chr11	105129420	105170090	6	11985	LOC104973519	RXRA	LOC104973519	827	1
5_03H3K27ac_CO_peak_46635_lociStitched	chr5	104251197	104271243	5	14773	VWF,LOC112446761		LOC112446761	828	1
03H3K27ac_CO_peak_34970	chr25	34938785	34947200	1	8416	CUX1		LOC112444316	829	1
5_03H3K27ac_CO_peak_2957_lociStitched	chr10	13637394	13674387	5	8228	LOC107132820	LOC107132820	LOC107132820	830	1
6_03H3K27ac_CO_peak_8562_lociStitched	chr12	27829958	27855014	6	10196	STARD13		STARD13	831	1
9_03H3K27ac_CO_peak_3744_lociStitched	chr10	44465760	44499176	9	11069	FRMD6		FRMD6	832	1
9_03H3K27ac_CO_peak_29023_lociStitched	chr21	67248879	67296460	9	15450	ANKRD9	RCOR1	ANKRD9	833	1
3_03H3K27ac_CO_peak_15151_lociStitched	chr16	4869236	4880444	3	6172	PFKFB2,YOD1	C4BPB,C16H1orf116	PFKFB2	834	1
4_03H3K27ac_CO_peak_53669_lociStitched	chr8	110294104	110309896	4	8323	TRAF1	LOC112447759,PHF19	TRAF1	835	1
2_03H3K27ac_CO_peak_24439_lociStitched	chr2	24342169	24354449	2	9029			LOC112442553	836	1
3_03H3K27ac_CO_peak_1911_lociStitched	chr1	117711117	117719808	3	7273	TSC22D2	LOC104971004	TSC22D2	837	1
2_03H3K27ac_CO_peak_7277_lociStitched	chr11	93286521	93294694	2	8097	LOC508785	PTGS1,LOC104973468,LOC787071,LOC511741,LOC515482,LOC100301469	LOC508785	838	1
1_03H3K27ac_CO_peak_28703_lociStitched	chr21	56242001	56246912	1	4912	LOC101909140,PPP4R3A	LOC505600	PPP4R3A	839	1
8_03H3K27ac_CO_peak_8885_lociStitched	chr12	50679171	50705115	8	15106	LMO7		LMO7	840	1
6_03H3K27ac_CO_peak_1183_lociStitched	chr1	79183188	79195674	6	10333	LOC100847122,LPP	LPP	LPP	841	1
3_03H3K27ac_CO_peak_30676_lociStitched	chr22	54084981	54105348	3	12753	CDCP1	LOC104975592,LOC112443492	CDCP1	842	1
03H3K27ac_CO_peak_23555	chr19	54611033	54618256	1	7224	SEPT9	LOC112442708,SEPT9	LOC112442708	843	1
11_03H3K27ac_CO_peak_8568_lociStitched	chr12	27871974	27904056	11	11980	STARD13	STARD13,LOC112449050	STARD13	844	1
3_03H3K27ac_CO_peak_42524_lociStitched	chr3	119818843	119831736	3	11318	LOC112446049,LOC104970266	LOC107132360,GPC1	LOC112446049	845	1
5_03H3K27ac_CO_peak_49583_lociStitched	chr7	15273293	15288994	5	9882	DNM2,MIR3604-1,MIR199A-2	C7H19orf38,CARM1,TMED1	MIR3604-1	846	1
10_03H3K27ac_CO_peak_10845_lociStitched	chr13	61107653	61145891	10	13632	HM13	REM1,LOC101906008,ID1,DEFB124	HM13	847	1
5_03H3K27ac_CO_peak_34033_lociStitched	chr25	3631020	3655410	5	11689	HMOX2,CDIP1	C25H16orf96,NMRAL1	HMOX2	848	1
4_03H3K27ac_CO_peak_48002_lociStitched	chr6	49953097	49972797	4	8342	PCDH7		PCDH7	849	1
6_03H3K27ac_CO_peak_11129_lociStitched	chr13	67014582	67030939	6	10994	TGM2	LOC112449428	TGM2	850	1
3_03H3K27ac_CO_peak_46798_lociStitched	chr5	109181179	109204065	3	11772	MICAL3	LOC104972584,BID,LOC112446772	LOC112446772	851	1
5_03H3K27ac_CO_peak_53804_lociStitched	chr9	13008392	13033689	5	11704	EEF1A1	MTO1,LOC104972958	EEF1A1	852	1
10_03H3K27ac_CO_peak_44538_lociStitched	chr5	6284360	6305853	10	15287	CSRP2		CSRP2	853	1
4_03H3K27ac_CO_peak_33723_lociStitched	chr24	61723600	61745592	4	9572	SERPINB5	LOC107131790,VPS4B	SERPINB5	854	1
3_03H3K27ac_CO_peak_33350_lociStitched	chr24	48256731	48273031	3	10373	CTIF	LOC112444196	CTIF	855	1
5_03H3K27ac_CO_peak_35197_lociStitched	chr25	37847975	37879855	5	16361	LMTK2	LOC104975913,BHLHA15,LOC107131857	LMTK2	856	1
4_03H3K27ac_CO_peak_54510_lociStitched	chr9	69885289	69900267	4	14275	LOC101904601,CTGF		CTGF	857	1
03H3K27ac_CO_peak_20096	chr18	49762376	49768947	1	6572	SERTAD1	PLD3,SPTBN4,HIPK4,PRX,SERTAD3,BLVRB	SERTAD1	858	1
7_03H3K27ac_CO_peak_49007_lociStitched	chr7	1693373	1712251	7	12739	HNRNPH1,RUFY1	LOC112447318,LOC104969036,LOC112447623	HNRNPH1	859	1
03H3K27ac_CO_peak_26548	chr2	135754036	135762238	1	8203	FBXO42,LOC112443502,SZRD1	FBXO42	SZRD1	860	1
7_03H3K27ac_CO_peak_1152_lociStitched	chr1	79059587	79092433	7	15319	LPP		LPP	861	1
4_03H3K27ac_CO_peak_15464_lociStitched	chr16	32823205	32836007	4	6028	C16H1orf100	LOC112441929	C16H1orf100	862	1
5_03H3K27ac_CO_peak_7246_lociStitched	chr11	92620275	92637752	5	9012	DAB2IP	LOC112448832,DAB2IP	DAB2IP	863	1
1_03H3K27ac_CO_peak_20543_lociStitched	chr18	55473194	55479687	1	6494	PPP1R15A,TULP2	NUCB1,DHDH,BCAT2,HSD17B14,PLEKHA4,LOC112442352	PPP1R15A	864	1
4_03H3K27ac_CO_peak_20018_lociStitched	chr18	48558671	48572584	4	8254	HNRNPL	LGALS7B,NFKBIB,LGALS4,ECH1,RINL,SIRT2	HNRNPL	865	1
2_03H3K27ac_CO_peak_43365_lociStitched	chr4	60823690	60833775	2	9902	ANLN	KIAA0895	ANLN	866	1
6_03H3K27ac_CO_peak_49820_lociStitched	chr7	19431792	19463928	6	13063	DPP9	MYDGF,LOC112447362,TNFAIP8L1	DPP9	867	1
12_03H3K27ac_CO_peak_26915_lociStitched	chr20	14270328	14301735	12	17219	ADAMTS6	LOC112442989,LOC112442990	LOC112442989	868	1
9_03H3K27ac_CO_peak_52893_lociStitched	chr8	74879841	74912129	9	15394	B4GALT1	SMU1	B4GALT1	869	1
5_03H3K27ac_CO_peak_39824_lociStitched	chr3	4257781	4274879	5	14248	PBX1		PBX1	870	1
7_03H3K27ac_CO_peak_41590_lociStitched	chr3	87431048	87460805	7	10396	TACSTD2	OMA1	TACSTD2	871	1
7_03H3K27ac_CO_peak_44659_lociStitched	chr5	19210800	19235741	7	10347	DUSP6	LOC101906850,LOC107131351	DUSP6	872	1
4_03H3K27ac_CO_peak_48836_lociStitched	chr6	114567000	114598366	4	13284	HTRA3		HTRA3	873	1
11_03H3K27ac_CO_peak_20473_lociStitched	chr18	54529788	54562197	11	17701	BICRA	NAPA,ZNF541	BICRA	874	1
03H3K27ac_CO_peak_23562	chr19	54640174	54646605	1	6432	SEPT9	LOC112442708,SEPT9	SEPT9	875	1
9_03H3K27ac_CO_peak_21234_lociStitched	chr19	14590181	14611019	9	15045	MMP28	GAS2L2,TAF15,C19H17orf50,RASL10B	MMP28	876	1
14_03H3K27ac_CO_peak_27444_lociStitched	chr20	39505671	39573834	14	18263		RAI14	RAI14	877	1
10_03H3K27ac_CO_peak_19386_lociStitched	chr18	25706398	25728698	10	13392	KATNB1,KIFC3	DRC7,LOC112442291	KATNB1	878	1
4_03H3K27ac_CO_peak_45207_lociStitched	chr5	35033925	35059334	4	9836	ANO6		ANO6	879	1
4_03H3K27ac_CO_peak_1415_lociStitched	chr1	89790161	89808019	4	13904	LOC104970949		LOC104970949	880	1
5_03H3K27ac_CO_peak_30443_lociStitched	chr22	50882042	50901367	5	10725	LOC107131695,LAMB2,USP19	C22H3orf84,CCDC71,LOC530599,QARS,QRICH1,CCDC36,KLHDC8B	USP19	881	1
8_03H3K27ac_CO_peak_24615_lociStitched	chr2	37200172	37229988	8	11832	TANC1		TANC1	882	1
8_03H3K27ac_CO_peak_26606_lociStitched	chr20	3785562	3815670	8	14484	LOC101903110,FBXW11	LOC112442976,FBXW11	FBXW11	883	1
21_03H3K27ac_CO_peak_26414_lociStitched	chr2	133225558	133295570	21	16780	CAPZB		CAPZB	884	1
9_03H3K27ac_CO_peak_25998_lociStitched	chr2	125862818	125887642	9	17176	WASF2	CD164L2,FCN3,MAP3K6,LOC112443702,GPR3	WASF2	885	1
03H3K27ac_CO_peak_11657	chr14	603212	611280	1	8069	DGAT1	FBXL6,TMEM249,SCRT1,BOP1,ADCK5,SLC52A2,HSF1,SCX	DGAT1	886	1
14_03H3K27ac_CO_peak_26661_lociStitched	chr20	4460997	4523059	14	14040		DUSP1	DUSP1	887	1
1_03H3K27ac_CO_peak_9383_lociStitched	chr12	86332442	86339394	1	6953	ATP11A,LOC112449098	LOC112449097	LOC112449098	888	1
11_03H3K27ac_CO_peak_46684_lociStitched	chr5	106814131	106855304	11	11446	TEAD4,TULP3	FOXM1,TEX52,NRIP2,LOC104972568,RHNO1,LOC104972569	TEAD4	889	1
2_03H3K27ac_CO_peak_40057_lociStitched	chr3	14104708	14113228	2	8413	ISG20L2,RRNAD1	HDGF,MRPL24,CRABP2,NES,PRCC	ISG20L2	890	1
4_03H3K27ac_CO_peak_5104_lociStitched	chr10	101989668	102009325	4	8802	CALM1		CALM1	891	1
5_03H3K27ac_CO_peak_33879_lociStitched	chr25	1547167	1562767	5	8011	SYNGR3,ZNF598	LOC112444341,NDUFB10,LOC112444391,RNF151,TBL3,GFER,NPW,SLC9A3R2,TSC2,MSRB1,RPL3L,LOC112444383,LOC112444382,RPS2,LOC104976739,NOXO1,NTHL1	ZNF598	892	1
5_03H3K27ac_CO_peak_28455_lociStitched	chr21	33863482	33889635	5	11661	LMAN1L,CSK	SCAMP2,ULK3,LOC101903178,CPLX3,CYP1A2	LMAN1L	893	1
7_03H3K27ac_CO_peak_5045_lociStitched	chr10	100230036	100247454	7	12425	PTPN21	ZC3H14,PTPN21	PTPN21	894	1
5_03H3K27ac_CO_peak_41028_lociStitched	chr3	49406202	49420973	5	9183	ABCA4		ABCA4	895	1
6_03H3K27ac_CO_peak_51938_lociStitched	chr8	22471167	22486211	6	11737		LOC101907986,MIR31,IFNE	MIR31	896	1
7_03H3K27ac_CO_peak_34276_lociStitched	chr25	15634744	15659690	7	11032	XYLT1		XYLT1	897	1
5_03H3K27ac_CO_peak_54235_lociStitched	chr9	41603551	41624061	5	7499	FOXO3	LOC112448043	FOXO3	898	1
4_03H3K27ac_CO_peak_43991_lociStitched	chr4	95341122	95354680	4	8757		PODXL	PODXL	899	1
2_03H3K27ac_CO_peak_52327_lociStitched	chr8	48595817	48601666	2	5659	ZFAND5	LOC104969353,LOC783838	ZFAND5	900	1
03H3K27ac_CO_peak_2993	chr10	13933703	13942028	1	8326	SMAD3	LOC112448540	SMAD3	901	1
9_03H3K27ac_CO_peak_46456_lociStitched	chr5	97923096	97961225	9	12819	ETV6		ETV6	902	1
10_03H3K27ac_CO_peak_28993_lociStitched	chr21	66720227	66761359	10	15131	PPP2R5C		PPP2R5C	903	1
5_03H3K27ac_CO_peak_23338_lociStitched	chr19	51393364	51411144	5	10404		SLC38A10,BAHCC1	SLC38A10	904	1
9_03H3K27ac_CO_peak_40992_lociStitched	chr3	48944970	48968439	9	15475	F3	LOC112446089	F3	905	1
8_03H3K27ac_CO_peak_51755_lociStitched	chr8	923293	942787	8	10712	PALLD		LOC112447763	906	1
13_03H3K27ac_CO_peak_13248_lociStitched	chr15	13980104	14028946	13	16876	MAML2,LOC112441605,LOC112441603	LOC112441604,LOC112441602	LOC112441605	907	1
5_03H3K27ac_CO_peak_39007_lociStitched	chr29	40959487	40982476	5	14358	ROM1,B3GAT3,GANAB	CSKMT,LOC112444961,UQCC3,GNG3,EEF1G,TUT1,MTA2,EML3,INTS5,C29H11orf98,LBHD1,UBXN1,LRRN4CL,BSCL2	B3GAT3	908	1
9_03H3K27ac_CO_peak_33373_lociStitched	chr24	48449604	48474640	9	15542	CTIF	LOC112444231	LOC112444231	909	1
4_03H3K27ac_CO_peak_3551_lociStitched	chr10	35851908	35874321	4	10890	PAK6	PAK6,LOC101905672,ANKRD63	PAK6	910	1
12_03H3K27ac_CO_peak_16834_lociStitched	chr16	79260695	79303068	12	16563	KIF14,DDX59	LOC112441919,LOC112441920,LOC101904592,LOC112441879	KIF14	911	1
4_03H3K27ac_CO_peak_11982_lociStitched	chr14	12275256	12293038	4	9543		LOC112449607	LOC112449607	912	1
15_03H3K27ac_CO_peak_32569_lociStitched	chr23	50218440	50256016	15	16342	PXDC1	LOC101903139	PXDC1	913	1
6_03H3K27ac_CO_peak_14884_lociStitched	chr15	82765433	82791842	6	12887	LOC112441664,LOC107133209,OSBP	LOC530068,OR4D11,OR4D9,LOC514367	LOC107133209	914	1
8_03H3K27ac_CO_peak_39260_lociStitched	chr29	44062780	44098392	8	13104	SART1,BANF1,EIF1AD	DRAP1,LOC104976284,TSGA10IP,CST6,SF3B2,FOSL1,C29H11orf68,CATSPER1,GAL3ST3	EIF1AD	915	1
6_03H3K27ac_CO_peak_14930_lociStitched	chr16	1217673	1251747	6	10907	PRELP	OPTC	PRELP	916	1
8_03H3K27ac_CO_peak_27818_lociStitched	chr21	5279353	5305818	8	17343	CHSY1	SELENOS	CHSY1	917	1
6_03H3K27ac_CO_peak_28750_lociStitched	chr21	57603813	57624733	6	10396	ITPK1	CHGA,LOC107131631	LOC107131631	918	1
4_03H3K27ac_CO_peak_21946_lociStitched	chr19	27014119	27026258	4	11130	EIF5A,GPS2,NEURL4	SLC2A4,ACAP1,KCTD11,TMEM95,TNK1,CLDN7,YBX2	GPS2	919	1
10_03H3K27ac_CO_peak_48554_lociStitched	chr6	97783927	97815833	10	14411	LIN54,MIR2447	COPS4,LOC112447183,LOC112447113	LIN54	920	1
14_03H3K27ac_CO_peak_56150_lociStitched	chrX	103744452	103799576	14	16598			LOC101905296	921	1
9_03H3K27ac_CO_peak_9284_lociStitched	chr12	84296422	84333730	9	10810	MYO16		LOC112449089	922	1
2_03H3K27ac_CO_peak_4661_lociStitched	chr10	81045017	81059586	2	13965	GALNT16	LOC112448518	GALNT16	923	1
3_03H3K27ac_CO_peak_38010_lociStitched	chr28	28311731	28328099	3	7000	DDIT4,LOC112444748	ANAPC16,LOC107131942,LOC107131941,ASCC1,LOC112444748,LOC112444749,LOC112444774	LOC112444748	924	1
7_03H3K27ac_CO_peak_23838_lociStitched	chr19	57172777	57196562	7	12621	TTYH2,RPL38	LOC101907074,DNAI2	TTYH2	925	1
17_03H3K27ac_CO_peak_49719_lociStitched	chr7	17928115	17973041	17	19003	LOC101905992,TNFSF9	CD70,TUBB4A,DENND1C,SLC25A23,CRB3,LOC112447360	TNFSF9	926	1
03H3K27ac_CO_peak_1284	chr1	82851026	82857197	1	6172	FAM131A,EIF4G1	THPO,CLCN2,CHRD,POLR2H,FAM131A,LOC112448329,PSMD2	FAM131A	927	1
12_03H3K27ac_CO_peak_50163_lociStitched	chr7	27134602	27177093	12	13061	LMNB1	LOC112447582	LMNB1	928	1
2_03H3K27ac_CO_peak_16286_lociStitched	chr16	60043287	60051721	2	8268		LOC112441856,LOC112441855	LOC112441855	929	1
9_03H3K27ac_CO_peak_36680_lociStitched	chr27	7940588	7989504	9	15989	LOC112444608	LOC104976775,LOC112444660,LOC112444657	LOC112444608	930	1
5_03H3K27ac_CO_peak_6803_lociStitched	chr11	71834722	71852173	5	9745	RBKS,BABAM2	RBKS	BABAM2	931	1
4_03H3K27ac_CO_peak_49860_lociStitched	chr7	19957469	19978426	4	10661	ZBTB7A	MAP2K2,EEF2,PIAS4,LOC100297725	ZBTB7A	932	1
6_03H3K27ac_CO_peak_1263_lociStitched	chr1	82606131	82632025	6	15213	EPHB3		EPHB3	933	1
10_03H3K27ac_CO_peak_25350_lociStitched	chr2	103899568	103947679	10	16634			MREG	934	1
3_03H3K27ac_CO_peak_4912_lociStitched	chr10	88150866	88158194	3	7094			LOC104973254	935	1
8_03H3K27ac_CO_peak_34474_lociStitched	chr25	24865586	24902909	8	12929	IL4R	IL21R,NSMCE1,LOC104975871	IL4R	936	1
3_03H3K27ac_CO_peak_30524_lociStitched	chr22	51757026	51766534	3	6678	MAP4	MAP4	MAP4	937	1
15_03H3K27ac_CO_peak_13756_lociStitched	chr15	38403954	38454209	15	18389	RRAS2		RRAS2	938	1
8_03H3K27ac_CO_peak_23506_lociStitched	chr19	54242725	54287312	8	14137			LOC112442835	939	1
4_03H3K27ac_CO_peak_26204_lociStitched	chr2	128776170	128796526	4	8333	IL22RA1,MYOM3		MYOM3	940	1
03H3K27ac_CO_peak_22400	chr19	36044569	36054038	1	9470	ANKRD40,ABCC3	LUC7L3	ANKRD40	941	1
8_03H3K27ac_CO_peak_47505_lociStitched	chr6	3545377	3572169	8	13793	ANXA5		ANXA5	942	1
3_03H3K27ac_CO_peak_11615_lociStitched	chr13	81414911	81425675	3	8695	BCAS1	LOC112449353,LOC112449354,LOC104973929	LOC112449354	943	1
7_03H3K27ac_CO_peak_2117_lociStitched	chr1	133081558	133101341	7	9822	MSL2		MSL2	944	1
5_03H3K27ac_CO_peak_56399_lociStitched	chrX	130258013	130277050	5	7980			LOC112445216	945	1
5_03H3K27ac_CO_peak_51104_lociStitched	chr7	60900969	60915505	5	7605	CSNK1A1	ARHGEF37	CSNK1A1	946	1
11_03H3K27ac_CO_peak_53651_lociStitched	chr8	110207752	110247029	11	16129	LOC616903,PSMD5,PHF19	LOC101904668,LOC112447759,FBXW2	LOC616903	947	1
03H3K27ac_CO_peak_20758	chr18	61889648	61898662	1	9015	U2AF2,CCDC106	BOSTAUV1R426,ZNF784,FIZ1,EPN1,ZNF581,ZNF580,ZNF865,ZNF524	U2AF2	948	1
5_03H3K27ac_CO_peak_38560_lociStitched	chr29	12464689	12477386	5	6880	LOC104976229,ANKRD42	PCF11	ANKRD42	949	1
2_03H3K27ac_CO_peak_5868_lociStitched	chr11	25501804	25513097	2	8241	ZFP36L2	LOC112448767,LOC104973322,LOC104973321	ZFP36L2	950	1
4_03H3K27ac_CO_peak_1132_lociStitched	chr1	78068938	78086064	4	11599	TPRG1		TPRG1	951	1
6_03H3K27ac_CO_peak_30828_lociStitched	chr22	57973666	58002248	6	11719		XPC,LSM3,LOC112443528	LSM3	952	1
6_03H3K27ac_CO_peak_12641_lociStitched	chr14	45908285	45925654	6	12908	SAMD12	MIR2489	MIR2489	953	1
7_03H3K27ac_CO_peak_10249_lociStitched	chr13	39386910	39412741	7	12094	RIN2	LOC101905154	RIN2	954	1
11_03H3K27ac_CO_peak_55340_lociStitched	chrX	14062331	14102671	11	15848	ELF4,AIFM1	RAB33A,ELF4	ELF4	955	1
10_03H3K27ac_CO_peak_48267_lociStitched	chr6	70807167	70848824	10	13063	SRD5A3,TMEM165		TMEM165	956	1
7_03H3K27ac_CO_peak_36398_lociStitched	chr26	41912044	41934348	7	9484	TACC2	TACC2	TACC2	957	1
2_03H3K27ac_CO_peak_22165_lociStitched	chr19	33249161	33254918	2	4491	CENPV,UBB	LOC101907886,CENPV,LOC104975044,LOC112442827,LOC112442806,LOC112442808,LOC100847567,TRPV2	UBB	958	1
2_03H3K27ac_CO_peak_31892_lociStitched	chr23	28371580	28388510	2	6547	PPP1R10,MRPS18B	PPP1R18,DHX16,GNL1,C23H6orf136,ATAT1,MIR2378,MIR877,ABCF1,PRR3	PPP1R10	959	1
3_03H3K27ac_CO_peak_42954_lociStitched	chr4	32081909	32093255	3	10657	IGF2BP3	TRA2A	IGF2BP3	960	1
16_03H3K27ac_CO_peak_1628_lociStitched	chr1	98277892	98346704	16	18078	MECOM		MECOM	961	1
2_03H3K27ac_CO_peak_22415_lociStitched	chr19	36175594	36186045	2	10075	LOC101902385,SPATA20,EPN3	CACNA1G,MYCBPAP	SPATA20	962	1
15_03H3K27ac_CO_peak_50831_lociStitched	chr7	51406155	51452671	15	16526	CYSTM1,LOC112447433,PFDN1		LOC112447433	963	1
1_03H3K27ac_CO_peak_34697_lociStitched	chr25	28223384	28227243	1	3860		KCTD7,RABGEF1	KCTD7	964	1
7_03H3K27ac_CO_peak_43274_lociStitched	chr4	52205696	52225363	7	11779	TES		TES	965	1
10_03H3K27ac_CO_peak_16558_lociStitched	chr16	69179804	69213371	10	12543	PTPN14		SMYD2	966	1
3_03H3K27ac_CO_peak_25208_lociStitched	chr2	95843797	95854322	3	8860		CREB1,LOC104971296	CREB1	967	1
17_03H3K27ac_CO_peak_15785_lociStitched	chr16	44141822	44180175	17	16039	SPSB1	LOC104974443,SPSB1	SPSB1	968	1
6_03H3K27ac_CO_peak_31657_lociStitched	chr23	18928159	18953507	6	11855	RUNX2,LOC112443836		LOC112443836	969	1
2_03H3K27ac_CO_peak_37421_lociStitched	chr27	42007353	42013241	2	5681	NR1D2	NKIRAS1,LOC112444600,NR1D2,RPL15	NR1D2	970	1
5_03H3K27ac_CO_peak_45211_lociStitched	chr5	35080234	35107551	5	10107	ANO6		ANO6	971	1
6_03H3K27ac_CO_peak_8412_lociStitched	chr12	21615374	21645996	6	13314	VPS36	THSD1,LOC112449168,NEK3,CKAP2	VPS36	972	1
4_03H3K27ac_CO_peak_15080_lociStitched	chr16	4325270	4339532	4	9227	RASSF5		RASSF5	973	1
14_03H3K27ac_CO_peak_24021_lociStitched	chr19	62808688	62869326	14	14703	PRKCA,MIR2284P	LOC112442743	MIR2284P	974	1
5_03H3K27ac_CO_peak_5853_lociStitched	chr11	25350233	25378188	5	12046	LOC101906222	LOC112448765,LOC107132916,LOC112448766	LOC101906222	975	1
2_03H3K27ac_CO_peak_6857_lociStitched	chr11	72324397	72332123	2	7453	MPV17	ZNF513,EIF2B4,GTF3C2,UCN,SLC30A3,SNX17,TRIM54,DNAJC5G	MPV17	976	1
9_03H3K27ac_CO_peak_54482_lociStitched	chr9	67801933	67845743	9	16293	ARHGAP18		ARHGAP18	977	1
2_03H3K27ac_CO_peak_31323_lociStitched	chr23	11066502	11084708	2	7199	PIM1	LOC101907794	PIM1	978	1
4_03H3K27ac_CO_peak_27356_lociStitched	chr20	35357462	35376883	4	12386	RICTOR	RICTOR	RICTOR	979	1
7_03H3K27ac_CO_peak_51158_lociStitched	chr7	61643580	61670607	7	12521	ARSI,LOC112447558	TCOF1,CAMK2A	ARSI	980	1
7_03H3K27ac_CO_peak_18968_lociStitched	chr18	11272649	11306481	7	12399	GSE1,LOC112442265		LOC112442265	981	1
10_03H3K27ac_CO_peak_32920_lociStitched	chr24	32813817	32852808	10	16856	LAMA3	LAMA3	LAMA3	982	1
5_03H3K27ac_CO_peak_15949_lociStitched	chr16	47287123	47308727	5	13955	KCNAB2	NPHP4,KCNAB2	KCNAB2	983	1
5_03H3K27ac_CO_peak_26807_lociStitched	chr20	9150771	9173950	5	8583	ZNF366		ZNF366	984	1
03H3K27ac_CO_peak_34211	chr25	13247032	13257489	1	10458	LOC100849865,MIR193B,MIR365-1	LOC104975849	MIR365-1	985	1
1_03H3K27ac_CO_peak_7010_lociStitched	chr11	78705555	78715110	1	9556			SDC1	986	1
6_03H3K27ac_CO_peak_2542_lociStitched	chr1	149559260	149588375	6	7394	DYRK1A	DYRK1A	DYRK1A	987	1
3_03H3K27ac_CO_peak_47410_lociStitched	chr5	117016199	117031690	3	8696	TBC1D22A	LOC112446786	LOC112446786	988	1
4_03H3K27ac_CO_peak_39483_lociStitched	chr29	46884704	46897487	4	11593	CCND1,ORAOV1		CCND1	989	1
1_03H3K27ac_CO_peak_41713_lociStitched	chr3	94275451	94280599	1	5149	TXNDC12,BTF3L4	KTI12,LOC101906012	BTF3L4	990	1
4_03H3K27ac_CO_peak_2003_lociStitched	chr1	124860640	124889900	4	14523	LOC100847509,C1H3orf58	LOC112448367	LOC100847509	991	1
1_03H3K27ac_CO_peak_13933_lociStitched	chr15	41768257	41775895	1	7639		ZBED5	ZBED5	992	1
7_03H3K27ac_CO_peak_32122_lociStitched	chr23	39243470	39264419	7	15772	RNF144B	LOC112443866	RNF144B	993	1
4_03H3K27ac_CO_peak_53017_lociStitched	chr8	81291425	81313112	4	13919	C8H9orf3		C8H9orf3	994	1
7_03H3K27ac_CO_peak_3132_lociStitched	chr10	19366025	19381573	7	8287	ARIH1	LOC112448384	ARIH1	995	1
03H3K27ac_CO_peak_34964	chr25	34913281	34925517	1	12237	CUX1		LOC112444316	996	1
3_03H3K27ac_CO_peak_29522_lociStitched	chr22	11629838	11645524	3	8663	OXSR1	MYD88,OXSR1,ACAA1	OXSR1	997	1
3_03H3K27ac_CO_peak_54969_lociStitched	chr9	94890947	94910622	3	10038	TULP4		TULP4	998	1
9_03H3K27ac_CO_peak_14219_lociStitched	chr15	52797842	52824093	9	10923	ARHGEF17	P2RY6,RELT	ARHGEF17	999	1
2_03H3K27ac_CO_peak_30845_lociStitched	chr22	58081399	58090178	2	8471	CHCHD4,TMEM43	XPC,LOC112443506,LSM3,LOC112443528,LOC112443442	CHCHD4	1000	1
3_03H3K27ac_CO_peak_1018_lociStitched	chr1	73428488	73444199	3	7740			HES1	1001	1
6_03H3K27ac_CO_peak_2098_lociStitched	chr1	130747572	130770771	6	10296	MRAS	NME9,MRAS	MRAS	1002	1
2_03H3K27ac_CO_peak_52960_lociStitched	chr8	77226715	77237824	2	6767	RMI1,HNRNPK	C8H9orf64,MIR7-2	RMI1	1003	1
03H3K27ac_CO_peak_11818	chr14	3008360	3014253	1	5894	PTK2,LOC112449596	MIR151	LOC112449596	1004	1
6_03H3K27ac_CO_peak_25247_lociStitched	chr2	100821949	100843440	6	10327			LOC104968902	1005	1
5_03H3K27ac_CO_peak_28118_lociStitched	chr21	21782104	21816627	5	10090	LOC101907843,FURIN	HDDC3,LOC112443241,MAN2A2,FES,LOC112443196	FURIN	1006	1
7_03H3K27ac_CO_peak_26048_lociStitched	chr2	126201112	126226500	7	13445	FAM46B,TRNP1	KDF1	FAM46B	1007	1
15_03H3K27ac_CO_peak_25477_lociStitched	chr2	109600927	109646099	15	19777	EPHA4		EPHA4	1008	1
10_03H3K27ac_CO_peak_39760_lociStitched	chr3	925372	961265	10	16588	MPZL1		MPZL1	1009	1
4_03H3K27ac_CO_peak_24748_lociStitched	chr2	46038063	46063924	4	7797			RND3	1010	1
10_03H3K27ac_CO_peak_44270_lociStitched	chr4	107622473	107655985	10	12439	ARHGEF5	LOC504233,NOBOX	ARHGEF5	1011	1
9_03H3K27ac_CO_peak_31206_lociStitched	chr23	9301073	9333914	9	13280	PPARD	ZNF76,DEF6	PPARD	1012	1
3_03H3K27ac_CO_peak_48854_lociStitched	chr6	115496082	115513271	3	7055	RGS12	LOC101902106	RGS12	1013	1
2_03H3K27ac_CO_peak_14721_lociStitched	chr15	77070188	77084776	2	9063	ARFGAP2,PACSIN3	DDB2,NR1H3,ACP2	ARFGAP2	1014	1
6_03H3K27ac_CO_peak_54913_lociStitched	chr9	93398228	93425379	6	12718	ARID1B		ARID1B	1015	1
3_03H3K27ac_CO_peak_10980_lociStitched	chr13	64040205	64051211	3	6108	TP53INP2	PIGU,NCOA6	TP53INP2	1016	1
2_03H3K27ac_CO_peak_8663_lociStitched	chr12	30732630	30743193	2	8222		LOC112449054	LOC112449054	1017	1
2_03H3K27ac_CO_peak_52614_lociStitched	chr8	63154249	63166387	2	5535	ANP32B	LOC112447812,NANS,HEMGN	ANP32B	1018	1
03H3K27ac_CO_peak_20192	chr18	51020868	51026723	1	5856	ERF	PAFAH1B3,GSK3A,DEDD2,TMEM145,PRR19,CIC,ZNF526	ERF	1019	1
6_03H3K27ac_CO_peak_45464_lociStitched	chr5	54937471	54958697	6	12473			LRIG3	1020	1
3_03H3K27ac_CO_peak_764_lociStitched	chr1	64856089	64864287	3	6028	GSK3B	MIR6529B,LOC112447305,MIR6529A	GSK3B	1021	1
2_03H3K27ac_CO_peak_19940_lociStitched	chr18	47843347	47857017	2	13422	SIPA1L3	SIPA1L3	SIPA1L3	1022	1
2_03H3K27ac_CO_peak_30605_lociStitched	chr22	53329125	53337086	2	7506	FYCO1	XCR1,LOC112443491,CXCR6	FYCO1	1023	1
2_03H3K27ac_CO_peak_23279_lociStitched	chr19	50966832	50974288	2	6535	MAFG	NOTUM,MYADML2,PYCR1,SIRT7,PCYT2,MIR2347,ALYREF,ARHGDIA,ASPSCR1,LOC101907887,LOC107131541,NPB,ANAPC11	MAFG	1024	1
03H3K27ac_CO_peak_23787	chr19	56351460	56358693	1	7234	LOC112442720,SLC16A5	JPT1,NT5C,LOC112442722,ATP5PD,LOC112442719,ARMC7,LOC526787,KCTD2	SLC16A5	1025	1
2_03H3K27ac_CO_peak_43886_lociStitched	chr4	92794719	92805510	2	10720	FLNC	CCDC136,MIR2422,ATP6V1F,ATP6V1FNB,OPN1SW,LOC104968434	FLNC	1026	1
03H3K27ac_CO_peak_31819	chr23	27593899	27603745	1	9847	LY6G6E,ABHD16A,MPIG6B,LY6G6F	VWA7,CLIC1,DDAH2,LY6G6C,ABHD16A,LY6G5C,GPANK1,C23H6orf47,BAG6,SAPCD1,MSH5,MPIG6B,LY6G5B,CSNK2B,APOM	ABHD16A	1027	1
3_03H3K27ac_CO_peak_4385_lociStitched	chr10	71620993	71646199	3	11057	DAAM1	LOC112448591	LOC112448591	1028	1
03H3K27ac_CO_peak_35006	chr25	35036312	35046745	1	10434	LOC112444316,CUX1		LOC112444316	1029	1
4_03H3K27ac_CO_peak_1538_lociStitched	chr1	95615183	95629700	4	12362		TMEM212	TMEM212	1030	1
3_03H3K27ac_CO_peak_26876_lociStitched	chr20	12602329	12621798	3	9377	LOC112442988,MAST4		MAST4	1031	1
03H3K27ac_CO_peak_19968	chr18	48117111	48123513	1	6403	C18H19orf33,YIF1B	LOC112442310,SPINT2,KCNK6,CATSPERG,PPP1R14A	C18H19orf33	1032	1
03H3K27ac_CO_peak_37214	chr27	34065284	34076399	1	11116	PLEKHA2		PLEKHA2	1033	1
03H3K27ac_CO_peak_33900	chr25	1690912	1700379	1	9468	TRAF7,LOC100847802,LOC112444384	RAB26,TRAF7,LOC101906195,MLST8,PKD1,CASKIN1,BRICD5,MIR1842,MIR2382,PGP	TRAF7	1034	1
10_03H3K27ac_CO_peak_24335_lociStitched	chr2	19624023	19659201	10	14953	NFE2L2,HNRNPA3	MIR4444	NFE2L2	1035	1
03H3K27ac_CO_peak_3913	chr10	49812990	49824633	1	11644	ANXA2	LOC107132852,LOC101902861	ANXA2	1036	1
7_03H3K27ac_CO_peak_29913_lociStitched	chr22	35003966	35046620	7	12453	LRIG1		LRIG1	1037	1
7_03H3K27ac_CO_peak_13640_lociStitched	chr15	32754936	32769996	7	12944	LOC101903557,LOC100848689,MIR125B-1	MIRLET7A-2,MIR100	MIR125B-1	1038	1
4_03H3K27ac_CO_peak_50601_lociStitched	chr7	45700752	45721482	4	11554	LOC112447417	TCF7,C7H5orf15,VDAC1,LOC104969171	LOC112447417	1039	1
3_03H3K27ac_CO_peak_53422_lociStitched	chr8	99805084	99812990	3	6992	TXN		TXN	1040	1
5_03H3K27ac_CO_peak_54627_lociStitched	chr9	75903751	75927538	5	8447	PERP	ARFGEF3	PERP	1041	1
03H3K27ac_CO_peak_49315	chr7	7870450	7879337	1	8888	BRD4	EPHX3,NOTCH3	EPHX3	1042	1
03H3K27ac_CO_peak_14052	chr15	43841656	43853936	1	12281	ST5	LOC107133166,TRIM66,LOC112441719,LOC112441718,RPL27A	LOC112441719	1043	1
7_03H3K27ac_CO_peak_13749_lociStitched	chr15	38353687	38389284	7	12817	RRAS2		RRAS2	1044	1
13_03H3K27ac_CO_peak_52195_lociStitched	chr8	40336499	40382604	13	19674	GLIS3	MIR2471	MIR2471	1045	1
13_03H3K27ac_CO_peak_52181_lociStitched	chr8	40251566	40285428	13	16645	GLIS3	MIR2471	MIR2471	1046	1
4_03H3K27ac_CO_peak_29600_lociStitched	chr22	14415490	14427065	4	9387	TRAK1	TRAK1,ULK4,LOC107131659	TRAK1	1047	1
21_03H3K27ac_CO_peak_25743_lociStitched	chr2	120661911	120699691	21	17235	AK2,MIR2357	LOC112443187,RNF19B,AZIN2	MIR2357	1048	1
7_03H3K27ac_CO_peak_16962_lociStitched	chr16	80704212	80714089	7	8202	NAV1	LOC112441887	LOC112441887	1049	1
5_03H3K27ac_CO_peak_39332_lociStitched	chr29	44958253	44981509	5	12425	C29H11orf86,PC	SYT12,PC	PC	1050	1
4_03H3K27ac_CO_peak_12863_lociStitched	chr14	64046755	64061905	4	9283	RNF19A,LOC104972815	LOC104972815	RNF19A	1051	1
2_03H3K27ac_CO_peak_49816_lociStitched	chr7	19337765	19357453	2	7752	TICAM1,FEM1A	PLIN3,MIR7-3	FEM1A	1052	1
3_03H3K27ac_CO_peak_12840_lociStitched	chr14	63392293	63401966	3	6518	YWHAZ		YWHAZ	1053	1
5_03H3K27ac_CO_peak_23876_lociStitched	chr19	58464437	58491647	5	8802	SLC39A11	LOC101907523	LOC101907523	1054	1
2_03H3K27ac_CO_peak_28931_lociStitched	chr21	64984142	64992908	2	8593	EVL	LOC112443341,EVL	EVL	1055	1
4_03H3K27ac_CO_peak_36105_lociStitched	chr26	30982611	31007985	4	8572		LOC101905817	LOC101905817	1056	1
9_03H3K27ac_CO_peak_17343_lociStitched	chr17	29232926	29264830	9	13797			LOC101903064	1057	1
14_03H3K27ac_CO_peak_46994_lociStitched	chr5	111736765	111755538	14	13942	SGSM3,MKL1	LOC112446775,LOC101908205	SGSM3	1058	1
4_03H3K27ac_CO_peak_26455_lociStitched	chr2	133606138	133626035	4	7932		LOC112443683	LOC112443683	1059	1
6_03H3K27ac_CO_peak_2419_lociStitched	chr1	145662302	145679882	6	13031	COL6A1	LOC107132220	COL6A1	1060	1
5_03H3K27ac_CO_peak_48847_lociStitched	chr6	115439009	115455049	5	10617	LOC101902106,HGFAC,RGS12	DOK7	LOC101902106	1061	1
2_03H3K27ac_CO_peak_27207_lociStitched	chr20	26036539	26060317	2	11396	ITGA2		ITGA2	1062	1
2_03H3K27ac_CO_peak_53469_lociStitched	chr8	101584356	101597216	2	7810	SUSD1	LOC112447949	SUSD1	1063	1
4_03H3K27ac_CO_peak_17151_lociStitched	chr17	11741095	11772219	4	9437	SLC10A7		SLC10A7	1064	1
4_03H3K27ac_CO_peak_2281_lociStitched	chr1	143513224	143523861	4	9230	SIK1	LOC112448004	SIK1	1065	1
2_03H3K27ac_CO_peak_9356_lociStitched	chr12	85408517	85413594	2	4960		LOC112449092,ARHGEF7,ANKRD10,LOC112449091	LOC112449091	1066	1
9_03H3K27ac_CO_peak_14040_lociStitched	chr15	43770753	43807552	9	14960	ST5,LOC112441629		LOC112441629	1067	1
6_03H3K27ac_CO_peak_27429_lociStitched	chr20	39372116	39394951	6	16533	RAI14		LOC112443006	1068	1
03H3K27ac_CO_peak_1701	chr1	107073613	107079814	1	6202	IFT80,SMC4,MIR16B,MIR15B	TRIM59,IFT80	SMC4	1069	1
10_03H3K27ac_CO_peak_49562_lociStitched	chr7	15109180	15140647	10	12652	SLC44A2,ILF3	ILF3,LOC100848658,QTRT1,KRI1,CDKN2D,AP1M2	SLC44A2	1070	1
5_03H3K27ac_CO_peak_22576_lociStitched	chr19	38949435	38962532	5	7963		LOC112442658,MRPL45,SOCS7,NPEPPS,GPR179	MRPL45	1071	1
5_03H3K27ac_CO_peak_1422_lociStitched	chr1	89908386	89933145	5	10927		LOC112447662	LOC112447662	1072	1
9_03H3K27ac_CO_peak_47194_lociStitched	chr5	113790036	113823728	9	13706	LOC101904078,PACSIN2	PACSIN2,TTLL1	LOC101904078	1073	1
5_03H3K27ac_CO_peak_56108_lociStitched	chrX	103025757	103039667	5	12242	LOC104970569		LOC104970569	1074	1
6_03H3K27ac_CO_peak_48816_lociStitched	chr6	114169067	114179159	6	8717	AFAP1		AFAP1	1075	1
3_03H3K27ac_CO_peak_13358_lociStitched	chr15	22045014	22066230	3	10407	SIK2,PPP2R1B	LOC101906330	PPP2R1B	1076	1
03H3K27ac_CO_peak_44852	chr5	25953286	25959190	1	5905	LOC107132469,LOC100847613	LOC112446665,LOC101906546,LOC100847613,HOXC4,MIR615,HOXC5,HOXC6	LOC107132469	1077	1
1_03H3K27ac_CO_peak_47458_lociStitched	chr5	119658207	119666362	1	8156	PLXNB2	PPP6R2,TUBGCP6,HDAC10,MAPK12,MAPK11,PLXNB2,DENND6B	PLXNB2	1078	1
4_03H3K27ac_CO_peak_4221_lociStitched	chr10	65243944	65263460	4	9548	SHF	DUOXA1,DUOX2,SLC28A2,MIR2291,DUOX1,DUOXA2	SHF	1079	1
9_03H3K27ac_CO_peak_23041_lociStitched	chr19	46145807	46160248	9	10292	KANSL1		KANSL1	1080	1
4_03H3K27ac_CO_peak_45613_lociStitched	chr5	57158074	57166459	4	7146	SMARCC2,MYL6,MYL6B	LOC112446711,LOC101903253,LOC112446710,ESYT1,ZC3H10,PA2G4	MYL6	1081	1
3_03H3K27ac_CO_peak_45438_lociStitched	chr5	50978882	50986565	3	7307	MIRLET7I		MIRLET7I	1082	1
1_03H3K27ac_CO_peak_56087_lociStitched	chrX	102229363	102234413	1	5051	DDX3X		DDX3X	1083	1
5_03H3K27ac_CO_peak_50910_lociStitched	chr7	52983909	53015563	5	8742	KIAA0141,PCDH12	RNF14,PCDH1,LOC104969197	KIAA0141	1084	1
4_03H3K27ac_CO_peak_53101_lociStitched	chr8	83102203	83118726	4	7474	LOC100140121,ZNF367	HABP4,SLC35D2	ZNF367	1085	1
03H3K27ac_CO_peak_47374	chr5	116845153	116852964	1	7812	GRAMD4,LOC112446785	GRAMD4,CELSR1,LOC112446784	LOC112446785	1086	1
6_03H3K27ac_CO_peak_25175_lociStitched	chr2	94093807	94124547	6	10901	NRP2	LOC104971291	LOC104971291	1087	1
3_03H3K27ac_CO_peak_29704_lociStitched	chr22	17264130	17273622	3	7496		THUMPD3	THUMPD3	1088	1
2_03H3K27ac_CO_peak_48984_lociStitched	chr7	1440452	1451784	2	7131	SQSTM1	MRNIP,LOC100848105,LOC100295951,LOC112447316	SQSTM1	1089	1
2_03H3K27ac_CO_peak_1611_lociStitched	chr1	97686939	97698423	2	6357	LOC112447731,LOC107132196		LOC112447731	1090	1
5_03H3K27ac_CO_peak_15074_lociStitched	chr16	4289449	4302831	5	9571	RASSF5	IKBKE,RASSF5	RASSF5	1091	1
3_03H3K27ac_CO_peak_11595_lociStitched	chr13	81176024	81194395	3	12481	LOC104973928	ZNF217,LOC101903404	LOC104973928	1092	1
12_03H3K27ac_CO_peak_21865_lociStitched	chr19	26364415	26405914	12	15136	KIF1C	ZNF594,ZNF232,INCA1,CAMTA2,SPAG7,PFN1,SLC25A11,LOC101904050,ZFP3,LOC100848357,ENO3,RNF167	KIF1C	1093	1
03H3K27ac_CO_peak_42167	chr3	109486835	109492263	1	5429	STK40,LOC104971845	OSCP1,LSM10,STK40,EVA1B	LOC104971845	1094	1
1_03H3K27ac_CO_peak_37578_lociStitched	chr28	7502336	7509429	1	7094		LOC112444804	LOC112444804	1095	1
13_03H3K27ac_CO_peak_14124_lociStitched	chr15	51152868	51213816	13	14858	STIM1	RHOG,PGAP2	STIM1	1096	1
13_03H3K27ac_CO_peak_3795_lociStitched	chr10	45213225	45248385	13	16351	PLEKHO2	PIF1	PLEKHO2	1097	1
11_03H3K27ac_CO_peak_14306_lociStitched	chr15	57909154	57939401	11	15763	LOC104974280		LOC104974280	1098	1
6_03H3K27ac_CO_peak_55908_lociStitched	chrX	87210593	87234490	6	13616	LOC511713,PLP2,PRICKLE3,SYP	LOC522428,CCDC22,WDR45,GPKOW,MIR2486,LOC101906207,CACNA1F	PRICKLE3	1099	1
11_03H3K27ac_CO_peak_10966_lociStitched	chr13	63921755	63946378	11	14288	PIGU	DYNLRB1,MAP1LC3A	MAP1LC3A	1100	1
8_03H3K27ac_CO_peak_24589_lociStitched	chr2	36616171	36629359	8	11133	2023-03-07		2023-03-07	1101	1
5_03H3K27ac_CO_peak_34393_lociStitched	chr25	20098536	20115753	5	9227	METTL9,LOC101905675	OTOA,IGSF6	METTL9	1102	1
03H3K27ac_CO_peak_35440	chr25	41727491	41735160	1	7670	C25H7orf50	MIR2389,LOC112444287,MIR339A,COX19,ADAP1,GPER1,GPR146,LOC618939	MIR339A	1103	1
8_03H3K27ac_CO_peak_34225_lociStitched	chr25	13419643	13459765	8	11002	PARN		PARN	1104	1
5_03H3K27ac_CO_peak_27728_lociStitched	chr20	70839183	70856336	5	10686	MRPL36,NDUFS6		MRPL36	1105	1
5_03H3K27ac_CO_peak_38795_lociStitched	chr29	29653841	29674271	5	9767	DCPS	FOXRED1,TIRAP,ST3GAL4,SRPRA,LOC101906725	DCPS	1106	1
4_03H3K27ac_CO_peak_28091_lociStitched	chr21	21579095	21601882	4	8463	SEMA4B	GDPGP1,NGRN,VPS33B,LOC107131598,CIB1	SEMA4B	1107	1
10_03H3K27ac_CO_peak_29604_lociStitched	chr22	14443085	14481200	10	14574	TRAK1	TRAK1,LOC107131659	TRAK1	1108	1
1_03H3K27ac_CO_peak_19378_lociStitched	chr18	25595102	25605199	1	10098	ADGRG1	ADGRG1,ADGRG3	ADGRG1	1109	1
7_03H3K27ac_CO_peak_9390_lociStitched	chr12	86549941	86577546	7	8022	CUL4A,LOC112449100	F10,PROZ,LAMP1,PCID2,GRTP1	LOC112449100	1110	1
4_03H3K27ac_CO_peak_44405_lociStitched	chr4	118481035	118493498	4	11279	UBE3C		UBE3C	1111	1
4_03H3K27ac_CO_peak_30824_lociStitched	chr22	57889545	57907950	4	10748	LOC104975607	LOC101907298,SLC6A6	LOC104975607	1112	1
6_03H3K27ac_CO_peak_11232_lociStitched	chr13	72697033	72723846	6	10876	GDAP1L1	R3HDML,JPH2,OSER1,FITM2	GDAP1L1	1113	1
15_03H3K27ac_CO_peak_13172_lociStitched	chr15	6508003	6569903	15	14034	YAP1	LOC100848148	LOC100848148	1114	1
10_03H3K27ac_CO_peak_54715_lociStitched	chr9	80302258	80366377	10	13922	HIVEP2		HIVEP2	1115	1
12_03H3K27ac_CO_peak_31630_lociStitched	chr23	18685874	18716335	12	12892	RUNX2	SUPT3H	RUNX2	1116	1
03H3K27ac_CO_peak_23569	chr19	54652225	54660009	1	7785	SEPT9	LOC112442708,SEPT9	SEPT9	1117	1
1_03H3K27ac_CO_peak_15382_lociStitched	chr16	29130868	29137097	1	6230		LOC112441807	LOC112441807	1118	1
