# Supplementary material for: Genome-Wide Acetylation Modification of H3K27ac in Bovine Rumen Cell Following Butyrate Exposure
Source: Biomolecules. 2023 Jul 16;13(7):1137. doi: 10.3390/biom13071137 (PMC10377523; doi:10.3390/biom13071137)
Supplement: Supplementary file 1 [file biomolecules-13-01137-s001.zip › Supplementary Table/Supplementary Table5.xlsx]

## Sheet: hUP_gUP
seqnames	start	end	width	strand	V4	V5	annotation	geneChr	geneStart	geneEnd	geneLength	geneStrand	geneId	transcriptId	distanceToTSS	ENSEMBL	SYMBOL	GENENAME	log10 likehood ratio	butyrate	control	log2FoldChange	padj
chr1	10787549	10787783	235	*	bdgdiff/H3K27ac_cond1_110	7.85099	Promoter (<=1kb)	1	10704998	10787558	82561	2	538846	NM_001083736	0	ENSBTAG00000000603	JAM2	junctional adhesion molecule 2	7.85099	550.714	116.081	2.24664	3.69659e-63
chr1	43996028	43996264	237	*	bdgdiff/H3K27ac_cond1_209	3.41799	Intron (NM_001101176/538564, intron 1 of 3)	1	44085962	44481330	395369	1	616567	NM_001038215	-89698	ENSBTAG00000013663	CMSS1	cms1 ribosomal small subunit homolog	3.41799	621.761	149.967	2.05243	4.76725e-51
chr1	44023080	44024397	1318	*	bdgdiff/H3K27ac_cond1_210	11.6402	Intron (NM_001101176/538564, intron 2 of 3)	1	44085962	44481330	395369	1	616567	NM_001038215	-61565	ENSBTAG00000013663	CMSS1	cms1 ribosomal small subunit homolog	11.6402	621.761	149.967	2.05243	4.76725e-51
chr1	44024559	44024812	254	*	bdgdiff/H3K27ac_cond1_211	5.25998	Intron (NM_001101176/538564, intron 2 of 3)	1	44085962	44481330	395369	1	616567	NM_001038215	-61150	ENSBTAG00000013663	CMSS1	cms1 ribosomal small subunit homolog	5.25998	621.761	149.967	2.05243	4.76725e-51
chr1	44031607	44031881	275	*	bdgdiff/H3K27ac_cond1_212	6.76338	Intron (NM_001101176/538564, intron 2 of 3)	1	44085962	44481330	395369	1	616567	NM_001038215	-54081	ENSBTAG00000013663	CMSS1	cms1 ribosomal small subunit homolog	6.76338	621.761	149.967	2.05243	4.76725e-51
chr1	44043606	44045329	1724	*	bdgdiff/H3K27ac_cond1_213	15.0057	Intron (NM_001101176/538564, intron 2 of 3)	1	44085962	44481330	395369	1	616567	NM_001038215	-40633	ENSBTAG00000013663	CMSS1	cms1 ribosomal small subunit homolog	15.0057	621.761	149.967	2.05243	4.76725e-51
chr1	44045693	44046241	549	*	bdgdiff/H3K27ac_cond1_214	5.71285	Intron (NM_001101176/538564, intron 2 of 3)	1	44085962	44481330	395369	1	616567	NM_001038215	-39721	ENSBTAG00000013663	CMSS1	cms1 ribosomal small subunit homolog	5.71285	621.761	149.967	2.05243	4.76725e-51
chr1	44046801	44047488	688	*	bdgdiff/H3K27ac_cond1_215	7.07177	Intron (NM_001101176/538564, intron 2 of 3)	1	44085962	44481330	395369	1	616567	NM_001038215	-38474	ENSBTAG00000013663	CMSS1	cms1 ribosomal small subunit homolog	7.07177	621.761	149.967	2.05243	4.76725e-51
chr1	44085691	44086734	1044	*	bdgdiff/H3K27ac_cond1_216	21.881	Promoter (<=1kb)	1	44085962	44481330	395369	1	616567	NM_001038215	0	ENSBTAG00000013663	CMSS1	cms1 ribosomal small subunit homolog	21.881	621.761	149.967	2.05243	4.76725e-51
chr1	44109993	44110237	245	*	bdgdiff/H3K27ac_cond1_217	21.5061	Intron (NM_001038215/616567, intron 1 of 9)	1	44085962	44481330	395369	1	616567	NM_001038215	24031	ENSBTAG00000013663	CMSS1	cms1 ribosomal small subunit homolog	21.5061	621.761	149.967	2.05243	4.76725e-51
chr1	44111199	44111856	658	*	bdgdiff/H3K27ac_cond1_218	5.28883	Intron (NM_001038215/616567, intron 1 of 9)	1	44085962	44481330	395369	1	616567	NM_001038215	25237	ENSBTAG00000013663	CMSS1	cms1 ribosomal small subunit homolog	5.28883	621.761	149.967	2.05243	4.76725e-51
chr1	44117296	44118511	1216	*	bdgdiff/H3K27ac_cond1_219	5.16792	Intron (NM_001038215/616567, intron 1 of 9)	1	44085962	44481330	395369	1	616567	NM_001038215	31334	ENSBTAG00000013663	CMSS1	cms1 ribosomal small subunit homolog	5.16792	621.761	149.967	2.05243	4.76725e-51
chr1	44126088	44128760	2673	*	bdgdiff/H3K27ac_cond1_220	8.69276	Intron (NM_001038215/616567, intron 1 of 9)	1	44085962	44481330	395369	1	616567	NM_001038215	40126	ENSBTAG00000013663	CMSS1	cms1 ribosomal small subunit homolog	8.69276	621.761	149.967	2.05243	4.76725e-51
chr1	44135469	44135772	304	*	bdgdiff/H3K27ac_cond1_221	6.39157	Intron (NM_001038215/616567, intron 1 of 9)	1	44085962	44481330	395369	1	616567	NM_001038215	49507	ENSBTAG00000013663	CMSS1	cms1 ribosomal small subunit homolog	6.39157	621.761	149.967	2.05243	4.76725e-51
chr1	44136292	44137148	857	*	bdgdiff/H3K27ac_cond1_222	4.94946	Intron (NM_001038215/616567, intron 1 of 9)	1	44085962	44481330	395369	1	616567	NM_001038215	50330	ENSBTAG00000013663	CMSS1	cms1 ribosomal small subunit homolog	4.94946	621.761	149.967	2.05243	4.76725e-51
chr1	44137493	44137773	281	*	bdgdiff/H3K27ac_cond1_223	4.02234	Intron (NM_001038215/616567, intron 1 of 9)	1	44085962	44481330	395369	1	616567	NM_001038215	51531	ENSBTAG00000013663	CMSS1	cms1 ribosomal small subunit homolog	4.02234	621.761	149.967	2.05243	4.76725e-51
chr1	44140430	44142632	2203	*	bdgdiff/H3K27ac_cond1_224	13.105	Intron (NM_001038215/616567, intron 1 of 9)	1	44085962	44481330	395369	1	616567	NM_001038215	54468	ENSBTAG00000013663	CMSS1	cms1 ribosomal small subunit homolog	13.105	621.761	149.967	2.05243	4.76725e-51
chr1	44142941	44145703	2763	*	bdgdiff/H3K27ac_cond1_225	13.9555	Intron (NM_001038215/616567, intron 1 of 9)	1	44085962	44481330	395369	1	616567	NM_001038215	56979	ENSBTAG00000013663	CMSS1	cms1 ribosomal small subunit homolog	13.9555	621.761	149.967	2.05243	4.76725e-51
chr1	44145878	44146128	251	*	bdgdiff/H3K27ac_cond1_226	10.4852	Intron (NM_001038215/616567, intron 1 of 9)	1	44085962	44481330	395369	1	616567	NM_001038215	59916	ENSBTAG00000013663	CMSS1	cms1 ribosomal small subunit homolog	10.4852	621.761	149.967	2.05243	4.76725e-51
chr1	44159727	44161609	1883	*	bdgdiff/H3K27ac_cond1_227	18.6703	Intron (NM_001038215/616567, intron 1 of 9)	1	44085962	44481330	395369	1	616567	NM_001038215	73765	ENSBTAG00000013663	CMSS1	cms1 ribosomal small subunit homolog	18.6703	621.761	149.967	2.05243	4.76725e-51
chr1	44161841	44162202	362	*	bdgdiff/H3K27ac_cond1_228	3.86466	Intron (NM_001038215/616567, intron 1 of 9)	1	44085962	44481330	395369	1	616567	NM_001038215	75879	ENSBTAG00000013663	CMSS1	cms1 ribosomal small subunit homolog	3.86466	621.761	149.967	2.05243	4.76725e-51
chr1	44175631	44175885	255	*	bdgdiff/H3K27ac_cond1_229	7.25476	Intron (NM_001038215/616567, intron 1 of 9)	1	44085962	44481330	395369	1	616567	NM_001038215	89669	ENSBTAG00000013663	CMSS1	cms1 ribosomal small subunit homolog	7.25476	621.761	149.967	2.05243	4.76725e-51
chr1	44176134	44178544	2411	*	bdgdiff/H3K27ac_cond1_230	12.1089	Intron (NM_001038215/616567, intron 1 of 9)	1	44085962	44481330	395369	1	616567	NM_001038215	90172	ENSBTAG00000013663	CMSS1	cms1 ribosomal small subunit homolog	12.1089	621.761	149.967	2.05243	4.76725e-51
chr1	44227985	44229204	1220	*	bdgdiff/H3K27ac_cond1_231	7.50163	Intron (NM_001038215/616567, intron 1 of 9)	1	44085962	44481330	395369	1	616567	NM_001038215	142023	ENSBTAG00000013663	CMSS1	cms1 ribosomal small subunit homolog	7.50163	621.761	149.967	2.05243	4.76725e-51
chr1	44238036	44238328	293	*	bdgdiff/H3K27ac_cond1_232	7.91869	Intron (NM_001038215/616567, intron 1 of 9)	1	44085962	44481330	395369	1	616567	NM_001038215	152074	ENSBTAG00000013663	CMSS1	cms1 ribosomal small subunit homolog	7.91869	621.761	149.967	2.05243	4.76725e-51
chr1	44242429	44242761	333	*	bdgdiff/H3K27ac_cond1_233	4.27606	Intron (NM_001038215/616567, intron 1 of 9)	1	44085962	44481330	395369	1	616567	NM_001038215	156467	ENSBTAG00000013663	CMSS1	cms1 ribosomal small subunit homolog	4.27606	621.761	149.967	2.05243	4.76725e-51
chr1	44244574	44247871	3298	*	bdgdiff/H3K27ac_cond1_234	16.5026	Intron (NM_001038215/616567, intron 1 of 9)	1	44085962	44481330	395369	1	616567	NM_001038215	158612	ENSBTAG00000013663	CMSS1	cms1 ribosomal small subunit homolog	16.5026	621.761	149.967	2.05243	4.76725e-51
chr1	44248107	44249021	915	*	bdgdiff/H3K27ac_cond1_235	6.39524	Intron (NM_001038215/616567, intron 1 of 9)	1	44085962	44481330	395369	1	616567	NM_001038215	162145	ENSBTAG00000013663	CMSS1	cms1 ribosomal small subunit homolog	6.39524	621.761	149.967	2.05243	4.76725e-51
chr1	44250313	44250638	326	*	bdgdiff/H3K27ac_cond1_236	4.51362	Intron (NM_001038215/616567, intron 1 of 9)	1	44085962	44481330	395369	1	616567	NM_001038215	164351	ENSBTAG00000013663	CMSS1	cms1 ribosomal small subunit homolog	4.51362	621.761	149.967	2.05243	4.76725e-51
chr1	44251126	44251449	324	*	bdgdiff/H3K27ac_cond1_237	5.06767	Intron (NM_001038215/616567, intron 1 of 9)	1	44085962	44481330	395369	1	616567	NM_001038215	165164	ENSBTAG00000013663	CMSS1	cms1 ribosomal small subunit homolog	5.06767	621.761	149.967	2.05243	4.76725e-51
chr1	44252025	44252259	235	*	bdgdiff/H3K27ac_cond1_238	4.27076	Intron (NM_001038215/616567, intron 1 of 9)	1	44085962	44481330	395369	1	616567	NM_001038215	166063	ENSBTAG00000013663	CMSS1	cms1 ribosomal small subunit homolog	4.27076	621.761	149.967	2.05243	4.76725e-51
chr1	44288498	44288890	393	*	bdgdiff/H3K27ac_cond1_239	6.54096	Intron (NM_001038215/616567, intron 1 of 9)	1	44483383	44508873	25491	1	531379	NM_001038150	-194493	ENSBTAG00000013667	TMEM30C	transmembrane protein 30C	6.54096	11.5884	0	5.99749	7.47548e-05
chr1	44290278	44292016	1739	*	bdgdiff/H3K27ac_cond1_240	15.7632	Intron (NM_001038215/616567, intron 1 of 9)	1	44483383	44508873	25491	1	531379	NM_001038150	-191367	ENSBTAG00000013667	TMEM30C	transmembrane protein 30C	15.7632	11.5884	0	5.99749	7.47548e-05
chr1	44308316	44311255	2940	*	bdgdiff/H3K27ac_cond1_241	14.5329	Intron (NM_001038215/616567, intron 1 of 9)	1	44483383	44508873	25491	1	531379	NM_001038150	-172128	ENSBTAG00000013667	TMEM30C	transmembrane protein 30C	14.5329	11.5884	0	5.99749	7.47548e-05
chr1	44314788	44315080	293	*	bdgdiff/H3K27ac_cond1_242	4.74753	Intron (NM_001038215/616567, intron 1 of 9)	1	44483383	44508873	25491	1	531379	NM_001038150	-168303	ENSBTAG00000013667	TMEM30C	transmembrane protein 30C	4.74753	11.5884	0	5.99749	7.47548e-05
chr1	44319407	44319644	238	*	bdgdiff/H3K27ac_cond1_243	4.46117	Intron (NM_001038215/616567, intron 1 of 9)	1	44483383	44508873	25491	1	531379	NM_001038150	-163739	ENSBTAG00000013667	TMEM30C	transmembrane protein 30C	4.46117	11.5884	0	5.99749	7.47548e-05
chr1	44319944	44320456	513	*	bdgdiff/H3K27ac_cond1_244	7.21789	Intron (NM_001038215/616567, intron 1 of 9)	1	44483383	44508873	25491	1	531379	NM_001038150	-162927	ENSBTAG00000013667	TMEM30C	transmembrane protein 30C	7.21789	11.5884	0	5.99749	7.47548e-05
chr1	44320610	44323318	2709	*	bdgdiff/H3K27ac_cond1_245	23.2822	Intron (NM_001038215/616567, intron 1 of 9)	1	44483383	44508873	25491	1	531379	NM_001038150	-160065	ENSBTAG00000013667	TMEM30C	transmembrane protein 30C	23.2822	11.5884	0	5.99749	7.47548e-05
chr1	44329190	44332137	2948	*	bdgdiff/H3K27ac_cond1_246	21.8068	Intron (NM_001038215/616567, intron 1 of 9)	1	44483383	44508873	25491	1	531379	NM_001038150	-151246	ENSBTAG00000013667	TMEM30C	transmembrane protein 30C	21.8068	11.5884	0	5.99749	7.47548e-05
chr1	44336883	44337696	814	*	bdgdiff/H3K27ac_cond1_247	12.7817	Intron (NM_001038215/616567, intron 1 of 9)	1	44483383	44508873	25491	1	531379	NM_001038150	-145687	ENSBTAG00000013667	TMEM30C	transmembrane protein 30C	12.7817	11.5884	0	5.99749	7.47548e-05
chr1	44346580	44347067	488	*	bdgdiff/H3K27ac_cond1_248	4.38744	Intron (NM_001038215/616567, intron 1 of 9)	1	44483383	44508873	25491	1	531379	NM_001038150	-136316	ENSBTAG00000013667	TMEM30C	transmembrane protein 30C	4.38744	11.5884	0	5.99749	7.47548e-05
chr1	44356102	44356356	255	*	bdgdiff/H3K27ac_cond1_249	9.59615	Intron (NM_001038215/616567, intron 1 of 9)	1	44483383	44508873	25491	1	531379	NM_001038150	-127027	ENSBTAG00000013667	TMEM30C	transmembrane protein 30C	9.59615	11.5884	0	5.99749	7.47548e-05
chr1	44457917	44458306	390	*	bdgdiff/H3K27ac_cond1_250	6.97677	Intron (NM_001038215/616567, intron 2 of 9)	1	44483383	44508873	25491	1	531379	NM_001038150	-25077	ENSBTAG00000013667	TMEM30C	transmembrane protein 30C	6.97677	11.5884	0	5.99749	7.47548e-05
chr1	44489077	44489475	399	*	bdgdiff/H3K27ac_cond1_251	5.29965	Intron (NM_001038150/531379, intron 4 of 8)	1	44483383	44508873	25491	1	531379	NM_001038150	5694	ENSBTAG00000013667	TMEM30C	transmembrane protein 30C	5.29965	11.5884	0	5.99749	7.47548e-05
chr1	46110615	46111347	733	*	bdgdiff/H3K27ac_cond1_277	11.3853	Promoter (<=1kb)	1	46110763	46165921	55159	1	532838	NM_001081529	0	ENSBTAG00000013465	NXPE3	neurexophilin and PC-esterase domain family member 3	11.3853	687.192	261.176	1.39519	1.86497e-37
chr1	46168631	46169934	1304	*	bdgdiff/H3K27ac_cond1_278	6.51005	Distal Intergenic	1	46190242	46201252	11011	1	282713	NM_174726	-20308	ENSBTAG00000010987	NFKBIZ	NFKB inhibitor zeta	6.51005	731.976	304.995	1.2616	6.81871e-31
chr1	46188860	46191767	2908	*	bdgdiff/H3K27ac_cond1_279	31.4288	Promoter (<=1kb)	1	46190242	46201252	11011	1	282713	NM_174726	0	ENSBTAG00000010987	NFKBIZ	NFKB inhibitor zeta	31.4288	731.976	304.995	1.2616	6.81871e-31
chr1	46191912	46193164	1253	*	bdgdiff/H3K27ac_cond1_280	16.6703	Promoter (1-2kb)	1	46190242	46201252	11011	1	282713	NM_174726	1670	ENSBTAG00000010987	NFKBIZ	NFKB inhibitor zeta	16.6703	731.976	304.995	1.2616	6.81871e-31
chr1	46193368	46193768	401	*	bdgdiff/H3K27ac_cond1_281	7.13509	Exon (NM_174726/282713, exon 3 of 15)	1	46190242	46201252	11011	1	282713	NM_174726	3126	ENSBTAG00000010987	NFKBIZ	NFKB inhibitor zeta	7.13509	731.976	304.995	1.2616	6.81871e-31
chr1	46229873	46230271	399	*	bdgdiff/H3K27ac_cond1_282	6.2658	Distal Intergenic	1	46190242	46201252	11011	1	282713	NM_174726	39631	ENSBTAG00000010987	NFKBIZ	NFKB inhibitor zeta	6.2658	731.976	304.995	1.2616	6.81871e-31
chr1	46268759	46269098	340	*	bdgdiff/H3K27ac_cond1_283	6.52746	Distal Intergenic	1	46190242	46201252	11011	1	282713	NM_174726	78517	ENSBTAG00000010987	NFKBIZ	NFKB inhibitor zeta	6.52746	731.976	304.995	1.2616	6.81871e-31
chr1	46303966	46305969	2004	*	bdgdiff/H3K27ac_cond1_284	19.7051	Distal Intergenic	1	46190242	46201252	11011	1	282713	NM_174726	113724	ENSBTAG00000010987	NFKBIZ	NFKB inhibitor zeta	19.7051	731.976	304.995	1.2616	6.81871e-31
chr1	46324753	46325529	777	*	bdgdiff/H3K27ac_cond1_285	8.31941	Distal Intergenic	1	46190242	46201252	11011	1	282713	NM_174726	134511	ENSBTAG00000010987	NFKBIZ	NFKB inhibitor zeta	8.31941	731.976	304.995	1.2616	6.81871e-31
chr1	46338316	46338670	355	*	bdgdiff/H3K27ac_cond1_286	13.9853	Distal Intergenic	1	46190242	46201252	11011	1	282713	NM_174726	148074	ENSBTAG00000010987	NFKBIZ	NFKB inhibitor zeta	13.9853	731.976	304.995	1.2616	6.81871e-31
chr1	46381160	46381395	236	*	bdgdiff/H3K27ac_cond1_287	5.92645	Distal Intergenic	1	46190242	46201252	11011	1	282713	NM_174726	190918	ENSBTAG00000010987	NFKBIZ	NFKB inhibitor zeta	5.92645	731.976	304.995	1.2616	6.81871e-31
chr1	46381501	46382274	774	*	bdgdiff/H3K27ac_cond1_288	12.9234	Distal Intergenic	1	46190242	46201252	11011	1	282713	NM_174726	191259	ENSBTAG00000010987	NFKBIZ	NFKB inhibitor zeta	12.9234	731.976	304.995	1.2616	6.81871e-31
chr1	46412148	46412387	240	*	bdgdiff/H3K27ac_cond1_289	4.64684	Distal Intergenic	1	46190242	46201252	11011	1	282713	NM_174726	221906	ENSBTAG00000010987	NFKBIZ	NFKB inhibitor zeta	4.64684	731.976	304.995	1.2616	6.81871e-31
chr1	46412963	46413338	376	*	bdgdiff/H3K27ac_cond1_290	18.5782	Distal Intergenic	1	46190242	46201252	11011	1	282713	NM_174726	222721	ENSBTAG00000010987	NFKBIZ	NFKB inhibitor zeta	18.5782	731.976	304.995	1.2616	6.81871e-31
chr1	46454454	46454707	254	*	bdgdiff/H3K27ac_cond1_291	11.9206	Distal Intergenic	1	46190242	46201252	11011	1	282713	NM_174726	264212	ENSBTAG00000010987	NFKBIZ	NFKB inhibitor zeta	11.9206	731.976	304.995	1.2616	6.81871e-31
chr1	63983494	63985389	1896	*	bdgdiff/H3K27ac_cond1_434	17.4544	Promoter (1-2kb)	1	63981645	64010644	29000	1	282113	NM_174482	1849	ENSBTAG00000009014	UPK1B	uroplakin 1B	17.4544	798.116	62.7367	3.66344	8.81383e-132
chr1	64944360	64945447	1088	*	bdgdiff/H3K27ac_cond1_453	19.3226	Intron (NM_001205643/539186, intron 8 of 8)	1	64939752	65018548	78797	2	539186	NM_001205643	73101	ENSBTAG00000001464	GPR156	G protein-coupled receptor 156	19.3226	144.951	56.988	1.34825	8.47166e-09
chr1	65004354	65004625	272	*	bdgdiff/H3K27ac_cond1_454	4.8261	Intron (NM_001205643/539186, intron 2 of 8)	1	64939752	65018548	78797	2	539186	NM_001205643	13923	ENSBTAG00000001464	GPR156	G protein-coupled receptor 156	4.8261	144.951	56.988	1.34825	8.47166e-09
chr1	70609874	70610953	1080	*	bdgdiff/H3K27ac_cond1_522	15.6159	Intron (NM_173885/280710, intron 9 of 14)	1	70600188	70622951	22764	2	280710	NM_173885	11998	ENSBTAG00000021364	TNK2	tyrosine kinase non receptor 2	15.6159	219.688	77.4999	1.50037	3.72712e-12
chr1	70616922	70617230	309	*	bdgdiff/H3K27ac_cond1_523	4.14411	Intron (NM_173885/280710, intron 3 of 14)	1	70600188	70622951	22764	2	280710	NM_173885	5721	ENSBTAG00000021364	TNK2	tyrosine kinase non receptor 2	4.14411	219.688	77.4999	1.50037	3.72712e-12
chr1	70623128	70623393	266	*	bdgdiff/H3K27ac_cond1_524	6.5417	Promoter (<=1kb)	1	70600188	70622951	22764	2	280710	NM_173885	-177	ENSBTAG00000021364	TNK2	tyrosine kinase non receptor 2	6.5417	219.688	77.4999	1.50037	3.72712e-12
chr1	70624645	70625379	735	*	bdgdiff/H3K27ac_cond1_525	6.07009	Promoter (1-2kb)	1	70600188	70622951	22764	2	280710	NM_173885	-1694	ENSBTAG00000021364	TNK2	tyrosine kinase non receptor 2	6.07009	219.688	77.4999	1.50037	3.72712e-12
chr1	70625636	70628244	2609	*	bdgdiff/H3K27ac_cond1_526	26.8114	Promoter (2-3kb)	1	70600188	70622951	22764	2	280710	NM_173885	-2685	ENSBTAG00000021364	TNK2	tyrosine kinase non receptor 2	26.8114	219.688	77.4999	1.50037	3.72712e-12
chr1	70638554	70640672	2119	*	bdgdiff/H3K27ac_cond1_527	11.115	Distal Intergenic	1	70600188	70622951	22764	2	280710	NM_173885	-15603	ENSBTAG00000021364	TNK2	tyrosine kinase non receptor 2	11.115	219.688	77.4999	1.50037	3.72712e-12
chr1	70640774	70641121	348	*	bdgdiff/H3K27ac_cond1_528	5.76069	Distal Intergenic	1	70600188	70622951	22764	2	280710	NM_173885	-17823	ENSBTAG00000021364	TNK2	tyrosine kinase non receptor 2	5.76069	219.688	77.4999	1.50037	3.72712e-12
chr1	74488341	74488930	590	*	bdgdiff/H3K27ac_cond1_633	14.1544	Promoter (<=1kb)	1	74489024	74609955	120932	1	519376	NM_001205856	-94	ENSBTAG00000005430	MB21D2	Mab-21 domain containing 2	14.1544	197.336	61.9718	1.67268	1.79946e-13
chr1	74489101	74490683	1583	*	bdgdiff/H3K27ac_cond1_634	16.4311	Promoter (<=1kb)	1	74489024	74609955	120932	1	519376	NM_001205856	77	ENSBTAG00000005430	MB21D2	Mab-21 domain containing 2	16.4311	197.336	61.9718	1.67268	1.79946e-13
chr1	74497353	74497584	232	*	bdgdiff/H3K27ac_cond1_635	6.51353	Intron (NM_001205856/519376, intron 1 of 1)	1	74489024	74609955	120932	1	519376	NM_001205856	8329	ENSBTAG00000005430	MB21D2	Mab-21 domain containing 2	6.51353	197.336	61.9718	1.67268	1.79946e-13
chr1	74497783	74499150	1368	*	bdgdiff/H3K27ac_cond1_636	11.4423	Intron (NM_001205856/519376, intron 1 of 1)	1	74489024	74609955	120932	1	519376	NM_001205856	8759	ENSBTAG00000005430	MB21D2	Mab-21 domain containing 2	11.4423	197.336	61.9718	1.67268	1.79946e-13
chr1	74502913	74504411	1499	*	bdgdiff/H3K27ac_cond1_637	15.4858	Intron (NM_001205856/519376, intron 1 of 1)	1	74489024	74609955	120932	1	519376	NM_001205856	13889	ENSBTAG00000005430	MB21D2	Mab-21 domain containing 2	15.4858	197.336	61.9718	1.67268	1.79946e-13
chr1	74514673	74515780	1108	*	bdgdiff/H3K27ac_cond1_638	13.5068	Intron (NM_001205856/519376, intron 1 of 1)	1	74489024	74609955	120932	1	519376	NM_001205856	25649	ENSBTAG00000005430	MB21D2	Mab-21 domain containing 2	13.5068	197.336	61.9718	1.67268	1.79946e-13
chr1	74550256	74550722	467	*	bdgdiff/H3K27ac_cond1_639	16.8536	Intron (NM_001205856/519376, intron 1 of 1)	1	74489024	74609955	120932	1	519376	NM_001205856	61232	ENSBTAG00000005430	MB21D2	Mab-21 domain containing 2	16.8536	197.336	61.9718	1.67268	1.79946e-13
chr1	82406426	82406866	441	*	bdgdiff/H3K27ac_cond1_753	9.87059	Distal Intergenic	1	82499645	82501239	1595	1	518728	NM_001102049	-92779	ENSBTAG00000019014	MAGEF1	MAGE family member F1	9.87059	898.822	356.289	1.33491	8.17911e-42
chr1	82447282	82448742	1461	*	bdgdiff/H3K27ac_cond1_754	13.4448	Distal Intergenic	1	82499645	82501239	1595	1	518728	NM_001102049	-50903	ENSBTAG00000019014	MAGEF1	MAGE family member F1	13.4448	898.822	356.289	1.33491	8.17911e-42
chr1	82473235	82473834	600	*	bdgdiff/H3K27ac_cond1_755	7.22411	Distal Intergenic	1	82499645	82501239	1595	1	518728	NM_001102049	-25811	ENSBTAG00000019014	MAGEF1	MAGE family member F1	7.22411	898.822	356.289	1.33491	8.17911e-42
chr1	82475836	82476113	278	*	bdgdiff/H3K27ac_cond1_756	5.31896	Distal Intergenic	1	82499645	82501239	1595	1	518728	NM_001102049	-23532	ENSBTAG00000019014	MAGEF1	MAGE family member F1	5.31896	898.822	356.289	1.33491	8.17911e-42
chr1	82492813	82493091	279	*	bdgdiff/H3K27ac_cond1_757	5.36764	Distal Intergenic	1	82499645	82501239	1595	1	518728	NM_001102049	-6554	ENSBTAG00000019014	MAGEF1	MAGE family member F1	5.36764	898.822	356.289	1.33491	8.17911e-42
chr1	82493342	82495281	1940	*	bdgdiff/H3K27ac_cond1_758	17.4248	Distal Intergenic	1	82499645	82501239	1595	1	518728	NM_001102049	-4364	ENSBTAG00000019014	MAGEF1	MAGE family member F1	17.4248	898.822	356.289	1.33491	8.17911e-42
chr1	82499342	82500233	892	*	bdgdiff/H3K27ac_cond1_759	9.29799	Promoter (<=1kb)	1	82499645	82501239	1595	1	518728	NM_001102049	0	ENSBTAG00000019014	MAGEF1	MAGE family member F1	9.29799	898.822	356.289	1.33491	8.17911e-42
chr1	82796752	82797035	284	*	bdgdiff/H3K27ac_cond1_765	17.8162	Distal Intergenic	1	82816779	82821550	4772	1	538672	NM_001166040	-19744	ENSBTAG00000000476	THPO	thrombopoietin	17.8162	25.8476	5.18523	2.30375	0.000331773
chr1	82819518	82821026	1509	*	bdgdiff/H3K27ac_cond1_766	10.1914	Promoter (2-3kb)	1	82816779	82821550	4772	1	538672	NM_001166040	2739	ENSBTAG00000000476	THPO	thrombopoietin	10.1914	25.8476	5.18523	2.30375	0.000331773
chr1	82851870	82855091	3222	*	bdgdiff/H3K27ac_cond1_769	51.204	Promoter (<=1kb)	1	82845019	82851428	6410	2	538666	NM_001076118	-442	ENSBTAG00000012273	FAM131A	family with sequence similarity 131 member A	51.204	69.4679	25.3581	1.45622	1.4238e-05
chr1	82867858	82868394	537	*	bdgdiff/H3K27ac_cond1_770	8.98977	Distal Intergenic	1	82845019	82851428	6410	2	538666	NM_001076118	-16430	ENSBTAG00000012273	FAM131A	family with sequence similarity 131 member A	8.98977	69.4679	25.3581	1.45622	1.4238e-05
chr1	94818809	94819869	1061	*	bdgdiff/H3K27ac_cond1_871	10.9412	Promoter (<=1kb)	1	94818907	94882840	63934	1	534212	NM_001123034	0	ENSBTAG00000020073	NCEH1	neutral cholesterol ester hydrolase 1	10.9412	520.255	240.159	1.11465	1.9975e-20
chr1	95615873	95617968	2096	*	bdgdiff/H3K27ac_cond1_891	15.5947	Distal Intergenic	1	95750197	95909097	158901	1	514554	NM_001102001	-132229	ENSBTAG00000017490	PLD1	phospholipase D1	15.5947	263.304	73.6234	1.83726	6.72264e-20
chr1	95623538	95627872	4335	*	bdgdiff/H3K27ac_cond1_892	13.208	Distal Intergenic	1	95750197	95909097	158901	1	514554	NM_001102001	-122325	ENSBTAG00000017490	PLD1	phospholipase D1	13.208	263.304	73.6234	1.83726	6.72264e-20
chr1	95628731	95629140	410	*	bdgdiff/H3K27ac_cond1_893	7.14173	Distal Intergenic	1	95750197	95909097	158901	1	514554	NM_001102001	-121057	ENSBTAG00000017490	PLD1	phospholipase D1	7.14173	263.304	73.6234	1.83726	6.72264e-20
chr1	95650131	95650565	435	*	bdgdiff/H3K27ac_cond1_894	6.7231	Distal Intergenic	1	95750197	95909097	158901	1	514554	NM_001102001	-99632	ENSBTAG00000017490	PLD1	phospholipase D1	6.7231	263.304	73.6234	1.83726	6.72264e-20
chr1	95687100	95688403	1304	*	bdgdiff/H3K27ac_cond1_895	8.36707	Distal Intergenic	1	95750197	95909097	158901	1	514554	NM_001102001	-61794	ENSBTAG00000017490	PLD1	phospholipase D1	8.36707	263.304	73.6234	1.83726	6.72264e-20
chr1	95750014	95750372	359	*	bdgdiff/H3K27ac_cond1_896	8.11973	Promoter (<=1kb)	1	95750197	95909097	158901	1	514554	NM_001102001	0	ENSBTAG00000017490	PLD1	phospholipase D1	8.11973	263.304	73.6234	1.83726	6.72264e-20
chr1	95942617	95943639	1023	*	bdgdiff/H3K27ac_cond1_897	7.13339	Distal Intergenic	1	95750197	95909097	158901	1	514554	NM_001102001	192420	ENSBTAG00000017490	PLD1	phospholipase D1	7.13339	263.304	73.6234	1.83726	6.72264e-20
chr1	95944615	95944861	247	*	bdgdiff/H3K27ac_cond1_898	4.95146	Distal Intergenic	1	95750197	95909097	158901	1	514554	NM_001102001	194418	ENSBTAG00000017490	PLD1	phospholipase D1	4.95146	263.304	73.6234	1.83726	6.72264e-20
chr1	95974408	95975211	804	*	bdgdiff/H3K27ac_cond1_899	7.77031	Distal Intergenic	1	95750197	95909097	158901	1	514554	NM_001102001	224211	ENSBTAG00000017490	PLD1	phospholipase D1	7.77031	263.304	73.6234	1.83726	6.72264e-20
chr1	95994519	95995257	739	*	bdgdiff/H3K27ac_cond1_900	14.9677	Distal Intergenic	1	95750197	95909097	158901	1	514554	NM_001102001	244322	ENSBTAG00000017490	PLD1	phospholipase D1	14.9677	263.304	73.6234	1.83726	6.72264e-20
chr1	95995420	95995824	405	*	bdgdiff/H3K27ac_cond1_901	6.34728	Distal Intergenic	1	95750197	95909097	158901	1	514554	NM_001102001	245223	ENSBTAG00000017490	PLD1	phospholipase D1	6.34728	263.304	73.6234	1.83726	6.72264e-20
chr1	96020023	96021784	1762	*	bdgdiff/H3K27ac_cond1_902	19.7677	Distal Intergenic	1	95750197	95909097	158901	1	514554	NM_001102001	269826	ENSBTAG00000017490	PLD1	phospholipase D1	19.7677	263.304	73.6234	1.83726	6.72264e-20
chr1	96021922	96022646	725	*	bdgdiff/H3K27ac_cond1_903	14.9605	Distal Intergenic	1	95750197	95909097	158901	1	514554	NM_001102001	271725	ENSBTAG00000017490	PLD1	phospholipase D1	14.9605	263.304	73.6234	1.83726	6.72264e-20
chr1	96043590	96044076	487	*	bdgdiff/H3K27ac_cond1_904	9.54473	Distal Intergenic	1	95750197	95909097	158901	1	514554	NM_001102001	293393	ENSBTAG00000017490	PLD1	phospholipase D1	9.54473	263.304	73.6234	1.83726	6.72264e-20
chr1	96077598	96077985	388	*	bdgdiff/H3K27ac_cond1_905	5.92355	Distal Intergenic	1	95750197	95909097	158901	1	514554	NM_001102001	327401	ENSBTAG00000017490	PLD1	phospholipase D1	5.92355	263.304	73.6234	1.83726	6.72264e-20
chr1	97018079	97019603	1525	*	bdgdiff/H3K27ac_cond1_915	12.7427	Distal Intergenic	1	96999961	97014866	14906	2	508268	NM_001035055	-3213	ENSBTAG00000019060	CLDN11	claudin 11	12.7427	22.1029	1.31013	4.07088	1.93745e-05
chr1	108938408	108939197	790	*	bdgdiff/H3K27ac_cond1_993	6.95548	Promoter (<=1kb)	1	108908352	108938800	30449	2	533379	NM_001038158	0	ENSBTAG00000004126	MLF1	myeloid leukemia factor 1	6.95548	60.1155	18.7567	1.68048	4.77773e-06
chr1	111547290	111547528	239	*	bdgdiff/H3K27ac_cond1_1021	6.10137	Distal Intergenic	1	111111922	111408136	296215	2	526133	NM_001025336	-139154	ENSBTAG00000018465	KCNAB1	potassium voltage-gated channel subfamily A regulatory beta subunit 1	6.10137	81.2886	18.4944	2.14	1.88893e-10
chr1	111547733	111548154	422	*	bdgdiff/H3K27ac_cond1_1022	13.2427	Distal Intergenic	1	111111922	111408136	296215	2	526133	NM_001025336	-139597	ENSBTAG00000018465	KCNAB1	potassium voltage-gated channel subfamily A regulatory beta subunit 1	13.2427	81.2886	18.4944	2.14	1.88893e-10
chr1	111549283	111549671	389	*	bdgdiff/H3K27ac_cond1_1023	3.95312	Distal Intergenic	1	111111922	111408136	296215	2	526133	NM_001025336	-141147	ENSBTAG00000018465	KCNAB1	potassium voltage-gated channel subfamily A regulatory beta subunit 1	3.95312	81.2886	18.4944	2.14	1.88893e-10
chr1	111549995	111550545	551	*	bdgdiff/H3K27ac_cond1_1024	5.10622	Distal Intergenic	1	111111922	111408136	296215	2	526133	NM_001025336	-141859	ENSBTAG00000018465	KCNAB1	potassium voltage-gated channel subfamily A regulatory beta subunit 1	5.10622	81.2886	18.4944	2.14	1.88893e-10
chr1	117663876	117664310	435	*	bdgdiff/H3K27ac_cond1_1074	4.78187	Distal Intergenic	1	117672585	117718237	45653	2	541277	NM_001144101	53927	ENSBTAG00000018402	TSC22D2	TSC22 domain family member 2	4.78187	759.779	360.502	1.07532	4.7874e-23
chr1	117681712	117682078	367	*	bdgdiff/H3K27ac_cond1_1075	3.73711	Intron (NM_001144101/541277, intron 2 of 3)	1	117672585	117718237	45653	2	541277	NM_001144101	36159	ENSBTAG00000018402	TSC22D2	TSC22 domain family member 2	3.73711	759.779	360.502	1.07532	4.7874e-23
chr1	117682205	117683177	973	*	bdgdiff/H3K27ac_cond1_1076	7.88055	Intron (NM_001144101/541277, intron 2 of 3)	1	117672585	117718237	45653	2	541277	NM_001144101	35060	ENSBTAG00000018402	TSC22D2	TSC22 domain family member 2	7.88055	759.779	360.502	1.07532	4.7874e-23
chr1	117683396	117683650	255	*	bdgdiff/H3K27ac_cond1_1077	5.42808	Intron (NM_001144101/541277, intron 2 of 3)	1	117672585	117718237	45653	2	541277	NM_001144101	34587	ENSBTAG00000018402	TSC22D2	TSC22 domain family member 2	5.42808	759.779	360.502	1.07532	4.7874e-23
chr1	117685727	117686090	364	*	bdgdiff/H3K27ac_cond1_1078	5.21355	Intron (NM_001144101/541277, intron 2 of 3)	1	117672585	117718237	45653	2	541277	NM_001144101	32147	ENSBTAG00000018402	TSC22D2	TSC22 domain family member 2	5.21355	759.779	360.502	1.07532	4.7874e-23
chr1	117689627	117689884	258	*	bdgdiff/H3K27ac_cond1_1079	4.95188	Intron (NM_001144101/541277, intron 2 of 3)	1	117672585	117718237	45653	2	541277	NM_001144101	28353	ENSBTAG00000018402	TSC22D2	TSC22 domain family member 2	4.95188	759.779	360.502	1.07532	4.7874e-23
chr1	117717360	117719719	2360	*	bdgdiff/H3K27ac_cond1_1080	35.3237	Promoter (<=1kb)	1	117672585	117718237	45653	2	541277	NM_001144101	0	ENSBTAG00000018402	TSC22D2	TSC22 domain family member 2	35.3237	759.779	360.502	1.07532	4.7874e-23
chr1	117763128	117763382	255	*	bdgdiff/H3K27ac_cond1_1081	6.39975	Distal Intergenic	1	117672585	117718237	45653	2	541277	NM_001144101	-44891	ENSBTAG00000018402	TSC22D2	TSC22 domain family member 2	6.39975	759.779	360.502	1.07532	4.7874e-23
chr1	117763550	117766058	2509	*	bdgdiff/H3K27ac_cond1_1082	11.8543	Distal Intergenic	1	117672585	117718237	45653	2	541277	NM_001144101	-45313	ENSBTAG00000018402	TSC22D2	TSC22 domain family member 2	11.8543	759.779	360.502	1.07532	4.7874e-23
chr1	117790131	117790755	625	*	bdgdiff/H3K27ac_cond1_1083	5.36517	Distal Intergenic	1	117672585	117718237	45653	2	541277	NM_001144101	-71894	ENSBTAG00000018402	TSC22D2	TSC22 domain family member 2	5.36517	759.779	360.502	1.07532	4.7874e-23
chr1	117800249	117801271	1023	*	bdgdiff/H3K27ac_cond1_1084	7.96573	Distal Intergenic	1	117672585	117718237	45653	2	541277	NM_001144101	-82012	ENSBTAG00000018402	TSC22D2	TSC22 domain family member 2	7.96573	759.779	360.502	1.07532	4.7874e-23
chr1	117886744	117888195	1452	*	bdgdiff/H3K27ac_cond1_1085	41.124	Distal Intergenic	1	117672585	117718237	45653	2	541277	NM_001144101	-168507	ENSBTAG00000018402	TSC22D2	TSC22 domain family member 2	41.124	759.779	360.502	1.07532	4.7874e-23
chr1	117903698	117904298	601	*	bdgdiff/H3K27ac_cond1_1086	9.51657	Distal Intergenic	1	117672585	117718237	45653	2	541277	NM_001144101	-185461	ENSBTAG00000018402	TSC22D2	TSC22 domain family member 2	9.51657	759.779	360.502	1.07532	4.7874e-23
chr1	117911863	117913143	1281	*	bdgdiff/H3K27ac_cond1_1087	13.5248	Distal Intergenic	1	117672585	117718237	45653	2	541277	NM_001144101	-193626	ENSBTAG00000018402	TSC22D2	TSC22 domain family member 2	13.5248	759.779	360.502	1.07532	4.7874e-23
chr1	117929075	117929340	266	*	bdgdiff/H3K27ac_cond1_1088	8.58466	Distal Intergenic	1	117672585	117718237	45653	2	541277	NM_001144101	-210838	ENSBTAG00000018402	TSC22D2	TSC22 domain family member 2	8.58466	759.779	360.502	1.07532	4.7874e-23
chr1	117935450	117935720	271	*	bdgdiff/H3K27ac_cond1_1089	7.25365	Distal Intergenic	1	117672585	117718237	45653	2	541277	NM_001144101	-217213	ENSBTAG00000018402	TSC22D2	TSC22 domain family member 2	7.25365	759.779	360.502	1.07532	4.7874e-23
chr1	117935886	117936377	492	*	bdgdiff/H3K27ac_cond1_1090	8.01548	Distal Intergenic	1	117672585	117718237	45653	2	541277	NM_001144101	-217649	ENSBTAG00000018402	TSC22D2	TSC22 domain family member 2	8.01548	759.779	360.502	1.07532	4.7874e-23
chr1	118495054	118497005	1952	*	bdgdiff/H3K27ac_cond1_1094	31.2423	Promoter (<=1kb)	1	118497123	118642804	145682	1	614786	NM_001193047	-118	ENSBTAG00000007814	WWTR1	WW domain containing transcription regulator 1	31.2423	1489.58	599.547	1.31366	7.68798e-63
chr1	118497503	118498091	589	*	bdgdiff/H3K27ac_cond1_1095	11.7282	Promoter (<=1kb)	1	118497123	118642804	145682	1	614786	NM_001193047	380	ENSBTAG00000007814	WWTR1	WW domain containing transcription regulator 1	11.7282	1489.58	599.547	1.31366	7.68798e-63
chr1	118571269	118571660	392	*	bdgdiff/H3K27ac_cond1_1096	10.421	Intron (NM_001193047/614786, intron 1 of 5)	1	118497123	118642804	145682	1	614786	NM_001193047	74146	ENSBTAG00000007814	WWTR1	WW domain containing transcription regulator 1	10.421	1489.58	599.547	1.31366	7.68798e-63
chr1	122257485	122258359	875	*	bdgdiff/H3K27ac_cond1_1120	4.9269	Promoter (<=1kb)	1	122257891	122300146	42256	1	539290	NM_001081732	0	ENSBTAG00000011986	PLSCR4	phospholipid scramblase 4	4.9269	196.749	62.876	1.64564	1.87894e-14
chr1	125286780	125287025	246	*	bdgdiff/H3K27ac_cond1_1142	5.15339	Intron (NM_001076068/535743, intron 6 of 16)	1	125043185	125706585	663401	1	535743	NM_001076068	243595	ENSBTAG00000031178	SLC9A9	solute carrier family 9 member A9	5.15339	21.2136	3.27418	2.6939	0.000470304
chr1	126193324	126193623	300	*	bdgdiff/H3K27ac_cond1_1145	10.9737	Intron (NM_001075629/513618, intron 2 of 8)	1	126132532	126231894	99363	1	513618	NM_001075629	60792	ENSBTAG00000016026	PCOLCE2	procollagen C-endopeptidase enhancer 2	10.9737	45.8636	20.0316	1.20246	0.00642029
chr1	132418182	132421415	3234	*	bdgdiff/H3K27ac_cond1_1220	40.1731	Distal Intergenic	1	132298306	132334597	36292	2	511543	NM_001075524	-83585	ENSBTAG00000003833	SLC35G2	solute carrier family 35 member G2	40.1731	12.7775	1.89187	2.7211	0.0143874
chr1	135089377	135089835	459	*	bdgdiff/H3K27ac_cond1_1243	5.32136	Distal Intergenic	1	135336890	135423994	87105	1	282468	NM_174829	-247055	ENSBTAG00000001324	SLCO2A1	solute carrier organic anion transporter family member 2A1	5.32136	166.349	24.4135	2.75989	2.18774e-24
chr1	135208390	135208677	288	*	bdgdiff/H3K27ac_cond1_1244	7.90871	Distal Intergenic	1	135336890	135423994	87105	1	282468	NM_174829	-128213	ENSBTAG00000001324	SLCO2A1	solute carrier organic anion transporter family member 2A1	7.90871	166.349	24.4135	2.75989	2.18774e-24
chr1	135367408	135367749	342	*	bdgdiff/H3K27ac_cond1_1245	7.28586	Intron (NM_174829/282468, intron 1 of 13)	1	135336890	135423994	87105	1	282468	NM_174829	30518	ENSBTAG00000001324	SLCO2A1	solute carrier organic anion transporter family member 2A1	7.28586	166.349	24.4135	2.75989	2.18774e-24
chr1	136567773	136568161	389	*	bdgdiff/H3K27ac_cond1_1255	5.06798	Distal Intergenic	1	136031264	136418911	387648	2	511034	NM_001101939	-148862	ENSBTAG00000018508	TMEM108	transmembrane protein 108	5.06798	36.4107	7.32976	2.32322	1.27313e-05
chr1	141674483	141674809	327	*	bdgdiff/H3K27ac_cond1_1291	7.70626	Promoter (<=1kb)	1	141674289	141706499	32211	1	280872	NM_173940	194	ENSBTAG00000030913	MX1	MX dynamin like GTPase 1	7.70626	161.339	55.2881	1.54581	8.08196e-12
chr1	141959317	141959803	487	*	bdgdiff/H3K27ac_cond1_1292	7.58791	Distal Intergenic	1	142011077	142037290	26214	2	508668	NM_001100327	77487	ENSBTAG00000021251	RIPK4	receptor interacting serine/threonine kinase 4	7.58791	222.909	109.727	1.02456	1.98048e-08
chr1	142036457	142037954	1498	*	bdgdiff/H3K27ac_cond1_1293	11.1831	Promoter (<=1kb)	1	142011077	142037290	26214	2	508668	NM_001100327	0	ENSBTAG00000021251	RIPK4	receptor interacting serine/threonine kinase 4	11.1831	222.909	109.727	1.02456	1.98048e-08
chr1	142038193	142038846	654	*	bdgdiff/H3K27ac_cond1_1294	13.6649	Promoter (<=1kb)	1	142011077	142037290	26214	2	508668	NM_001100327	-903	ENSBTAG00000021251	RIPK4	receptor interacting serine/threonine kinase 4	13.6649	222.909	109.727	1.02456	1.98048e-08
chr1	142060630	142061637	1008	*	bdgdiff/H3K27ac_cond1_1295	12.7496	Distal Intergenic	1	142011077	142037290	26214	2	508668	NM_001100327	-23340	ENSBTAG00000021251	RIPK4	receptor interacting serine/threonine kinase 4	12.7496	222.909	109.727	1.02456	1.98048e-08
chr1	142503351	142505292	1942	*	bdgdiff/H3K27ac_cond1_1300	23.4971	Intron (NM_001205528/510745, intron 2 of 14)	1	142488705	142551750	63046	1	510745	NM_001205528	14646	ENSBTAG00000021272	ABCG1	ATP binding cassette subfamily G member 1	23.4971	20.5506	2.95474	2.79814	0.00080228
chr1	142705468	142706062	595	*	bdgdiff/H3K27ac_cond1_1301	11.3483	Intron (NM_001015599/514555, intron 4 of 13)	1	142695029	142736910	41882	1	514555	NM_001015599	10439	ENSBTAG00000023398	UBASH3A	ubiquitin associated and SH3 domain containing A	11.3483	14.9196	1.61265	3.19274	0.0016173
chr1	142706314	142707699	1386	*	bdgdiff/H3K27ac_cond1_1302	17.0821	Intron (NM_001015599/514555, intron 4 of 13)	1	142695029	142736910	41882	1	514555	NM_001015599	11285	ENSBTAG00000023398	UBASH3A	ubiquitin associated and SH3 domain containing A	17.0821	14.9196	1.61265	3.19274	0.0016173
chr1	142707891	142708223	333	*	bdgdiff/H3K27ac_cond1_1303	8.35118	Intron (NM_001015599/514555, intron 4 of 13)	1	142695029	142736910	41882	1	514555	NM_001015599	12862	ENSBTAG00000023398	UBASH3A	ubiquitin associated and SH3 domain containing A	8.35118	14.9196	1.61265	3.19274	0.0016173
chr1	142726902	142727866	965	*	bdgdiff/H3K27ac_cond1_1304	11.9554	Exon (NM_001015599/514555, exon 8 of 14)	1	142695029	142736910	41882	1	514555	NM_001015599	31873	ENSBTAG00000023398	UBASH3A	ubiquitin associated and SH3 domain containing A	11.9554	14.9196	1.61265	3.19274	0.0016173
chr1	142728066	142728450	385	*	bdgdiff/H3K27ac_cond1_1305	8.65283	Intron (NM_001015599/514555, intron 8 of 13)	1	142695029	142736910	41882	1	514555	NM_001015599	33037	ENSBTAG00000023398	UBASH3A	ubiquitin associated and SH3 domain containing A	8.65283	14.9196	1.61265	3.19274	0.0016173
chr1	142786937	142787733	797	*	bdgdiff/H3K27ac_cond1_1306	5.44533	Distal Intergenic	1	142759181	142772362	13182	2	514556	NM_001038105	-14575	ENSBTAG00000021284	RSPH1	radial spoke head component 1	5.44533	16.5751	4.40059	1.93611	0.0148919
chr1	142787885	142788372	488	*	bdgdiff/H3K27ac_cond1_1307	5.75545	Distal Intergenic	1	142759181	142772362	13182	2	514556	NM_001038105	-15523	ENSBTAG00000021284	RSPH1	radial spoke head component 1	5.75545	16.5751	4.40059	1.93611	0.0148919
chr1	143241253	143242493	1241	*	bdgdiff/H3K27ac_cond1_1315	31.8595	Promoter (<=1kb)	1	143219507	143242399	22893	2	514525	NM_001102000	0	ENSBTAG00000000160	CBS	cystathionine beta-synthase	31.8595	917.03	391.731	1.22555	3.17212e-36
chr1	143524413	143525022	610	*	bdgdiff/H3K27ac_cond1_1330	4.86884	Distal Intergenic	1	143641658	143729038	87381	2	617142	NM_001035493	204016	ENSBTAG00000017407	HSF2BP	heat shock transcription factor 2 binding protein	4.86884	352.623	148.493	1.24722	5.84262e-16
chr1	143539917	143540155	239	*	bdgdiff/H3K27ac_cond1_1331	6.43352	Distal Intergenic	1	143641658	143729038	87381	2	617142	NM_001035493	188883	ENSBTAG00000017407	HSF2BP	heat shock transcription factor 2 binding protein	6.43352	352.623	148.493	1.24722	5.84262e-16
chr1	143570270	143571763	1494	*	bdgdiff/H3K27ac_cond1_1332	13.7274	Distal Intergenic	1	143641658	143729038	87381	2	617142	NM_001035493	157275	ENSBTAG00000017407	HSF2BP	heat shock transcription factor 2 binding protein	13.7274	352.623	148.493	1.24722	5.84262e-16
chr1	143580908	143581919	1012	*	bdgdiff/H3K27ac_cond1_1333	8.3574	Distal Intergenic	1	143641658	143729038	87381	2	617142	NM_001035493	147119	ENSBTAG00000017407	HSF2BP	heat shock transcription factor 2 binding protein	8.3574	352.623	148.493	1.24722	5.84262e-16
chr1	143582060	143582360	301	*	bdgdiff/H3K27ac_cond1_1334	5.75581	Distal Intergenic	1	143641658	143729038	87381	2	617142	NM_001035493	146678	ENSBTAG00000017407	HSF2BP	heat shock transcription factor 2 binding protein	5.75581	352.623	148.493	1.24722	5.84262e-16
chr1	143616382	143617260	879	*	bdgdiff/H3K27ac_cond1_1335	7.11308	Distal Intergenic	1	143641658	143729038	87381	2	617142	NM_001035493	111778	ENSBTAG00000017407	HSF2BP	heat shock transcription factor 2 binding protein	7.11308	352.623	148.493	1.24722	5.84262e-16
chr1	143626519	143627884	1366	*	bdgdiff/H3K27ac_cond1_1336	6.58896	Distal Intergenic	1	143641658	143729038	87381	2	617142	NM_001035493	101154	ENSBTAG00000017407	HSF2BP	heat shock transcription factor 2 binding protein	6.58896	352.623	148.493	1.24722	5.84262e-16
chr1	143670852	143671387	536	*	bdgdiff/H3K27ac_cond1_1337	9.90638	Intron (NM_001035493/617142, intron 8 of 8)	1	143641658	143729038	87381	2	617142	NM_001035493	57651	ENSBTAG00000017407	HSF2BP	heat shock transcription factor 2 binding protein	9.90638	352.623	148.493	1.24722	5.84262e-16
chr1	143680914	143681804	891	*	bdgdiff/H3K27ac_cond1_1338	6.0526	Intron (NM_001035493/617142, intron 7 of 8)	1	143641658	143729038	87381	2	617142	NM_001035493	47234	ENSBTAG00000017407	HSF2BP	heat shock transcription factor 2 binding protein	6.0526	352.623	148.493	1.24722	5.84262e-16
chr1	143685902	143686231	330	*	bdgdiff/H3K27ac_cond1_1339	21.6944	Intron (NM_001035493/617142, intron 7 of 8)	1	143641658	143729038	87381	2	617142	NM_001035493	42807	ENSBTAG00000017407	HSF2BP	heat shock transcription factor 2 binding protein	21.6944	352.623	148.493	1.24722	5.84262e-16
chr1	143692535	143693200	666	*	bdgdiff/H3K27ac_cond1_1340	7.18465	Exon (NM_001035493/617142, exon 7 of 9)	1	143641658	143729038	87381	2	617142	NM_001035493	35838	ENSBTAG00000017407	HSF2BP	heat shock transcription factor 2 binding protein	7.18465	352.623	148.493	1.24722	5.84262e-16
chr1	143693379	143693960	582	*	bdgdiff/H3K27ac_cond1_1341	8.17372	Intron (NM_001035493/617142, intron 6 of 8)	1	143641658	143729038	87381	2	617142	NM_001035493	35078	ENSBTAG00000017407	HSF2BP	heat shock transcription factor 2 binding protein	8.17372	352.623	148.493	1.24722	5.84262e-16
chr1	143697365	143697753	389	*	bdgdiff/H3K27ac_cond1_1342	5.0164	Intron (NM_001035493/617142, intron 6 of 8)	1	143641658	143729038	87381	2	617142	NM_001035493	31285	ENSBTAG00000017407	HSF2BP	heat shock transcription factor 2 binding protein	5.0164	352.623	148.493	1.24722	5.84262e-16
chr1	143698625	143703698	5074	*	bdgdiff/H3K27ac_cond1_1343	19.3439	Exon (NM_001035493/617142, exon 5 of 9)	1	143641658	143729038	87381	2	617142	NM_001035493	25340	ENSBTAG00000017407	HSF2BP	heat shock transcription factor 2 binding protein	19.3439	352.623	148.493	1.24722	5.84262e-16
chr1	143703925	143707974	4050	*	bdgdiff/H3K27ac_cond1_1344	12.0296	Intron (NM_001035493/617142, intron 4 of 8)	1	143641658	143729038	87381	2	617142	NM_001035493	21064	ENSBTAG00000017407	HSF2BP	heat shock transcription factor 2 binding protein	12.0296	352.623	148.493	1.24722	5.84262e-16
chr1	143708131	143709685	1555	*	bdgdiff/H3K27ac_cond1_1345	5.02856	Intron (NM_001035493/617142, intron 4 of 8)	1	143641658	143729038	87381	2	617142	NM_001035493	19353	ENSBTAG00000017407	HSF2BP	heat shock transcription factor 2 binding protein	5.02856	352.623	148.493	1.24722	5.84262e-16
chr1	143709808	143712184	2377	*	bdgdiff/H3K27ac_cond1_1346	19.2304	Exon (NM_001035493/617142, exon 4 of 9)	1	143641658	143729038	87381	2	617142	NM_001035493	16854	ENSBTAG00000017407	HSF2BP	heat shock transcription factor 2 binding protein	19.2304	352.623	148.493	1.24722	5.84262e-16
chr1	143728188	143729934	1747	*	bdgdiff/H3K27ac_cond1_1347	13.4082	Promoter (<=1kb)	1	143641658	143729038	87381	2	617142	NM_001035493	0	ENSBTAG00000017407	HSF2BP	heat shock transcription factor 2 binding protein	13.4082	352.623	148.493	1.24722	5.84262e-16
chr1	145202321	145202854	534	*	bdgdiff/H3K27ac_cond1_1405	4.4219	Distal Intergenic	1	145244296	145296600	52305	1	508076	NM_001083388	-41442	ENSBTAG00000023907	COL18A1	collagen type XVIII alpha 1 chain	4.4219	4380.74	864.06	2.34068	1.14707e-231
chr1	145209235	145213595	4361	*	bdgdiff/H3K27ac_cond1_1406	14.0618	Distal Intergenic	1	145244296	145296600	52305	1	508076	NM_001083388	-30701	ENSBTAG00000023907	COL18A1	collagen type XVIII alpha 1 chain	14.0618	4380.74	864.06	2.34068	1.14707e-231
chr1	145218092	145218490	399	*	bdgdiff/H3K27ac_cond1_1407	3.75962	Distal Intergenic	1	145244296	145296600	52305	1	508076	NM_001083388	-25806	ENSBTAG00000023907	COL18A1	collagen type XVIII alpha 1 chain	3.75962	4380.74	864.06	2.34068	1.14707e-231
chr1	145222513	145223175	663	*	bdgdiff/H3K27ac_cond1_1408	5.1024	Distal Intergenic	1	145244296	145296600	52305	1	508076	NM_001083388	-21121	ENSBTAG00000023907	COL18A1	collagen type XVIII alpha 1 chain	5.1024	4380.74	864.06	2.34068	1.14707e-231
chr1	145224196	145226086	1891	*	bdgdiff/H3K27ac_cond1_1409	24.0354	Distal Intergenic	1	145244296	145296600	52305	1	508076	NM_001083388	-18210	ENSBTAG00000023907	COL18A1	collagen type XVIII alpha 1 chain	24.0354	4380.74	864.06	2.34068	1.14707e-231
chr1	145233146	145234579	1434	*	bdgdiff/H3K27ac_cond1_1410	7.88151	Distal Intergenic	1	145244296	145296600	52305	1	508076	NM_001083388	-9717	ENSBTAG00000023907	COL18A1	collagen type XVIII alpha 1 chain	7.88151	4380.74	864.06	2.34068	1.14707e-231
chr1	145236145	145236399	255	*	bdgdiff/H3K27ac_cond1_1411	8.61358	Distal Intergenic	1	145244296	145296600	52305	1	508076	NM_001083388	-7897	ENSBTAG00000023907	COL18A1	collagen type XVIII alpha 1 chain	8.61358	4380.74	864.06	2.34068	1.14707e-231
chr1	145237685	145238648	964	*	bdgdiff/H3K27ac_cond1_1412	6.94777	Distal Intergenic	1	145244296	145296600	52305	1	508076	NM_001083388	-5648	ENSBTAG00000023907	COL18A1	collagen type XVIII alpha 1 chain	6.94777	4380.74	864.06	2.34068	1.14707e-231
chr1	145238828	145239840	1013	*	bdgdiff/H3K27ac_cond1_1413	23.0853	Distal Intergenic	1	145244296	145296600	52305	1	508076	NM_001083388	-4456	ENSBTAG00000023907	COL18A1	collagen type XVIII alpha 1 chain	23.0853	4380.74	864.06	2.34068	1.14707e-231
chr1	145663670	145665253	1584	*	bdgdiff/H3K27ac_cond1_1415	7.83175	Distal Intergenic	1	145668730	145687976	19247	1	511422	NM_001143865	-3477	ENSBTAG00000011802	COL6A1	collagen type VI alpha 1 chain	7.83175	513.848	237.235	1.11533	6.70436e-20
chr1	145669095	145669379	285	*	bdgdiff/H3K27ac_cond1_1416	6.11183	Promoter (<=1kb)	1	145668730	145687976	19247	1	511422	NM_001143865	365	ENSBTAG00000011802	COL6A1	collagen type VI alpha 1 chain	6.11183	513.848	237.235	1.11533	6.70436e-20
chr1	145677854	145678628	775	*	bdgdiff/H3K27ac_cond1_1417	5.41193	Intron (NM_001143865/511422, intron 20 of 34)	1	145668730	145687976	19247	1	511422	NM_001143865	9124	ENSBTAG00000011802	COL6A1	collagen type VI alpha 1 chain	5.41193	513.848	237.235	1.11533	6.70436e-20
chr1	145782079	145782793	715	*	bdgdiff/H3K27ac_cond1_1418	4.27341	Distal Intergenic	1	145807169	145835963	28795	1	282194	NM_001075126	-24376	ENSBTAG00000019269	COL6A2	collagen type VI alpha 2 chain	4.27341	3562.93	1387.6	1.3614	4.33604e-99
chr1	145784939	145787381	2443	*	bdgdiff/H3K27ac_cond1_1419	20.6412	Distal Intergenic	1	145807169	145835963	28795	1	282194	NM_001075126	-19788	ENSBTAG00000019269	COL6A2	collagen type VI alpha 2 chain	20.6412	3562.93	1387.6	1.3614	4.33604e-99
chr1	145787515	145788320	806	*	bdgdiff/H3K27ac_cond1_1420	17.9264	Distal Intergenic	1	145807169	145835963	28795	1	282194	NM_001075126	-18849	ENSBTAG00000019269	COL6A2	collagen type VI alpha 2 chain	17.9264	3562.93	1387.6	1.3614	4.33604e-99
chr1	145789480	145790593	1114	*	bdgdiff/H3K27ac_cond1_1421	11.0111	Distal Intergenic	1	145807169	145835963	28795	1	282194	NM_001075126	-16576	ENSBTAG00000019269	COL6A2	collagen type VI alpha 2 chain	11.0111	3562.93	1387.6	1.3614	4.33604e-99
chr1	145790700	145792684	1985	*	bdgdiff/H3K27ac_cond1_1422	8.5708	Distal Intergenic	1	145807169	145835963	28795	1	282194	NM_001075126	-14485	ENSBTAG00000019269	COL6A2	collagen type VI alpha 2 chain	8.5708	3562.93	1387.6	1.3614	4.33604e-99
chr1	146279588	146280123	536	*	bdgdiff/H3K27ac_cond1_1430	24.333	Promoter (<=1kb)	1	146272658	146280008	7351	2	525716	NM_001034555	0	ENSBTAG00000004777	S100B	S100 calcium binding protein B	24.333	324.505	129.04	1.33275	4.26644e-16
chr1	150733403	150734875	1473	*	bdgdiff/H3K27ac_cond1_1494	41.6349	Intron (NM_001102183/535231, intron 2 of 8)	1	150668910	150803673	134764	2	535231	NM_001102183	68798	ENSBTAG00000011001	ERG	ETS transcription factor ERG	41.6349	131.395	65.3687	1.01171	8.24161e-05
chr1	150778804	150779084	281	*	bdgdiff/H3K27ac_cond1_1495	5.45381	Intron (NM_001102183/535231, intron 1 of 8)	1	150668910	150803673	134764	2	535231	NM_001102183	24589	ENSBTAG00000011001	ERG	ETS transcription factor ERG	5.45381	131.395	65.3687	1.01171	8.24161e-05
chr1	150779323	150779823	501	*	bdgdiff/H3K27ac_cond1_1496	4.58849	Intron (NM_001102183/535231, intron 1 of 8)	1	150668910	150803673	134764	2	535231	NM_001102183	23850	ENSBTAG00000011001	ERG	ETS transcription factor ERG	4.58849	131.395	65.3687	1.01171	8.24161e-05
chr1	150783987	150784267	281	*	bdgdiff/H3K27ac_cond1_1497	5.76328	Intron (NM_001102183/535231, intron 1 of 8)	1	150668910	150803673	134764	2	535231	NM_001102183	19406	ENSBTAG00000011001	ERG	ETS transcription factor ERG	5.76328	131.395	65.3687	1.01171	8.24161e-05
chr1	150784749	150785240	492	*	bdgdiff/H3K27ac_cond1_1498	5.24251	Intron (NM_001102183/535231, intron 1 of 8)	1	150668910	150803673	134764	2	535231	NM_001102183	18433	ENSBTAG00000011001	ERG	ETS transcription factor ERG	5.24251	131.395	65.3687	1.01171	8.24161e-05
chr1	150786140	150786646	507	*	bdgdiff/H3K27ac_cond1_1499	4.48452	Intron (NM_001102183/535231, intron 1 of 8)	1	150668910	150803673	134764	2	535231	NM_001102183	17027	ENSBTAG00000011001	ERG	ETS transcription factor ERG	4.48452	131.395	65.3687	1.01171	8.24161e-05
chr1	150941226	150943022	1797	*	bdgdiff/H3K27ac_cond1_1500	11.8667	Distal Intergenic	1	150668910	150803673	134764	2	535231	NM_001102183	-137553	ENSBTAG00000011001	ERG	ETS transcription factor ERG	11.8667	131.395	65.3687	1.01171	8.24161e-05
chr1	150944210	150944558	349	*	bdgdiff/H3K27ac_cond1_1501	6.30071	Distal Intergenic	1	150668910	150803673	134764	2	535231	NM_001102183	-140537	ENSBTAG00000011001	ERG	ETS transcription factor ERG	6.30071	131.395	65.3687	1.01171	8.24161e-05
chr10	4139034	4139278	245	*	bdgdiff/H3K27ac_cond1_1618	5.75949	Promoter (<=1kb)	10	4108966	4139249	30284	2	509840	NM_001244223	0	ENSBTAG00000001898	CCDC112	coiled-coil domain containing 112	5.75949	130.694	61.6984	1.0812	1.47328e-05
chr10	4251691	4252275	585	*	bdgdiff/H3K27ac_cond1_1619	14.6606	Distal Intergenic	10	4108966	4139249	30284	2	509840	NM_001244223	-112442	ENSBTAG00000001898	CCDC112	coiled-coil domain containing 112	14.6606	130.694	61.6984	1.0812	1.47328e-05
chr10	4612115	4612783	669	*	bdgdiff/H3K27ac_cond1_1627	8.43445	Distal Intergenic	10	4659722	4671242	11521	2	514462	NM_001034465	58459	ENSBTAG00000017442	CDO1	cysteine dioxygenase type 1	8.43445	392.89	165.642	1.24752	3.05865e-19
chr10	4901563	4903069	1507	*	bdgdiff/H3K27ac_cond1_1629	21.1176	Exon (NM_001206325/525695, exon 10 of 20)	10	4937067	4966343	29277	1	616348	NM_001078061	-33998	ENSBTAG00000039618	ARL14EPL	ADP ribosylation factor like GTPase 14 effector protein like	21.1176	49.946	7.84797	2.66549	1.68106e-08
chr10	9403142	9403902	761	*	bdgdiff/H3K27ac_cond1_1673	14.1762	Promoter (<=1kb)	10	9404040	9554737	150698	1	535352	NM_001076054	-138	ENSBTAG00000007371	SCAMP1	secretory carrier membrane protein 1	14.1762	362.432	179.633	1.01446	3.07051e-13
chr10	9404137	9404560	424	*	bdgdiff/H3K27ac_cond1_1674	6.39033	Promoter (<=1kb)	10	9404040	9554737	150698	1	535352	NM_001076054	97	ENSBTAG00000007371	SCAMP1	secretory carrier membrane protein 1	6.39033	362.432	179.633	1.01446	3.07051e-13
chr10	13446276	13446866	591	*	bdgdiff/H3K27ac_cond1_1729	8.53176	Distal Intergenic	10	13404231	13420411	16181	2	518599	NM_001192493	-25865	ENSBTAG00000005214	LCTL	lactase like	8.53176	10.6915	0.643408	4.02899	0.00417105
chr10	13462917	13465702	2786	*	bdgdiff/H3K27ac_cond1_1730	19.6588	Distal Intergenic	10	13404231	13420411	16181	2	518599	NM_001192493	-42506	ENSBTAG00000005214	LCTL	lactase like	19.6588	10.6915	0.643408	4.02899	0.00417105
chr10	13466952	13467970	1019	*	bdgdiff/H3K27ac_cond1_1731	10.6915	Distal Intergenic	10	13404231	13420411	16181	2	518599	NM_001192493	-46541	ENSBTAG00000005214	LCTL	lactase like	10.6915	10.6915	0.643408	4.02899	0.00417105
chr10	13472430	13473193	764	*	bdgdiff/H3K27ac_cond1_1732	14.7293	Distal Intergenic	10	13404231	13420411	16181	2	518599	NM_001192493	-52019	ENSBTAG00000005214	LCTL	lactase like	14.7293	10.6915	0.643408	4.02899	0.00417105
chr10	13473403	13473878	476	*	bdgdiff/H3K27ac_cond1_1733	6.10408	Distal Intergenic	10	13404231	13420411	16181	2	518599	NM_001192493	-52992	ENSBTAG00000005214	LCTL	lactase like	6.10408	10.6915	0.643408	4.02899	0.00417105
chr10	18179223	18179634	412	*	bdgdiff/H3K27ac_cond1_1815	5.60225	Distal Intergenic	10	18399101	18596371	197271	1	540939	NM_001078030	-219467	ENSBTAG00000011644	THSD4	thrombospondin type 1 domain containing 4	5.60225	61.2337	27.2403	1.17452	0.00290006
chr10	20809057	20809298	242	*	bdgdiff/H3K27ac_cond1_1849	7.12897	Promoter (<=1kb)	10	20800020	20809200	9181	2	788119	NM_001102536	0	ENSBTAG00000006366	NFATC4	nuclear factor of activated T cells 4	7.12897	34.3299	14.097	1.29592	0.0127318
chr10	20809454	20812153	2700	*	bdgdiff/H3K27ac_cond1_1850	34.7303	Promoter (<=1kb)	10	20800020	20809200	9181	2	788119	NM_001102536	-254	ENSBTAG00000006366	NFATC4	nuclear factor of activated T cells 4	34.7303	34.3299	14.097	1.29592	0.0127318
chr10	21391774	21392076	303	*	bdgdiff/H3K27ac_cond1_1878	4.5009	Promoter (<=1kb)	10	21388428	21392402	3975	2	282090	NM_174470	326	ENSBTAG00000007097	THTPA	thiamine triphosphatase	4.5009	146.496	71.918	1.02895	3.14664e-06
chr10	21392341	21392862	522	*	bdgdiff/H3K27ac_cond1_1879	23.402	Promoter (<=1kb)	10	21388428	21392402	3975	2	282090	NM_174470	0	ENSBTAG00000007097	THTPA	thiamine triphosphatase	23.402	146.496	71.918	1.02895	3.14664e-06
chr10	21401478	21401805	328	*	bdgdiff/H3K27ac_cond1_1880	5.23605	Distal Intergenic	10	21388428	21392402	3975	2	282090	NM_174470	-9076	ENSBTAG00000007097	THTPA	thiamine triphosphatase	5.23605	146.496	71.918	1.02895	3.14664e-06
chr10	21416346	21417792	1447	*	bdgdiff/H3K27ac_cond1_1881	17.0495	Distal Intergenic	10	21388428	21392402	3975	2	282090	NM_174470	-23944	ENSBTAG00000007097	THTPA	thiamine triphosphatase	17.0495	146.496	71.918	1.02895	3.14664e-06
chr10	21839323	21839748	426	*	bdgdiff/H3K27ac_cond1_1903	6.322	Promoter (2-3kb)	10	21842083	21858614	16532	1	506904	NM_001038049	-2335	ENSBTAG00000012725	C10H14orf93	chromosome 10 C14orf93 homolog	6.322	126.401	45.1735	1.48696	1.33051e-08
chr10	21840263	21843249	2987	*	bdgdiff/H3K27ac_cond1_1904	25.2786	Promoter (<=1kb)	10	21842083	21858614	16532	1	506904	NM_001038049	0	ENSBTAG00000012725	C10H14orf93	chromosome 10 C14orf93 homolog	25.2786	126.401	45.1735	1.48696	1.33051e-08
chr10	21991038	21991660	623	*	bdgdiff/H3K27ac_cond1_1922	8.90166	Distal Intergenic	10	21995779	22026915	31137	1	504220	NM_001075151	-4119	ENSBTAG00000014821	SLC7A7	solute carrier family 7 member 7	8.90166	257.343	47.2025	2.44517	9.33259e-32
chr10	22000611	22002135	1525	*	bdgdiff/H3K27ac_cond1_1923	15.7049	Intron (NM_001075151/504220, intron 2 of 9)	10	21995779	22026915	31137	1	504220	NM_001075151	4832	ENSBTAG00000014821	SLC7A7	solute carrier family 7 member 7	15.7049	257.343	47.2025	2.44517	9.33259e-32
chr10	22188157	22188821	665	*	bdgdiff/H3K27ac_cond1_1926	6.02908	Distal Intergenic	10	22200351	22212614	12264	2	509896	NM_001034368	23793	ENSBTAG00000016658	ABHD4	abhydrolase domain containing 4, N-acyl phospholipase B	6.02908	2752.8	829.15	1.73087	3.60066e-146
chr10	22196807	22199235	2429	*	bdgdiff/H3K27ac_cond1_1927	13.802	Distal Intergenic	10	22200351	22212614	12264	2	509896	NM_001034368	13379	ENSBTAG00000016658	ABHD4	abhydrolase domain containing 4, N-acyl phospholipase B	13.802	2752.8	829.15	1.73087	3.60066e-146
chr10	22211294	22213199	1906	*	bdgdiff/H3K27ac_cond1_1928	33.7364	Promoter (<=1kb)	10	22200351	22212614	12264	2	509896	NM_001034368	0	ENSBTAG00000016658	ABHD4	abhydrolase domain containing 4, N-acyl phospholipase B	33.7364	2752.8	829.15	1.73087	3.60066e-146
chr10	30019441	30022832	3392	*	bdgdiff/H3K27ac_cond1_1998	23.6958	Exon (NM_001045998/508224, exon 4 of 6)	10	30003363	30062362	59000	2	508224	NM_001045998	39530	ENSBTAG00000032613	SCG5	secretogranin V	23.6958	245.963	21.5204	3.50643	1.13747e-43
chr10	30032277	30032970	694	*	bdgdiff/H3K27ac_cond1_1999	13.9399	Intron (NM_001045998/508224, intron 2 of 5)	10	30003363	30062362	59000	2	508224	NM_001045998	29392	ENSBTAG00000032613	SCG5	secretogranin V	13.9399	245.963	21.5204	3.50643	1.13747e-43
chr10	30033183	30034029	847	*	bdgdiff/H3K27ac_cond1_2000	13.0183	Intron (NM_001045998/508224, intron 2 of 5)	10	30003363	30062362	59000	2	508224	NM_001045998	28333	ENSBTAG00000032613	SCG5	secretogranin V	13.0183	245.963	21.5204	3.50643	1.13747e-43
chr10	30086559	30088222	1664	*	bdgdiff/H3K27ac_cond1_2001	11.7973	Distal Intergenic	10	30003363	30062362	59000	2	508224	NM_001045998	-24197	ENSBTAG00000032613	SCG5	secretogranin V	11.7973	245.963	21.5204	3.50643	1.13747e-43
chr10	35723413	35723738	326	*	bdgdiff/H3K27ac_cond1_2053	7.7814	Distal Intergenic	10	35739876	35754466	14591	2	541141	NM_001077485	30728	ENSBTAG00000012180	BMF	Bcl2 modifying factor	7.7814	110.182	24.8792	2.14512	3.0253e-12
chr10	35746153	35748020	1868	*	bdgdiff/H3K27ac_cond1_2054	11.5867	Intron (NM_001077485/541141, intron 2 of 2)	10	35739876	35754466	14591	2	541141	NM_001077485	6446	ENSBTAG00000012180	BMF	Bcl2 modifying factor	11.5867	110.182	24.8792	2.14512	3.0253e-12
chr10	35749197	35749457	261	*	bdgdiff/H3K27ac_cond1_2055	6.95806	Intron (NM_001077485/541141, intron 2 of 2)	10	35739876	35754466	14591	2	541141	NM_001077485	5009	ENSBTAG00000012180	BMF	Bcl2 modifying factor	6.95806	110.182	24.8792	2.14512	3.0253e-12
chr10	35750483	35752907	2425	*	bdgdiff/H3K27ac_cond1_2056	7.89495	Promoter (1-2kb)	10	35739876	35754466	14591	2	541141	NM_001077485	1559	ENSBTAG00000012180	BMF	Bcl2 modifying factor	7.89495	110.182	24.8792	2.14512	3.0253e-12
chr10	36312050	36313547	1498	*	bdgdiff/H3K27ac_cond1_2075	19.6771	Promoter (<=1kb)	10	36312775	36316540	3766	1	617650	NM_001114526	0	ENSBTAG00000013477	GCHFR	GTP cyclohydrolase I feedback regulator	19.6771	395.26	164.241	1.26505	7.12149e-19
chr10	36317470	36318907	1438	*	bdgdiff/H3K27ac_cond1_2076	14.5193	Intron (NM_001046276/524795, intron 10 of 10)	10	36312775	36316540	3766	1	617650	NM_001114526	4695	ENSBTAG00000013477	GCHFR	GTP cyclohydrolase I feedback regulator	14.5193	395.26	164.241	1.26505	7.12149e-19
chr10	36362825	36363701	877	*	bdgdiff/H3K27ac_cond1_2078	8.29758	Promoter (2-3kb)	10	36355428	36366239	10812	2	617670	NM_001099169	2538	ENSBTAG00000013488	PPP1R14D	protein phosphatase 1 regulatory inhibitor subunit 14D	8.29758	16.158	3.64477	2.15159	0.0080417
chr10	36485633	36486319	687	*	bdgdiff/H3K27ac_cond1_2087	20.3016	Promoter (<=1kb)	10	36485787	36488158	2372	1	505991	NM_001098882	0	ENSBTAG00000010371	CHAC1	ChaC glutathione specific gamma-glutamylcyclotransferase 1	20.3016	196.505	68.5666	1.51799	5.99002e-14
chr10	36516205	36516864	660	*	bdgdiff/H3K27ac_cond1_2088	7.96397	Intron (NM_001205384/505992, intron 29 of 35)	10	36485787	36488158	2372	1	505991	NM_001098882	30418	ENSBTAG00000010371	CHAC1	ChaC glutathione specific gamma-glutamylcyclotransferase 1	7.96397	196.505	68.5666	1.51799	5.99002e-14
chr10	36517107	36517877	771	*	bdgdiff/H3K27ac_cond1_2089	10.0569	Intron (NM_001205384/505992, intron 29 of 35)	10	36485787	36488158	2372	1	505991	NM_001098882	31320	ENSBTAG00000010371	CHAC1	ChaC glutathione specific gamma-glutamylcyclotransferase 1	10.0569	196.505	68.5666	1.51799	5.99002e-14
chr10	37238833	37241525	2693	*	bdgdiff/H3K27ac_cond1_2108	16.4412	3' UTR	10	37229583	37238907	9325	1	505485	NM_001114657	9250	ENSBTAG00000006784	PLA2G4B	phospholipase A2, group IVB (cytosolic)	16.4412	13.5973	3.94729	1.78637	0.0418869
chr10	45213266	45213600	335	*	bdgdiff/H3K27ac_cond1_2207	5.32211	Distal Intergenic	10	45233899	45256216	22318	2	613696	NM_001076283	42616	ENSBTAG00000008411	PLEKHO2	pleckstrin homology domain containing O2	5.32211	809.831	309.802	1.38669	1.75372e-43
chr10	45213705	45214118	414	*	bdgdiff/H3K27ac_cond1_2208	22.1579	Distal Intergenic	10	45233899	45256216	22318	2	613696	NM_001076283	42098	ENSBTAG00000008411	PLEKHO2	pleckstrin homology domain containing O2	22.1579	809.831	309.802	1.38669	1.75372e-43
chr10	45221601	45221855	255	*	bdgdiff/H3K27ac_cond1_2209	5.7652	Distal Intergenic	10	45233899	45256216	22318	2	613696	NM_001076283	34361	ENSBTAG00000008411	PLEKHO2	pleckstrin homology domain containing O2	5.7652	809.831	309.802	1.38669	1.75372e-43
chr10	45234772	45235518	747	*	bdgdiff/H3K27ac_cond1_2210	10.3589	3' UTR	10	45233899	45256216	22318	2	613696	NM_001076283	20698	ENSBTAG00000008411	PLEKHO2	pleckstrin homology domain containing O2	10.3589	809.831	309.802	1.38669	1.75372e-43
chr10	45235718	45236050	333	*	bdgdiff/H3K27ac_cond1_2211	4.37271	3' UTR	10	45233899	45256216	22318	2	613696	NM_001076283	20166	ENSBTAG00000008411	PLEKHO2	pleckstrin homology domain containing O2	4.37271	809.831	309.802	1.38669	1.75372e-43
chr10	51836564	51838039	1476	*	bdgdiff/H3K27ac_cond1_2341	17.2488	Intron (NM_001035410/535192, intron 1 of 8)	10	51696929	51859042	162114	2	535192	NM_001035410	21003	ENSBTAG00000005479	LIPC	lipase C, hepatic type	17.2488	14.4287	1.64875	3.13092	0.00186433
chr10	51850639	51851069	431	*	bdgdiff/H3K27ac_cond1_2342	8.30118	Intron (NM_001035410/535192, intron 1 of 8)	10	51696929	51859042	162114	2	535192	NM_001035410	7973	ENSBTAG00000005479	LIPC	lipase C, hepatic type	8.30118	14.4287	1.64875	3.13092	0.00186433
chr10	51851279	51851693	415	*	bdgdiff/H3K27ac_cond1_2343	8.46686	Intron (NM_001035410/535192, intron 1 of 8)	10	51696929	51859042	162114	2	535192	NM_001035410	7349	ENSBTAG00000005479	LIPC	lipase C, hepatic type	8.46686	14.4287	1.64875	3.13092	0.00186433
chr10	51852406	51852660	255	*	bdgdiff/H3K27ac_cond1_2344	5.55526	Intron (NM_001035410/535192, intron 1 of 8)	10	51696929	51859042	162114	2	535192	NM_001035410	6382	ENSBTAG00000005479	LIPC	lipase C, hepatic type	5.55526	14.4287	1.64875	3.13092	0.00186433
chr10	51852839	51853750	912	*	bdgdiff/H3K27ac_cond1_2345	26.9112	Intron (NM_001035410/535192, intron 1 of 8)	10	51696929	51859042	162114	2	535192	NM_001035410	5292	ENSBTAG00000005479	LIPC	lipase C, hepatic type	26.9112	14.4287	1.64875	3.13092	0.00186433
chr10	65126300	65126604	305	*	bdgdiff/H3K27ac_cond1_2485	9.68877	Distal Intergenic	10	65098687	65114701	16015	1	414732	NM_001045878	27613	ENSBTAG00000005586	GATM	glycine amidinotransferase	9.68877	767.281	182.825	2.0697	4.08767e-71
chr10	65166403	65167218	816	*	bdgdiff/H3K27ac_cond1_2486	17.8777	Distal Intergenic	10	65098687	65114701	16015	1	414732	NM_001045878	67716	ENSBTAG00000005586	GATM	glycine amidinotransferase	17.8777	767.281	182.825	2.0697	4.08767e-71
chr10	67579960	67582014	2055	*	bdgdiff/H3K27ac_cond1_2534	14.6395	Distal Intergenic	10	67611548	67629447	17900	1	786492	NM_001102341	-29534	ENSBTAG00000002326	LGALS3	galectin 3	14.6395	32529.9	15328.8	1.08553	1.77627e-19
chr10	67582229	67584504	2276	*	bdgdiff/H3K27ac_cond1_2535	14.7882	Distal Intergenic	10	67611548	67629447	17900	1	786492	NM_001102341	-27044	ENSBTAG00000002326	LGALS3	galectin 3	14.7882	32529.9	15328.8	1.08553	1.77627e-19
chr10	67594000	67594231	232	*	bdgdiff/H3K27ac_cond1_2536	4.06058	Distal Intergenic	10	67611548	67629447	17900	1	786492	NM_001102341	-17317	ENSBTAG00000002326	LGALS3	galectin 3	4.06058	32529.9	15328.8	1.08553	1.77627e-19
chr10	67599577	67600255	679	*	bdgdiff/H3K27ac_cond1_2537	8.29579	Distal Intergenic	10	67611548	67629447	17900	1	786492	NM_001102341	-11293	ENSBTAG00000002326	LGALS3	galectin 3	8.29579	32529.9	15328.8	1.08553	1.77627e-19
chr10	67603751	67604739	989	*	bdgdiff/H3K27ac_cond1_2538	9.82595	Distal Intergenic	10	67611548	67629447	17900	1	786492	NM_001102341	-6809	ENSBTAG00000002326	LGALS3	galectin 3	9.82595	32529.9	15328.8	1.08553	1.77627e-19
chr10	67610236	67612516	2281	*	bdgdiff/H3K27ac_cond1_2539	17.4346	Promoter (<=1kb)	10	67611548	67629447	17900	1	786492	NM_001102341	0	ENSBTAG00000002326	LGALS3	galectin 3	17.4346	32529.9	15328.8	1.08553	1.77627e-19
chr10	67612618	67613003	386	*	bdgdiff/H3K27ac_cond1_2540	11.0549	Promoter (1-2kb)	10	67611548	67629447	17900	1	786492	NM_001102341	1070	ENSBTAG00000002326	LGALS3	galectin 3	11.0549	32529.9	15328.8	1.08553	1.77627e-19
chr10	67613107	67615196	2090	*	bdgdiff/H3K27ac_cond1_2541	16.4227	Promoter (1-2kb)	10	67611548	67629447	17900	1	786492	NM_001102341	1559	ENSBTAG00000002326	LGALS3	galectin 3	16.4227	32529.9	15328.8	1.08553	1.77627e-19
chr10	67615491	67615738	248	*	bdgdiff/H3K27ac_cond1_2542	7.44621	Intron (NM_001102341/786492, intron 1 of 5)	10	67611548	67629447	17900	1	786492	NM_001102341	3943	ENSBTAG00000002326	LGALS3	galectin 3	7.44621	32529.9	15328.8	1.08553	1.77627e-19
chr10	67617522	67618669	1148	*	bdgdiff/H3K27ac_cond1_2543	8.49701	5' UTR	10	67611548	67629447	17900	1	786492	NM_001102341	5974	ENSBTAG00000002326	LGALS3	galectin 3	8.49701	32529.9	15328.8	1.08553	1.77627e-19
chr10	73283087	73284400	1314	*	bdgdiff/H3K27ac_cond1_2597	27.8972	Distal Intergenic	10	73436691	73667844	231154	1	518542	NM_001076863	-152291	ENSBTAG00000003276	PRKCH	protein kinase C eta	27.8972	25.8778	9.12839	1.49532	0.0112973
chr10	73541761	73542404	644	*	bdgdiff/H3K27ac_cond1_2598	10.7596	Intron (NM_001076863/518542, intron 2 of 13)	10	73436691	73667844	231154	1	518542	NM_001076863	105070	ENSBTAG00000003276	PRKCH	protein kinase C eta	10.7596	25.8778	9.12839	1.49532	0.0112973
chr10	73618853	73619276	424	*	bdgdiff/H3K27ac_cond1_2599	14.4315	Intron (NM_001076863/518542, intron 10 of 13)	10	73436691	73667844	231154	1	518542	NM_001076863	182162	ENSBTAG00000003276	PRKCH	protein kinase C eta	14.4315	25.8778	9.12839	1.49532	0.0112973
chr10	76678158	76679905	1748	*	bdgdiff/H3K27ac_cond1_2617	21.4928	Promoter (<=1kb)	10	76679952	76681862	1911	1	281827	NM_174344	-47	ENSBTAG00000007807	HSPA2	heat shock protein family A (Hsp70) member 2	21.4928	462.696	193.122	1.26087	4.58056e-20
chr10	76687185	76687771	587	*	bdgdiff/H3K27ac_cond1_2618	5.12825	Distal Intergenic	10	76679952	76681862	1911	1	281827	NM_174344	7233	ENSBTAG00000007807	HSPA2	heat shock protein family A (Hsp70) member 2	5.12825	462.696	193.122	1.26087	4.58056e-20
chr10	76772182	76772790	609	*	bdgdiff/H3K27ac_cond1_2619	6.95417	Distal Intergenic	10	76679952	76681862	1911	1	281827	NM_174344	92230	ENSBTAG00000007807	HSPA2	heat shock protein family A (Hsp70) member 2	6.95417	462.696	193.122	1.26087	4.58056e-20
chr10	81244572	81244911	340	*	bdgdiff/H3K27ac_cond1_2738	3.78069	Promoter (<=1kb)	10	81245510	81276266	30757	1	100141172	NM_001205482	-599	ENSBTAG00000008576	PLEKHD1	pleckstrin homology and coiled-coil domain containing D1	3.78069	52.4714	14.7797	1.82643	7.12868e-06
chr10	81343565	81345045	1481	*	bdgdiff/H3K27ac_cond1_2739	12.7082	Distal Intergenic	10	81245510	81276266	30757	1	100141172	NM_001205482	98055	ENSBTAG00000008576	PLEKHD1	pleckstrin homology and coiled-coil domain containing D1	12.7082	52.4714	14.7797	1.82643	7.12868e-06
chr10	81345303	81346459	1157	*	bdgdiff/H3K27ac_cond1_2740	8.08882	Distal Intergenic	10	81245510	81276266	30757	1	100141172	NM_001205482	99793	ENSBTAG00000008576	PLEKHD1	pleckstrin homology and coiled-coil domain containing D1	8.08882	52.4714	14.7797	1.82643	7.12868e-06
chr10	81364957	81365572	616	*	bdgdiff/H3K27ac_cond1_2741	5.56433	Distal Intergenic	10	81245510	81276266	30757	1	100141172	NM_001205482	119447	ENSBTAG00000008576	PLEKHD1	pleckstrin homology and coiled-coil domain containing D1	5.56433	52.4714	14.7797	1.82643	7.12868e-06
chr10	86610860	86611330	471	*	bdgdiff/H3K27ac_cond1_2851	16.7568	Promoter (<=1kb)	10	86610233	86655611	45379	1	531476	NM_001193245	627	ENSBTAG00000009451	JDP2	Jun dimerization protein 2	16.7568	163.087	81.2512	1.00476	1.14627e-06
chr10	87267885	87268861	977	*	bdgdiff/H3K27ac_cond1_2869	35.9119	Promoter (<=1kb)	10	87267982	87371779	103798	1	513228	NM_001040521	0	ENSBTAG00000012005	IFT43	intraflagellar transport 43	35.9119	326.641	142.52	1.19603	1.73812e-15
chr10	87293675	87293958	284	*	bdgdiff/H3K27ac_cond1_2870	4.067	Intron (NM_001040521/513228, intron 2 of 8)	10	87267982	87371779	103798	1	513228	NM_001040521	25693	ENSBTAG00000012005	IFT43	intraflagellar transport 43	4.067	326.641	142.52	1.19603	1.73812e-15
chr10	87784802	87785220	419	*	bdgdiff/H3K27ac_cond1_2873	12.4344	Distal Intergenic	10	88017741	88039635	21895	1	615419	NM_001206803	-232521	ENSBTAG00000008735	VASH1	vasohibin 1	12.4344	39.6798	10.64	1.90744	7.67582e-05
chr10	87785444	87787333	1890	*	bdgdiff/H3K27ac_cond1_2874	18.6308	Distal Intergenic	10	88017741	88039635	21895	1	615419	NM_001206803	-230408	ENSBTAG00000008735	VASH1	vasohibin 1	18.6308	39.6798	10.64	1.90744	7.67582e-05
chr10	88002249	88002541	293	*	bdgdiff/H3K27ac_cond1_2875	6.43127	Distal Intergenic	10	88017741	88039635	21895	1	615419	NM_001206803	-15200	ENSBTAG00000008735	VASH1	vasohibin 1	6.43127	39.6798	10.64	1.90744	7.67582e-05
chr10	88064584	88065359	776	*	bdgdiff/H3K27ac_cond1_2876	21.3723	Distal Intergenic	10	88017741	88039635	21895	1	615419	NM_001206803	46843	ENSBTAG00000008735	VASH1	vasohibin 1	21.3723	39.6798	10.64	1.90744	7.67582e-05
chr10	88151250	88152667	1418	*	bdgdiff/H3K27ac_cond1_2877	4.89357	Distal Intergenic	10	88017741	88039635	21895	1	615419	NM_001206803	133509	ENSBTAG00000008735	VASH1	vasohibin 1	4.89357	39.6798	10.64	1.90744	7.67582e-05
chr10	88152923	88156829	3907	*	bdgdiff/H3K27ac_cond1_2878	35.3256	Distal Intergenic	10	88017741	88039635	21895	1	615419	NM_001206803	135182	ENSBTAG00000008735	VASH1	vasohibin 1	35.3256	39.6798	10.64	1.90744	7.67582e-05
chr10	92609047	92609324	278	*	bdgdiff/H3K27ac_cond1_2929	7.65406	Intron (NM_001191218/785664, intron 3 of 5)	10	92548278	92676985	128708	2	785664	NM_001191218	67661	ENSBTAG00000025308	STON2	stonin 2	7.65406	107.649	33.9874	1.66705	1.84879e-09
chr10	92680379	92681173	795	*	bdgdiff/H3K27ac_cond1_2930	20.1282	Distal Intergenic	10	92548278	92676985	128708	2	785664	NM_001191218	-3394	ENSBTAG00000025308	STON2	stonin 2	20.1282	107.649	33.9874	1.66705	1.84879e-09
chr10	92727794	92728068	275	*	bdgdiff/H3K27ac_cond1_2931	22.6988	Distal Intergenic	10	92548278	92676985	128708	2	785664	NM_001191218	-50809	ENSBTAG00000025308	STON2	stonin 2	22.6988	107.649	33.9874	1.66705	1.84879e-09
chr10	92735372	92735675	304	*	bdgdiff/H3K27ac_cond1_2932	4.79692	Distal Intergenic	10	92548278	92676985	128708	2	785664	NM_001191218	-58387	ENSBTAG00000025308	STON2	stonin 2	4.79692	107.649	33.9874	1.66705	1.84879e-09
chr10	92740149	92740712	564	*	bdgdiff/H3K27ac_cond1_2933	6.9611	Distal Intergenic	10	92548278	92676985	128708	2	785664	NM_001191218	-63164	ENSBTAG00000025308	STON2	stonin 2	6.9611	107.649	33.9874	1.66705	1.84879e-09
chr10	102373241	102373591	351	*	bdgdiff/H3K27ac_cond1_3002	4.42577	Distal Intergenic	10	102478630	102673838	195209	2	504408	NM_001192023	300247	ENSBTAG00000010906	RPS6KA5	ribosomal protein S6 kinase A5	4.42577	54.0564	15.8317	1.77389	9.64556e-06
chr10	102426175	102426597	423	*	bdgdiff/H3K27ac_cond1_3003	11.3558	Distal Intergenic	10	102478630	102673838	195209	2	504408	NM_001192023	247241	ENSBTAG00000010906	RPS6KA5	ribosomal protein S6 kinase A5	11.3558	54.0564	15.8317	1.77389	9.64556e-06
chr11	890178	890665	488	*	bdgdiff/H3K27ac_cond1_3029	4.37585	Distal Intergenic	11	1189719	1232573	42855	2	507390	NM_001075310	341908	ENSBTAG00000024105	BCL2L11	BCL2 like 11	4.37585	328.318	117.351	1.4828	1.5196e-18
chr11	934672	934990	319	*	bdgdiff/H3K27ac_cond1_3030	5.52771	Distal Intergenic	11	1189719	1232573	42855	2	507390	NM_001075310	297583	ENSBTAG00000024105	BCL2L11	BCL2 like 11	5.52771	328.318	117.351	1.4828	1.5196e-18
chr11	1037867	1038339	473	*	bdgdiff/H3K27ac_cond1_3031	9.8551	Distal Intergenic	11	1189719	1232573	42855	2	507390	NM_001075310	194234	ENSBTAG00000024105	BCL2L11	BCL2 like 11	9.8551	328.318	117.351	1.4828	1.5196e-18
chr11	1038648	1040309	1662	*	bdgdiff/H3K27ac_cond1_3032	12.1645	Distal Intergenic	11	1189719	1232573	42855	2	507390	NM_001075310	192264	ENSBTAG00000024105	BCL2L11	BCL2 like 11	12.1645	328.318	117.351	1.4828	1.5196e-18
chr11	1232276	1233167	892	*	bdgdiff/H3K27ac_cond1_3033	21.0708	Promoter (<=1kb)	11	1189719	1232573	42855	2	507390	NM_001075310	0	ENSBTAG00000024105	BCL2L11	BCL2 like 11	21.0708	328.318	117.351	1.4828	1.5196e-18
chr11	1233412	1234917	1506	*	bdgdiff/H3K27ac_cond1_3034	9.68248	Promoter (<=1kb)	11	1189719	1232573	42855	2	507390	NM_001075310	-839	ENSBTAG00000024105	BCL2L11	BCL2 like 11	9.68248	328.318	117.351	1.4828	1.5196e-18
chr11	1235338	1235628	291	*	bdgdiff/H3K27ac_cond1_3035	4.89354	Promoter (2-3kb)	11	1189719	1232573	42855	2	507390	NM_001075310	-2765	ENSBTAG00000024105	BCL2L11	BCL2 like 11	4.89354	328.318	117.351	1.4828	1.5196e-18
chr11	1237186	1238184	999	*	bdgdiff/H3K27ac_cond1_3036	9.49983	Distal Intergenic	11	1189719	1232573	42855	2	507390	NM_001075310	-4613	ENSBTAG00000024105	BCL2L11	BCL2 like 11	9.49983	328.318	117.351	1.4828	1.5196e-18
chr11	1974892	1975644	753	*	bdgdiff/H3K27ac_cond1_3047	6.43472	Distal Intergenic	11	1962035	1970388	8354	2	782049	NM_001110091	-4504	ENSBTAG00000001947	ZNF514	zinc finger protein 514	6.43472	7.53493	1.05422	2.9003	0.0430387
chr11	2542892	2548513	5622	*	bdgdiff/H3K27ac_cond1_3060	16.587	Distal Intergenic	11	2557667	2569332	11666	1	524118	NM_001035349	-9154	ENSBTAG00000014090	ARID5A	AT-rich interaction domain 5A	16.587	937.176	307.674	1.60842	6.15065e-52
chr11	2548654	2550870	2217	*	bdgdiff/H3K27ac_cond1_3061	22.285	Distal Intergenic	11	2557667	2569332	11666	1	524118	NM_001035349	-6797	ENSBTAG00000014090	ARID5A	AT-rich interaction domain 5A	22.285	937.176	307.674	1.60842	6.15065e-52
chr11	2557567	2559514	1948	*	bdgdiff/H3K27ac_cond1_3062	15.9896	Promoter (<=1kb)	11	2557667	2569332	11666	1	524118	NM_001035349	0	ENSBTAG00000014090	ARID5A	AT-rich interaction domain 5A	15.9896	937.176	307.674	1.60842	6.15065e-52
chr11	2573118	2575532	2415	*	bdgdiff/H3K27ac_cond1_3063	13.1261	Distal Intergenic	11	2557667	2569332	11666	1	524118	NM_001035349	15451	ENSBTAG00000014090	ARID5A	AT-rich interaction domain 5A	13.1261	937.176	307.674	1.60842	6.15065e-52
chr11	3269796	3270287	492	*	bdgdiff/H3K27ac_cond1_3080	6.31111	Distal Intergenic	11	3047488	3087280	39793	1	504509	NM_001193017	222308	ENSBTAG00000005892	ZAP70	zeta chain of T cell receptor associated protein kinase 70	6.31111	31.5451	0.702813	5.57659	2.46749e-06
chr11	3297357	3297765	409	*	bdgdiff/H3K27ac_cond1_3081	4.46958	Distal Intergenic	11	3047488	3087280	39793	1	504509	NM_001193017	249869	ENSBTAG00000005892	ZAP70	zeta chain of T cell receptor associated protein kinase 70	4.46958	31.5451	0.702813	5.57659	2.46749e-06
chr11	3298131	3298952	822	*	bdgdiff/H3K27ac_cond1_3082	40.3067	Distal Intergenic	11	3047488	3087280	39793	1	504509	NM_001193017	250643	ENSBTAG00000005892	ZAP70	zeta chain of T cell receptor associated protein kinase 70	40.3067	31.5451	0.702813	5.57659	2.46749e-06
chr11	3651340	3651846	507	*	bdgdiff/H3K27ac_cond1_3086	14.974	Distal Intergenic	11	3717421	3769747	52327	1	535487	NM_001206848	-65575	ENSBTAG00000004814	INPP4A	inositol polyphosphate-4-phosphatase type I A	14.974	625.105	270.473	1.20979	1.50077e-26
chr11	3682874	3683227	354	*	bdgdiff/H3K27ac_cond1_3087	5.54956	Distal Intergenic	11	3717421	3769747	52327	1	535487	NM_001206848	-34194	ENSBTAG00000004814	INPP4A	inositol polyphosphate-4-phosphatase type I A	5.54956	625.105	270.473	1.20979	1.50077e-26
chr11	11625635	11626068	434	*	bdgdiff/H3K27ac_cond1_3202	6.67529	Promoter (<=1kb)	11	11625844	12074247	448404	1	616280	NM_001076416	0	ENSBTAG00000020799	EXOC6B	exocyst complex component 6B	6.67529	429.828	207.212	1.05284	1.04711e-11
chr11	12288939	12289981	1043	*	bdgdiff/H3K27ac_cond1_3203	14.6948	Distal Intergenic	11	12377631	12393491	15861	1	540868	NM_001192793	-87650	ENSBTAG00000012212	CYP26B1	cytochrome P450, family 26, subfamily B, polypeptide 1	14.6948	32.0553	13.0418	1.29526	0.0171295
chr11	12305766	12306701	936	*	bdgdiff/H3K27ac_cond1_3204	11.1603	Distal Intergenic	11	12377631	12393491	15861	1	540868	NM_001192793	-70930	ENSBTAG00000012212	CYP26B1	cytochrome P450, family 26, subfamily B, polypeptide 1	11.1603	32.0553	13.0418	1.29526	0.0171295
chr11	12306846	12307598	753	*	bdgdiff/H3K27ac_cond1_3205	11.385	Distal Intergenic	11	12377631	12393491	15861	1	540868	NM_001192793	-70033	ENSBTAG00000012212	CYP26B1	cytochrome P450, family 26, subfamily B, polypeptide 1	11.385	32.0553	13.0418	1.29526	0.0171295
chr11	12417641	12418726	1086	*	bdgdiff/H3K27ac_cond1_3206	16.0909	Distal Intergenic	11	12377631	12393491	15861	1	540868	NM_001192793	40010	ENSBTAG00000012212	CYP26B1	cytochrome P450, family 26, subfamily B, polypeptide 1	16.0909	32.0553	13.0418	1.29526	0.0171295
chr11	12456636	12456897	262	*	bdgdiff/H3K27ac_cond1_3207	11.505	Distal Intergenic	11	12377631	12393491	15861	1	540868	NM_001192793	79005	ENSBTAG00000012212	CYP26B1	cytochrome P450, family 26, subfamily B, polypeptide 1	11.505	32.0553	13.0418	1.29526	0.0171295
chr11	12490733	12491367	635	*	bdgdiff/H3K27ac_cond1_3208	5.81026	Distal Intergenic	11	12377631	12393491	15861	1	540868	NM_001192793	113102	ENSBTAG00000012212	CYP26B1	cytochrome P450, family 26, subfamily B, polypeptide 1	5.81026	32.0553	13.0418	1.29526	0.0171295
chr11	12686494	12686934	441	*	bdgdiff/H3K27ac_cond1_3209	4.41777	Distal Intergenic	11	12377631	12393491	15861	1	540868	NM_001192793	308863	ENSBTAG00000012212	CYP26B1	cytochrome P450, family 26, subfamily B, polypeptide 1	4.41777	32.0553	13.0418	1.29526	0.0171295
chr11	12741337	12741801	465	*	bdgdiff/H3K27ac_cond1_3210	7.13547	Distal Intergenic	11	12377631	12393491	15861	1	540868	NM_001192793	363706	ENSBTAG00000012212	CYP26B1	cytochrome P450, family 26, subfamily B, polypeptide 1	7.13547	32.0553	13.0418	1.29526	0.0171295
chr11	13860650	13861071	422	*	bdgdiff/H3K27ac_cond1_3217	6.12584	Distal Intergenic	11	13687280	13744473	57194	1	518896	NM_001099009	173370	ENSBTAG00000009076	ADD2	adducin 2	6.12584	39.7915	18.6973	1.09026	0.0125089
chr11	13861314	13862225	912	*	bdgdiff/H3K27ac_cond1_3218	11.5452	Distal Intergenic	11	13687280	13744473	57194	1	518896	NM_001099009	174034	ENSBTAG00000009076	ADD2	adducin 2	11.5452	39.7915	18.6973	1.09026	0.0125089
chr11	13872536	13872915	380	*	bdgdiff/H3K27ac_cond1_3219	4.80434	Distal Intergenic	11	13687280	13744473	57194	1	518896	NM_001099009	185256	ENSBTAG00000009076	ADD2	adducin 2	4.80434	39.7915	18.6973	1.09026	0.0125089
chr11	13889120	13890022	903	*	bdgdiff/H3K27ac_cond1_3220	9.47389	Distal Intergenic	11	13687280	13744473	57194	1	518896	NM_001099009	201840	ENSBTAG00000009076	ADD2	adducin 2	9.47389	39.7915	18.6973	1.09026	0.0125089
chr11	22570796	22571278	483	*	bdgdiff/H3K27ac_cond1_3326	5.29381	Intron (NM_176632/337925, intron 3 of 11)	11	22409465	22854939	445475	2	337925	NM_176632	283661	ENSBTAG00000013861	SLC8A1	solute carrier family 8 member A1	5.29381	446.669	169.566	1.39548	3.60422e-24
chr11	22571408	22572073	666	*	bdgdiff/H3K27ac_cond1_3327	10.7453	Intron (NM_176632/337925, intron 3 of 11)	11	22409465	22854939	445475	2	337925	NM_176632	282866	ENSBTAG00000013861	SLC8A1	solute carrier family 8 member A1	10.7453	446.669	169.566	1.39548	3.60422e-24
chr11	22589434	22589817	384	*	bdgdiff/H3K27ac_cond1_3328	5.20178	Intron (NM_176632/337925, intron 3 of 11)	11	22409465	22854939	445475	2	337925	NM_176632	265122	ENSBTAG00000013861	SLC8A1	solute carrier family 8 member A1	5.20178	446.669	169.566	1.39548	3.60422e-24
chr11	22600602	22601487	886	*	bdgdiff/H3K27ac_cond1_3329	10.4469	Intron (NM_176632/337925, intron 3 of 11)	11	22409465	22854939	445475	2	337925	NM_176632	253452	ENSBTAG00000013861	SLC8A1	solute carrier family 8 member A1	10.4469	446.669	169.566	1.39548	3.60422e-24
chr11	22621540	22621824	285	*	bdgdiff/H3K27ac_cond1_3330	4.38392	Intron (NM_176632/337925, intron 3 of 11)	11	22409465	22854939	445475	2	337925	NM_176632	233115	ENSBTAG00000013861	SLC8A1	solute carrier family 8 member A1	4.38392	446.669	169.566	1.39548	3.60422e-24
chr11	22647466	22647724	259	*	bdgdiff/H3K27ac_cond1_3331	6.04472	Intron (NM_176632/337925, intron 3 of 11)	11	22409465	22854939	445475	2	337925	NM_176632	207215	ENSBTAG00000013861	SLC8A1	solute carrier family 8 member A1	6.04472	446.669	169.566	1.39548	3.60422e-24
chr11	24398826	24403673	4848	*	bdgdiff/H3K27ac_cond1_3332	20.1163	Distal Intergenic	11	24464835	24474936	10102	1	539467	NM_001206721	-61162	ENSBTAG00000019382	PKDCC	protein kinase domain containing, cytoplasmic	20.1163	291.502	139.972	1.06026	1.16996e-09
chr11	24464041	24464674	634	*	bdgdiff/H3K27ac_cond1_3333	14.5969	Promoter (<=1kb)	11	24464835	24474936	10102	1	539467	NM_001206721	-161	ENSBTAG00000019382	PKDCC	protein kinase domain containing, cytoplasmic	14.5969	291.502	139.972	1.06026	1.16996e-09
chr11	24518059	24519609	1551	*	bdgdiff/H3K27ac_cond1_3334	9.48802	Distal Intergenic	11	24464835	24474936	10102	1	539467	NM_001206721	53224	ENSBTAG00000019382	PKDCC	protein kinase domain containing, cytoplasmic	9.48802	291.502	139.972	1.06026	1.16996e-09
chr11	24519730	24520056	327	*	bdgdiff/H3K27ac_cond1_3335	5.05524	Distal Intergenic	11	24464835	24474936	10102	1	539467	NM_001206721	54895	ENSBTAG00000019382	PKDCC	protein kinase domain containing, cytoplasmic	5.05524	291.502	139.972	1.06026	1.16996e-09
chr11	24548746	24550163	1418	*	bdgdiff/H3K27ac_cond1_3336	19.1457	Distal Intergenic	11	24464835	24474936	10102	1	539467	NM_001206721	83911	ENSBTAG00000019382	PKDCC	protein kinase domain containing, cytoplasmic	19.1457	291.502	139.972	1.06026	1.16996e-09
chr11	25139621	25141942	2322	*	bdgdiff/H3K27ac_cond1_3344	17.7036	Distal Intergenic	11	25110230	25124544	14315	2	510602	NM_001075458	-15077	ENSBTAG00000004674	HAAO	3-hydroxyanthranilate 3,4-dioxygenase	17.7036	16.3351	0	6.49107	5.09234e-06
chr11	25142394	25142638	245	*	bdgdiff/H3K27ac_cond1_3345	25.6352	Distal Intergenic	11	25110230	25124544	14315	2	510602	NM_001075458	-17850	ENSBTAG00000004674	HAAO	3-hydroxyanthranilate 3,4-dioxygenase	25.6352	16.3351	0	6.49107	5.09234e-06
chr11	25143467	25143846	380	*	bdgdiff/H3K27ac_cond1_3346	5.20761	Distal Intergenic	11	25110230	25124544	14315	2	510602	NM_001075458	-18923	ENSBTAG00000004674	HAAO	3-hydroxyanthranilate 3,4-dioxygenase	5.20761	16.3351	0	6.49107	5.09234e-06
chr11	25179079	25179971	893	*	bdgdiff/H3K27ac_cond1_3347	7.07389	Distal Intergenic	11	25110230	25124544	14315	2	510602	NM_001075458	-54535	ENSBTAG00000004674	HAAO	3-hydroxyanthranilate 3,4-dioxygenase	7.07389	16.3351	0	6.49107	5.09234e-06
chr11	25237606	25238155	550	*	bdgdiff/H3K27ac_cond1_3348	4.92629	Distal Intergenic	11	25110230	25124544	14315	2	510602	NM_001075458	-113062	ENSBTAG00000004674	HAAO	3-hydroxyanthranilate 3,4-dioxygenase	4.92629	16.3351	0	6.49107	5.09234e-06
chr11	25238358	25238889	532	*	bdgdiff/H3K27ac_cond1_3349	8.55174	Distal Intergenic	11	25110230	25124544	14315	2	510602	NM_001075458	-113814	ENSBTAG00000004674	HAAO	3-hydroxyanthranilate 3,4-dioxygenase	8.55174	16.3351	0	6.49107	5.09234e-06
chr11	25272027	25272283	257	*	bdgdiff/H3K27ac_cond1_3350	4.32358	Distal Intergenic	11	25110230	25124544	14315	2	510602	NM_001075458	-147483	ENSBTAG00000004674	HAAO	3-hydroxyanthranilate 3,4-dioxygenase	4.32358	16.3351	0	6.49107	5.09234e-06
chr11	25273980	25274406	427	*	bdgdiff/H3K27ac_cond1_3351	3.93884	Distal Intergenic	11	25110230	25124544	14315	2	510602	NM_001075458	-149436	ENSBTAG00000004674	HAAO	3-hydroxyanthranilate 3,4-dioxygenase	3.93884	16.3351	0	6.49107	5.09234e-06
chr11	25274521	25275248	728	*	bdgdiff/H3K27ac_cond1_3352	12.3187	Distal Intergenic	11	25110230	25124544	14315	2	510602	NM_001075458	-149977	ENSBTAG00000004674	HAAO	3-hydroxyanthranilate 3,4-dioxygenase	12.3187	16.3351	0	6.49107	5.09234e-06
chr11	25278088	25278796	709	*	bdgdiff/H3K27ac_cond1_3353	7.04846	Distal Intergenic	11	25110230	25124544	14315	2	510602	NM_001075458	-153544	ENSBTAG00000004674	HAAO	3-hydroxyanthranilate 3,4-dioxygenase	7.04846	16.3351	0	6.49107	5.09234e-06
chr11	25279011	25279456	446	*	bdgdiff/H3K27ac_cond1_3354	10.3974	Distal Intergenic	11	25110230	25124544	14315	2	510602	NM_001075458	-154467	ENSBTAG00000004674	HAAO	3-hydroxyanthranilate 3,4-dioxygenase	10.3974	16.3351	0	6.49107	5.09234e-06
chr11	25312497	25313546	1050	*	bdgdiff/H3K27ac_cond1_3355	13.9782	Distal Intergenic	11	25110230	25124544	14315	2	510602	NM_001075458	-187953	ENSBTAG00000004674	HAAO	3-hydroxyanthranilate 3,4-dioxygenase	13.9782	16.3351	0	6.49107	5.09234e-06
chr11	25314981	25315224	244	*	bdgdiff/H3K27ac_cond1_3356	8.25608	Distal Intergenic	11	25110230	25124544	14315	2	510602	NM_001075458	-190437	ENSBTAG00000004674	HAAO	3-hydroxyanthranilate 3,4-dioxygenase	8.25608	16.3351	0	6.49107	5.09234e-06
chr11	28092082	28092613	532	*	bdgdiff/H3K27ac_cond1_3412	6.3786	Promoter (1-2kb)	11	28094076	28635155	541080	1	507041	NM_001111120	-1463	ENSBTAG00000020614	PRKCE	protein kinase C epsilon	6.3786	28.5661	8.1441	1.80172	0.00186873
chr11	28399365	28399805	441	*	bdgdiff/H3K27ac_cond1_3413	6.0463	Intron (NM_001111120/507041, intron 2 of 14)	11	28094076	28635155	541080	1	507041	NM_001111120	305289	ENSBTAG00000020614	PRKCE	protein kinase C epsilon	6.0463	28.5661	8.1441	1.80172	0.00186873
chr11	29756983	29758156	1174	*	bdgdiff/H3K27ac_cond1_3435	14.4192	Distal Intergenic	11	29782764	29793451	10688	1	514039	NM_001035290	-24608	ENSBTAG00000006474	EPCAM	epithelial cell adhesion molecule	14.4192	65.5602	9.92031	2.72725	4.12833e-10
chr11	29953032	29953613	582	*	bdgdiff/H3K27ac_cond1_3437	10.32	Intron (NM_001205890/521931, intron 1 of 1)	11	29914745	29963621	48877	2	521931	NM_001205890	10008	ENSBTAG00000017500	KCNK12	potassium two pore domain channel subfamily K member 12	10.32	39.9166	8.51882	2.22643	2.10129e-05
chr11	30002909	30003259	351	*	bdgdiff/H3K27ac_cond1_3438	4.11918	Distal Intergenic	11	29914745	29963621	48877	2	521931	NM_001205890	-39288	ENSBTAG00000017500	KCNK12	potassium two pore domain channel subfamily K member 12	4.11918	39.9166	8.51882	2.22643	2.10129e-05
chr11	30007406	30007967	562	*	bdgdiff/H3K27ac_cond1_3439	5.41428	Distal Intergenic	11	29914745	29963621	48877	2	521931	NM_001205890	-43785	ENSBTAG00000017500	KCNK12	potassium two pore domain channel subfamily K member 12	5.41428	39.9166	8.51882	2.22643	2.10129e-05
chr11	30034778	30035459	682	*	bdgdiff/H3K27ac_cond1_3440	6.46473	Distal Intergenic	11	29914745	29963621	48877	2	521931	NM_001205890	-71157	ENSBTAG00000017500	KCNK12	potassium two pore domain channel subfamily K member 12	6.46473	39.9166	8.51882	2.22643	2.10129e-05
chr11	30035672	30035916	245	*	bdgdiff/H3K27ac_cond1_3441	5.91103	Distal Intergenic	11	29914745	29963621	48877	2	521931	NM_001205890	-72051	ENSBTAG00000017500	KCNK12	potassium two pore domain channel subfamily K member 12	5.91103	39.9166	8.51882	2.22643	2.10129e-05
chr11	30042060	30042317	258	*	bdgdiff/H3K27ac_cond1_3442	7.70358	Distal Intergenic	11	29914745	29963621	48877	2	521931	NM_001205890	-78439	ENSBTAG00000017500	KCNK12	potassium two pore domain channel subfamily K member 12	7.70358	39.9166	8.51882	2.22643	2.10129e-05
chr11	38507255	38508513	1259	*	bdgdiff/H3K27ac_cond1_3489	9.01654	Intron (NM_001081717/511566, intron 4 of 10)	11	38484919	38554402	69484	2	511566	NM_001081717	45889	ENSBTAG00000017448	EFEMP1	EGF containing fibulin extracellular matrix protein 1	9.01654	11581.8	4353.41	1.41137	8.11303e-194
chr11	38525847	38526247	401	*	bdgdiff/H3K27ac_cond1_3490	5.43037	Intron (NM_001081717/511566, intron 4 of 10)	11	38484919	38554402	69484	2	511566	NM_001081717	28155	ENSBTAG00000017448	EFEMP1	EGF containing fibulin extracellular matrix protein 1	5.43037	11581.8	4353.41	1.41137	8.11303e-194
chr11	38526468	38526767	300	*	bdgdiff/H3K27ac_cond1_3491	7.8649	Intron (NM_001081717/511566, intron 4 of 10)	11	38484919	38554402	69484	2	511566	NM_001081717	27635	ENSBTAG00000017448	EFEMP1	EGF containing fibulin extracellular matrix protein 1	7.8649	11581.8	4353.41	1.41137	8.11303e-194
chr11	43039415	43039670	256	*	bdgdiff/H3K27ac_cond1_3501	5.24891	Distal Intergenic	11	43208356	43309753	101398	2	538680	NM_001076121	270083	ENSBTAG00000016534	BCL11A	BAF chromatin remodeling complex subunit BCL11A	5.24891	109.324	46.9497	1.22358	1.11629e-05
chr11	43050080	43050694	615	*	bdgdiff/H3K27ac_cond1_3502	6.87896	Distal Intergenic	11	43208356	43309753	101398	2	538680	NM_001076121	259059	ENSBTAG00000016534	BCL11A	BAF chromatin remodeling complex subunit BCL11A	6.87896	109.324	46.9497	1.22358	1.11629e-05
chr11	43050984	43051495	512	*	bdgdiff/H3K27ac_cond1_3503	4.40726	Distal Intergenic	11	43208356	43309753	101398	2	538680	NM_001076121	258258	ENSBTAG00000016534	BCL11A	BAF chromatin remodeling complex subunit BCL11A	4.40726	109.324	46.9497	1.22358	1.11629e-05
chr11	43234403	43234653	251	*	bdgdiff/H3K27ac_cond1_3504	4.75766	Intron (NM_001076121/538680, intron 2 of 4)	11	43208356	43309753	101398	2	538680	NM_001076121	75100	ENSBTAG00000016534	BCL11A	BAF chromatin remodeling complex subunit BCL11A	4.75766	109.324	46.9497	1.22358	1.11629e-05
chr11	43236368	43236652	285	*	bdgdiff/H3K27ac_cond1_3505	5.01289	Intron (NM_001076121/538680, intron 2 of 4)	11	43208356	43309753	101398	2	538680	NM_001076121	73101	ENSBTAG00000016534	BCL11A	BAF chromatin remodeling complex subunit BCL11A	5.01289	109.324	46.9497	1.22358	1.11629e-05
chr11	43286029	43286434	406	*	bdgdiff/H3K27ac_cond1_3506	4.14336	Intron (NM_001076121/538680, intron 2 of 4)	11	43208356	43309753	101398	2	538680	NM_001076121	23319	ENSBTAG00000016534	BCL11A	BAF chromatin remodeling complex subunit BCL11A	4.14336	109.324	46.9497	1.22358	1.11629e-05
chr11	43286821	43287578	758	*	bdgdiff/H3K27ac_cond1_3507	9.52309	Intron (NM_001076121/538680, intron 2 of 4)	11	43208356	43309753	101398	2	538680	NM_001076121	22175	ENSBTAG00000016534	BCL11A	BAF chromatin remodeling complex subunit BCL11A	9.52309	109.324	46.9497	1.22358	1.11629e-05
chr11	43296373	43296700	328	*	bdgdiff/H3K27ac_cond1_3508	19.261	Intron (NM_001076121/538680, intron 2 of 4)	11	43208356	43309753	101398	2	538680	NM_001076121	13053	ENSBTAG00000016534	BCL11A	BAF chromatin remodeling complex subunit BCL11A	19.261	109.324	46.9497	1.22358	1.11629e-05
chr11	43299663	43300519	857	*	bdgdiff/H3K27ac_cond1_3509	6.2848	Intron (NM_001076121/538680, intron 2 of 4)	11	43208356	43309753	101398	2	538680	NM_001076121	9234	ENSBTAG00000016534	BCL11A	BAF chromatin remodeling complex subunit BCL11A	6.2848	109.324	46.9497	1.22358	1.11629e-05
chr11	43300948	43301449	502	*	bdgdiff/H3K27ac_cond1_3510	8.21675	Intron (NM_001076121/538680, intron 2 of 4)	11	43208356	43309753	101398	2	538680	NM_001076121	8304	ENSBTAG00000016534	BCL11A	BAF chromatin remodeling complex subunit BCL11A	8.21675	109.324	46.9497	1.22358	1.11629e-05
chr11	43302290	43302620	331	*	bdgdiff/H3K27ac_cond1_3511	4.32737	Exon (NM_001076121/538680, exon 2 of 5)	11	43208356	43309753	101398	2	538680	NM_001076121	7133	ENSBTAG00000016534	BCL11A	BAF chromatin remodeling complex subunit BCL11A	4.32737	109.324	46.9497	1.22358	1.11629e-05
chr11	43304520	43305093	574	*	bdgdiff/H3K27ac_cond1_3512	5.42736	Intron (NM_001076121/538680, intron 1 of 4)	11	43208356	43309753	101398	2	538680	NM_001076121	4660	ENSBTAG00000016534	BCL11A	BAF chromatin remodeling complex subunit BCL11A	5.42736	109.324	46.9497	1.22358	1.11629e-05
chr11	43306468	43307962	1495	*	bdgdiff/H3K27ac_cond1_3513	8.72227	Promoter (1-2kb)	11	43208356	43309753	101398	2	538680	NM_001076121	1791	ENSBTAG00000016534	BCL11A	BAF chromatin remodeling complex subunit BCL11A	8.72227	109.324	46.9497	1.22358	1.11629e-05
chr11	43308261	43311997	3737	*	bdgdiff/H3K27ac_cond1_3514	17.9698	Promoter (<=1kb)	11	43208356	43309753	101398	2	538680	NM_001076121	0	ENSBTAG00000016534	BCL11A	BAF chromatin remodeling complex subunit BCL11A	17.9698	109.324	46.9497	1.22358	1.11629e-05
chr11	46484117	46484576	460	*	bdgdiff/H3K27ac_cond1_3559	10.4437	Intron (NM_174092/281250, intron 6 of 6)	11	46482553	46493533	10981	2	281250	NM_174092	8957	ENSBTAG00000010349	IL1A	interleukin 1 alpha	10.4437	64.4167	19.7109	1.70923	1.30044e-05
chr11	46517337	46517598	262	*	bdgdiff/H3K27ac_cond1_3560	3.96828	Distal Intergenic	11	46482553	46493533	10981	2	281250	NM_174092	-23804	ENSBTAG00000010349	IL1A	interleukin 1 alpha	3.96828	64.4167	19.7109	1.70923	1.30044e-05
chr11	46814873	46816445	1573	*	bdgdiff/H3K27ac_cond1_3567	22.02	Distal Intergenic	11	46830420	46837406	6987	1	281860	NM_174357	-13975	ENSBTAG00000019665	IL1RN	interleukin 1 receptor antagonist	22.02	797.589	362.947	1.13738	3.85024e-28
chr11	46894336	46894790	455	*	bdgdiff/H3K27ac_cond1_3568	4.34586	Distal Intergenic	11	46830420	46837406	6987	1	281860	NM_174357	63916	ENSBTAG00000019665	IL1RN	interleukin 1 receptor antagonist	4.34586	797.589	362.947	1.13738	3.85024e-28
chr11	46894918	46895641	724	*	bdgdiff/H3K27ac_cond1_3569	8.15555	Distal Intergenic	11	46830420	46837406	6987	1	281860	NM_174357	64498	ENSBTAG00000019665	IL1RN	interleukin 1 receptor antagonist	8.15555	797.589	362.947	1.13738	3.85024e-28
chr11	46900708	46900999	292	*	bdgdiff/H3K27ac_cond1_3570	5.31683	Distal Intergenic	11	46830420	46837406	6987	1	281860	NM_174357	70288	ENSBTAG00000019665	IL1RN	interleukin 1 receptor antagonist	5.31683	797.589	362.947	1.13738	3.85024e-28
chr11	46901121	46902310	1190	*	bdgdiff/H3K27ac_cond1_3571	9.96671	Distal Intergenic	11	46830420	46837406	6987	1	281860	NM_174357	70701	ENSBTAG00000019665	IL1RN	interleukin 1 receptor antagonist	9.96671	797.589	362.947	1.13738	3.85024e-28
chr11	46916468	46916719	252	*	bdgdiff/H3K27ac_cond1_3572	6.28949	Distal Intergenic	11	46830420	46837406	6987	1	281860	NM_174357	86048	ENSBTAG00000019665	IL1RN	interleukin 1 receptor antagonist	6.28949	797.589	362.947	1.13738	3.85024e-28
chr11	46923775	46925402	1628	*	bdgdiff/H3K27ac_cond1_3573	5.50913	Distal Intergenic	11	46830420	46837406	6987	1	281860	NM_174357	93355	ENSBTAG00000019665	IL1RN	interleukin 1 receptor antagonist	5.50913	797.589	362.947	1.13738	3.85024e-28
chr11	46932146	46934122	1977	*	bdgdiff/H3K27ac_cond1_3574	8.42477	Distal Intergenic	11	46830420	46837406	6987	1	281860	NM_174357	101726	ENSBTAG00000019665	IL1RN	interleukin 1 receptor antagonist	8.42477	797.589	362.947	1.13738	3.85024e-28
chr11	46985510	46986304	795	*	bdgdiff/H3K27ac_cond1_3575	13.9765	Distal Intergenic	11	46830420	46837406	6987	1	281860	NM_174357	155090	ENSBTAG00000019665	IL1RN	interleukin 1 receptor antagonist	13.9765	797.589	362.947	1.13738	3.85024e-28
chr11	47082527	47082823	297	*	bdgdiff/H3K27ac_cond1_3576	8.27444	Distal Intergenic	11	46830420	46837406	6987	1	281860	NM_174357	252107	ENSBTAG00000019665	IL1RN	interleukin 1 receptor antagonist	8.27444	797.589	362.947	1.13738	3.85024e-28
chr11	47083021	47084328	1308	*	bdgdiff/H3K27ac_cond1_3577	7.39638	Distal Intergenic	11	46830420	46837406	6987	1	281860	NM_174357	252601	ENSBTAG00000019665	IL1RN	interleukin 1 receptor antagonist	7.39638	797.589	362.947	1.13738	3.85024e-28
chr11	49641332	49642219	888	*	bdgdiff/H3K27ac_cond1_3640	14.9003	Promoter (<=1kb)	11	49642200	49656929	14730	1	614455	NM_001102279	0	ENSBTAG00000021934	RETSAT	retinol saturase	14.9003	383.682	127.54	1.59114	1.10067e-26
chr11	49663921	49665666	1746	*	bdgdiff/H3K27ac_cond1_3641	21.5793	Distal Intergenic	11	49642200	49656929	14730	1	614455	NM_001102279	21721	ENSBTAG00000021934	RETSAT	retinol saturase	21.5793	383.682	127.54	1.59114	1.10067e-26
chr11	63131996	63133241	1246	*	bdgdiff/H3K27ac_cond1_3727	7.95647	Distal Intergenic	11	63379682	63409621	29940	1	326577	NM_001081577	-246441	ENSBTAG00000007763	SLC1A4	solute carrier family 1 member 4	7.95647	503.93	232.836	1.1135	6.89637e-19
chr11	63133713	63133985	273	*	bdgdiff/H3K27ac_cond1_3728	3.99872	Distal Intergenic	11	63379682	63409621	29940	1	326577	NM_001081577	-245697	ENSBTAG00000007763	SLC1A4	solute carrier family 1 member 4	3.99872	503.93	232.836	1.1135	6.89637e-19
chr11	63139832	63140863	1032	*	bdgdiff/H3K27ac_cond1_3729	10.9164	Distal Intergenic	11	63379682	63409621	29940	1	326577	NM_001081577	-238819	ENSBTAG00000007763	SLC1A4	solute carrier family 1 member 4	10.9164	503.93	232.836	1.1135	6.89637e-19
chr11	63148099	63150908	2810	*	bdgdiff/H3K27ac_cond1_3730	10.9332	Distal Intergenic	11	63379682	63409621	29940	1	326577	NM_001081577	-228774	ENSBTAG00000007763	SLC1A4	solute carrier family 1 member 4	10.9332	503.93	232.836	1.1135	6.89637e-19
chr11	63151041	63153581	2541	*	bdgdiff/H3K27ac_cond1_3731	23.5956	Distal Intergenic	11	63379682	63409621	29940	1	326577	NM_001081577	-226101	ENSBTAG00000007763	SLC1A4	solute carrier family 1 member 4	23.5956	503.93	232.836	1.1135	6.89637e-19
chr11	63172283	63173946	1664	*	bdgdiff/H3K27ac_cond1_3732	32.3494	Distal Intergenic	11	63379682	63409621	29940	1	326577	NM_001081577	-205736	ENSBTAG00000007763	SLC1A4	solute carrier family 1 member 4	32.3494	503.93	232.836	1.1135	6.89637e-19
chr11	63254345	63255848	1504	*	bdgdiff/H3K27ac_cond1_3733	17.337	Distal Intergenic	11	63379682	63409621	29940	1	326577	NM_001081577	-123834	ENSBTAG00000007763	SLC1A4	solute carrier family 1 member 4	17.337	503.93	232.836	1.1135	6.89637e-19
chr11	63256014	63256476	463	*	bdgdiff/H3K27ac_cond1_3734	11.1751	Distal Intergenic	11	63379682	63409621	29940	1	326577	NM_001081577	-123206	ENSBTAG00000007763	SLC1A4	solute carrier family 1 member 4	11.1751	503.93	232.836	1.1135	6.89637e-19
chr11	63256647	63256962	316	*	bdgdiff/H3K27ac_cond1_3735	6.3402	Distal Intergenic	11	63379682	63409621	29940	1	326577	NM_001081577	-122720	ENSBTAG00000007763	SLC1A4	solute carrier family 1 member 4	6.3402	503.93	232.836	1.1135	6.89637e-19
chr11	63258310	63259002	693	*	bdgdiff/H3K27ac_cond1_3736	6.22125	Distal Intergenic	11	63379682	63409621	29940	1	326577	NM_001081577	-120680	ENSBTAG00000007763	SLC1A4	solute carrier family 1 member 4	6.22125	503.93	232.836	1.1135	6.89637e-19
chr11	63267775	63269568	1794	*	bdgdiff/H3K27ac_cond1_3737	8.95076	Distal Intergenic	11	63379682	63409621	29940	1	326577	NM_001081577	-110114	ENSBTAG00000007763	SLC1A4	solute carrier family 1 member 4	8.95076	503.93	232.836	1.1135	6.89637e-19
chr11	63269779	63270349	571	*	bdgdiff/H3K27ac_cond1_3738	5.07202	Distal Intergenic	11	63379682	63409621	29940	1	326577	NM_001081577	-109333	ENSBTAG00000007763	SLC1A4	solute carrier family 1 member 4	5.07202	503.93	232.836	1.1135	6.89637e-19
chr11	63275272	63279050	3779	*	bdgdiff/H3K27ac_cond1_3739	17.3373	Distal Intergenic	11	63379682	63409621	29940	1	326577	NM_001081577	-100632	ENSBTAG00000007763	SLC1A4	solute carrier family 1 member 4	17.3373	503.93	232.836	1.1135	6.89637e-19
chr11	63379583	63380140	558	*	bdgdiff/H3K27ac_cond1_3740	12.6607	Promoter (<=1kb)	11	63379682	63409621	29940	1	326577	NM_001081577	0	ENSBTAG00000007763	SLC1A4	solute carrier family 1 member 4	12.6607	503.93	232.836	1.1135	6.89637e-19
chr11	68705884	68706124	241	*	bdgdiff/H3K27ac_cond1_3849	9.16689	Promoter (<=1kb)	11	68706426	68742726	36301	1	515741	NM_001192425	-302	ENSBTAG00000015865	CAPN14	calpain 14	9.16689	292.608	61.3046	2.25251	3.24991e-35
chr11	68706321	68706689	369	*	bdgdiff/H3K27ac_cond1_3850	4.7892	Promoter (<=1kb)	11	68706426	68742726	36301	1	515741	NM_001192425	0	ENSBTAG00000015865	CAPN14	calpain 14	4.7892	292.608	61.3046	2.25251	3.24991e-35
chr11	68708532	68712078	3547	*	bdgdiff/H3K27ac_cond1_3851	21.9762	Promoter (2-3kb)	11	68706426	68742726	36301	1	515741	NM_001192425	2106	ENSBTAG00000015865	CAPN14	calpain 14	21.9762	292.608	61.3046	2.25251	3.24991e-35
chr11	68712412	68712786	375	*	bdgdiff/H3K27ac_cond1_3852	6.1941	Intron (NM_001192425/515741, intron 1 of 21)	11	68706426	68742726	36301	1	515741	NM_001192425	5986	ENSBTAG00000015865	CAPN14	calpain 14	6.1941	292.608	61.3046	2.25251	3.24991e-35
chr11	72418895	72420667	1773	*	bdgdiff/H3K27ac_cond1_3944	21.4299	Promoter (<=1kb)	11	72414858	72419512	4655	2	100125942	NM_001105505	0	ENSBTAG00000031185	ATRAID	all-trans retinoic acid induced differentiation factor	21.4299	597.537	259.245	1.20426	6.41951e-23
chr11	72664576	72665783	1208	*	bdgdiff/H3K27ac_cond1_3952	11.8954	Promoter (<=1kb)	11	72609654	72665036	55383	2	528839	NM_001075917	0	ENSBTAG00000008884	MAPRE3	microtubule associated protein RP/EB family member 3	11.8954	70.3204	23.8103	1.55725	6.94854e-06
chr11	73449452	73451951	2500	*	bdgdiff/H3K27ac_cond1_3967	32.5837	Distal Intergenic	11	73459671	73495509	35839	1	777770	NM_001078155	-7720	ENSBTAG00000019138	KIF3C	kinesin family member 3C	32.5837	264.703	73.2588	1.8586	7.98439e-23
chr11	73459438	73459725	288	*	bdgdiff/H3K27ac_cond1_3968	4.42693	Promoter (<=1kb)	11	73459671	73495509	35839	1	777770	NM_001078155	0	ENSBTAG00000019138	KIF3C	kinesin family member 3C	4.42693	264.703	73.2588	1.8586	7.98439e-23
chr11	73540792	73542917	2126	*	bdgdiff/H3K27ac_cond1_3969	45.3532	Distal Intergenic	11	73459671	73495509	35839	1	777770	NM_001078155	81121	ENSBTAG00000019138	KIF3C	kinesin family member 3C	45.3532	264.703	73.2588	1.8586	7.98439e-23
chr11	73575231	73576324	1094	*	bdgdiff/H3K27ac_cond1_3970	8.79797	Distal Intergenic	11	73459671	73495509	35839	1	777770	NM_001078155	115560	ENSBTAG00000019138	KIF3C	kinesin family member 3C	8.79797	264.703	73.2588	1.8586	7.98439e-23
chr11	73761968	73762738	771	*	bdgdiff/H3K27ac_cond1_3971	11.0844	Intron (NM_001192800/534119, intron 3 of 19)	11	73732482	73943416	210935	1	534119	NM_001192800	29486	ENSBTAG00000021072	DTNB	dystrobrevin beta	11.0844	193.093	85.0139	1.18255	1.35993e-09
chr11	74124140	74124762	623	*	bdgdiff/H3K27ac_cond1_3974	5.91227	Exon (NM_174151/281416, exon 3 of 3)	11	74117511	74124989	7479	1	281416	NM_174151	6629	ENSBTAG00000007897	POMC	proopiomelanocortin	5.91227	125.412	61.4224	1.03389	3.05557e-05
chr11	75537472	75537947	476	*	bdgdiff/H3K27ac_cond1_3990	8.43643	Intron (NM_001164494/537141, intron 1 of 13)	11	75240502	75572709	332208	2	537141	NM_001164494	34762	ENSBTAG00000021969	KLHL29	kelch like family member 29	8.43643	183.494	72.4349	1.34512	7.60492e-11
chr11	75545847	75547330	1484	*	bdgdiff/H3K27ac_cond1_3991	6.74402	Intron (NM_001164494/537141, intron 1 of 13)	11	75240502	75572709	332208	2	537141	NM_001164494	25379	ENSBTAG00000021969	KLHL29	kelch like family member 29	6.74402	183.494	72.4349	1.34512	7.60492e-11
chr11	75557386	75558867	1482	*	bdgdiff/H3K27ac_cond1_3992	12.1171	Intron (NM_001164494/537141, intron 1 of 13)	11	75240502	75572709	332208	2	537141	NM_001164494	13842	ENSBTAG00000021969	KLHL29	kelch like family member 29	12.1171	183.494	72.4349	1.34512	7.60492e-11
chr11	75691930	75692213	284	*	bdgdiff/H3K27ac_cond1_3993	5.4703	Distal Intergenic	11	75240502	75572709	332208	2	537141	NM_001164494	-119221	ENSBTAG00000021969	KLHL29	kelch like family member 29	5.4703	183.494	72.4349	1.34512	7.60492e-11
chr11	75692490	75693891	1402	*	bdgdiff/H3K27ac_cond1_3994	16.8992	Distal Intergenic	11	75240502	75572709	332208	2	537141	NM_001164494	-119781	ENSBTAG00000021969	KLHL29	kelch like family member 29	16.8992	183.494	72.4349	1.34512	7.60492e-11
chr11	75773680	75774305	626	*	bdgdiff/H3K27ac_cond1_3995	8.54145	Distal Intergenic	11	75240502	75572709	332208	2	537141	NM_001164494	-200971	ENSBTAG00000021969	KLHL29	kelch like family member 29	8.54145	183.494	72.4349	1.34512	7.60492e-11
chr11	81359063	81359585	523	*	bdgdiff/H3K27ac_cond1_4050	5.2991	Distal Intergenic	11	80940126	81060773	120648	2	282124	NM_174490	-298290	ENSBTAG00000017158	VSNL1	visinin like 1	5.2991	92.3974	37.7479	1.29273	1.3723e-05
chr11	81365218	81365681	464	*	bdgdiff/H3K27ac_cond1_4051	12.7172	Distal Intergenic	11	80940126	81060773	120648	2	282124	NM_174490	-304445	ENSBTAG00000017158	VSNL1	visinin like 1	12.7172	92.3974	37.7479	1.29273	1.3723e-05
chr11	81365898	81366140	243	*	bdgdiff/H3K27ac_cond1_4052	4.11614	Distal Intergenic	11	80940126	81060773	120648	2	282124	NM_174490	-305125	ENSBTAG00000017158	VSNL1	visinin like 1	4.11614	92.3974	37.7479	1.29273	1.3723e-05
chr11	82000553	82001676	1124	*	bdgdiff/H3K27ac_cond1_4053	7.6654	Distal Intergenic	11	81786147	81885698	99552	1	504763	NM_001075172	214406	ENSBTAG00000012779	CYRIA	CYFIP related Rac1 interactor A	7.6654	17.1204	0	6.55711	3.89294e-06
chr11	82901569	82902127	559	*	bdgdiff/H3K27ac_cond1_4058	15.8927	Promoter (<=1kb)	11	82879494	82902130	22637	2	614027	NM_001206669	3	ENSBTAG00000002044	SIRT3	sirtuin 3	15.8927	125.528	59.3062	1.08554	1.93366e-05
chr11	86078853	86079556	704	*	bdgdiff/H3K27ac_cond1_4079	6.8302	Distal Intergenic	11	86081383	86162423	81041	2	537224	NM_001206156	82867	ENSBTAG00000007689	LPIN1	lipin 1	6.8302	158.607	61.2538	1.37127	1.82323e-09
chr11	86113767	86114021	255	*	bdgdiff/H3K27ac_cond1_4080	7.91051	Intron (NM_001206156/537224, intron 11 of 22)	11	86081383	86162423	81041	2	537224	NM_001206156	48402	ENSBTAG00000007689	LPIN1	lipin 1	7.91051	158.607	61.2538	1.37127	1.82323e-09
chr11	86151536	86153262	1727	*	bdgdiff/H3K27ac_cond1_4081	40.146	Intron (NM_001206156/537224, intron 2 of 22)	11	86081383	86162423	81041	2	537224	NM_001206156	9161	ENSBTAG00000007689	LPIN1	lipin 1	40.146	158.607	61.2538	1.37127	1.82323e-09
chr11	86188108	86189033	926	*	bdgdiff/H3K27ac_cond1_4082	9.6353	Distal Intergenic	11	86081383	86162423	81041	2	537224	NM_001206156	-25685	ENSBTAG00000007689	LPIN1	lipin 1	9.6353	158.607	61.2538	1.37127	1.82323e-09
chr11	87329844	87330356	513	*	bdgdiff/H3K27ac_cond1_4098	5.33881	Promoter (<=1kb)	11	87213319	87330638	117320	2	513870	NM_001098964	282	ENSBTAG00000004259	HPCAL1	hippocalcin like 1	5.33881	375.172	180.962	1.05412	1.60602e-12
chr11	87361265	87362694	1430	*	bdgdiff/H3K27ac_cond1_4099	19.4923	Distal Intergenic	11	87213319	87330638	117320	2	513870	NM_001098964	-30627	ENSBTAG00000004259	HPCAL1	hippocalcin like 1	19.4923	375.172	180.962	1.05412	1.60602e-12
chr11	87363278	87363866	589	*	bdgdiff/H3K27ac_cond1_4100	6.45595	Distal Intergenic	11	87213319	87330638	117320	2	513870	NM_001098964	-32640	ENSBTAG00000004259	HPCAL1	hippocalcin like 1	6.45595	375.172	180.962	1.05412	1.60602e-12
chr11	87366050	87366693	644	*	bdgdiff/H3K27ac_cond1_4101	12.0699	Distal Intergenic	11	87213319	87330638	117320	2	513870	NM_001098964	-35412	ENSBTAG00000004259	HPCAL1	hippocalcin like 1	12.0699	375.172	180.962	1.05412	1.60602e-12
chr11	87366997	87367235	239	*	bdgdiff/H3K27ac_cond1_4102	5.45002	Distal Intergenic	11	87213319	87330638	117320	2	513870	NM_001098964	-36359	ENSBTAG00000004259	HPCAL1	hippocalcin like 1	5.45002	375.172	180.962	1.05412	1.60602e-12
chr11	87526062	87527803	1742	*	bdgdiff/H3K27ac_cond1_4110	11.5192	Distal Intergenic	11	87547143	87557856	10714	2	616730	NM_001190301	30053	ENSBTAG00000046218	KLF11	Kruppel like factor 11	11.5192	103.96	46.9877	1.14991	1.35346e-05
chr11	87558198	87558756	559	*	bdgdiff/H3K27ac_cond1_4111	15.3674	Promoter (<=1kb)	11	87547143	87557856	10714	2	616730	NM_001190301	-342	ENSBTAG00000046218	KLF11	Kruppel like factor 11	15.3674	103.96	46.9877	1.14991	1.35346e-05
chr11	87559130	87559453	324	*	bdgdiff/H3K27ac_cond1_4112	17.8642	Promoter (1-2kb)	11	87547143	87557856	10714	2	616730	NM_001190301	-1274	ENSBTAG00000046218	KLF11	Kruppel like factor 11	17.8642	103.96	46.9877	1.14991	1.35346e-05
chr11	97633169	97633658	490	*	bdgdiff/H3K27ac_cond1_4240	5.25677	Distal Intergenic	11	97677004	97974308	297305	1	616166	NM_001193100	-43346	ENSBTAG00000023843	RALGPS1	Ral GEF with PH domain and SH3 binding motif 1	5.25677	35.6943	10.6889	1.75297	0.000747403
chr11	97701576	97703669	2094	*	bdgdiff/H3K27ac_cond1_4241	16.8827	Intron (NM_001193100/616166, intron 2 of 19)	11	97677004	97974308	297305	1	616166	NM_001193100	24572	ENSBTAG00000023843	RALGPS1	Ral GEF with PH domain and SH3 binding motif 1	16.8827	35.6943	10.6889	1.75297	0.000747403
chr11	98259559	98259871	313	*	bdgdiff/H3K27ac_cond1_4258	4.01565	Distal Intergenic	11	98313651	98381350	67700	1	282378	NM_174619	-53780	ENSBTAG00000003525	STXBP1	syntaxin binding protein 1	4.01565	716.182	310.01	1.20841	7.70329e-25
chr11	98260085	98260361	277	*	bdgdiff/H3K27ac_cond1_4259	8.20481	Distal Intergenic	11	98313651	98381350	67700	1	282378	NM_174619	-53290	ENSBTAG00000003525	STXBP1	syntaxin binding protein 1	8.20481	716.182	310.01	1.20841	7.70329e-25
chr11	98264727	98266465	1739	*	bdgdiff/H3K27ac_cond1_4260	14.3115	Distal Intergenic	11	98313651	98381350	67700	1	282378	NM_174619	-47186	ENSBTAG00000003525	STXBP1	syntaxin binding protein 1	14.3115	716.182	310.01	1.20841	7.70329e-25
chr11	98269848	98271607	1760	*	bdgdiff/H3K27ac_cond1_4261	11.3935	Distal Intergenic	11	98313651	98381350	67700	1	282378	NM_174619	-42044	ENSBTAG00000003525	STXBP1	syntaxin binding protein 1	11.3935	716.182	310.01	1.20841	7.70329e-25
chr11	98271808	98272204	397	*	bdgdiff/H3K27ac_cond1_4262	10.8612	Distal Intergenic	11	98313651	98381350	67700	1	282378	NM_174619	-41447	ENSBTAG00000003525	STXBP1	syntaxin binding protein 1	10.8612	716.182	310.01	1.20841	7.70329e-25
chr11	98278675	98279057	383	*	bdgdiff/H3K27ac_cond1_4263	9.60179	Distal Intergenic	11	98313651	98381350	67700	1	282378	NM_174619	-34594	ENSBTAG00000003525	STXBP1	syntaxin binding protein 1	9.60179	716.182	310.01	1.20841	7.70329e-25
chr11	98508279	98508525	247	*	bdgdiff/H3K27ac_cond1_4272	5.25498	Intron (NM_001076397/615844, intron 3 of 14)	11	98497640	98529460	31821	2	615844	NM_001076397	20935	ENSBTAG00000008997	ENG	endoglin	5.25498	236.318	18.6402	3.65995	8.30657e-39
chr11	98508824	98510039	1216	*	bdgdiff/H3K27ac_cond1_4273	12.4104	Intron (NM_001076397/615844, intron 3 of 14)	11	98497640	98529460	31821	2	615844	NM_001076397	19421	ENSBTAG00000008997	ENG	endoglin	12.4104	236.318	18.6402	3.65995	8.30657e-39
chr11	98510222	98510460	239	*	bdgdiff/H3K27ac_cond1_4274	19.1361	Intron (NM_001076397/615844, intron 3 of 14)	11	98497640	98529460	31821	2	615844	NM_001076397	19000	ENSBTAG00000008997	ENG	endoglin	19.1361	236.318	18.6402	3.65995	8.30657e-39
chr11	98513831	98515937	2107	*	bdgdiff/H3K27ac_cond1_4275	11.359	Intron (NM_001076397/615844, intron 2 of 14)	11	98497640	98529460	31821	2	615844	NM_001076397	13523	ENSBTAG00000008997	ENG	endoglin	11.359	236.318	18.6402	3.65995	8.30657e-39
chr11	98516112	98518256	2145	*	bdgdiff/H3K27ac_cond1_4276	20.5121	Intron (NM_001076397/615844, intron 2 of 14)	11	98497640	98529460	31821	2	615844	NM_001076397	11204	ENSBTAG00000008997	ENG	endoglin	20.5121	236.318	18.6402	3.65995	8.30657e-39
chr11	98518438	98518692	255	*	bdgdiff/H3K27ac_cond1_4277	4.71222	Intron (NM_001076397/615844, intron 2 of 14)	11	98497640	98529460	31821	2	615844	NM_001076397	10768	ENSBTAG00000008997	ENG	endoglin	4.71222	236.318	18.6402	3.65995	8.30657e-39
chr11	98544287	98545729	1443	*	bdgdiff/H3K27ac_cond1_4278	22.8058	Exon (NM_001013582/280715, exon 3 of 7)	11	98540017	98549627	9611	2	280715	NM_001013582	3898	ENSBTAG00000006305	AK1	adenylate kinase 1	22.8058	698.248	340.569	1.03636	4.10545e-23
chr11	98557755	98558106	352	*	bdgdiff/H3K27ac_cond1_4279	4.00005	Exon (NM_001001151/407222, exon 6 of 7)	11	98540017	98549627	9611	2	280715	NM_001013582	-8128	ENSBTAG00000006305	AK1	adenylate kinase 1	4.00005	698.248	340.569	1.03636	4.10545e-23
chr11	98811248	98813353	2106	*	bdgdiff/H3K27ac_cond1_4304	12.491	Distal Intergenic	11	98822624	98866068	43445	1	508794	NM_001076820	-9271	ENSBTAG00000011307	DNM1	dynamin 1	12.491	159.152	0.952327	7.33549	1.11136e-16
chr11	98945510	98945920	411	*	bdgdiff/H3K27ac_cond1_4308	15.0646	Promoter (<=1kb)	11	98945593	98959910	14318	1	514427	NM_001075667	0	ENSBTAG00000015436	SLC27A4	solute carrier family 27 member 4	15.0646	188.447	76.0843	1.30859	3.69473e-10
chr11	98946287	98946703	417	*	bdgdiff/H3K27ac_cond1_4309	4.66001	Promoter (<=1kb)	11	98945593	98959910	14318	1	514427	NM_001075667	694	ENSBTAG00000015436	SLC27A4	solute carrier family 27 member 4	4.66001	188.447	76.0843	1.30859	3.69473e-10
chr11	99004975	99005343	369	*	bdgdiff/H3K27ac_cond1_4311	6.2405	Promoter (<=1kb)	11	99005557	99017658	12102	1	516122	NM_001102035	-214	ENSBTAG00000038139	CERCAM	cerebral endothelial cell adhesion molecule	6.2405	867.41	209.657	2.05001	1.48786e-77
chr11	101535746	101537132	1387	*	bdgdiff/H3K27ac_cond1_4404	27.6603	Distal Intergenic	11	101477749	101492970	15222	1	768245	NM_001078118	57997	ENSBTAG00000050974	PLPP7	phospholipid phosphatase 7 (inactive)	27.6603	25.0506	10.1177	1.32251	0.0291681
chr11	101538296	101538636	341	*	bdgdiff/H3K27ac_cond1_4405	3.69809	Distal Intergenic	11	101477749	101492970	15222	1	768245	NM_001078118	60547	ENSBTAG00000050974	PLPP7	phospholipid phosphatase 7 (inactive)	3.69809	25.0506	10.1177	1.32251	0.0291681
chr11	101539060	101540233	1174	*	bdgdiff/H3K27ac_cond1_4406	10.2104	Distal Intergenic	11	101477749	101492970	15222	1	768245	NM_001078118	61311	ENSBTAG00000050974	PLPP7	phospholipid phosphatase 7 (inactive)	10.2104	25.0506	10.1177	1.32251	0.0291681
chr11	101540382	101540726	345	*	bdgdiff/H3K27ac_cond1_4407	9.61413	Distal Intergenic	11	101477749	101492970	15222	1	768245	NM_001078118	62633	ENSBTAG00000050974	PLPP7	phospholipid phosphatase 7 (inactive)	9.61413	25.0506	10.1177	1.32251	0.0291681
chr11	101540944	101541431	488	*	bdgdiff/H3K27ac_cond1_4408	6.95284	Distal Intergenic	11	101477749	101492970	15222	1	768245	NM_001078118	63195	ENSBTAG00000050974	PLPP7	phospholipid phosphatase 7 (inactive)	6.95284	25.0506	10.1177	1.32251	0.0291681
chr11	101543076	101543696	621	*	bdgdiff/H3K27ac_cond1_4409	6.25759	Distal Intergenic	11	101477749	101492970	15222	1	768245	NM_001078118	65327	ENSBTAG00000050974	PLPP7	phospholipid phosphatase 7 (inactive)	6.25759	25.0506	10.1177	1.32251	0.0291681
chr11	102246795	102247450	656	*	bdgdiff/H3K27ac_cond1_4419	12.0994	Distal Intergenic	11	102255186	102322577	67392	1	523720	NM_001099025	-7736	ENSBTAG00000007235	NTNG2	netrin G2	12.0994	92.0793	35.2107	1.38725	3.20375e-06
chr11	102832959	102833250	292	*	bdgdiff/H3K27ac_cond1_4426	7.28307	Intron (NM_001206250/615606, intron 10 of 12)	11	102774808	102910615	135808	2	615606	NM_001206250	77365	ENSBTAG00000004092	AK8	adenylate kinase 8	7.28307	228.627	77.218	1.56358	3.89221e-16
chr11	102833495	102833834	340	*	bdgdiff/H3K27ac_cond1_4427	4.32165	Intron (NM_001206250/615606, intron 10 of 12)	11	102774808	102910615	135808	2	615606	NM_001206250	76781	ENSBTAG00000004092	AK8	adenylate kinase 8	4.32165	228.627	77.218	1.56358	3.89221e-16
chr11	102910016	102911333	1318	*	bdgdiff/H3K27ac_cond1_4428	30.4518	Promoter (<=1kb)	11	102774808	102910615	135808	2	615606	NM_001206250	0	ENSBTAG00000004092	AK8	adenylate kinase 8	30.4518	228.627	77.218	1.56358	3.89221e-16
chr11	103985458	103985780	323	*	bdgdiff/H3K27ac_cond1_4461	8.68653	Distal Intergenic	11	104078014	104087184	9171	1	613671	NM_001078038	-92234	ENSBTAG00000030278	EGFL7	EGF like domain multiple 7	8.68653	186.554	11.4164	4.02245	2.08328e-34
chr11	103986322	103986603	282	*	bdgdiff/H3K27ac_cond1_4462	6.91601	Distal Intergenic	11	104078014	104087184	9171	1	613671	NM_001078038	-91411	ENSBTAG00000030278	EGFL7	EGF like domain multiple 7	6.91601	186.554	11.4164	4.02245	2.08328e-34
chr11	103998918	103999157	240	*	bdgdiff/H3K27ac_cond1_4463	5.31847	Distal Intergenic	11	104078014	104087184	9171	1	613671	NM_001078038	-78857	ENSBTAG00000030278	EGFL7	EGF like domain multiple 7	5.31847	186.554	11.4164	4.02245	2.08328e-34
chr11	104045993	104046571	579	*	bdgdiff/H3K27ac_cond1_4464	8.38612	Distal Intergenic	11	104078014	104087184	9171	1	613671	NM_001078038	-31443	ENSBTAG00000030278	EGFL7	EGF like domain multiple 7	8.38612	186.554	11.4164	4.02245	2.08328e-34
chr11	104573615	104574935	1321	*	bdgdiff/H3K27ac_cond1_4484	16.6916	Intron (NM_001193041/614603, intron 7 of 21)	11	104522793	104581977	59185	2	614603	NM_001193041	7042	ENSBTAG00000004510	SARDH	sarcosine dehydrogenase	16.6916	283.153	75.3696	1.91034	2.61917e-28
chr11	104575760	104576159	400	*	bdgdiff/H3K27ac_cond1_4485	4.01825	Exon (NM_001193041/614603, exon 6 of 22)	11	104522793	104581977	59185	2	614603	NM_001193041	5818	ENSBTAG00000004510	SARDH	sarcosine dehydrogenase	4.01825	283.153	75.3696	1.91034	2.61917e-28
chr11	104614635	104615844	1210	*	bdgdiff/H3K27ac_cond1_4486	10.9661	Distal Intergenic	11	104522793	104581977	59185	2	614603	NM_001193041	-32658	ENSBTAG00000004510	SARDH	sarcosine dehydrogenase	10.9661	283.153	75.3696	1.91034	2.61917e-28
chr11	104674477	104676802	2326	*	bdgdiff/H3K27ac_cond1_4487	24.0746	Distal Intergenic	11	104522793	104581977	59185	2	614603	NM_001193041	-92500	ENSBTAG00000004510	SARDH	sarcosine dehydrogenase	24.0746	283.153	75.3696	1.91034	2.61917e-28
chr11	104685117	104687669	2553	*	bdgdiff/H3K27ac_cond1_4488	29.7994	Distal Intergenic	11	104522793	104581977	59185	2	614603	NM_001193041	-103140	ENSBTAG00000004510	SARDH	sarcosine dehydrogenase	29.7994	283.153	75.3696	1.91034	2.61917e-28
chr11	104690397	104692732	2336	*	bdgdiff/H3K27ac_cond1_4489	27.3879	Distal Intergenic	11	104522793	104581977	59185	2	614603	NM_001193041	-108420	ENSBTAG00000004510	SARDH	sarcosine dehydrogenase	27.3879	283.153	75.3696	1.91034	2.61917e-28
chr11	104692951	104693312	362	*	bdgdiff/H3K27ac_cond1_4490	4.62171	Distal Intergenic	11	104522793	104581977	59185	2	614603	NM_001193041	-110974	ENSBTAG00000004510	SARDH	sarcosine dehydrogenase	4.62171	283.153	75.3696	1.91034	2.61917e-28
chr11	104693851	104694866	1016	*	bdgdiff/H3K27ac_cond1_4491	9.97618	Distal Intergenic	11	104522793	104581977	59185	2	614603	NM_001193041	-111874	ENSBTAG00000004510	SARDH	sarcosine dehydrogenase	9.97618	283.153	75.3696	1.91034	2.61917e-28
chr11	105071216	105072225	1010	*	bdgdiff/H3K27ac_cond1_4504	10.0579	Distal Intergenic	11	105086960	105114880	27921	1	507554	NM_001304343	-14735	ENSBTAG00000017851	RXRA	retinoid X receptor alpha	10.0579	84.2723	32.039	1.39148	3.52806e-05
chr11	105081697	105082199	503	*	bdgdiff/H3K27ac_cond1_4505	9.16815	Distal Intergenic	11	105086960	105114880	27921	1	507554	NM_001304343	-4761	ENSBTAG00000017851	RXRA	retinoid X receptor alpha	9.16815	84.2723	32.039	1.39148	3.52806e-05
chr11	105109968	105110411	444	*	bdgdiff/H3K27ac_cond1_4506	6.46704	Intron (NM_001304343/507554, intron 8 of 8)	11	105086960	105114880	27921	1	507554	NM_001304343	23008	ENSBTAG00000017851	RXRA	retinoid X receptor alpha	6.46704	84.2723	32.039	1.39148	3.52806e-05
chr11	105129435	105131190	1756	*	bdgdiff/H3K27ac_cond1_4507	19.34	Distal Intergenic	11	105086960	105114880	27921	1	507554	NM_001304343	42475	ENSBTAG00000017851	RXRA	retinoid X receptor alpha	19.34	84.2723	32.039	1.39148	3.52806e-05
chr11	105142008	105143149	1142	*	bdgdiff/H3K27ac_cond1_4508	14.5415	Distal Intergenic	11	105086960	105114880	27921	1	507554	NM_001304343	55048	ENSBTAG00000017851	RXRA	retinoid X receptor alpha	14.5415	84.2723	32.039	1.39148	3.52806e-05
chr11	105153349	105154041	693	*	bdgdiff/H3K27ac_cond1_4509	5.69546	Distal Intergenic	11	105086960	105114880	27921	1	507554	NM_001304343	66389	ENSBTAG00000017851	RXRA	retinoid X receptor alpha	5.69546	84.2723	32.039	1.39148	3.52806e-05
chr11	105169208	105169480	273	*	bdgdiff/H3K27ac_cond1_4510	5.21007	Distal Intergenic	11	105086960	105114880	27921	1	507554	NM_001304343	82248	ENSBTAG00000017851	RXRA	retinoid X receptor alpha	5.21007	84.2723	32.039	1.39148	3.52806e-05
chr11	105187722	105189825	2104	*	bdgdiff/H3K27ac_cond1_4511	13.6368	Distal Intergenic	11	105086960	105114880	27921	1	507554	NM_001304343	100762	ENSBTAG00000017851	RXRA	retinoid X receptor alpha	13.6368	84.2723	32.039	1.39148	3.52806e-05
chr11	105193035	105195834	2800	*	bdgdiff/H3K27ac_cond1_4512	22.7537	Distal Intergenic	11	105086960	105114880	27921	1	507554	NM_001304343	106075	ENSBTAG00000017851	RXRA	retinoid X receptor alpha	22.7537	84.2723	32.039	1.39148	3.52806e-05
chr11	105197946	105202799	4854	*	bdgdiff/H3K27ac_cond1_4513	26.6568	Distal Intergenic	11	105086960	105114880	27921	1	507554	NM_001304343	110986	ENSBTAG00000017851	RXRA	retinoid X receptor alpha	26.6568	84.2723	32.039	1.39148	3.52806e-05
chr11	105207541	105210931	3391	*	bdgdiff/H3K27ac_cond1_4514	29.177	Distal Intergenic	11	105086960	105114880	27921	1	507554	NM_001304343	120581	ENSBTAG00000017851	RXRA	retinoid X receptor alpha	29.177	84.2723	32.039	1.39148	3.52806e-05
chr11	105211823	105212100	278	*	bdgdiff/H3K27ac_cond1_4515	4.41085	Distal Intergenic	11	105086960	105114880	27921	1	507554	NM_001304343	124863	ENSBTAG00000017851	RXRA	retinoid X receptor alpha	4.41085	84.2723	32.039	1.39148	3.52806e-05
chr11	105212219	105212524	306	*	bdgdiff/H3K27ac_cond1_4516	4.35903	Distal Intergenic	11	105086960	105114880	27921	1	507554	NM_001304343	125259	ENSBTAG00000017851	RXRA	retinoid X receptor alpha	4.35903	84.2723	32.039	1.39148	3.52806e-05
chr11	105213189	105213870	682	*	bdgdiff/H3K27ac_cond1_4517	7.11147	Distal Intergenic	11	105086960	105114880	27921	1	507554	NM_001304343	126229	ENSBTAG00000017851	RXRA	retinoid X receptor alpha	7.11147	84.2723	32.039	1.39148	3.52806e-05
chr11	105214521	105214785	265	*	bdgdiff/H3K27ac_cond1_4518	25.7377	Distal Intergenic	11	105086960	105114880	27921	1	507554	NM_001304343	127561	ENSBTAG00000017851	RXRA	retinoid X receptor alpha	25.7377	84.2723	32.039	1.39148	3.52806e-05
chr11	105221491	105222731	1241	*	bdgdiff/H3K27ac_cond1_4519	20.5401	Distal Intergenic	11	105086960	105114880	27921	1	507554	NM_001304343	134531	ENSBTAG00000017851	RXRA	retinoid X receptor alpha	20.5401	84.2723	32.039	1.39148	3.52806e-05
chr11	105222880	105223159	280	*	bdgdiff/H3K27ac_cond1_4520	6.04484	Distal Intergenic	11	105086960	105114880	27921	1	507554	NM_001304343	135920	ENSBTAG00000017851	RXRA	retinoid X receptor alpha	6.04484	84.2723	32.039	1.39148	3.52806e-05
chr11	105229060	105229494	435	*	bdgdiff/H3K27ac_cond1_4521	5.30533	Distal Intergenic	11	105086960	105114880	27921	1	507554	NM_001304343	142100	ENSBTAG00000017851	RXRA	retinoid X receptor alpha	5.30533	84.2723	32.039	1.39148	3.52806e-05
chr11	105229728	105229978	251	*	bdgdiff/H3K27ac_cond1_4522	6.11737	Distal Intergenic	11	105086960	105114880	27921	1	507554	NM_001304343	142768	ENSBTAG00000017851	RXRA	retinoid X receptor alpha	6.11737	84.2723	32.039	1.39148	3.52806e-05
chr11	105267517	105267904	388	*	bdgdiff/H3K27ac_cond1_4523	10.6473	Distal Intergenic	11	105086960	105114880	27921	1	507554	NM_001304343	180557	ENSBTAG00000017851	RXRA	retinoid X receptor alpha	10.6473	84.2723	32.039	1.39148	3.52806e-05
chr11	105268097	105268380	284	*	bdgdiff/H3K27ac_cond1_4524	6.32554	Distal Intergenic	11	105086960	105114880	27921	1	507554	NM_001304343	181137	ENSBTAG00000017851	RXRA	retinoid X receptor alpha	6.32554	84.2723	32.039	1.39148	3.52806e-05
chr11	106043737	106044187	451	*	bdgdiff/H3K27ac_cond1_4548	11.9565	Promoter (<=1kb)	11	106039204	106043647	4444	2	505436	NM_001100301	-90	ENSBTAG00000015085	CLIC3	chloride intracellular channel 3	11.9565	34.3684	12.223	1.49465	0.00236205
chr11	106086856	106087261	406	*	bdgdiff/H3K27ac_cond1_4549	4.35303	Promoter (<=1kb)	11	106080957	106086455	5499	2	100126045	NM_001105648	-401	ENSBTAG00000048125	ENTPD2	ectonucleoside triphosphate diphosphohydrolase 2	4.35303	459.561	55.9489	3.04418	2.04282e-60
chr11	106091502	106093265	1764	*	bdgdiff/H3K27ac_cond1_4550	30.2979	Distal Intergenic	11	106080957	106086455	5499	2	100126045	NM_001105648	-5047	ENSBTAG00000048125	ENTPD2	ectonucleoside triphosphate diphosphohydrolase 2	30.2979	459.561	55.9489	3.04418	2.04282e-60
chr11	106102107	106102412	306	*	bdgdiff/H3K27ac_cond1_4551	7.61737	Distal Intergenic	11	106080957	106086455	5499	2	100126045	NM_001105648	-15652	ENSBTAG00000048125	ENTPD2	ectonucleoside triphosphate diphosphohydrolase 2	7.61737	459.561	55.9489	3.04418	2.04282e-60
chr11	106116418	106118477	2060	*	bdgdiff/H3K27ac_cond1_4552	14.5078	Distal Intergenic	11	106130452	106134589	4138	2	100125760	NM_001105043	16112	ENSBTAG00000047958	DPP7	dipeptidyl peptidase 7	14.5078	1063.87	316.601	1.74891	2.55927e-57
chr11	106134450	106135584	1135	*	bdgdiff/H3K27ac_cond1_4553	21.9612	Promoter (<=1kb)	11	106130452	106134589	4138	2	100125760	NM_001105043	0	ENSBTAG00000047958	DPP7	dipeptidyl peptidase 7	21.9612	1063.87	316.601	1.74891	2.55927e-57
chr11	106239044	106241236	2193	*	bdgdiff/H3K27ac_cond1_4557	14.1614	Promoter (<=1kb)	11	106240675	106241679	1005	1	618457	NM_001078088	0	ENSBTAG00000045711	CYSRT1	cysteine rich tail 1	14.1614	80.5445	35.8583	1.16707	0.000128453
chr11	106241660	106242858	1199	*	bdgdiff/H3K27ac_cond1_4558	12.1584	Promoter (<=1kb)	11	106240675	106241679	1005	1	618457	NM_001078088	985	ENSBTAG00000045711	CYSRT1	cysteine rich tail 1	12.1584	80.5445	35.8583	1.16707	0.000128453
chr11	106329963	106330205	243	*	bdgdiff/H3K27ac_cond1_4566	5.73128	Distal Intergenic	11	106405333	106414270	8938	1	523157	NM_001102075	-75128	ENSBTAG00000012121	NOXA1	NADPH oxidase activator 1	5.73128	27.8976	9.7302	1.53374	0.00820535
chr11	106335026	106335424	399	*	bdgdiff/H3K27ac_cond1_4567	13.8552	Distal Intergenic	11	106405333	106414270	8938	1	523157	NM_001102075	-69909	ENSBTAG00000012121	NOXA1	NADPH oxidase activator 1	13.8552	27.8976	9.7302	1.53374	0.00820535
chr12	15540782	15542181	1400	*	bdgdiff/H3K27ac_cond1_4660	12.2804	Promoter (<=1kb)	12	15541390	15565521	24132	1	507021	NM_001098895	0	ENSBTAG00000016529	SLC25A30	solute carrier family 25 member 30	12.2804	375.233	179.813	1.05982	1.69926e-13
chr12	15542711	15543513	803	*	bdgdiff/H3K27ac_cond1_4661	12.5969	Promoter (1-2kb)	12	15541390	15565521	24132	1	507021	NM_001098895	1321	ENSBTAG00000016529	SLC25A30	solute carrier family 25 member 30	12.5969	375.233	179.813	1.05982	1.69926e-13
chr12	28523798	28525715	1918	*	bdgdiff/H3K27ac_cond1_4870	21.0376	Distal Intergenic	12	28591661	28614271	22611	1	616069	NM_001046574	-65946	ENSBTAG00000000993	N4BP2L1	NEDD4 binding protein 2 like 1	21.0376	186.725	72.4592	1.36684	5.37463e-11
chr12	28640429	28641614	1186	*	bdgdiff/H3K27ac_cond1_4871	9.38417	Distal Intergenic	12	28670476	28679944	9469	1	616037	NM_001127440	-28862	ENSBTAG00000026384	ZAR1L	zygote arrest 1 like	9.38417	16.2655	5.25103	1.63154	0.0264314
chr12	28667734	28670024	2291	*	bdgdiff/H3K27ac_cond1_4872	60.5091	Promoter (<=1kb)	12	28670476	28679944	9469	1	616037	NM_001127440	-452	ENSBTAG00000026384	ZAR1L	zygote arrest 1 like	60.5091	16.2655	5.25103	1.63154	0.0264314
chr12	28776444	28777920	1477	*	bdgdiff/H3K27ac_cond1_4873	8.52648	Intron (NM_001205616/507622, intron 51 of 60)	12	28670476	28679944	9469	1	616037	NM_001127440	105968	ENSBTAG00000026384	ZAR1L	zygote arrest 1 like	8.52648	16.2655	5.25103	1.63154	0.0264314
chr12	28786189	28786570	382	*	bdgdiff/H3K27ac_cond1_4874	14.2501	Exon (NM_001205616/507622, exon 48 of 61)	12	28670476	28679944	9469	1	616037	NM_001127440	115713	ENSBTAG00000026384	ZAR1L	zygote arrest 1 like	14.2501	16.2655	5.25103	1.63154	0.0264314
chr12	28808977	28809231	255	*	bdgdiff/H3K27ac_cond1_4875	7.12912	Intron (NM_001205616/507622, intron 36 of 60)	12	28670476	28679944	9469	1	616037	NM_001127440	138501	ENSBTAG00000026384	ZAR1L	zygote arrest 1 like	7.12912	16.2655	5.25103	1.63154	0.0264314
chr12	34576323	34577337	1015	*	bdgdiff/H3K27ac_cond1_4972	15.0858	Distal Intergenic	12	34426401	34509346	82946	2	768037	NM_001077096	-66977	ENSBTAG00000018300	TNFRSF19	TNF receptor superfamily member 19	15.0858	20.6942	5.52611	1.90118	0.00812128
chr12	34588504	34588871	368	*	bdgdiff/H3K27ac_cond1_4973	4.94762	Distal Intergenic	12	34426401	34509346	82946	2	768037	NM_001077096	-79158	ENSBTAG00000018300	TNFRSF19	TNF receptor superfamily member 19	4.94762	20.6942	5.52611	1.90118	0.00812128
chr12	35913745	35915027	1283	*	bdgdiff/H3K27ac_cond1_4998	15.112	Distal Intergenic	12	35853118	35908774	55657	2	514177	NM_001110786	-4971	ENSBTAG00000014286	IFT88	intraflagellar transport 88	15.112	474.879	219.26	1.11378	1.87277e-19
chr12	35928421	35928678	258	*	bdgdiff/H3K27ac_cond1_4999	9.00616	Promoter (<=1kb)	12	35929025	35985463	56439	1	281725	NM_174293	-347	ENSBTAG00000011726	CRYL1	crystallin lambda 1	9.00616	1304.69	623.586	1.06599	1.39261e-35
chr12	35929194	35929640	447	*	bdgdiff/H3K27ac_cond1_5000	4.28299	Promoter (<=1kb)	12	35929025	35985463	56439	1	281725	NM_174293	169	ENSBTAG00000011726	CRYL1	crystallin lambda 1	4.28299	1304.69	623.586	1.06599	1.39261e-35
chr12	35952387	35952895	509	*	bdgdiff/H3K27ac_cond1_5001	17.7805	Intron (NM_174293/281725, intron 3 of 7)	12	35929025	35985463	56439	1	281725	NM_174293	23362	ENSBTAG00000011726	CRYL1	crystallin lambda 1	17.7805	1304.69	623.586	1.06599	1.39261e-35
chr12	35977540	35977991	452	*	bdgdiff/H3K27ac_cond1_5002	5.33192	Intron (NM_174293/281725, intron 5 of 7)	12	35929025	35985463	56439	1	281725	NM_174293	48515	ENSBTAG00000011726	CRYL1	crystallin lambda 1	5.33192	1304.69	623.586	1.06599	1.39261e-35
chr12	35983188	35985424	2237	*	bdgdiff/H3K27ac_cond1_5003	14.5508	3' UTR	12	35929025	35985463	56439	1	281725	NM_174293	54163	ENSBTAG00000011726	CRYL1	crystallin lambda 1	14.5508	1304.69	623.586	1.06599	1.39261e-35
chr12	36024649	36025226	578	*	bdgdiff/H3K27ac_cond1_5004	16.7887	Distal Intergenic	12	36052303	36059946	7644	1	508454	NM_001160177	-27077	ENSBTAG00000038662	GJB6	gap junction protein beta 6	16.7887	2022.97	159.097	3.66805	2.82206e-273
chr12	36038217	36041322	3106	*	bdgdiff/H3K27ac_cond1_5005	16.8358	Distal Intergenic	12	36052303	36059946	7644	1	508454	NM_001160177	-10981	ENSBTAG00000038662	GJB6	gap junction protein beta 6	16.8358	2022.97	159.097	3.66805	2.82206e-273
chr12	36052379	36052982	604	*	bdgdiff/H3K27ac_cond1_5006	13.5473	Promoter (<=1kb)	12	36052303	36059946	7644	1	508454	NM_001160177	76	ENSBTAG00000038662	GJB6	gap junction protein beta 6	13.5473	2022.97	159.097	3.66805	2.82206e-273
chr12	36061605	36062240	636	*	bdgdiff/H3K27ac_cond1_5007	5.91947	Distal Intergenic	12	36058177	36059944	1768	1	508454	NM_001015546	3428	ENSBTAG00000038662	GJB6	gap junction protein beta 6	5.91947	2022.97	159.097	3.66805	2.82206e-273
chr12	36074582	36074815	234	*	bdgdiff/H3K27ac_cond1_5008	3.67475	Promoter (2-3kb)	12	36076842	36081884	5043	1	407154	NM_001083637	-2027	ENSBTAG00000017425	GJB2	gap junction protein beta 2	3.67475	4869.05	1850.47	1.39538	2.29275e-112
chr12	36075016	36077225	2210	*	bdgdiff/H3K27ac_cond1_5009	49.9514	Promoter (<=1kb)	12	36076842	36081884	5043	1	407154	NM_001083637	0	ENSBTAG00000017425	GJB2	gap junction protein beta 2	49.9514	4869.05	1850.47	1.39538	2.29275e-112
chr12	36077373	36077731	359	*	bdgdiff/H3K27ac_cond1_5010	8.21415	Promoter (<=1kb)	12	36076842	36081884	5043	1	407154	NM_001083637	531	ENSBTAG00000017425	GJB2	gap junction protein beta 2	8.21415	4869.05	1850.47	1.39538	2.29275e-112
chr12	36078075	36078645	571	*	bdgdiff/H3K27ac_cond1_5011	5.75021	Promoter (1-2kb)	12	36076842	36081884	5043	1	407154	NM_001083637	1233	ENSBTAG00000017425	GJB2	gap junction protein beta 2	5.75021	4869.05	1850.47	1.39538	2.29275e-112
chr12	66025796	66026393	598	*	bdgdiff/H3K27ac_cond1_5129	8.03341	Intron (NM_001102070/522828, intron 2 of 7)	12	65755006	66788959	1033954	1	522828	NM_001102070	270790	ENSBTAG00000008708	GPC5	glypican 5	8.03341	8.21208	1.33983	2.6369	0.0340989
chr12	66026634	66027048	415	*	bdgdiff/H3K27ac_cond1_5130	24.7421	Intron (NM_001102070/522828, intron 2 of 7)	12	65755006	66788959	1033954	1	522828	NM_001102070	271628	ENSBTAG00000008708	GPC5	glypican 5	24.7421	8.21208	1.33983	2.6369	0.0340989
chr12	66159335	66159944	610	*	bdgdiff/H3K27ac_cond1_5131	14.4536	Intron (NM_001102070/522828, intron 5 of 7)	12	65755006	66788959	1033954	1	522828	NM_001102070	404329	ENSBTAG00000008708	GPC5	glypican 5	14.4536	8.21208	1.33983	2.6369	0.0340989
chr12	73018772	73019125	354	*	bdgdiff/H3K27ac_cond1_5142	5.76246	Intron (NM_001110066/506546, intron 18 of 21)	12	72989074	73009451	20378	1	506545	NM_001014857	29698	ENSBTAG00000003568	CLDN10	claudin 10	5.76246	6.36357	0.315311	4.16791	0.0162696
chr12	85132300	85132885	586	*	bdgdiff/H3K27ac_cond1_5271	7.88055	Distal Intergenic	12	85170093	85200359	30267	2	615760	NM_001193089	67474	ENSBTAG00000049416	RAB20	RAB20, member RAS oncogene family	7.88055	185.837	74.7847	1.31281	6.51774e-11
chr12	85197151	85199109	1959	*	bdgdiff/H3K27ac_cond1_5272	18.8623	Promoter (1-2kb)	12	85170093	85200359	30267	2	615760	NM_001193089	1250	ENSBTAG00000049416	RAB20	RAB20, member RAS oncogene family	18.8623	185.837	74.7847	1.31281	6.51774e-11
chr12	85199235	85200260	1026	*	bdgdiff/H3K27ac_cond1_5273	11.5168	Promoter (<=1kb)	12	85170093	85200359	30267	2	615760	NM_001193089	99	ENSBTAG00000049416	RAB20	RAB20, member RAS oncogene family	11.5168	185.837	74.7847	1.31281	6.51774e-11
chr12	85200646	85201024	379	*	bdgdiff/H3K27ac_cond1_5274	9.02222	Promoter (<=1kb)	12	85170093	85200359	30267	2	615760	NM_001193089	-287	ENSBTAG00000049416	RAB20	RAB20, member RAS oncogene family	9.02222	185.837	74.7847	1.31281	6.51774e-11
chr12	85202268	85202685	418	*	bdgdiff/H3K27ac_cond1_5275	4.50221	Promoter (1-2kb)	12	85170093	85200359	30267	2	615760	NM_001193089	-1909	ENSBTAG00000049416	RAB20	RAB20, member RAS oncogene family	4.50221	185.837	74.7847	1.31281	6.51774e-11
chr12	85202919	85203735	817	*	bdgdiff/H3K27ac_cond1_5276	7.90049	Promoter (2-3kb)	12	85170093	85200359	30267	2	615760	NM_001193089	-2560	ENSBTAG00000049416	RAB20	RAB20, member RAS oncogene family	7.90049	185.837	74.7847	1.31281	6.51774e-11
chr12	85215699	85216684	986	*	bdgdiff/H3K27ac_cond1_5277	12.2704	Distal Intergenic	12	85170093	85200359	30267	2	615760	NM_001193089	-15340	ENSBTAG00000049416	RAB20	RAB20, member RAS oncogene family	12.2704	185.837	74.7847	1.31281	6.51774e-11
chr12	85225777	85226068	292	*	bdgdiff/H3K27ac_cond1_5278	5.79503	Distal Intergenic	12	85170093	85200359	30267	2	615760	NM_001193089	-25418	ENSBTAG00000049416	RAB20	RAB20, member RAS oncogene family	5.79503	185.837	74.7847	1.31281	6.51774e-11
chr12	86574731	86577097	2367	*	bdgdiff/H3K27ac_cond1_5308	28.9819	Distal Intergenic	12	86593310	86605278	11969	1	281897	NM_001075124	-16213	ENSBTAG00000010242	LAMP1	lysosomal associated membrane protein 1	28.9819	4885.65	2256.88	1.11435	6.20369e-78
chr13	2426925	2427174	250	*	bdgdiff/H3K27ac_cond1_5331	6.75604	Intron (NM_001166510/281985, intron 20 of 35)	13	2540686	2552701	12016	1	513094	NM_001083418	-113512	ENSBTAG00000007977	LAMP5	lysosomal associated membrane protein family member 5	6.75604	45.8859	17.3369	1.41155	0.00588625
chr13	2569815	2570155	341	*	bdgdiff/H3K27ac_cond1_5332	8.2099	Intron (NM_001206594/513432, intron 8 of 9)	13	2540686	2552701	12016	1	513094	NM_001083418	29129	ENSBTAG00000007977	LAMP5	lysosomal associated membrane protein family member 5	8.2099	45.8859	17.3369	1.41155	0.00588625
chr13	2673660	2673892	233	*	bdgdiff/H3K27ac_cond1_5333	3.92438	Intron (NM_001206594/513432, intron 3 of 9)	13	2540686	2552701	12016	1	513094	NM_001083418	132974	ENSBTAG00000007977	LAMP5	lysosomal associated membrane protein family member 5	3.92438	45.8859	17.3369	1.41155	0.00588625
chr13	2674007	2674404	398	*	bdgdiff/H3K27ac_cond1_5334	18.8503	Intron (NM_001206594/513432, intron 3 of 9)	13	2540686	2552701	12016	1	513094	NM_001083418	133321	ENSBTAG00000007977	LAMP5	lysosomal associated membrane protein family member 5	18.8503	45.8859	17.3369	1.41155	0.00588625
chr13	3363727	3364171	445	*	bdgdiff/H3K27ac_cond1_5335	6.01174	Distal Intergenic	13	3478033	3561820	83788	1	540853	NM_001076246	-113862	ENSBTAG00000008323	SNAP25	synaptosome associated protein 25	6.01174	109.383	41.2934	1.40374	9.09684e-06
chr13	3364443	3364989	547	*	bdgdiff/H3K27ac_cond1_5336	5.51386	Distal Intergenic	13	3478033	3561820	83788	1	540853	NM_001076246	-113044	ENSBTAG00000008323	SNAP25	synaptosome associated protein 25	5.51386	109.383	41.2934	1.40374	9.09684e-06
chr13	3370007	3370240	234	*	bdgdiff/H3K27ac_cond1_5337	34.7566	Distal Intergenic	13	3478033	3561820	83788	1	540853	NM_001076246	-107793	ENSBTAG00000008323	SNAP25	synaptosome associated protein 25	34.7566	109.383	41.2934	1.40374	9.09684e-06
chr13	3478044	3478711	668	*	bdgdiff/H3K27ac_cond1_5338	34.5591	Promoter (<=1kb)	13	3478033	3561820	83788	1	540853	NM_001076246	11	ENSBTAG00000008323	SNAP25	synaptosome associated protein 25	34.5591	109.383	41.2934	1.40374	9.09684e-06
chr13	12517206	12517592	387	*	bdgdiff/H3K27ac_cond1_5465	8.85471	Distal Intergenic	13	12518930	12533297	14368	2	617368	NM_001193156	15705	ENSBTAG00000012377	ECHDC3	enoyl-CoA hydratase domain containing 3	8.85471	145.222	44.207	1.72349	5.49944e-12
chr13	24386939	24388140	1202	*	bdgdiff/H3K27ac_cond1_5606	15.183	Distal Intergenic	13	24116088	24140974	24887	1	613475	NM_001206130	270851	ENSBTAG00000044112	MSRB2	methionine sulfoxide reductase B2	15.183	134.174	66.0286	1.02574	6.56342e-05
chr13	24388769	24389784	1016	*	bdgdiff/H3K27ac_cond1_5607	18.5836	Distal Intergenic	13	24116088	24140974	24887	1	613475	NM_001206130	272681	ENSBTAG00000044112	MSRB2	methionine sulfoxide reductase B2	18.5836	134.174	66.0286	1.02574	6.56342e-05
chr13	24876057	24876961	905	*	bdgdiff/H3K27ac_cond1_5608	10.5796	Distal Intergenic	13	24116088	24140974	24887	1	613475	NM_001206130	759969	ENSBTAG00000044112	MSRB2	methionine sulfoxide reductase B2	10.5796	134.174	66.0286	1.02574	6.56342e-05
chr13	24880792	24881189	398	*	bdgdiff/H3K27ac_cond1_5609	4.69581	Distal Intergenic	13	24116088	24140974	24887	1	613475	NM_001206130	764704	ENSBTAG00000044112	MSRB2	methionine sulfoxide reductase B2	4.69581	134.174	66.0286	1.02574	6.56342e-05
chr13	24882318	24882894	577	*	bdgdiff/H3K27ac_cond1_5610	11.1037	Distal Intergenic	13	24116088	24140974	24887	1	613475	NM_001206130	766230	ENSBTAG00000044112	MSRB2	methionine sulfoxide reductase B2	11.1037	134.174	66.0286	1.02574	6.56342e-05
chr13	24883556	24883951	396	*	bdgdiff/H3K27ac_cond1_5611	7.0302	Distal Intergenic	13	24116088	24140974	24887	1	613475	NM_001206130	767468	ENSBTAG00000044112	MSRB2	methionine sulfoxide reductase B2	7.0302	134.174	66.0286	1.02574	6.56342e-05
chr13	31403358	31404156	799	*	bdgdiff/H3K27ac_cond1_5704	8.92405	Intron (NM_001192575/523202, intron 31 of 66)	13	31276403	31535596	259194	2	523202	NM_001192575	131440	ENSBTAG00000005072	CUBN	cubilin	8.92405	77.976	10.5381	2.88805	3.56532e-13
chr13	31413243	31413557	315	*	bdgdiff/H3K27ac_cond1_5705	4.72233	Intron (NM_001192575/523202, intron 29 of 66)	13	31276403	31535596	259194	2	523202	NM_001192575	122039	ENSBTAG00000005072	CUBN	cubilin	4.72233	77.976	10.5381	2.88805	3.56532e-13
chr13	31413668	31415750	2083	*	bdgdiff/H3K27ac_cond1_5706	32.1489	Intron (NM_001192575/523202, intron 29 of 66)	13	31276403	31535596	259194	2	523202	NM_001192575	119846	ENSBTAG00000005072	CUBN	cubilin	32.1489	77.976	10.5381	2.88805	3.56532e-13
chr13	31415942	31416265	324	*	bdgdiff/H3K27ac_cond1_5707	3.69683	Intron (NM_001192575/523202, intron 29 of 66)	13	31276403	31535596	259194	2	523202	NM_001192575	119331	ENSBTAG00000005072	CUBN	cubilin	3.69683	77.976	10.5381	2.88805	3.56532e-13
chr13	31430734	31435606	4873	*	bdgdiff/H3K27ac_cond1_5708	24.2041	Intron (NM_001192575/523202, intron 28 of 66)	13	31276403	31535596	259194	2	523202	NM_001192575	99990	ENSBTAG00000005072	CUBN	cubilin	24.2041	77.976	10.5381	2.88805	3.56532e-13
chr13	31443109	31443354	246	*	bdgdiff/H3K27ac_cond1_5709	15.9538	Intron (NM_001192575/523202, intron 27 of 66)	13	31276403	31535596	259194	2	523202	NM_001192575	92242	ENSBTAG00000005072	CUBN	cubilin	15.9538	77.976	10.5381	2.88805	3.56532e-13
chr13	31443747	31450110	6364	*	bdgdiff/H3K27ac_cond1_5710	33.8494	Intron (NM_001192575/523202, intron 27 of 66)	13	31276403	31535596	259194	2	523202	NM_001192575	85486	ENSBTAG00000005072	CUBN	cubilin	33.8494	77.976	10.5381	2.88805	3.56532e-13
chr13	31451211	31451465	255	*	bdgdiff/H3K27ac_cond1_5711	7.5565	Intron (NM_001192575/523202, intron 27 of 66)	13	31276403	31535596	259194	2	523202	NM_001192575	84131	ENSBTAG00000005072	CUBN	cubilin	7.5565	77.976	10.5381	2.88805	3.56532e-13
chr13	31475708	31476880	1173	*	bdgdiff/H3K27ac_cond1_5712	10.5243	Intron (NM_001192575/523202, intron 22 of 66)	13	31276403	31535596	259194	2	523202	NM_001192575	58716	ENSBTAG00000005072	CUBN	cubilin	10.5243	77.976	10.5381	2.88805	3.56532e-13
chr13	31505385	31505624	240	*	bdgdiff/H3K27ac_cond1_5713	4.56892	Intron (NM_001192575/523202, intron 14 of 66)	13	31276403	31535596	259194	2	523202	NM_001192575	29972	ENSBTAG00000005072	CUBN	cubilin	4.56892	77.976	10.5381	2.88805	3.56532e-13
chr13	31567552	31567798	247	*	bdgdiff/H3K27ac_cond1_5714	4.99229	Intron (NM_181812/353353, intron 10 of 10)	13	31276403	31535596	259194	2	523202	NM_001192575	-31956	ENSBTAG00000005072	CUBN	cubilin	4.99229	77.976	10.5381	2.88805	3.56532e-13
chr13	34978858	34979961	1104	*	bdgdiff/H3K27ac_cond1_5771	19.1549	Distal Intergenic	13	35028260	35064475	36216	2	784675	NM_001082474	84514	ENSBTAG00000001204	JCAD	junctional cadherin 5 associated	19.1549	114.928	36.9147	1.64036	5.81235e-09
chr13	37752573	37753287	715	*	bdgdiff/H3K27ac_cond1_5790	30.5889	Distal Intergenic	13	37756663	37789222	32560	2	515755	NM_001102032	35935	ENSBTAG00000006043	LOC515755	solute carrier family 6 (neurotransmitter transporter, glycine), member 9-like	30.5889	4.93543	0	4.76753	0.0111368
chr13	37792167	37794143	1977	*	bdgdiff/H3K27ac_cond1_5791	10.5173	Promoter (2-3kb)	13	37756663	37789222	32560	2	515755	NM_001102032	-2945	ENSBTAG00000006043	LOC515755	solute carrier family 6 (neurotransmitter transporter, glycine), member 9-like	10.5173	4.93543	0	4.76753	0.0111368
chr13	42184606	42184888	283	*	bdgdiff/H3K27ac_cond1_5855	5.88024	Distal Intergenic	13	42185282	42189207	3926	2	281102	NM_174029	4319	ENSBTAG00000000598	CST3	cystatin C	5.88024	9217.12	3427.23	1.42741	9.62392e-130
chr13	42188159	42189281	1123	*	bdgdiff/H3K27ac_cond1_5856	13.5927	Promoter (<=1kb)	13	42185282	42189207	3926	2	281102	NM_174029	0	ENSBTAG00000000598	CST3	cystatin C	13.5927	9217.12	3427.23	1.42741	9.62392e-130
chr13	42189655	42190383	729	*	bdgdiff/H3K27ac_cond1_5857	17.7806	Promoter (<=1kb)	13	42185282	42189207	3926	2	281102	NM_174029	-448	ENSBTAG00000000598	CST3	cystatin C	17.7806	9217.12	3427.23	1.42741	9.62392e-130
chr13	42196807	42197327	521	*	bdgdiff/H3K27ac_cond1_5858	13.8041	Distal Intergenic	13	42185282	42189207	3926	2	281102	NM_174029	-7600	ENSBTAG00000000598	CST3	cystatin C	13.8041	9217.12	3427.23	1.42741	9.62392e-130
chr13	42197537	42197812	276	*	bdgdiff/H3K27ac_cond1_5859	6.45239	Distal Intergenic	13	42185282	42189207	3926	2	281102	NM_174029	-8330	ENSBTAG00000000598	CST3	cystatin C	6.45239	9217.12	3427.23	1.42741	9.62392e-130
chr13	42201576	42201926	351	*	bdgdiff/H3K27ac_cond1_5860	7.94794	Distal Intergenic	13	42185282	42189207	3926	2	281102	NM_174029	-12369	ENSBTAG00000000598	CST3	cystatin C	7.94794	9217.12	3427.23	1.42741	9.62392e-130
chr13	42216277	42218730	2454	*	bdgdiff/H3K27ac_cond1_5861	16.8818	Distal Intergenic	13	42185282	42189207	3926	2	281102	NM_174029	-27070	ENSBTAG00000000598	CST3	cystatin C	16.8818	9217.12	3427.23	1.42741	9.62392e-130
chr13	42775524	42776041	518	*	bdgdiff/H3K27ac_cond1_5865	10.4609	Promoter (<=1kb)	13	42775506	42811088	35583	1	505560	NM_001035270	18	ENSBTAG00000004625	PYGB	glycogen phosphorylase B	10.4609	775.815	333.6	1.21874	1.10823e-24
chr13	42811714	42811969	256	*	bdgdiff/H3K27ac_cond1_5866	5.15668	Distal Intergenic	13	42775506	42811088	35583	1	505560	NM_001035270	36208	ENSBTAG00000004625	PYGB	glycogen phosphorylase B	5.15668	775.815	333.6	1.21874	1.10823e-24
chr13	43021237	43023454	2218	*	bdgdiff/H3K27ac_cond1_5871	30.7202	Distal Intergenic	13	43031397	43046767	15371	1	533598	NM_001192781	-7943	ENSBTAG00000018805	ASB13	ankyrin repeat and SOCS box containing 13	30.7202	66.5446	28.0602	1.24192	0.000295039
chr13	43031300	43031590	291	*	bdgdiff/H3K27ac_cond1_5872	5.21792	Promoter (<=1kb)	13	43031397	43046767	15371	1	533598	NM_001192781	0	ENSBTAG00000018805	ASB13	ankyrin repeat and SOCS box containing 13	5.21792	66.5446	28.0602	1.24192	0.000295039
chr13	43078908	43079288	381	*	bdgdiff/H3K27ac_cond1_5873	4.28943	Distal Intergenic	13	43031397	43046767	15371	1	533598	NM_001192781	47511	ENSBTAG00000018805	ASB13	ankyrin repeat and SOCS box containing 13	4.28943	66.5446	28.0602	1.24192	0.000295039
chr13	43169664	43171829	2166	*	bdgdiff/H3K27ac_cond1_5877	11.8729	Promoter (2-3kb)	13	43162652	43174443	11792	2	507365	NM_001034296	2614	ENSBTAG00000007648	NET1	neuroepithelial cell transforming 1	11.8729	1144.69	552.45	1.05096	3.24472e-32
chr13	43171944	43172612	669	*	bdgdiff/H3K27ac_cond1_5878	6.00761	Promoter (1-2kb)	13	43162652	43174443	11792	2	507365	NM_001034296	1831	ENSBTAG00000007648	NET1	neuroepithelial cell transforming 1	6.00761	1144.69	552.45	1.05096	3.24472e-32
chr13	43172860	43175017	2158	*	bdgdiff/H3K27ac_cond1_5879	16.6903	Promoter (<=1kb)	13	43162652	43174443	11792	2	507365	NM_001034296	0	ENSBTAG00000007648	NET1	neuroepithelial cell transforming 1	16.6903	1144.69	552.45	1.05096	3.24472e-32
chr13	47347109	47347507	399	*	bdgdiff/H3K27ac_cond1_6003	4.37124	Promoter (<=1kb)	13	47209404	47348038	138635	2	783536	NM_001205430	531	ENSBTAG00000032366	SLC23A2	solute carrier family 23 member 2	4.37124	270.088	124.473	1.11984	3.00043e-10
chr13	47348073	47348645	573	*	bdgdiff/H3K27ac_cond1_6004	11.0739	Promoter (<=1kb)	13	47209404	47348038	138635	2	783536	NM_001205430	-35	ENSBTAG00000032366	SLC23A2	solute carrier family 23 member 2	11.0739	270.088	124.473	1.11984	3.00043e-10
chr13	50965656	50965908	253	*	bdgdiff/H3K27ac_cond1_6022	4.69553	Intron (NM_001205439/527211, intron 1 of 6)	13	50950179	50985484	35306	2	527211	NM_001205439	19576	ENSBTAG00000001112	SMOX	spermine oxidase	4.69553	160.476	78.493	1.03023	8.26695e-07
chr13	50985001	50985648	648	*	bdgdiff/H3K27ac_cond1_6023	7.35062	Promoter (<=1kb)	13	50950179	50985484	35306	2	527211	NM_001205439	0	ENSBTAG00000001112	SMOX	spermine oxidase	7.35062	160.476	78.493	1.03023	8.26695e-07
chr13	51005557	51005948	392	*	bdgdiff/H3K27ac_cond1_6024	5.56947	Distal Intergenic	13	50950179	50985484	35306	2	527211	NM_001205439	-20073	ENSBTAG00000001112	SMOX	spermine oxidase	5.56947	160.476	78.493	1.03023	8.26695e-07
chr13	51512234	51512873	640	*	bdgdiff/H3K27ac_cond1_6035	6.52976	Distal Intergenic	13	51444138	51461104	16967	2	515590	NM_001102027	-51130	ENSBTAG00000018732	HSPA12B	heat shock protein family A (Hsp70) member 12B	6.52976	102.072	36.5305	1.47945	8.37908e-07
chr13	51513440	51514169	730	*	bdgdiff/H3K27ac_cond1_6036	4.73266	Distal Intergenic	13	51444138	51461104	16967	2	515590	NM_001102027	-52336	ENSBTAG00000018732	HSPA12B	heat shock protein family A (Hsp70) member 12B	4.73266	102.072	36.5305	1.47945	8.37908e-07
chr13	51514418	51514697	280	*	bdgdiff/H3K27ac_cond1_6037	4.1749	Distal Intergenic	13	51444138	51461104	16967	2	515590	NM_001102027	-53314	ENSBTAG00000018732	HSPA12B	heat shock protein family A (Hsp70) member 12B	4.1749	102.072	36.5305	1.47945	8.37908e-07
chr13	52819688	52820913	1226	*	bdgdiff/H3K27ac_cond1_6059	29.2117	Intron (NM_001101848/505080, intron 5 of 12)	13	52793534	52836111	42578	2	505080	NM_001101848	15198	ENSBTAG00000001785	TGM3	transglutaminase 3	29.2117	15.1597	2.74545	2.50089	0.00858244
chr13	52853314	52853639	326	*	bdgdiff/H3K27ac_cond1_6060	9.03061	Distal Intergenic	13	52793534	52836111	42578	2	505080	NM_001101848	-17203	ENSBTAG00000001785	TGM3	transglutaminase 3	9.03061	15.1597	2.74545	2.50089	0.00858244
chr13	52854037	52854383	347	*	bdgdiff/H3K27ac_cond1_6061	5.16248	Distal Intergenic	13	52793534	52836111	42578	2	505080	NM_001101848	-17926	ENSBTAG00000001785	TGM3	transglutaminase 3	5.16248	15.1597	2.74545	2.50089	0.00858244
chr13	52869153	52869696	544	*	bdgdiff/H3K27ac_cond1_6062	10.0807	Distal Intergenic	13	52793534	52836111	42578	2	505080	NM_001101848	-33042	ENSBTAG00000001785	TGM3	transglutaminase 3	10.0807	15.1597	2.74545	2.50089	0.00858244
chr13	54053120	54053643	524	*	bdgdiff/H3K27ac_cond1_6087	5.13044	Promoter (2-3kb)	13	54054301	54055810	1510	2	789154	NM_001101306	2167	ENSBTAG00000027407	TNFRSF6B	TNF receptor superfamily member 6b	5.13044	3907.8	676.246	2.53156	7.79977e-179
chr13	54053841	54054406	566	*	bdgdiff/H3K27ac_cond1_6088	6.14904	Promoter (1-2kb)	13	54054301	54055810	1510	2	789154	NM_001101306	1404	ENSBTAG00000027407	TNFRSF6B	TNF receptor superfamily member 6b	6.14904	3907.8	676.246	2.53156	7.79977e-179
chr13	54136819	54137897	1079	*	bdgdiff/H3K27ac_cond1_6094	14.2436	Promoter (<=1kb)	13	54136186	54137833	1648	2	506990	NM_001075294	0	ENSBTAG00000031800	PPDPF	pancreatic progenitor cell differentiation and proliferation factor	14.2436	2634.98	1083.83	1.28207	2.15111e-64
chr13	59581395	59581640	246	*	bdgdiff/H3K27ac_cond1_6182	3.79338	Promoter (1-2kb)	13	59572279	59582949	10671	2	516545	NM_001080278	1309	ENSBTAG00000013007	FAM210B	family with sequence similarity 210 member B	3.79338	1746.97	778.091	1.16805	3.72675e-47
chr13	59582258	59582753	496	*	bdgdiff/H3K27ac_cond1_6183	6.54132	Promoter (<=1kb)	13	59572279	59582949	10671	2	516545	NM_001080278	196	ENSBTAG00000013007	FAM210B	family with sequence similarity 210 member B	6.54132	1746.97	778.091	1.16805	3.72675e-47
chr13	59625315	59625912	598	*	bdgdiff/H3K27ac_cond1_6184	29.3321	Distal Intergenic	13	59572279	59582949	10671	2	516545	NM_001080278	-42366	ENSBTAG00000013007	FAM210B	family with sequence similarity 210 member B	29.3321	1746.97	778.091	1.16805	3.72675e-47
chr13	59626227	59626541	315	*	bdgdiff/H3K27ac_cond1_6185	6.21668	Distal Intergenic	13	59572279	59582949	10671	2	516545	NM_001080278	-43278	ENSBTAG00000013007	FAM210B	family with sequence similarity 210 member B	6.21668	1746.97	778.091	1.16805	3.72675e-47
chr13	60249417	60252558	3142	*	bdgdiff/H3K27ac_cond1_6191	13.8117	Distal Intergenic	13	60259697	60273426	13730	2	540118	NM_001014961	20868	ENSBTAG00000008638	FAM110A	family with sequence similarity 110 member A	13.8117	277.811	77.1677	1.84588	4.6773e-17
chr13	60270893	60273806	2914	*	bdgdiff/H3K27ac_cond1_6192	33.7549	Promoter (<=1kb)	13	60259697	60273426	13730	2	540118	NM_001014961	0	ENSBTAG00000008638	FAM110A	family with sequence similarity 110 member A	33.7549	277.811	77.1677	1.84588	4.6773e-17
chr13	60276065	60276506	442	*	bdgdiff/H3K27ac_cond1_6193	10.1152	Promoter (2-3kb)	13	60259697	60273426	13730	2	540118	NM_001014961	-2639	ENSBTAG00000008638	FAM110A	family with sequence similarity 110 member A	10.1152	277.811	77.1677	1.84588	4.6773e-17
chr13	60276848	60277158	311	*	bdgdiff/H3K27ac_cond1_6194	6.61844	Distal Intergenic	13	60259697	60273426	13730	2	540118	NM_001014961	-3422	ENSBTAG00000008638	FAM110A	family with sequence similarity 110 member A	6.61844	277.811	77.1677	1.84588	4.6773e-17
chr13	60645501	60645805	305	*	bdgdiff/H3K27ac_cond1_6200	8.06549	Promoter (<=1kb)	13	60634440	60645432	10993	2	538465	NM_001076103	-69	ENSBTAG00000017007	TRIB3	tribbles pseudokinase 3	8.06549	597.346	122.726	2.28165	1.06152e-66
chr13	60694816	60695067	252	*	bdgdiff/H3K27ac_cond1_6201	7.95762	Distal Intergenic	13	60670296	60676670	6375	2	617951	NM_001101269	-18146	ENSBTAG00000027387	NRSN2	neurensin 2	7.95762	20.8494	2.29855	3.18214	0.000110477
chr13	60695216	60695565	350	*	bdgdiff/H3K27ac_cond1_6202	11.3756	Distal Intergenic	13	60670296	60676670	6375	2	617951	NM_001101269	-18546	ENSBTAG00000027387	NRSN2	neurensin 2	11.3756	20.8494	2.29855	3.18214	0.000110477
chr13	62957801	62958178	378	*	bdgdiff/H3K27ac_cond1_6242	11.3929	Distal Intergenic	13	62888941	62915182	26242	2	527488	NM_001075898	-42619	ENSBTAG00000000512	SNTA1	syntrophin alpha 1	11.3929	329.312	151.724	1.12004	4.41051e-14
chr13	63108488	63108791	304	*	bdgdiff/H3K27ac_cond1_6243	4.84743	Distal Intergenic	13	63108927	63127570	18644	2	514695	NM_001081589	18779	ENSBTAG00000003946	NECAB3	N-terminal EF-hand calcium binding protein 3	4.84743	118.472	6.14621	4.25035	2.37516e-22
chr13	63918236	63920348	2113	*	bdgdiff/H3K27ac_cond1_6262	18.3932	Promoter (<=1kb)	13	63918996	63920647	1652	1	514547	NM_001046175	0	ENSBTAG00000006135	MAP1LC3A	microtubule associated protein 1 light chain 3 alpha	18.3932	1799.42	845.085	1.09089	1.49737e-32
chr13	63929480	63931161	1682	*	bdgdiff/H3K27ac_cond1_6263	15.8024	Distal Intergenic	13	63918996	63920647	1652	1	514547	NM_001046175	10484	ENSBTAG00000006135	MAP1LC3A	microtubule associated protein 1 light chain 3 alpha	15.8024	1799.42	845.085	1.09089	1.49737e-32
chr13	63940506	63940902	397	*	bdgdiff/H3K27ac_cond1_6264	10.1497	Distal Intergenic	13	63918996	63920647	1652	1	514547	NM_001046175	21510	ENSBTAG00000006135	MAP1LC3A	microtubule associated protein 1 light chain 3 alpha	10.1497	1799.42	845.085	1.09089	1.49737e-32
chr13	63941034	63941602	569	*	bdgdiff/H3K27ac_cond1_6265	15.7078	Distal Intergenic	13	63918996	63920647	1652	1	514547	NM_001046175	22038	ENSBTAG00000006135	MAP1LC3A	microtubule associated protein 1 light chain 3 alpha	15.7078	1799.42	845.085	1.09089	1.49737e-32
chr13	63943993	63944670	678	*	bdgdiff/H3K27ac_cond1_6266	7.02826	Distal Intergenic	13	63918996	63920647	1652	1	514547	NM_001046175	24997	ENSBTAG00000006135	MAP1LC3A	microtubule associated protein 1 light chain 3 alpha	7.02826	1799.42	845.085	1.09089	1.49737e-32
chr13	64011091	64011965	875	*	bdgdiff/H3K27ac_cond1_6267	21.497	Distal Intergenic	13	63918996	63920647	1652	1	514547	NM_001046175	92095	ENSBTAG00000006135	MAP1LC3A	microtubule associated protein 1 light chain 3 alpha	21.497	1799.42	845.085	1.09089	1.49737e-32
chr13	64015280	64015569	290	*	bdgdiff/H3K27ac_cond1_6268	5.21688	Distal Intergenic	13	63918996	63920647	1652	1	514547	NM_001046175	96284	ENSBTAG00000006135	MAP1LC3A	microtubule associated protein 1 light chain 3 alpha	5.21688	1799.42	845.085	1.09089	1.49737e-32
chr13	64040580	64044564	3985	*	bdgdiff/H3K27ac_cond1_6269	30.1987	Distal Intergenic	13	63918996	63920647	1652	1	514547	NM_001046175	121584	ENSBTAG00000006135	MAP1LC3A	microtubule associated protein 1 light chain 3 alpha	30.1987	1799.42	845.085	1.09089	1.49737e-32
chr13	64046720	64047120	401	*	bdgdiff/H3K27ac_cond1_6270	9.48343	Distal Intergenic	13	63918996	63920647	1652	1	514547	NM_001046175	127724	ENSBTAG00000006135	MAP1LC3A	microtubule associated protein 1 light chain 3 alpha	9.48343	1799.42	845.085	1.09089	1.49737e-32
chr13	64147318	64147880	563	*	bdgdiff/H3K27ac_cond1_6271	12.3123	Distal Intergenic	13	64159336	64183166	23831	2	615929	NM_001076401	35286	ENSBTAG00000013301	GGT7	gamma-glutamyltransferase 7	12.3123	449.347	10.4129	5.41896	6.38874e-75
chr13	64838794	64842425	3632	*	bdgdiff/H3K27ac_cond1_6285	22.0254	Promoter (<=1kb)	13	64841049	64845754	4706	1	618468	NM_001076507	0	ENSBTAG00000006949	SPAG4	sperm associated antigen 4	22.0254	50.9906	15.334	1.72838	5.06174e-05
chr13	64842562	64843847	1286	*	bdgdiff/H3K27ac_cond1_6286	5.53182	Promoter (1-2kb)	13	64841049	64845754	4706	1	618468	NM_001076507	1513	ENSBTAG00000006949	SPAG4	sperm associated antigen 4	5.53182	50.9906	15.334	1.72838	5.06174e-05
chr13	67015091	67015477	387	*	bdgdiff/H3K27ac_cond1_6332	12.4601	Intron (NM_177507/281528, intron 8 of 12)	13	67002551	67037025	34475	2	281528	NM_177507	21548	ENSBTAG00000016208	TGM2	transglutaminase 2	12.4601	3441.6	450.882	2.93269	0
chr13	67017296	67021755	4460	*	bdgdiff/H3K27ac_cond1_6333	19.6309	Exon (NM_177507/281528, exon 5 of 13)	13	67002551	67037025	34475	2	281528	NM_177507	15270	ENSBTAG00000016208	TGM2	transglutaminase 2	19.6309	3441.6	450.882	2.93269	0
chr13	67023000	67024574	1575	*	bdgdiff/H3K27ac_cond1_6334	12.8394	Intron (NM_177507/281528, intron 3 of 12)	13	67002551	67037025	34475	2	281528	NM_177507	12451	ENSBTAG00000016208	TGM2	transglutaminase 2	12.8394	3441.6	450.882	2.93269	0
chr13	67037216	67037779	564	*	bdgdiff/H3K27ac_cond1_6335	16.0407	Promoter (<=1kb)	13	67002551	67037025	34475	2	281528	NM_177507	-191	ENSBTAG00000016208	TGM2	transglutaminase 2	16.0407	3441.6	450.882	2.93269	0
chr13	67544362	67545317	956	*	bdgdiff/H3K27ac_cond1_6339	22.8851	Distal Intergenic	13	67598734	67706157	107424	1	282091	NM_174824	-53417	ENSBTAG00000000653	PPP1R16B	protein phosphatase 1 regulatory subunit 16B	22.8851	31.1465	5.20854	2.57357	3.05032e-05
chr13	67560474	67560834	361	*	bdgdiff/H3K27ac_cond1_6340	3.60237	Distal Intergenic	13	67598734	67706157	107424	1	282091	NM_174824	-37900	ENSBTAG00000000653	PPP1R16B	protein phosphatase 1 regulatory subunit 16B	3.60237	31.1465	5.20854	2.57357	3.05032e-05
chr13	67599883	67600224	342	*	bdgdiff/H3K27ac_cond1_6341	7.53044	Promoter (1-2kb)	13	67598734	67706157	107424	1	282091	NM_174824	1149	ENSBTAG00000000653	PPP1R16B	protein phosphatase 1 regulatory subunit 16B	7.53044	31.1465	5.20854	2.57357	3.05032e-05
chr13	69781568	69782159	592	*	bdgdiff/H3K27ac_cond1_6353	14.5419	Distal Intergenic	13	69790995	69822903	31909	1	281987	NM_174425	-8836	ENSBTAG00000017584	PLCG1	phospholipase C gamma 1	14.5419	708.799	302.605	1.22725	2.13626e-31
chr13	69782349	69782679	331	*	bdgdiff/H3K27ac_cond1_6354	6.01238	Distal Intergenic	13	69790995	69822903	31909	1	281987	NM_174425	-8316	ENSBTAG00000017584	PLCG1	phospholipase C gamma 1	6.01238	708.799	302.605	1.22725	2.13626e-31
chr13	69786311	69790651	4341	*	bdgdiff/H3K27ac_cond1_6355	33.2886	Promoter (<=1kb)	13	69790995	69822903	31909	1	281987	NM_174425	-344	ENSBTAG00000017584	PLCG1	phospholipase C gamma 1	33.2886	708.799	302.605	1.22725	2.13626e-31
chr13	72706020	72709041	3022	*	bdgdiff/H3K27ac_cond1_6376	19.9509	Distal Intergenic	13	72715873	72740116	24244	1	541158	NM_001076261	-6832	ENSBTAG00000002593	GDAP1L1	ganglioside induced differentiation associated protein 1 like 1	19.9509	914.26	341.566	1.42262	2.24621e-40
chr13	72715875	72716354	480	*	bdgdiff/H3K27ac_cond1_6377	6.84515	Promoter (<=1kb)	13	72715873	72740116	24244	1	541158	NM_001076261	2	ENSBTAG00000002593	GDAP1L1	ganglioside induced differentiation associated protein 1 like 1	6.84515	914.26	341.566	1.42262	2.24621e-40
chr13	72720759	72721390	632	*	bdgdiff/H3K27ac_cond1_6378	9.11054	Intron (NM_001076261/541158, intron 1 of 6)	13	72715873	72740116	24244	1	541158	NM_001076261	4886	ENSBTAG00000002593	GDAP1L1	ganglioside induced differentiation associated protein 1 like 1	9.11054	914.26	341.566	1.42262	2.24621e-40
chr13	72721576	72721831	256	*	bdgdiff/H3K27ac_cond1_6379	5.77787	Intron (NM_001076261/541158, intron 1 of 6)	13	72715873	72740116	24244	1	541158	NM_001076261	5703	ENSBTAG00000002593	GDAP1L1	ganglioside induced differentiation associated protein 1 like 1	5.77787	914.26	341.566	1.42262	2.24621e-40
chr13	72799352	72800306	955	*	bdgdiff/H3K27ac_cond1_6385	7.49434	Distal Intergenic	13	72825806	72855373	29568	1	509200	NM_001015557	-25500	ENSBTAG00000012116	HNF4A	hepatocyte nuclear factor 4 alpha	7.49434	41.1743	19.4605	1.07295	0.0217694
chr13	72812639	72813245	607	*	bdgdiff/H3K27ac_cond1_6386	21.881	Distal Intergenic	13	72825806	72855373	29568	1	509200	NM_001015557	-12561	ENSBTAG00000012116	HNF4A	hepatocyte nuclear factor 4 alpha	21.881	41.1743	19.4605	1.07295	0.0217694
chr13	72962352	72962818	467	*	bdgdiff/H3K27ac_cond1_6390	14.4233	Intron (NM_205812/404169, intron 1 of 3)	13	72948009	73028126	80118	1	404169	NM_205812	14343	ENSBTAG00000005275	PKIG	cAMP-dependent protein kinase inhibitor gamma	14.4233	214.141	72.2841	1.5702	3.5891e-15
chr13	72965337	72965698	362	*	bdgdiff/H3K27ac_cond1_6391	10.4156	Intron (NM_205812/404169, intron 1 of 3)	13	72948009	73028126	80118	1	404169	NM_205812	17328	ENSBTAG00000005275	PKIG	cAMP-dependent protein kinase inhibitor gamma	10.4156	214.141	72.2841	1.5702	3.5891e-15
chr13	72991068	72991680	613	*	bdgdiff/H3K27ac_cond1_6392	11.174	Intron (NM_205812/404169, intron 1 of 3)	13	72948009	73028126	80118	1	404169	NM_205812	43059	ENSBTAG00000005275	PKIG	cAMP-dependent protein kinase inhibitor gamma	11.174	214.141	72.2841	1.5702	3.5891e-15
chr13	72992581	72994271	1691	*	bdgdiff/H3K27ac_cond1_6393	25.5746	Intron (NM_205812/404169, intron 1 of 3)	13	72948009	73028126	80118	1	404169	NM_205812	44572	ENSBTAG00000005275	PKIG	cAMP-dependent protein kinase inhibitor gamma	25.5746	214.141	72.2841	1.5702	3.5891e-15
chr13	73018187	73018482	296	*	bdgdiff/H3K27ac_cond1_6394	4.76565	Intron (NM_205812/404169, intron 2 of 3)	13	73028617	73052069	23453	2	280712	NM_173887	33587	ENSBTAG00000005280	ADA	adenosine deaminase	4.76565	858.798	253.441	1.76047	6.63092e-57
chr13	73052282	73052630	349	*	bdgdiff/H3K27ac_cond1_6395	10.9916	Promoter (<=1kb)	13	73028617	73052069	23453	2	280712	NM_173887	-213	ENSBTAG00000005280	ADA	adenosine deaminase	10.9916	858.798	253.441	1.76047	6.63092e-57
chr13	73129697	73129976	280	*	bdgdiff/H3K27ac_cond1_6402	7.73364	Distal Intergenic	13	73145045	73150464	5420	1	539593	NM_001206546	-15069	ENSBTAG00000003380	KCNK15	potassium two pore domain channel subfamily K member 15	7.73364	48.9744	2.97166	4.04953	1.96565e-10
chr13	73759600	73760579	980	*	bdgdiff/H3K27ac_cond1_6422	13.7756	Downstream (<=300bp)	13	73763287	73766219	2933	2	100296926	NM_001281915	5640	ENSBTAG00000016127	SPINT3	serine peptidase inhibitor, Kunitz type 3	13.7756	12.4939	2.60107	2.25947	0.0189931
chr13	78175635	78176220	586	*	bdgdiff/H3K27ac_cond1_6520	8.89322	Promoter (2-3kb)	13	78152922	78178413	25492	2	507694	NM_001100315	2193	ENSBTAG00000010135	PEDS1	plasmanylethanolamine desaturase 1	8.89322	2252.73	1046.77	1.10611	5.59294e-43
chr13	78177830	78178362	533	*	bdgdiff/H3K27ac_cond1_6521	8.40238	Promoter (<=1kb)	13	78152922	78178413	25492	2	507694	NM_001100315	51	ENSBTAG00000010135	PEDS1	plasmanylethanolamine desaturase 1	8.40238	2252.73	1046.77	1.10611	5.59294e-43
chr13	78178484	78180241	1758	*	bdgdiff/H3K27ac_cond1_6522	87.5104	Promoter (<=1kb)	13	78152922	78178413	25492	2	507694	NM_001100315	-71	ENSBTAG00000010135	PEDS1	plasmanylethanolamine desaturase 1	87.5104	2252.73	1046.77	1.10611	5.59294e-43
chr13	78183675	78185578	1904	*	bdgdiff/H3K27ac_cond1_6523	12.2618	Distal Intergenic	13	78152922	78178413	25492	2	507694	NM_001100315	-5262	ENSBTAG00000010135	PEDS1	plasmanylethanolamine desaturase 1	12.2618	2252.73	1046.77	1.10611	5.59294e-43
chr13	78730244	78731505	1262	*	bdgdiff/H3K27ac_cond1_6545	21.3516	Distal Intergenic	13	78752441	78808954	56514	1	617710	NM_001076474	-20936	ENSBTAG00000038929	BCAS4	breast carcinoma amplified sequence 4	21.3516	1352.46	406.899	1.73425	6.40644e-76
chr13	78731931	78732253	323	*	bdgdiff/H3K27ac_cond1_6546	4.62658	Distal Intergenic	13	78752441	78808954	56514	1	617710	NM_001076474	-20188	ENSBTAG00000038929	BCAS4	breast carcinoma amplified sequence 4	4.62658	1352.46	406.899	1.73425	6.40644e-76
chr13	78748731	78749389	659	*	bdgdiff/H3K27ac_cond1_6547	7.53188	Distal Intergenic	13	78752441	78808954	56514	1	617710	NM_001076474	-3052	ENSBTAG00000038929	BCAS4	breast carcinoma amplified sequence 4	7.53188	1352.46	406.899	1.73425	6.40644e-76
chr13	78749528	78750495	968	*	bdgdiff/H3K27ac_cond1_6548	24.8336	Promoter (1-2kb)	13	78752441	78808954	56514	1	617710	NM_001076474	-1946	ENSBTAG00000038929	BCAS4	breast carcinoma amplified sequence 4	24.8336	1352.46	406.899	1.73425	6.40644e-76
chr13	78751391	78752310	920	*	bdgdiff/H3K27ac_cond1_6549	10.7366	Promoter (<=1kb)	13	78752441	78808954	56514	1	617710	NM_001076474	-131	ENSBTAG00000038929	BCAS4	breast carcinoma amplified sequence 4	10.7366	1352.46	406.899	1.73425	6.40644e-76
chr13	78752484	78753452	969	*	bdgdiff/H3K27ac_cond1_6550	24.2851	Promoter (<=1kb)	13	78752441	78808954	56514	1	617710	NM_001076474	43	ENSBTAG00000038929	BCAS4	breast carcinoma amplified sequence 4	24.2851	1352.46	406.899	1.73425	6.40644e-76
chr13	78769264	78770036	773	*	bdgdiff/H3K27ac_cond1_6551	8.82291	Exon (NM_001076474/617710, exon 2 of 5)	13	78752441	78808954	56514	1	617710	NM_001076474	16823	ENSBTAG00000038929	BCAS4	breast carcinoma amplified sequence 4	8.82291	1352.46	406.899	1.73425	6.40644e-76
chr13	81819785	81820203	419	*	bdgdiff/H3K27ac_cond1_6628	9.62847	Distal Intergenic	13	81893784	82044528	150745	1	530813	NM_001075939	-73581	ENSBTAG00000047975	DOK5	docking protein 5	9.62847	26.8713	10.8621	1.30927	0.0183769
chr14	701361	702944	1584	*	bdgdiff/H3K27ac_cond1_6665	31.1517	Promoter (<=1kb)	14	652603	702362	49760	2	515055	NM_001102018	0	ENSBTAG00000014458	MROH1	maestro heat like repeat family member 1	31.1517	476.773	205.461	1.21543	4.05048e-19
chr14	715027	715716	690	*	bdgdiff/H3K27ac_cond1_6666	6.43904	Distal Intergenic	14	652603	702362	49760	2	515055	NM_001102018	-12665	ENSBTAG00000014458	MROH1	maestro heat like repeat family member 1	6.43904	476.773	205.461	1.21543	4.05048e-19
chr14	1024242	1026560	2319	*	bdgdiff/H3K27ac_cond1_6687	14.8105	Distal Intergenic	14	1040716	1046457	5742	2	512125	NM_001046110	19897	ENSBTAG00000019864	MAPK15	mitogen-activated protein kinase 15	14.8105	159.668	43.8918	1.86119	1.67093e-15
chr14	1026714	1027025	312	*	bdgdiff/H3K27ac_cond1_6688	5.87226	Distal Intergenic	14	1040716	1046457	5742	2	512125	NM_001046110	19432	ENSBTAG00000019864	MAPK15	mitogen-activated protein kinase 15	5.87226	159.668	43.8918	1.86119	1.67093e-15
chr14	1028282	1029670	1389	*	bdgdiff/H3K27ac_cond1_6689	15.0619	Distal Intergenic	14	1040716	1046457	5742	2	512125	NM_001046110	16787	ENSBTAG00000019864	MAPK15	mitogen-activated protein kinase 15	15.0619	159.668	43.8918	1.86119	1.67093e-15
chr14	1030069	1030793	725	*	bdgdiff/H3K27ac_cond1_6690	12.3167	Distal Intergenic	14	1040716	1046457	5742	2	512125	NM_001046110	15664	ENSBTAG00000019864	MAPK15	mitogen-activated protein kinase 15	12.3167	159.668	43.8918	1.86119	1.67093e-15
chr14	1039477	1040283	807	*	bdgdiff/H3K27ac_cond1_6691	6.61139	Distal Intergenic	14	1040716	1046457	5742	2	512125	NM_001046110	6174	ENSBTAG00000019864	MAPK15	mitogen-activated protein kinase 15	6.61139	159.668	43.8918	1.86119	1.67093e-15
chr14	1041453	1041858	406	*	bdgdiff/H3K27ac_cond1_6692	11.5691	Exon (NM_001046110/512125, exon 11 of 14)	14	1040716	1046457	5742	2	512125	NM_001046110	4599	ENSBTAG00000019864	MAPK15	mitogen-activated protein kinase 15	11.5691	159.668	43.8918	1.86119	1.67093e-15
chr14	1046168	1046513	346	*	bdgdiff/H3K27ac_cond1_6693	7.73322	Promoter (<=1kb)	14	1040716	1046457	5742	2	512125	NM_001046110	0	ENSBTAG00000019864	MAPK15	mitogen-activated protein kinase 15	7.73322	159.668	43.8918	1.86119	1.67093e-15
chr14	1719493	1720023	531	*	bdgdiff/H3K27ac_cond1_6717	8.91633	Distal Intergenic	14	1741249	1743574	2326	1	519403	NM_001206407	-21226	ENSBTAG00000021639	ARC	activity regulated cytoskeleton associated protein	8.91633	19.0437	0.637015	4.86156	0.000120894
chr14	1734460	1734692	233	*	bdgdiff/H3K27ac_cond1_6718	7.21472	Distal Intergenic	14	1741249	1743574	2326	1	519403	NM_001206407	-6557	ENSBTAG00000021639	ARC	activity regulated cytoskeleton associated protein	7.21472	19.0437	0.637015	4.86156	0.000120894
chr14	1790811	1792074	1264	*	bdgdiff/H3K27ac_cond1_6719	14.6808	Distal Intergenic	14	1741249	1743574	2326	1	519403	NM_001206407	49562	ENSBTAG00000021639	ARC	activity regulated cytoskeleton associated protein	14.6808	19.0437	0.637015	4.86156	0.000120894
chr14	1901900	1902513	614	*	bdgdiff/H3K27ac_cond1_6720	8.7006	Promoter (<=1kb)	14	1902552	2019964	117413	1	535306	NM_001082446	-39	ENSBTAG00000009974	TSNARE1	t-SNARE domain containing 1	8.7006	38.5452	15.5588	1.31147	0.00521559
chr14	1902881	1903335	455	*	bdgdiff/H3K27ac_cond1_6721	5.1974	Promoter (<=1kb)	14	1902552	2019964	117413	1	535306	NM_001082446	329	ENSBTAG00000009974	TSNARE1	t-SNARE domain containing 1	5.1974	38.5452	15.5588	1.31147	0.00521559
chr14	19126885	19128521	1637	*	bdgdiff/H3K27ac_cond1_6990	28.6306	Promoter (<=1kb)	14	19128179	19129773	1595	1	281678	NM_174267	0	ENSBTAG00000046307	CEBPD	CCAAT enhancer binding protein delta	28.6306	5076.62	2175.69	1.22284	2.77625e-107
chr14	19128627	19128935	309	*	bdgdiff/H3K27ac_cond1_6991	4.26708	Promoter (<=1kb)	14	19128179	19129773	1595	1	281678	NM_174267	448	ENSBTAG00000046307	CEBPD	CCAAT enhancer binding protein delta	4.26708	5076.62	2175.69	1.22284	2.77625e-107
chr14	19129361	19129732	372	*	bdgdiff/H3K27ac_cond1_6992	4.14883	Promoter (1-2kb)	14	19128179	19129773	1595	1	281678	NM_174267	1182	ENSBTAG00000046307	CEBPD	CCAAT enhancer binding protein delta	4.14883	5076.62	2175.69	1.22284	2.77625e-107
chr14	19130597	19131522	926	*	bdgdiff/H3K27ac_cond1_6993	5.72946	Promoter (2-3kb)	14	19128179	19129773	1595	1	281678	NM_174267	2418	ENSBTAG00000046307	CEBPD	CCAAT enhancer binding protein delta	5.72946	5076.62	2175.69	1.22284	2.77625e-107
chr14	19173894	19175240	1347	*	bdgdiff/H3K27ac_cond1_6994	13.5556	Distal Intergenic	14	19128179	19129773	1595	1	281678	NM_174267	45715	ENSBTAG00000046307	CEBPD	CCAAT enhancer binding protein delta	13.5556	5076.62	2175.69	1.22284	2.77625e-107
chr14	19180772	19181600	829	*	bdgdiff/H3K27ac_cond1_6995	5.36113	Distal Intergenic	14	19128179	19129773	1595	1	281678	NM_174267	52593	ENSBTAG00000046307	CEBPD	CCAAT enhancer binding protein delta	5.36113	5076.62	2175.69	1.22284	2.77625e-107
chr14	19186954	19188871	1918	*	bdgdiff/H3K27ac_cond1_6996	18.1761	Distal Intergenic	14	19128179	19129773	1595	1	281678	NM_174267	58775	ENSBTAG00000046307	CEBPD	CCAAT enhancer binding protein delta	18.1761	5076.62	2175.69	1.22284	2.77625e-107
chr14	19204992	19205349	358	*	bdgdiff/H3K27ac_cond1_6997	5.85676	Distal Intergenic	14	19128179	19129773	1595	1	281678	NM_174267	76813	ENSBTAG00000046307	CEBPD	CCAAT enhancer binding protein delta	5.85676	5076.62	2175.69	1.22284	2.77625e-107
chr14	19205562	19205932	371	*	bdgdiff/H3K27ac_cond1_6998	7.89905	Distal Intergenic	14	19128179	19129773	1595	1	281678	NM_174267	77383	ENSBTAG00000046307	CEBPD	CCAAT enhancer binding protein delta	7.89905	5076.62	2175.69	1.22284	2.77625e-107
chr14	19222317	19222935	619	*	bdgdiff/H3K27ac_cond1_6999	6.54995	Distal Intergenic	14	19128179	19129773	1595	1	281678	NM_174267	94138	ENSBTAG00000046307	CEBPD	CCAAT enhancer binding protein delta	6.54995	5076.62	2175.69	1.22284	2.77625e-107
chr14	19234561	19235657	1097	*	bdgdiff/H3K27ac_cond1_7000	18.7079	Distal Intergenic	14	19128179	19129773	1595	1	281678	NM_174267	106382	ENSBTAG00000046307	CEBPD	CCAAT enhancer binding protein delta	18.7079	5076.62	2175.69	1.22284	2.77625e-107
chr14	19246571	19247062	492	*	bdgdiff/H3K27ac_cond1_7001	6.0555	Distal Intergenic	14	19128179	19129773	1595	1	281678	NM_174267	118392	ENSBTAG00000046307	CEBPD	CCAAT enhancer binding protein delta	6.0555	5076.62	2175.69	1.22284	2.77625e-107
chr14	19259012	19260594	1583	*	bdgdiff/H3K27ac_cond1_7002	10.8774	Distal Intergenic	14	19128179	19129773	1595	1	281678	NM_174267	130833	ENSBTAG00000046307	CEBPD	CCAAT enhancer binding protein delta	10.8774	5076.62	2175.69	1.22284	2.77625e-107
chr14	19268852	19271833	2982	*	bdgdiff/H3K27ac_cond1_7003	15.1914	Distal Intergenic	14	19128179	19129773	1595	1	281678	NM_174267	140673	ENSBTAG00000046307	CEBPD	CCAAT enhancer binding protein delta	15.1914	5076.62	2175.69	1.22284	2.77625e-107
chr14	19749241	19749484	244	*	bdgdiff/H3K27ac_cond1_7019	4.00906	Distal Intergenic	14	19820554	19828802	8249	2	505272	NM_001037585	79318	ENSBTAG00000008693	CLXN	calaxin	4.00906	25.8208	0.958719	4.71475	5.56373e-06
chr14	19749752	19750101	350	*	bdgdiff/H3K27ac_cond1_7020	5.90575	Distal Intergenic	14	19820554	19828802	8249	2	505272	NM_001037585	78701	ENSBTAG00000008693	CLXN	calaxin	5.90575	25.8208	0.958719	4.71475	5.56373e-06
chr14	19750264	19750743	480	*	bdgdiff/H3K27ac_cond1_7021	4.61539	Distal Intergenic	14	19820554	19828802	8249	2	505272	NM_001037585	78059	ENSBTAG00000008693	CLXN	calaxin	4.61539	25.8208	0.958719	4.71475	5.56373e-06
chr14	19753996	19755765	1770	*	bdgdiff/H3K27ac_cond1_7022	11.5207	Distal Intergenic	14	19820554	19828802	8249	2	505272	NM_001037585	73037	ENSBTAG00000008693	CLXN	calaxin	11.5207	25.8208	0.958719	4.71475	5.56373e-06
chr14	19755938	19757475	1538	*	bdgdiff/H3K27ac_cond1_7023	20.2229	Distal Intergenic	14	19820554	19828802	8249	2	505272	NM_001037585	71327	ENSBTAG00000008693	CLXN	calaxin	20.2229	25.8208	0.958719	4.71475	5.56373e-06
chr14	19793274	19793896	623	*	bdgdiff/H3K27ac_cond1_7024	21.5997	Distal Intergenic	14	19820554	19828802	8249	2	505272	NM_001037585	34906	ENSBTAG00000008693	CLXN	calaxin	21.5997	25.8208	0.958719	4.71475	5.56373e-06
chr14	19794001	19794894	894	*	bdgdiff/H3K27ac_cond1_7025	11.4787	Distal Intergenic	14	19820554	19828802	8249	2	505272	NM_001037585	33908	ENSBTAG00000008693	CLXN	calaxin	11.4787	25.8208	0.958719	4.71475	5.56373e-06
chr14	19808856	19809831	976	*	bdgdiff/H3K27ac_cond1_7026	10.5404	Distal Intergenic	14	19820554	19828802	8249	2	505272	NM_001037585	18971	ENSBTAG00000008693	CLXN	calaxin	10.5404	25.8208	0.958719	4.71475	5.56373e-06
chr14	19863882	19865881	2000	*	bdgdiff/H3K27ac_cond1_7027	25.2276	Distal Intergenic	14	19820554	19828802	8249	2	505272	NM_001037585	-35080	ENSBTAG00000008693	CLXN	calaxin	25.2276	25.8208	0.958719	4.71475	5.56373e-06
chr14	19874819	19876540	1722	*	bdgdiff/H3K27ac_cond1_7028	19.4754	Distal Intergenic	14	19820554	19828802	8249	2	505272	NM_001037585	-46017	ENSBTAG00000008693	CLXN	calaxin	19.4754	25.8208	0.958719	4.71475	5.56373e-06
chr14	19876846	19877107	262	*	bdgdiff/H3K27ac_cond1_7029	4.32432	Distal Intergenic	14	19820554	19828802	8249	2	505272	NM_001037585	-48044	ENSBTAG00000008693	CLXN	calaxin	4.32432	25.8208	0.958719	4.71475	5.56373e-06
chr14	19878193	19878457	265	*	bdgdiff/H3K27ac_cond1_7030	5.6407	Distal Intergenic	14	19820554	19828802	8249	2	505272	NM_001037585	-49391	ENSBTAG00000008693	CLXN	calaxin	5.6407	25.8208	0.958719	4.71475	5.56373e-06
chr14	24716443	24717361	919	*	bdgdiff/H3K27ac_cond1_7075	8.98561	Distal Intergenic	14	24745468	24764178	18711	1	510979	NM_001075483	-28107	ENSBTAG00000019910	SDCBP	syndecan binding protein	8.98561	2239.43	884.111	1.34089	1.16495e-66
chr14	24729410	24731201	1792	*	bdgdiff/H3K27ac_cond1_7076	12.6444	Distal Intergenic	14	24745468	24764178	18711	1	510979	NM_001075483	-14267	ENSBTAG00000019910	SDCBP	syndecan binding protein	12.6444	2239.43	884.111	1.34089	1.16495e-66
chr14	24829874	24830759	886	*	bdgdiff/H3K27ac_cond1_7077	6.96853	Distal Intergenic	14	24745468	24764178	18711	1	510979	NM_001075483	84406	ENSBTAG00000019910	SDCBP	syndecan binding protein	6.96853	2239.43	884.111	1.34089	1.16495e-66
chr14	24831238	24831884	647	*	bdgdiff/H3K27ac_cond1_7078	10.8121	Distal Intergenic	14	24745468	24764178	18711	1	510979	NM_001075483	85770	ENSBTAG00000019910	SDCBP	syndecan binding protein	10.8121	2239.43	884.111	1.34089	1.16495e-66
chr14	24837210	24837503	294	*	bdgdiff/H3K27ac_cond1_7079	5.64667	Distal Intergenic	14	24745468	24764178	18711	1	510979	NM_001075483	91742	ENSBTAG00000019910	SDCBP	syndecan binding protein	5.64667	2239.43	884.111	1.34089	1.16495e-66
chr14	24885179	24885814	636	*	bdgdiff/H3K27ac_cond1_7080	6.89715	Distal Intergenic	14	24745468	24764178	18711	1	510979	NM_001075483	139711	ENSBTAG00000019910	SDCBP	syndecan binding protein	6.89715	2239.43	884.111	1.34089	1.16495e-66
chr14	24906101	24906647	547	*	bdgdiff/H3K27ac_cond1_7081	10.6842	Distal Intergenic	14	24745468	24764178	18711	1	510979	NM_001075483	160633	ENSBTAG00000019910	SDCBP	syndecan binding protein	10.6842	2239.43	884.111	1.34089	1.16495e-66
chr14	24930801	24931064	264	*	bdgdiff/H3K27ac_cond1_7082	5.20507	Distal Intergenic	14	24745468	24764178	18711	1	510979	NM_001075483	185333	ENSBTAG00000019910	SDCBP	syndecan binding protein	5.20507	2239.43	884.111	1.34089	1.16495e-66
chr14	24940917	24941154	238	*	bdgdiff/H3K27ac_cond1_7083	7.65666	Distal Intergenic	14	24745468	24764178	18711	1	510979	NM_001075483	195449	ENSBTAG00000019910	SDCBP	syndecan binding protein	7.65666	2239.43	884.111	1.34089	1.16495e-66
chr14	24942174	24943917	1744	*	bdgdiff/H3K27ac_cond1_7084	38.8644	Distal Intergenic	14	24745468	24764178	18711	1	510979	NM_001075483	196706	ENSBTAG00000019910	SDCBP	syndecan binding protein	38.8644	2239.43	884.111	1.34089	1.16495e-66
chr14	30690283	30691574	1292	*	bdgdiff/H3K27ac_cond1_7125	8.07934	Promoter (<=1kb)	14	30690619	30723599	32981	1	507711	NM_001101887	0	ENSBTAG00000004476	ADHFE1	alcohol dehydrogenase iron containing 1	8.07934	449.138	181.407	1.30727	2.98962e-23
chr14	30691757	30692446	690	*	bdgdiff/H3K27ac_cond1_7126	9.00772	Promoter (1-2kb)	14	30690619	30723599	32981	1	507711	NM_001101887	1138	ENSBTAG00000004476	ADHFE1	alcohol dehydrogenase iron containing 1	9.00772	449.138	181.407	1.30727	2.98962e-23
chr14	30712986	30713405	420	*	bdgdiff/H3K27ac_cond1_7127	12.5308	Intron (NM_001101887/507711, intron 12 of 13)	14	30690619	30723599	32981	1	507711	NM_001101887	22367	ENSBTAG00000004476	ADHFE1	alcohol dehydrogenase iron containing 1	12.5308	449.138	181.407	1.30727	2.98962e-23
chr14	30764331	30767244	2914	*	bdgdiff/H3K27ac_cond1_7128	11.8921	Exon (NM_001076475/617724, exon 4 of 6)	14	30748671	30774946	26276	1	617724	NM_001076475	15660	ENSBTAG00000002192	VXN	vexin	11.8921	32.9034	6.47844	2.3305	5.47812e-05
chr14	30767519	30769051	1533	*	bdgdiff/H3K27ac_cond1_7129	6.75346	Intron (NM_001076475/617724, intron 4 of 5)	14	30748671	30774946	26276	1	617724	NM_001076475	18848	ENSBTAG00000002192	VXN	vexin	6.75346	32.9034	6.47844	2.3305	5.47812e-05
chr14	30777445	30780419	2975	*	bdgdiff/H3K27ac_cond1_7130	38.2787	Distal Intergenic	14	30748671	30774946	26276	1	617724	NM_001076475	28774	ENSBTAG00000002192	VXN	vexin	38.2787	32.9034	6.47844	2.3305	5.47812e-05
chr14	30786890	30787265	376	*	bdgdiff/H3K27ac_cond1_7131	7.64828	Distal Intergenic	14	30748671	30774946	26276	1	617724	NM_001076475	38219	ENSBTAG00000002192	VXN	vexin	7.64828	32.9034	6.47844	2.3305	5.47812e-05
chr14	49263377	49264413	1037	*	bdgdiff/H3K27ac_cond1_7254	22.9238	Distal Intergenic	14	48683058	48904942	221885	1	537652	NM_001192913	580319	ENSBTAG00000017694	TRPS1	transcriptional repressor GATA binding 1	22.9238	25.5866	5.51333	2.20466	0.000597967
chr14	49264677	49265810	1134	*	bdgdiff/H3K27ac_cond1_7255	15.6139	Distal Intergenic	14	48683058	48904942	221885	1	537652	NM_001192913	581619	ENSBTAG00000017694	TRPS1	transcriptional repressor GATA binding 1	15.6139	25.5866	5.51333	2.20466	0.000597967
chr14	54749406	54749911	506	*	bdgdiff/H3K27ac_cond1_7256	19.2351	Distal Intergenic	14	54789150	54833685	44536	1	618577	NM_001076511	-39239	ENSBTAG00000032548	SYBU	syntabulin	19.2351	76.3254	29.0801	1.401	0.000133038
chr14	54788837	54789112	276	*	bdgdiff/H3K27ac_cond1_7257	10.7011	Promoter (<=1kb)	14	54789150	54833685	44536	1	618577	NM_001076511	-38	ENSBTAG00000032548	SYBU	syntabulin	10.7011	76.3254	29.0801	1.401	0.000133038
chr14	54789417	54790754	1338	*	bdgdiff/H3K27ac_cond1_7258	14.3035	Promoter (<=1kb)	14	54789150	54833685	44536	1	618577	NM_001076511	267	ENSBTAG00000032548	SYBU	syntabulin	14.3035	76.3254	29.0801	1.401	0.000133038
chr14	61312984	61314052	1069	*	bdgdiff/H3K27ac_cond1_7292	27.2282	Intron (NM_001083508/614130, intron 1 of 2)	14	61264778	61351893	87116	2	614130	NM_001083508	37841	ENSBTAG00000026242	BAALC	BAALC binder of MAP3K1 and KLF4	27.2282	4.54113	0	4.65033	0.0183648
chr14	61314263	61314556	294	*	bdgdiff/H3K27ac_cond1_7293	8.07749	Intron (NM_001083508/614130, intron 1 of 2)	14	61264778	61351893	87116	2	614130	NM_001083508	37337	ENSBTAG00000026242	BAALC	BAALC binder of MAP3K1 and KLF4	8.07749	4.54113	0	4.65033	0.0183648
chr14	69586560	69586814	255	*	bdgdiff/H3K27ac_cond1_7411	4.24316	Distal Intergenic	14	69602149	69660461	58313	2	538640	NM_001193002	73647	ENSBTAG00000021838	ESRP1	epithelial splicing regulatory protein 1	4.24316	128.593	43.1826	1.57048	3.79293e-10
chr14	69586947	69588734	1788	*	bdgdiff/H3K27ac_cond1_7412	25.1731	Distal Intergenic	14	69602149	69660461	58313	2	538640	NM_001193002	71727	ENSBTAG00000021838	ESRP1	epithelial splicing regulatory protein 1	25.1731	128.593	43.1826	1.57048	3.79293e-10
chr14	69646522	69647760	1239	*	bdgdiff/H3K27ac_cond1_7413	13.5836	Intron (NM_001193002/538640, intron 4 of 15)	14	69602149	69660461	58313	2	538640	NM_001193002	12701	ENSBTAG00000021838	ESRP1	epithelial splicing regulatory protein 1	13.5836	128.593	43.1826	1.57048	3.79293e-10
chr14	69648060	69648312	253	*	bdgdiff/H3K27ac_cond1_7414	5.74526	Intron (NM_001193002/538640, intron 4 of 15)	14	69602149	69660461	58313	2	538640	NM_001193002	12149	ENSBTAG00000021838	ESRP1	epithelial splicing regulatory protein 1	5.74526	128.593	43.1826	1.57048	3.79293e-10
chr14	70092788	70095173	2386	*	bdgdiff/H3K27ac_cond1_7422	24.9752	Distal Intergenic	14	70118261	70207102	88842	1	507526	NM_001098902	-23088	ENSBTAG00000021964	CDH17	cadherin 17	24.9752	1229.79	182.208	2.75104	2.55417e-121
chr14	70095544	70096148	605	*	bdgdiff/H3K27ac_cond1_7423	6.27248	Distal Intergenic	14	70118261	70207102	88842	1	507526	NM_001098902	-22113	ENSBTAG00000021964	CDH17	cadherin 17	6.27248	1229.79	182.208	2.75104	2.55417e-121
chr14	70096604	70096846	243	*	bdgdiff/H3K27ac_cond1_7424	4.22065	Distal Intergenic	14	70118261	70207102	88842	1	507526	NM_001098902	-21415	ENSBTAG00000021964	CDH17	cadherin 17	4.22065	1229.79	182.208	2.75104	2.55417e-121
chr14	70098081	70098636	556	*	bdgdiff/H3K27ac_cond1_7425	4.31136	Distal Intergenic	14	70118261	70207102	88842	1	507526	NM_001098902	-19625	ENSBTAG00000021964	CDH17	cadherin 17	4.31136	1229.79	182.208	2.75104	2.55417e-121
chr14	70125695	70126530	836	*	bdgdiff/H3K27ac_cond1_7426	6.56413	Intron (NM_001098902/507526, intron 1 of 17)	14	70118261	70207102	88842	1	507526	NM_001098902	7434	ENSBTAG00000021964	CDH17	cadherin 17	6.56413	1229.79	182.208	2.75104	2.55417e-121
chr14	70145145	70145650	506	*	bdgdiff/H3K27ac_cond1_7427	5.21144	Intron (NM_001098902/507526, intron 3 of 17)	14	70118261	70207102	88842	1	507526	NM_001098902	26884	ENSBTAG00000021964	CDH17	cadherin 17	5.21144	1229.79	182.208	2.75104	2.55417e-121
chr14	70178588	70178917	330	*	bdgdiff/H3K27ac_cond1_7428	4.55046	Intron (NM_001098902/507526, intron 12 of 17)	14	70118261	70207102	88842	1	507526	NM_001098902	60327	ENSBTAG00000021964	CDH17	cadherin 17	4.55046	1229.79	182.208	2.75104	2.55417e-121
chr14	70205926	70206468	543	*	bdgdiff/H3K27ac_cond1_7429	4.61506	3' UTR	14	70118261	70207102	88842	1	507526	NM_001098902	87665	ENSBTAG00000021964	CDH17	cadherin 17	4.61506	1229.79	182.208	2.75104	2.55417e-121
chr14	70214375	70214673	299	*	bdgdiff/H3K27ac_cond1_7430	7.97469	Distal Intergenic	14	70118261	70207102	88842	1	507526	NM_001098902	96114	ENSBTAG00000021964	CDH17	cadherin 17	7.97469	1229.79	182.208	2.75104	2.55417e-121
chr14	70214841	70216876	2036	*	bdgdiff/H3K27ac_cond1_7431	9.02894	Distal Intergenic	14	70118261	70207102	88842	1	507526	NM_001098902	96580	ENSBTAG00000021964	CDH17	cadherin 17	9.02894	1229.79	182.208	2.75104	2.55417e-121
chr14	70217182	70217537	356	*	bdgdiff/H3K27ac_cond1_7432	7.38029	Distal Intergenic	14	70118261	70207102	88842	1	507526	NM_001098902	98921	ENSBTAG00000021964	CDH17	cadherin 17	7.38029	1229.79	182.208	2.75104	2.55417e-121
chr14	70217953	70218191	239	*	bdgdiff/H3K27ac_cond1_7433	8.09895	Distal Intergenic	14	70118261	70207102	88842	1	507526	NM_001098902	99692	ENSBTAG00000021964	CDH17	cadherin 17	8.09895	1229.79	182.208	2.75104	2.55417e-121
chr14	72927530	72927834	305	*	bdgdiff/H3K27ac_cond1_7448	4.57271	Distal Intergenic	14	73063026	73212030	149005	2	617196	NM_001193146	284196	ENSBTAG00000032301	SLC26A7	solute carrier family 26 member 7	4.57271	48.4916	11.0139	2.12537	9.37301e-06
chr14	72928019	72928305	287	*	bdgdiff/H3K27ac_cond1_7449	6.92978	Distal Intergenic	14	73063026	73212030	149005	2	617196	NM_001193146	283725	ENSBTAG00000032301	SLC26A7	solute carrier family 26 member 7	6.92978	48.4916	11.0139	2.12537	9.37301e-06
chr14	73205479	73205988	510	*	bdgdiff/H3K27ac_cond1_7450	12.3783	Intron (NM_001193146/617196, intron 1 of 17)	14	73063026	73212030	149005	2	617196	NM_001193146	6042	ENSBTAG00000032301	SLC26A7	solute carrier family 26 member 7	12.3783	48.4916	11.0139	2.12537	9.37301e-06
chr14	73337624	73339170	1547	*	bdgdiff/H3K27ac_cond1_7451	36.8388	Distal Intergenic	14	73373383	73445256	71874	1	616641	NM_001040594	-34213	ENSBTAG00000039968	PIP4P2	phosphatidylinositol-4,5-bisphosphate 4-phosphatase 2	36.8388	58.4139	15.9624	1.86452	1.81416e-06
chr14	81527371	81527659	289	*	bdgdiff/H3K27ac_cond1_7493	4.04102	Distal Intergenic	14	81286837	81402413	115577	1	617606	NM_001102312	240534	ENSBTAG00000015341	DEPTOR	DEP domain containing MTOR interacting protein	4.04102	7.99555	0.351406	4.49873	0.00549395
chr15	6554327	6555651	1325	*	bdgdiff/H3K27ac_cond1_7543	17.388	Distal Intergenic	15	6664994	6692941	27948	2	617430	NM_001046598	137290	ENSBTAG00000015309	CFAP300	cilia and flagella associated protein 300	17.388	224.562	103.619	1.11696	4.07287e-10
chr15	6615607	6615973	367	*	bdgdiff/H3K27ac_cond1_7544	6.24345	Distal Intergenic	15	6664994	6692941	27948	2	617430	NM_001046598	76968	ENSBTAG00000015309	CFAP300	cilia and flagella associated protein 300	6.24345	224.562	103.619	1.11696	4.07287e-10
chr15	6616103	6616365	263	*	bdgdiff/H3K27ac_cond1_7545	4.84829	Distal Intergenic	15	6664994	6692941	27948	2	617430	NM_001046598	76576	ENSBTAG00000015309	CFAP300	cilia and flagella associated protein 300	4.84829	224.562	103.619	1.11696	4.07287e-10
chr15	6616622	6616908	287	*	bdgdiff/H3K27ac_cond1_7546	4.14833	Distal Intergenic	15	6664994	6692941	27948	2	617430	NM_001046598	76033	ENSBTAG00000015309	CFAP300	cilia and flagella associated protein 300	4.14833	224.562	103.619	1.11696	4.07287e-10
chr15	6632490	6633592	1103	*	bdgdiff/H3K27ac_cond1_7547	10.5832	Distal Intergenic	15	6664994	6692941	27948	2	617430	NM_001046598	59349	ENSBTAG00000015309	CFAP300	cilia and flagella associated protein 300	10.5832	224.562	103.619	1.11696	4.07287e-10
chr15	6635100	6635452	353	*	bdgdiff/H3K27ac_cond1_7548	5.45324	Distal Intergenic	15	6664994	6692941	27948	2	617430	NM_001046598	57489	ENSBTAG00000015309	CFAP300	cilia and flagella associated protein 300	5.45324	224.562	103.619	1.11696	4.07287e-10
chr15	6692456	6693025	570	*	bdgdiff/H3K27ac_cond1_7549	5.00286	Promoter (<=1kb)	15	6664994	6692941	27948	2	617430	NM_001046598	0	ENSBTAG00000015309	CFAP300	cilia and flagella associated protein 300	5.00286	224.562	103.619	1.11696	4.07287e-10
chr15	22245451	22246431	981	*	bdgdiff/H3K27ac_cond1_7636	13.2028	Promoter (<=1kb)	15	22242397	22245623	3227	2	281719	NM_174290	0	ENSBTAG00000000434	CRYAB	crystallin alpha B	13.2028	1809.24	210.878	3.09998	1.05054e-161
chr15	23282933	23283275	343	*	bdgdiff/H3K27ac_cond1_7655	6.15894	Distal Intergenic	15	23472421	23832233	359813	1	281941	NM_174399	-189146	ENSBTAG00000005710	NCAM1	neural cell adhesion molecule 1	6.15894	2987.98	859.011	1.79872	2.29991e-123
chr15	23283508	23284458	951	*	bdgdiff/H3K27ac_cond1_7656	10.3817	Distal Intergenic	15	23472421	23832233	359813	1	281941	NM_174399	-187963	ENSBTAG00000005710	NCAM1	neural cell adhesion molecule 1	10.3817	2987.98	859.011	1.79872	2.29991e-123
chr15	23284688	23284984	297	*	bdgdiff/H3K27ac_cond1_7657	7.44705	Distal Intergenic	15	23472421	23832233	359813	1	281941	NM_174399	-187437	ENSBTAG00000005710	NCAM1	neural cell adhesion molecule 1	7.44705	2987.98	859.011	1.79872	2.29991e-123
chr15	23285193	23285674	482	*	bdgdiff/H3K27ac_cond1_7658	5.16455	Distal Intergenic	15	23472421	23832233	359813	1	281941	NM_174399	-186747	ENSBTAG00000005710	NCAM1	neural cell adhesion molecule 1	5.16455	2987.98	859.011	1.79872	2.29991e-123
chr15	23286164	23286544	381	*	bdgdiff/H3K27ac_cond1_7659	5.28837	Distal Intergenic	15	23472421	23832233	359813	1	281941	NM_174399	-185877	ENSBTAG00000005710	NCAM1	neural cell adhesion molecule 1	5.28837	2987.98	859.011	1.79872	2.29991e-123
chr15	23347388	23347633	246	*	bdgdiff/H3K27ac_cond1_7660	8.8054	Distal Intergenic	15	23472421	23832233	359813	1	281941	NM_174399	-124788	ENSBTAG00000005710	NCAM1	neural cell adhesion molecule 1	8.8054	2987.98	859.011	1.79872	2.29991e-123
chr15	23455329	23455823	495	*	bdgdiff/H3K27ac_cond1_7661	6.745	Distal Intergenic	15	23472421	23832233	359813	1	281941	NM_174399	-16598	ENSBTAG00000005710	NCAM1	neural cell adhesion molecule 1	6.745	2987.98	859.011	1.79872	2.29991e-123
chr15	23472636	23473522	887	*	bdgdiff/H3K27ac_cond1_7662	9.28784	Promoter (<=1kb)	15	23472421	23832233	359813	1	281941	NM_174399	215	ENSBTAG00000005710	NCAM1	neural cell adhesion molecule 1	9.28784	2987.98	859.011	1.79872	2.29991e-123
chr15	23474321	23474678	358	*	bdgdiff/H3K27ac_cond1_7663	8.88374	Promoter (1-2kb)	15	23472421	23832233	359813	1	281941	NM_174399	1900	ENSBTAG00000005710	NCAM1	neural cell adhesion molecule 1	8.88374	2987.98	859.011	1.79872	2.29991e-123
chr15	23535464	23536520	1057	*	bdgdiff/H3K27ac_cond1_7664	9.93818	Intron (NM_174399/281941, intron 1 of 18)	15	23472421	23832233	359813	1	281941	NM_174399	63043	ENSBTAG00000005710	NCAM1	neural cell adhesion molecule 1	9.93818	2987.98	859.011	1.79872	2.29991e-123
chr15	23542657	23543757	1101	*	bdgdiff/H3K27ac_cond1_7665	11.0753	Intron (NM_174399/281941, intron 1 of 18)	15	23472421	23832233	359813	1	281941	NM_174399	70236	ENSBTAG00000005710	NCAM1	neural cell adhesion molecule 1	11.0753	2987.98	859.011	1.79872	2.29991e-123
chr15	23646359	23646948	590	*	bdgdiff/H3K27ac_cond1_7666	6.32715	Intron (NM_174399/281941, intron 1 of 18)	15	23472421	23832233	359813	1	281941	NM_174399	173938	ENSBTAG00000005710	NCAM1	neural cell adhesion molecule 1	6.32715	2987.98	859.011	1.79872	2.29991e-123
chr15	23650868	23651742	875	*	bdgdiff/H3K27ac_cond1_7667	6.17134	Intron (NM_174399/281941, intron 1 of 18)	15	23472421	23832233	359813	1	281941	NM_174399	178447	ENSBTAG00000005710	NCAM1	neural cell adhesion molecule 1	6.17134	2987.98	859.011	1.79872	2.29991e-123
chr15	27649691	27649938	248	*	bdgdiff/H3K27ac_cond1_7697	4.51547	Distal Intergenic	15	27503555	27505442	1888	2	281631	NM_174242	-144249	ENSBTAG00000002258	APOA1	apolipoprotein A1	4.51547	31.7842	14.8071	1.10516	0.025777
chr15	28533693	28534488	796	*	bdgdiff/H3K27ac_cond1_7710	6.43109	Promoter (<=1kb)	15	28497533	28534109	36577	2	511064	NM_001034399	0	ENSBTAG00000014354	FXYD6	FXYD domain containing ion transport regulator 6	6.43109	1117.67	287.655	1.95758	2.02518e-95
chr15	28562326	28562714	389	*	bdgdiff/H3K27ac_cond1_7711	3.64659	Distal Intergenic	15	28497533	28534109	36577	2	511064	NM_001034399	-28217	ENSBTAG00000014354	FXYD6	FXYD domain containing ion transport regulator 6	3.64659	1117.67	287.655	1.95758	2.02518e-95
chr15	28577941	28579022	1082	*	bdgdiff/H3K27ac_cond1_7712	20.6893	Distal Intergenic	15	28497533	28534109	36577	2	511064	NM_001034399	-43832	ENSBTAG00000014354	FXYD6	FXYD domain containing ion transport regulator 6	20.6893	1117.67	287.655	1.95758	2.02518e-95
chr15	28820232	28820849	618	*	bdgdiff/H3K27ac_cond1_7713	5.33838	Distal Intergenic	15	28825541	28845404	19864	2	538100	NM_001076912	24555	ENSBTAG00000039340	SCN4B	sodium voltage-gated channel beta subunit 4	5.33838	6.73013	0.321704	4.24778	0.0141252
chr15	28904294	28905603	1310	*	bdgdiff/H3K27ac_cond1_7714	12.85	Exon (NM_001080250/509575, exon 4 of 11)	15	28881531	28912702	31172	2	509575	NM_001080250	7099	ENSBTAG00000023283	JAML	junction adhesion molecule like	12.85	29.381	6.54423	2.16584	0.000352645
chr15	28918418	28920214	1797	*	bdgdiff/H3K27ac_cond1_7715	16.8625	Exon (NM_001098051/521837, exon 5 of 6)	15	28881531	28912702	31172	2	509575	NM_001080250	-5716	ENSBTAG00000023283	JAML	junction adhesion molecule like	16.8625	29.381	6.54423	2.16584	0.000352645
chr15	29779865	29780224	360	*	bdgdiff/H3K27ac_cond1_7750	9.24209	Promoter (<=1kb)	15	29775947	29780179	4233	2	508592	NM_001075365	0	ENSBTAG00000017794	CCDC153	coiled-coil domain containing 153	9.24209	13.697	3.99617	1.78609	0.0312567
chr15	29943921	29944153	233	*	bdgdiff/H3K27ac_cond1_7752	6.40351	Intron (NM_001046263/522980, intron 2 of 12)	15	29936971	29958822	21852	2	522980	NM_001046263	14669	ENSBTAG00000009749	USP2	ubiquitin specific peptidase 2	6.40351	47.1955	9.04017	2.40005	6.59036e-07
chr15	29960697	29961078	382	*	bdgdiff/H3K27ac_cond1_7753	5.91656	Promoter (1-2kb)	15	29936971	29958822	21852	2	522980	NM_001046263	-1875	ENSBTAG00000009749	USP2	ubiquitin specific peptidase 2	5.91656	47.1955	9.04017	2.40005	6.59036e-07
chr15	30032709	30033448	740	*	bdgdiff/H3K27ac_cond1_7754	27.325	Distal Intergenic	15	29981019	29986913	5895	2	614712	NM_001034765	-45796	ENSBTAG00000019627	THY1	Thy-1 cell surface antigen	27.325	1645.51	360.084	2.19306	1.93429e-97
chr15	40524424	40524876	453	*	bdgdiff/H3K27ac_cond1_7906	5.39839	Distal Intergenic	15	40685311	40735281	49971	1	506627	NM_001100306	-160435	ENSBTAG00000004275	DKK3	dickkopf WNT signaling pathway inhibitor 3	5.39839	5081.85	1639.85	1.63153	5.59693e-193
chr15	40525301	40532800	7500	*	bdgdiff/H3K27ac_cond1_7907	19.1236	Distal Intergenic	15	40685311	40735281	49971	1	506627	NM_001100306	-152511	ENSBTAG00000004275	DKK3	dickkopf WNT signaling pathway inhibitor 3	19.1236	5081.85	1639.85	1.63153	5.59693e-193
chr15	40545068	40548860	3793	*	bdgdiff/H3K27ac_cond1_7908	27.3091	Distal Intergenic	15	40685311	40735281	49971	1	506627	NM_001100306	-136451	ENSBTAG00000004275	DKK3	dickkopf WNT signaling pathway inhibitor 3	27.3091	5081.85	1639.85	1.63153	5.59693e-193
chr15	40554995	40555738	744	*	bdgdiff/H3K27ac_cond1_7909	9.44192	Distal Intergenic	15	40685311	40735281	49971	1	506627	NM_001100306	-129573	ENSBTAG00000004275	DKK3	dickkopf WNT signaling pathway inhibitor 3	9.44192	5081.85	1639.85	1.63153	5.59693e-193
chr15	40556005	40558322	2318	*	bdgdiff/H3K27ac_cond1_7910	16.7295	Distal Intergenic	15	40685311	40735281	49971	1	506627	NM_001100306	-126989	ENSBTAG00000004275	DKK3	dickkopf WNT signaling pathway inhibitor 3	16.7295	5081.85	1639.85	1.63153	5.59693e-193
chr15	40568760	40569011	252	*	bdgdiff/H3K27ac_cond1_7911	3.87447	Distal Intergenic	15	40685311	40735281	49971	1	506627	NM_001100306	-116300	ENSBTAG00000004275	DKK3	dickkopf WNT signaling pathway inhibitor 3	3.87447	5081.85	1639.85	1.63153	5.59693e-193
chr15	40569440	40569829	390	*	bdgdiff/H3K27ac_cond1_7912	4.76085	Distal Intergenic	15	40685311	40735281	49971	1	506627	NM_001100306	-115482	ENSBTAG00000004275	DKK3	dickkopf WNT signaling pathway inhibitor 3	4.76085	5081.85	1639.85	1.63153	5.59693e-193
chr15	40600896	40602561	1666	*	bdgdiff/H3K27ac_cond1_7913	8.57133	Distal Intergenic	15	40685311	40735281	49971	1	506627	NM_001100306	-82750	ENSBTAG00000004275	DKK3	dickkopf WNT signaling pathway inhibitor 3	8.57133	5081.85	1639.85	1.63153	5.59693e-193
chr15	40603008	40604683	1676	*	bdgdiff/H3K27ac_cond1_7914	13.7561	Distal Intergenic	15	40685311	40735281	49971	1	506627	NM_001100306	-80628	ENSBTAG00000004275	DKK3	dickkopf WNT signaling pathway inhibitor 3	13.7561	5081.85	1639.85	1.63153	5.59693e-193
chr15	40604887	40605141	255	*	bdgdiff/H3K27ac_cond1_7915	9.94732	Distal Intergenic	15	40685311	40735281	49971	1	506627	NM_001100306	-80170	ENSBTAG00000004275	DKK3	dickkopf WNT signaling pathway inhibitor 3	9.94732	5081.85	1639.85	1.63153	5.59693e-193
chr15	40624371	40629028	4658	*	bdgdiff/H3K27ac_cond1_7916	32.9704	Distal Intergenic	15	40685311	40735281	49971	1	506627	NM_001100306	-56283	ENSBTAG00000004275	DKK3	dickkopf WNT signaling pathway inhibitor 3	32.9704	5081.85	1639.85	1.63153	5.59693e-193
chr15	40630156	40630415	260	*	bdgdiff/H3K27ac_cond1_7917	4.82385	Distal Intergenic	15	40685311	40735281	49971	1	506627	NM_001100306	-54896	ENSBTAG00000004275	DKK3	dickkopf WNT signaling pathway inhibitor 3	4.82385	5081.85	1639.85	1.63153	5.59693e-193
chr15	40631128	40636318	5191	*	bdgdiff/H3K27ac_cond1_7918	17.3856	Distal Intergenic	15	40685311	40735281	49971	1	506627	NM_001100306	-48993	ENSBTAG00000004275	DKK3	dickkopf WNT signaling pathway inhibitor 3	17.3856	5081.85	1639.85	1.63153	5.59693e-193
chr15	40636602	40636952	351	*	bdgdiff/H3K27ac_cond1_7919	5.10181	Distal Intergenic	15	40685311	40735281	49971	1	506627	NM_001100306	-48359	ENSBTAG00000004275	DKK3	dickkopf WNT signaling pathway inhibitor 3	5.10181	5081.85	1639.85	1.63153	5.59693e-193
chr15	40658010	40660250	2241	*	bdgdiff/H3K27ac_cond1_7920	18.7209	Distal Intergenic	15	40685311	40735281	49971	1	506627	NM_001100306	-25061	ENSBTAG00000004275	DKK3	dickkopf WNT signaling pathway inhibitor 3	18.7209	5081.85	1639.85	1.63153	5.59693e-193
chr15	40660568	40660868	301	*	bdgdiff/H3K27ac_cond1_7921	4.70434	Distal Intergenic	15	40685311	40735281	49971	1	506627	NM_001100306	-24443	ENSBTAG00000004275	DKK3	dickkopf WNT signaling pathway inhibitor 3	4.70434	5081.85	1639.85	1.63153	5.59693e-193
chr15	40688459	40688799	341	*	bdgdiff/H3K27ac_cond1_7922	4.43875	Intron (NM_001100306/506627, intron 2 of 7)	15	40685311	40735281	49971	1	506627	NM_001100306	3148	ENSBTAG00000004275	DKK3	dickkopf WNT signaling pathway inhibitor 3	4.43875	5081.85	1639.85	1.63153	5.59693e-193
chr15	40688977	40689426	450	*	bdgdiff/H3K27ac_cond1_7923	12.7165	Intron (NM_001100306/506627, intron 2 of 7)	15	40685311	40735281	49971	1	506627	NM_001100306	3666	ENSBTAG00000004275	DKK3	dickkopf WNT signaling pathway inhibitor 3	12.7165	5081.85	1639.85	1.63153	5.59693e-193
chr15	40701110	40701399	290	*	bdgdiff/H3K27ac_cond1_7924	5.20794	Intron (NM_001100306/506627, intron 4 of 7)	15	40685311	40735281	49971	1	506627	NM_001100306	15799	ENSBTAG00000004275	DKK3	dickkopf WNT signaling pathway inhibitor 3	5.20794	5081.85	1639.85	1.63153	5.59693e-193
chr15	40701573	40706265	4693	*	bdgdiff/H3K27ac_cond1_7925	20.0167	Intron (NM_001100306/506627, intron 4 of 7)	15	40685311	40735281	49971	1	506627	NM_001100306	16262	ENSBTAG00000004275	DKK3	dickkopf WNT signaling pathway inhibitor 3	20.0167	5081.85	1639.85	1.63153	5.59693e-193
chr15	40723172	40723738	567	*	bdgdiff/H3K27ac_cond1_7926	8.02346	Intron (NM_001100306/506627, intron 4 of 7)	15	40685311	40735281	49971	1	506627	NM_001100306	37861	ENSBTAG00000004275	DKK3	dickkopf WNT signaling pathway inhibitor 3	8.02346	5081.85	1639.85	1.63153	5.59693e-193
chr15	40737453	40738145	693	*	bdgdiff/H3K27ac_cond1_7927	4.25635	Distal Intergenic	15	40685311	40735281	49971	1	506627	NM_001100306	52142	ENSBTAG00000004275	DKK3	dickkopf WNT signaling pathway inhibitor 3	4.25635	5081.85	1639.85	1.63153	5.59693e-193
chr15	43522799	43523491	693	*	bdgdiff/H3K27ac_cond1_7984	7.08677	Distal Intergenic	15	43584874	43612624	27751	1	538608	NM_001102218	-61383	ENSBTAG00000013366	NRIP3	nuclear receptor interacting protein 3	7.08677	196.172	49.3932	1.99952	1.55213e-15
chr15	43530664	43531151	488	*	bdgdiff/H3K27ac_cond1_7985	5.39093	Distal Intergenic	15	43584874	43612624	27751	1	538608	NM_001102218	-53723	ENSBTAG00000013366	NRIP3	nuclear receptor interacting protein 3	5.39093	196.172	49.3932	1.99952	1.55213e-15
chr15	43557534	43559358	1825	*	bdgdiff/H3K27ac_cond1_7986	13.5581	Distal Intergenic	15	43584874	43612624	27751	1	538608	NM_001102218	-25516	ENSBTAG00000013366	NRIP3	nuclear receptor interacting protein 3	13.5581	196.172	49.3932	1.99952	1.55213e-15
chr15	46653189	46653424	236	*	bdgdiff/H3K27ac_cond1_8028	4.3104	Promoter (<=1kb)	15	46648921	46653387	4467	2	505097	NM_001075187	0	ENSBTAG00000015628	SMPD1	sphingomyelin phosphodiesterase 1	4.3104	547.104	252.003	1.12028	1.71957e-19
chr15	51698359	51698711	353	*	bdgdiff/H3K27ac_cond1_8061	3.9402	Distal Intergenic	15	51714874	51729483	14610	1	515066	NM_001024545	-16163	ENSBTAG00000017964	LRRC51	leucine-rich repeat-containing protein 51	3.9402	93.1472	45.701	1.02415	0.000314726
chr15	51714041	51716145	2105	*	bdgdiff/H3K27ac_cond1_8062	17.9963	Promoter (<=1kb)	15	51714874	51729483	14610	1	515066	NM_001024545	0	ENSBTAG00000017964	LRRC51	leucine-rich repeat-containing protein 51	17.9963	93.1472	45.701	1.02415	0.000314726
chr15	51915121	51915464	344	*	bdgdiff/H3K27ac_cond1_8066	8.46969	Intron (NM_001015625/520639, intron 6 of 15)	15	51842812	51847286	4475	2	507670	NM_001192157	-67835	ENSBTAG00000019168	PHOX2A	paired like homeobox 2A	8.46969	8.32025	0.321704	4.55647	0.00458677
chr15	51920740	51921071	332	*	bdgdiff/H3K27ac_cond1_8067	10.2023	Intron (NM_001015625/520639, intron 5 of 15)	15	51842812	51847286	4475	2	507670	NM_001192157	-73454	ENSBTAG00000019168	PHOX2A	paired like homeobox 2A	10.2023	8.32025	0.321704	4.55647	0.00458677
chr15	52273481	52274689	1209	*	bdgdiff/H3K27ac_cond1_8069	16.6164	Distal Intergenic	15	52131844	52228534	96691	2	281971	NM_001143846	-44947	ENSBTAG00000008419	PDE2A	phosphodiesterase 2A	16.6164	56.2726	1.98324	4.835	1.41751e-11
chr15	52299918	52300849	932	*	bdgdiff/H3K27ac_cond1_8070	10.5712	Distal Intergenic	15	52302299	52329988	27690	2	514624	NM_001192379	29139	ENSBTAG00000015182	STARD10	StAR related lipid transfer domain containing 10	10.5712	211.207	33.6383	2.65369	9.98713e-29
chr15	52335010	52335263	254	*	bdgdiff/H3K27ac_cond1_8071	5.48225	Distal Intergenic	15	52302299	52329988	27690	2	514624	NM_001192379	-5022	ENSBTAG00000015182	STARD10	StAR related lipid transfer domain containing 10	5.48225	211.207	33.6383	2.65369	9.98713e-29
chr15	52335440	52337555	2116	*	bdgdiff/H3K27ac_cond1_8072	14.4013	Distal Intergenic	15	52302299	52329988	27690	2	514624	NM_001192379	-5452	ENSBTAG00000015182	STARD10	StAR related lipid transfer domain containing 10	14.4013	211.207	33.6383	2.65369	9.98713e-29
chr15	53085430	53086332	903	*	bdgdiff/H3K27ac_cond1_8081	11.882	Distal Intergenic	15	53117235	53136354	19120	1	511885	NM_001113278	-30903	ENSBTAG00000009830	PLEKHB1	pleckstrin homology domain containing B1	11.882	151.209	35.1299	2.10379	3.57418e-17
chr15	53645734	53646077	344	*	bdgdiff/H3K27ac_cond1_8089	8.33661	Intron (NM_001001598/414348, intron 10 of 12)	15	53640845	53681795	40951	2	414348	NM_001001598	35718	ENSBTAG00000006579	P4HA3	prolyl 4-hydroxylase subunit alpha 3	8.33661	80.9792	7.16433	3.4901	4.55571e-15
chr15	53646352	53646611	260	*	bdgdiff/H3K27ac_cond1_8090	7.51975	Intron (NM_001001598/414348, intron 10 of 12)	15	53640845	53681795	40951	2	414348	NM_001001598	35184	ENSBTAG00000006579	P4HA3	prolyl 4-hydroxylase subunit alpha 3	7.51975	80.9792	7.16433	3.4901	4.55571e-15
chr15	54670821	54671073	253	*	bdgdiff/H3K27ac_cond1_8101	5.74277	Intron (NM_001101141/532719, intron 3 of 18)	15	54615543	54706361	90819	2	532719	NM_001101141	35288	ENSBTAG00000031777	GDPD5	glycerophosphodiester phosphodiesterase domain containing 5	5.74277	816.784	207.761	1.97744	5.54671e-69
chr15	54671723	54673050	1328	*	bdgdiff/H3K27ac_cond1_8102	12.1584	5' UTR	15	54615543	54706361	90819	2	532719	NM_001101141	33311	ENSBTAG00000031777	GDPD5	glycerophosphodiester phosphodiesterase domain containing 5	12.1584	816.784	207.761	1.97744	5.54671e-69
chr15	54673203	54674247	1045	*	bdgdiff/H3K27ac_cond1_8103	9.27044	Intron (NM_001101141/532719, intron 2 of 18)	15	54615543	54706361	90819	2	532719	NM_001101141	32114	ENSBTAG00000031777	GDPD5	glycerophosphodiester phosphodiesterase domain containing 5	9.27044	816.784	207.761	1.97744	5.54671e-69
chr15	54706404	54706776	373	*	bdgdiff/H3K27ac_cond1_8104	7.80091	Promoter (<=1kb)	15	54615543	54706361	90819	2	532719	NM_001101141	-43	ENSBTAG00000031777	GDPD5	glycerophosphodiester phosphodiesterase domain containing 5	7.80091	816.784	207.761	1.97744	5.54671e-69
chr15	54821358	54821737	380	*	bdgdiff/H3K27ac_cond1_8108	6.20547	Distal Intergenic	15	54884911	54897038	12128	1	407226	NM_001001154	-63174	ENSBTAG00000049519	MOGAT2	monoacylglycerol O-acyltransferase 2	6.20547	4.98999	0	4.7807	0.00952438
chr15	55211129	55211705	577	*	bdgdiff/H3K27ac_cond1_8109	24.709	Promoter (<=1kb)	15	55212071	55537966	325896	1	614285	NM_001193026	-366	ENSBTAG00000016355	UVRAG	UV radiation resistance associated	24.709	328.053	145.778	1.16985	3.17881e-14
chr15	55211129	55211705	577	*	bdgdiff/H3K27ac_cond1_8109	24.709	Promoter (<=1kb)	15	55212071	55537966	325896	1	614285	NM_001193026	-366	ENSBTAG00000016355	UVRAG	UV radiation resistance associated	24.709	328.053	145.778	1.16985	3.17881e-14
chr15	55211820	55212732	913	*	bdgdiff/H3K27ac_cond1_8110	12.9594	Promoter (<=1kb)	15	55212071	55537966	325896	1	614285	NM_001193026	0	ENSBTAG00000016355	UVRAG	UV radiation resistance associated	12.9594	328.053	145.778	1.16985	3.17881e-14
chr15	55211820	55212732	913	*	bdgdiff/H3K27ac_cond1_8110	12.9594	Promoter (<=1kb)	15	55212071	55537966	325896	1	614285	NM_001193026	0	ENSBTAG00000016355	UVRAG	UV radiation resistance associated	12.9594	328.053	145.778	1.16985	3.17881e-14
chr15	55650105	55652306	2202	*	bdgdiff/H3K27ac_cond1_8111	20.5839	Distal Intergenic	15	55605313	55624948	19636	2	613288	NM_001082456	-25157	ENSBTAG00000010820	WNT11	Wnt family member 11	20.5839	226.787	96.4664	1.23381	2.19266e-10
chr15	55681602	55683755	2154	*	bdgdiff/H3K27ac_cond1_8112	19.988	Distal Intergenic	15	55605313	55624948	19636	2	613288	NM_001082456	-56654	ENSBTAG00000010820	WNT11	Wnt family member 11	19.988	226.787	96.4664	1.23381	2.19266e-10
chr15	57646565	57647210	646	*	bdgdiff/H3K27ac_cond1_8120	24.479	Distal Intergenic	15	57703872	57707596	3725	1	507975	NM_001015541	-56662	ENSBTAG00000006676	FIBIN	fin bud initiation factor homolog	24.479	157.556	33.1393	2.2558	6.35157e-19
chr15	57647437	57647759	323	*	bdgdiff/H3K27ac_cond1_8121	6.15096	Distal Intergenic	15	57703872	57707596	3725	1	507975	NM_001015541	-56113	ENSBTAG00000006676	FIBIN	fin bud initiation factor homolog	6.15096	157.556	33.1393	2.2558	6.35157e-19
chr15	66336396	66337620	1225	*	bdgdiff/H3K27ac_cond1_8247	17.7516	Distal Intergenic	15	66431232	66700372	269141	1	525908	NM_001192619	-93612	ENSBTAG00000044158	LDLRAD3	low density lipoprotein receptor class A domain containing 3	17.7516	556.474	197.669	1.49389	6.1115e-34
chr15	66488565	66489034	470	*	bdgdiff/H3K27ac_cond1_8248	5.80734	Intron (NM_001192619/525908, intron 1 of 5)	15	66431232	66700372	269141	1	525908	NM_001192619	57333	ENSBTAG00000044158	LDLRAD3	low density lipoprotein receptor class A domain containing 3	5.80734	556.474	197.669	1.49389	6.1115e-34
chr15	66489515	66489782	268	*	bdgdiff/H3K27ac_cond1_8249	4.3695	Intron (NM_001192619/525908, intron 1 of 5)	15	66431232	66700372	269141	1	525908	NM_001192619	58283	ENSBTAG00000044158	LDLRAD3	low density lipoprotein receptor class A domain containing 3	4.3695	556.474	197.669	1.49389	6.1115e-34
chr15	66560928	66561825	898	*	bdgdiff/H3K27ac_cond1_8250	7.52207	Intron (NM_001192619/525908, intron 3 of 5)	15	66431232	66700372	269141	1	525908	NM_001192619	129696	ENSBTAG00000044158	LDLRAD3	low density lipoprotein receptor class A domain containing 3	7.52207	556.474	197.669	1.49389	6.1115e-34
chr15	66577835	66578171	337	*	bdgdiff/H3K27ac_cond1_8251	6.10048	Intron (NM_001192619/525908, intron 3 of 5)	15	66431232	66700372	269141	1	525908	NM_001192619	146603	ENSBTAG00000044158	LDLRAD3	low density lipoprotein receptor class A domain containing 3	6.10048	556.474	197.669	1.49389	6.1115e-34
chr15	66815170	66816044	875	*	bdgdiff/H3K27ac_cond1_8254	9.4003	Distal Intergenic	15	66840117	66918824	78708	1	505048	NM_001015519	-24073	ENSBTAG00000021029	PRR5L	proline rich 5 like	9.4003	900.259	427.078	1.07767	2.01899e-28
chr15	66818132	66818660	529	*	bdgdiff/H3K27ac_cond1_8255	7.29872	Distal Intergenic	15	66840117	66918824	78708	1	505048	NM_001015519	-21457	ENSBTAG00000021029	PRR5L	proline rich 5 like	7.29872	900.259	427.078	1.07767	2.01899e-28
chr15	66819011	66820509	1499	*	bdgdiff/H3K27ac_cond1_8256	15.4554	Distal Intergenic	15	66840117	66918824	78708	1	505048	NM_001015519	-19608	ENSBTAG00000021029	PRR5L	proline rich 5 like	15.4554	900.259	427.078	1.07767	2.01899e-28
chr15	66839920	66841204	1285	*	bdgdiff/H3K27ac_cond1_8257	29.3147	Promoter (<=1kb)	15	66840117	66918824	78708	1	505048	NM_001015519	0	ENSBTAG00000021029	PRR5L	proline rich 5 like	29.3147	900.259	427.078	1.07767	2.01899e-28
chr15	66846868	66847207	340	*	bdgdiff/H3K27ac_cond1_8258	4.61032	Intron (NM_001015519/505048, intron 1 of 8)	15	66840117	66918824	78708	1	505048	NM_001015519	6751	ENSBTAG00000021029	PRR5L	proline rich 5 like	4.61032	900.259	427.078	1.07767	2.01899e-28
chr15	66847680	66848009	330	*	bdgdiff/H3K27ac_cond1_8259	6.50558	Intron (NM_001015519/505048, intron 1 of 8)	15	66840117	66918824	78708	1	505048	NM_001015519	7563	ENSBTAG00000021029	PRR5L	proline rich 5 like	6.50558	900.259	427.078	1.07767	2.01899e-28
chr15	66848222	66850434	2213	*	bdgdiff/H3K27ac_cond1_8260	18.415	Intron (NM_001015519/505048, intron 1 of 8)	15	66840117	66918824	78708	1	505048	NM_001015519	8105	ENSBTAG00000021029	PRR5L	proline rich 5 like	18.415	900.259	427.078	1.07767	2.01899e-28
chr15	66858257	66858552	296	*	bdgdiff/H3K27ac_cond1_8261	3.91849	Intron (NM_001015519/505048, intron 1 of 8)	15	66840117	66918824	78708	1	505048	NM_001015519	18140	ENSBTAG00000021029	PRR5L	proline rich 5 like	3.91849	900.259	427.078	1.07767	2.01899e-28
chr15	66858660	66860827	2168	*	bdgdiff/H3K27ac_cond1_8262	24.3386	Intron (NM_001015519/505048, intron 1 of 8)	15	66840117	66918824	78708	1	505048	NM_001015519	18543	ENSBTAG00000021029	PRR5L	proline rich 5 like	24.3386	900.259	427.078	1.07767	2.01899e-28
chr15	66861161	66861507	347	*	bdgdiff/H3K27ac_cond1_8263	4.45587	Intron (NM_001015519/505048, intron 1 of 8)	15	66840117	66918824	78708	1	505048	NM_001015519	21044	ENSBTAG00000021029	PRR5L	proline rich 5 like	4.45587	900.259	427.078	1.07767	2.01899e-28
chr15	66871753	66874469	2717	*	bdgdiff/H3K27ac_cond1_8264	20.695	Intron (NM_001015519/505048, intron 3 of 8)	15	66840117	66918824	78708	1	505048	NM_001015519	31636	ENSBTAG00000021029	PRR5L	proline rich 5 like	20.695	900.259	427.078	1.07767	2.01899e-28
chr15	66894893	66895639	747	*	bdgdiff/H3K27ac_cond1_8265	5.71549	Intron (NM_001015519/505048, intron 5 of 8)	15	66840117	66918824	78708	1	505048	NM_001015519	54776	ENSBTAG00000021029	PRR5L	proline rich 5 like	5.71549	900.259	427.078	1.07767	2.01899e-28
chr15	74555245	74555531	287	*	bdgdiff/H3K27ac_cond1_8281	5.2947	Distal Intergenic	15	74643391	74699201	55811	1	506713	NM_001097990	-87860	ENSBTAG00000031252	CD82	CD82 molecule	5.2947	1143.53	406.2	1.49375	2.4397e-41
chr15	74567056	74568122	1067	*	bdgdiff/H3K27ac_cond1_8282	23.8826	Distal Intergenic	15	74643391	74699201	55811	1	506713	NM_001097990	-75269	ENSBTAG00000031252	CD82	CD82 molecule	23.8826	1143.53	406.2	1.49375	2.4397e-41
chr15	74640547	74643575	3029	*	bdgdiff/H3K27ac_cond1_8283	50.6364	Promoter (<=1kb)	15	74643391	74699201	55811	1	506713	NM_001097990	0	ENSBTAG00000031252	CD82	CD82 molecule	50.6364	1143.53	406.2	1.49375	2.4397e-41
chr15	74650747	74651043	297	*	bdgdiff/H3K27ac_cond1_8284	7.26416	Intron (NM_001097990/506713, intron 1 of 8)	15	74643391	74699201	55811	1	506713	NM_001097990	7356	ENSBTAG00000031252	CD82	CD82 molecule	7.26416	1143.53	406.2	1.49375	2.4397e-41
chr15	74732339	74733208	870	*	bdgdiff/H3K27ac_cond1_8285	12.2353	Distal Intergenic	15	74643391	74699201	55811	1	506713	NM_001097990	88948	ENSBTAG00000031252	CD82	CD82 molecule	12.2353	1143.53	406.2	1.49375	2.4397e-41
chr15	75195152	75195751	600	*	bdgdiff/H3K27ac_cond1_8289	29.2963	Distal Intergenic	15	75297582	75339698	42117	2	540545	NM_001098115	143947	ENSBTAG00000001703	SYT13	synaptotagmin 13	29.2963	4.29355	0	4.56566	0.0185158
chr15	75212533	75213018	486	*	bdgdiff/H3K27ac_cond1_8290	4.02306	Distal Intergenic	15	75297582	75339698	42117	2	540545	NM_001098115	126680	ENSBTAG00000001703	SYT13	synaptotagmin 13	4.02306	4.29355	0	4.56566	0.0185158
chr15	75867771	75868353	583	*	bdgdiff/H3K27ac_cond1_8304	7.41624	Distal Intergenic	15	75880414	75915194	34781	1	509058	NM_001289786	-12061	ENSBTAG00000021223	CRY2	cryptochrome circadian regulator 2	7.41624	450.999	185.638	1.27845	1.62209e-21
chr15	75878934	75881499	2566	*	bdgdiff/H3K27ac_cond1_8305	24.0735	Promoter (<=1kb)	15	75880414	75915194	34781	1	509058	NM_001289786	0	ENSBTAG00000021223	CRY2	cryptochrome circadian regulator 2	24.0735	450.999	185.638	1.27845	1.62209e-21
chr15	75891177	75891849	673	*	bdgdiff/H3K27ac_cond1_8306	5.58455	Intron (NM_001289786/509058, intron 1 of 11)	15	75880414	75915194	34781	1	509058	NM_001289786	10763	ENSBTAG00000021223	CRY2	cryptochrome circadian regulator 2	5.58455	450.999	185.638	1.27845	1.62209e-21
chr15	75892462	75892873	412	*	bdgdiff/H3K27ac_cond1_8307	3.57249	Intron (NM_001289786/509058, intron 2 of 11)	15	75880414	75915194	34781	1	509058	NM_001289786	12048	ENSBTAG00000021223	CRY2	cryptochrome circadian regulator 2	3.57249	450.999	185.638	1.27845	1.62209e-21
chr15	75893021	75893263	243	*	bdgdiff/H3K27ac_cond1_8308	3.86598	Intron (NM_001289786/509058, intron 2 of 11)	15	75880414	75915194	34781	1	509058	NM_001289786	12607	ENSBTAG00000021223	CRY2	cryptochrome circadian regulator 2	3.86598	450.999	185.638	1.27845	1.62209e-21
chr15	75893764	75895807	2044	*	bdgdiff/H3K27ac_cond1_8309	16.3344	Exon (NM_001289786/509058, exon 4 of 12)	15	75880414	75915194	34781	1	509058	NM_001289786	13350	ENSBTAG00000021223	CRY2	cryptochrome circadian regulator 2	16.3344	450.999	185.638	1.27845	1.62209e-21
chr15	76053662	76053908	247	*	bdgdiff/H3K27ac_cond1_8314	4.65459	Intron (NM_001206197/510395, intron 3 of 15)	15	75960825	76111946	151122	2	510395	NM_001206197	58038	ENSBTAG00000009611	PHF21A	PHD finger protein 21A	4.65459	118.942	58.1738	1.03502	4.58798e-05
chr15	76078619	76079736	1118	*	bdgdiff/H3K27ac_cond1_8315	4.76091	Intron (NM_001206197/510395, intron 3 of 15)	15	75960825	76111946	151122	2	510395	NM_001206197	32210	ENSBTAG00000009611	PHF21A	PHD finger protein 21A	4.76091	118.942	58.1738	1.03502	4.58798e-05
chr15	76146738	76147037	300	*	bdgdiff/H3K27ac_cond1_8316	5.93042	Distal Intergenic	15	75960825	76111946	151122	2	510395	NM_001206197	-34792	ENSBTAG00000009611	PHF21A	PHD finger protein 21A	5.93042	118.942	58.1738	1.03502	4.58798e-05
chr15	76148219	76148933	715	*	bdgdiff/H3K27ac_cond1_8317	6.87797	Distal Intergenic	15	75960825	76111946	151122	2	510395	NM_001206197	-36273	ENSBTAG00000009611	PHF21A	PHD finger protein 21A	6.87797	118.942	58.1738	1.03502	4.58798e-05
chr15	76149259	76150209	951	*	bdgdiff/H3K27ac_cond1_8318	9.27116	Distal Intergenic	15	75960825	76111946	151122	2	510395	NM_001206197	-37313	ENSBTAG00000009611	PHF21A	PHD finger protein 21A	9.27116	118.942	58.1738	1.03502	4.58798e-05
chr15	80758445	80759309	865	*	bdgdiff/H3K27ac_cond1_8399	26.9933	Intron (NM_001206598/614153, intron 5 of 14)	15	80743589	80773253	29665	2	614153	NM_001206598	13944	ENSBTAG00000051230	SLC43A1	solute carrier family 43 member 1	26.9933	287.331	139.563	1.04455	1.46508e-10
chr15	80894066	80894331	266	*	bdgdiff/H3K27ac_cond1_8404	7.82481	Promoter (1-2kb)	15	80891168	80895699	4532	2	613682	NM_001303510	1368	ENSBTAG00000053317	YPEL4	yippee like 4	7.82481	6.62619	0.315311	4.22921	0.0127463
chr16	738243	739190	948	*	bdgdiff/H3K27ac_cond1_8463	8.98305	Distal Intergenic	16	753876	790289	36414	1	539793	NM_001191359	-14686	ENSBTAG00000015885	PPFIA4	PTPRF interacting protein alpha 4	8.98305	31.0951	9.13892	1.76068	0.00119016
chr16	1056426	1056747	322	*	bdgdiff/H3K27ac_cond1_8464	6.86055	Distal Intergenic	16	1122158	1132168	10011	2	281168	NM_174058	75421	ENSBTAG00000014912	FMOD	fibromodulin	6.86055	6124.47	2646	1.21065	2.14773e-106
chr16	1058399	1059894	1496	*	bdgdiff/H3K27ac_cond1_8465	17.4485	Distal Intergenic	16	1122158	1132168	10011	2	281168	NM_174058	72274	ENSBTAG00000014912	FMOD	fibromodulin	17.4485	6124.47	2646	1.21065	2.14773e-106
chr16	1069236	1071212	1977	*	bdgdiff/H3K27ac_cond1_8466	17.0972	Distal Intergenic	16	1122158	1132168	10011	2	281168	NM_174058	60956	ENSBTAG00000014912	FMOD	fibromodulin	17.0972	6124.47	2646	1.21065	2.14773e-106
chr16	1071371	1071687	317	*	bdgdiff/H3K27ac_cond1_8467	13.3249	Distal Intergenic	16	1122158	1132168	10011	2	281168	NM_174058	60481	ENSBTAG00000014912	FMOD	fibromodulin	13.3249	6124.47	2646	1.21065	2.14773e-106
chr16	1072087	1073065	979	*	bdgdiff/H3K27ac_cond1_8468	30.4878	Distal Intergenic	16	1122158	1132168	10011	2	281168	NM_174058	59103	ENSBTAG00000014912	FMOD	fibromodulin	30.4878	6124.47	2646	1.21065	2.14773e-106
chr16	1085855	1087109	1255	*	bdgdiff/H3K27ac_cond1_8469	30.5974	Distal Intergenic	16	1122158	1132168	10011	2	281168	NM_174058	45059	ENSBTAG00000014912	FMOD	fibromodulin	30.5974	6124.47	2646	1.21065	2.14773e-106
chr16	1087298	1088609	1312	*	bdgdiff/H3K27ac_cond1_8470	17.8575	Distal Intergenic	16	1122158	1132168	10011	2	281168	NM_174058	43559	ENSBTAG00000014912	FMOD	fibromodulin	17.8575	6124.47	2646	1.21065	2.14773e-106
chr16	1115380	1116002	623	*	bdgdiff/H3K27ac_cond1_8471	14.1218	Distal Intergenic	16	1122158	1132168	10011	2	281168	NM_174058	16166	ENSBTAG00000014912	FMOD	fibromodulin	14.1218	6124.47	2646	1.21065	2.14773e-106
chr16	1124540	1124826	287	*	bdgdiff/H3K27ac_cond1_8472	4.81791	Intron (NM_174058/281168, intron 4 of 4)	16	1122158	1132168	10011	2	281168	NM_174058	7342	ENSBTAG00000014912	FMOD	fibromodulin	4.81791	6124.47	2646	1.21065	2.14773e-106
chr16	1146509	1147917	1409	*	bdgdiff/H3K27ac_cond1_8473	8.60981	Distal Intergenic	16	1122158	1132168	10011	2	281168	NM_174058	-14341	ENSBTAG00000014912	FMOD	fibromodulin	8.60981	6124.47	2646	1.21065	2.14773e-106
chr16	1163553	1165433	1881	*	bdgdiff/H3K27ac_cond1_8474	15.5599	Distal Intergenic	16	1122158	1132168	10011	2	281168	NM_174058	-31385	ENSBTAG00000014912	FMOD	fibromodulin	15.5599	6124.47	2646	1.21065	2.14773e-106
chr16	1165559	1165903	345	*	bdgdiff/H3K27ac_cond1_8475	4.95239	Distal Intergenic	16	1122158	1132168	10011	2	281168	NM_174058	-33391	ENSBTAG00000014912	FMOD	fibromodulin	4.95239	6124.47	2646	1.21065	2.14773e-106
chr16	3283538	3283837	300	*	bdgdiff/H3K27ac_cond1_8537	4.04398	Distal Intergenic	16	3265670	3275157	9488	1	534048	NM_001083473	17868	ENSBTAG00000012673	CDK18	cyclin dependent kinase 18	4.04398	54.9223	19.3681	1.50339	9.67733e-05
chr16	4826569	4826943	375	*	bdgdiff/H3K27ac_cond1_8599	11.9254	Distal Intergenic	16	4833635	4845097	11463	2	539441	NM_001098464	18154	ENSBTAG00000018143	C16H1orf116	chromosome 16 C1orf116 homolog	11.9254	290.23	70.7482	2.04029	1.59267e-28
chr16	4832626	4833722	1097	*	bdgdiff/H3K27ac_cond1_8600	16.4233	3' UTR	16	4833635	4845097	11463	2	539441	NM_001098464	11375	ENSBTAG00000018143	C16H1orf116	chromosome 16 C1orf116 homolog	16.4233	290.23	70.7482	2.04029	1.59267e-28
chr16	4838717	4839117	401	*	bdgdiff/H3K27ac_cond1_8601	7.14076	Intron (NM_001098464/539441, intron 2 of 3)	16	4833635	4845097	11463	2	539441	NM_001098464	5980	ENSBTAG00000018143	C16H1orf116	chromosome 16 C1orf116 homolog	7.14076	290.23	70.7482	2.04029	1.59267e-28
chr16	4839245	4839483	239	*	bdgdiff/H3K27ac_cond1_8602	6.25703	Intron (NM_001098464/539441, intron 2 of 3)	16	4833635	4845097	11463	2	539441	NM_001098464	5614	ENSBTAG00000018143	C16H1orf116	chromosome 16 C1orf116 homolog	6.25703	290.23	70.7482	2.04029	1.59267e-28
chr16	4839782	4840502	721	*	bdgdiff/H3K27ac_cond1_8603	7.32151	5' UTR	16	4833635	4845097	11463	2	539441	NM_001098464	4595	ENSBTAG00000018143	C16H1orf116	chromosome 16 C1orf116 homolog	7.32151	290.23	70.7482	2.04029	1.59267e-28
chr16	4844710	4848276	3567	*	bdgdiff/H3K27ac_cond1_8604	20.1759	Promoter (<=1kb)	16	4833635	4845097	11463	2	539441	NM_001098464	0	ENSBTAG00000018143	C16H1orf116	chromosome 16 C1orf116 homolog	20.1759	290.23	70.7482	2.04029	1.59267e-28
chr16	34894858	34895962	1105	*	bdgdiff/H3K27ac_cond1_8802	19.41	Distal Intergenic	16	34937418	34943288	5871	2	507432	NM_001101058	47326	ENSBTAG00000012462	MAP1LC3C	microtubule associated protein 1 light chain 3 gamma	19.41	58.341	17.3456	1.75965	1.48779e-05
chr16	34897533	34897772	240	*	bdgdiff/H3K27ac_cond1_8803	7.60273	Distal Intergenic	16	34937418	34943288	5871	2	507432	NM_001101058	45516	ENSBTAG00000012462	MAP1LC3C	microtubule associated protein 1 light chain 3 gamma	7.60273	58.341	17.3456	1.75965	1.48779e-05
chr16	34898155	34899077	923	*	bdgdiff/H3K27ac_cond1_8804	9.29009	Distal Intergenic	16	34937418	34943288	5871	2	507432	NM_001101058	44211	ENSBTAG00000012462	MAP1LC3C	microtubule associated protein 1 light chain 3 gamma	9.29009	58.341	17.3456	1.75965	1.48779e-05
chr16	34899227	34899483	257	*	bdgdiff/H3K27ac_cond1_8805	7.13495	Distal Intergenic	16	34937418	34943288	5871	2	507432	NM_001101058	43805	ENSBTAG00000012462	MAP1LC3C	microtubule associated protein 1 light chain 3 gamma	7.13495	58.341	17.3456	1.75965	1.48779e-05
chr16	34914316	34914737	422	*	bdgdiff/H3K27ac_cond1_8806	6.16296	Distal Intergenic	16	34937418	34943288	5871	2	507432	NM_001101058	28551	ENSBTAG00000012462	MAP1LC3C	microtubule associated protein 1 light chain 3 gamma	6.16296	58.341	17.3456	1.75965	1.48779e-05
chr16	34971430	34971698	269	*	bdgdiff/H3K27ac_cond1_8807	4.98607	Intron (NM_001304987/506390, intron 11 of 14)	16	34937418	34943288	5871	2	507432	NM_001101058	-28142	ENSBTAG00000012462	MAP1LC3C	microtubule associated protein 1 light chain 3 gamma	4.98607	58.341	17.3456	1.75965	1.48779e-05
chr16	36289575	36291394	1820	*	bdgdiff/H3K27ac_cond1_8819	20.541	Distal Intergenic	16	36297417	36333818	36402	2	504963	NM_001045903	42424	ENSBTAG00000021211	DPT	dermatopontin	20.541	32.6704	11.1624	1.55161	0.00409734
chr16	36295265	36295573	309	*	bdgdiff/H3K27ac_cond1_8820	15.9967	Distal Intergenic	16	36297417	36333818	36402	2	504963	NM_001045903	38245	ENSBTAG00000021211	DPT	dermatopontin	15.9967	32.6704	11.1624	1.55161	0.00409734
chr16	36296068	36296402	335	*	bdgdiff/H3K27ac_cond1_8821	8.52724	Distal Intergenic	16	36297417	36333818	36402	2	504963	NM_001045903	37416	ENSBTAG00000021211	DPT	dermatopontin	8.52724	32.6704	11.1624	1.55161	0.00409734
chr16	36310695	36314552	3858	*	bdgdiff/H3K27ac_cond1_8822	31.6732	Intron (NM_001045903/504963, intron 2 of 3)	16	36297417	36333818	36402	2	504963	NM_001045903	19266	ENSBTAG00000021211	DPT	dermatopontin	31.6732	32.6704	11.1624	1.55161	0.00409734
chr16	36331032	36331936	905	*	bdgdiff/H3K27ac_cond1_8823	9.45651	Promoter (1-2kb)	16	36297417	36333818	36402	2	504963	NM_001045903	1882	ENSBTAG00000021211	DPT	dermatopontin	9.45651	32.6704	11.1624	1.55161	0.00409734
chr16	36332043	36332334	292	*	bdgdiff/H3K27ac_cond1_8824	10.6865	Promoter (1-2kb)	16	36297417	36333818	36402	2	504963	NM_001045903	1484	ENSBTAG00000021211	DPT	dermatopontin	10.6865	32.6704	11.1624	1.55161	0.00409734
chr16	36332470	36332740	271	*	bdgdiff/H3K27ac_cond1_8825	4.59772	Promoter (1-2kb)	16	36297417	36333818	36402	2	504963	NM_001045903	1078	ENSBTAG00000021211	DPT	dermatopontin	4.59772	32.6704	11.1624	1.55161	0.00409734
chr16	36397352	36398372	1021	*	bdgdiff/H3K27ac_cond1_8826	8.61215	Distal Intergenic	16	36297417	36333818	36402	2	504963	NM_001045903	-63534	ENSBTAG00000021211	DPT	dermatopontin	8.61215	32.6704	11.1624	1.55161	0.00409734
chr16	36399791	36400047	257	*	bdgdiff/H3K27ac_cond1_8827	4.65854	Distal Intergenic	16	36297417	36333818	36402	2	504963	NM_001045903	-65973	ENSBTAG00000021211	DPT	dermatopontin	4.65854	32.6704	11.1624	1.55161	0.00409734
chr16	36539785	36541401	1617	*	bdgdiff/H3K27ac_cond1_8828	9.37867	Distal Intergenic	16	36297417	36333818	36402	2	504963	NM_001045903	-205967	ENSBTAG00000021211	DPT	dermatopontin	9.37867	32.6704	11.1624	1.55161	0.00409734
chr16	39795114	39795805	692	*	bdgdiff/H3K27ac_cond1_8869	15.5924	Intron (NM_001243284/506315, intron 17 of 20)	16	39911970	39944938	32969	1	616962	NM_001205494	-116165	ENSBTAG00000051882	C16H1orf105	chromosome 16 C1orf105 homolog	15.5924	21.6733	1.60852	3.72891	6.23385e-05
chr16	40482465	40482787	323	*	bdgdiff/H3K27ac_cond1_8874	6.34043	Distal Intergenic	16	40651791	40663004	11214	2	768081	NM_001077136	180217	ENSBTAG00000047412	TNFSF18	TNF superfamily member 18	6.34043	21.6834	4.60762	2.23915	0.00312924
chr16	40483219	40483462	244	*	bdgdiff/H3K27ac_cond1_8875	5.29642	Distal Intergenic	16	40651791	40663004	11214	2	768081	NM_001077136	179542	ENSBTAG00000047412	TNFSF18	TNF superfamily member 18	5.29642	21.6834	4.60762	2.23915	0.00312924
chr16	40484035	40484373	339	*	bdgdiff/H3K27ac_cond1_8876	6.31104	Distal Intergenic	16	40651791	40663004	11214	2	768081	NM_001077136	178631	ENSBTAG00000047412	TNFSF18	TNF superfamily member 18	6.31104	21.6834	4.60762	2.23915	0.00312924
chr16	40543796	40544237	442	*	bdgdiff/H3K27ac_cond1_8877	5.84114	Distal Intergenic	16	40651791	40663004	11214	2	768081	NM_001077136	118767	ENSBTAG00000047412	TNFSF18	TNF superfamily member 18	5.84114	21.6834	4.60762	2.23915	0.00312924
chr16	40566614	40567430	817	*	bdgdiff/H3K27ac_cond1_8878	7.21017	Distal Intergenic	16	40651791	40663004	11214	2	768081	NM_001077136	95574	ENSBTAG00000047412	TNFSF18	TNF superfamily member 18	7.21017	21.6834	4.60762	2.23915	0.00312924
chr16	40574546	40574863	318	*	bdgdiff/H3K27ac_cond1_8879	4.18495	Distal Intergenic	16	40651791	40663004	11214	2	768081	NM_001077136	88141	ENSBTAG00000047412	TNFSF18	TNF superfamily member 18	4.18495	21.6834	4.60762	2.23915	0.00312924
chr16	41507465	41507762	298	*	bdgdiff/H3K27ac_cond1_8891	5.02989	Intron (NM_001040490/338033, intron 8 of 9)	16	41500621	41534184	33564	2	338033	NM_001040490	26422	ENSBTAG00000024928	TNFRSF1B	TNF receptor superfamily member 1B	5.02989	388.939	150.422	1.37513	5.29183e-17
chr16	41507885	41508720	836	*	bdgdiff/H3K27ac_cond1_8892	10.7913	Intron (NM_001040490/338033, intron 8 of 9)	16	41500621	41534184	33564	2	338033	NM_001040490	25464	ENSBTAG00000024928	TNFRSF1B	TNF receptor superfamily member 1B	10.7913	388.939	150.422	1.37513	5.29183e-17
chr16	41574167	41574550	384	*	bdgdiff/H3K27ac_cond1_8893	8.37842	Distal Intergenic	16	41500621	41534184	33564	2	338033	NM_001040490	-39983	ENSBTAG00000024928	TNFRSF1B	TNF receptor superfamily member 1B	8.37842	388.939	150.422	1.37513	5.29183e-17
chr16	41874921	41875743	823	*	bdgdiff/H3K27ac_cond1_8903	10.4403	Promoter (1-2kb)	16	41872982	41887672	14691	1	497032	NM_001011685	1939	ENSBTAG00000020698	MTHFR	methylenetetrahydrofolate reductase	10.4403	190.158	88.4982	1.10848	1.80812e-07
chr16	43771424	43771907	484	*	bdgdiff/H3K27ac_cond1_8944	4.17068	Distal Intergenic	16	43789100	43802652	13553	2	504531	NM_001205548	30745	ENSBTAG00000018984	PIK3CD	phosphatidylinositol-4,5-bisphosphate 3-kinase catalytic subunit delta	4.17068	127.229	10.8087	3.55631	0.000112894
chr16	43834266	43835249	984	*	bdgdiff/H3K27ac_cond1_8945	6.86099	Distal Intergenic	16	43789100	43802652	13553	2	504531	NM_001205548	-31614	ENSBTAG00000018984	PIK3CD	phosphatidylinositol-4,5-bisphosphate 3-kinase catalytic subunit delta	6.86099	127.229	10.8087	3.55631	0.000112894
chr16	44984369	44985377	1009	*	bdgdiff/H3K27ac_cond1_8981	6.7147	Distal Intergenic	16	45035441	45057564	22124	2	513008	NM_001192339	72187	ENSBTAG00000001401	SLC45A1	solute carrier family 45 member 1	6.7147	19.2393	0	6.7315	3.0937e-06
chr16	44988287	44988523	237	*	bdgdiff/H3K27ac_cond1_8982	5.90959	Distal Intergenic	16	45035441	45057564	22124	2	513008	NM_001192339	69041	ENSBTAG00000001401	SLC45A1	solute carrier family 45 member 1	5.90959	19.2393	0	6.7315	3.0937e-06
chr16	44988994	44989263	270	*	bdgdiff/H3K27ac_cond1_8983	9.53713	Distal Intergenic	16	45035441	45057564	22124	2	513008	NM_001192339	68301	ENSBTAG00000001401	SLC45A1	solute carrier family 45 member 1	9.53713	19.2393	0	6.7315	3.0937e-06
chr16	44994729	44995354	626	*	bdgdiff/H3K27ac_cond1_8984	11.5178	Distal Intergenic	16	45035441	45057564	22124	2	513008	NM_001192339	62210	ENSBTAG00000001401	SLC45A1	solute carrier family 45 member 1	11.5178	19.2393	0	6.7315	3.0937e-06
chr16	46822821	46823599	779	*	bdgdiff/H3K27ac_cond1_9014	20.3665	Promoter (<=1kb)	16	46815302	46823390	8089	2	534608	NM_001192979	0	ENSBTAG00000016735	ZBTB48	zinc finger and BTB domain containing 48	20.3665	202.384	65.6809	1.6203	3.4047e-14
chr16	47083289	47083661	373	*	bdgdiff/H3K27ac_cond1_9020	6.94934	Intron (NM_001075682/514788, intron 8 of 8)	16	47120163	47137137	16975	2	616057	NM_001078057	53476	ENSBTAG00000009075	RNF207	ring finger protein 207	6.94934	349.735	152.374	1.20084	6.7741e-16
chr16	47143938	47144992	1055	*	bdgdiff/H3K27ac_cond1_9021	10.9952	Distal Intergenic	16	47120163	47137137	16975	2	616057	NM_001078057	-6801	ENSBTAG00000009075	RNF207	ring finger protein 207	10.9952	349.735	152.374	1.20084	6.7741e-16
chr16	49531088	49531540	453	*	bdgdiff/H3K27ac_cond1_9034	13.6936	Distal Intergenic	16	49542330	49555642	13313	2	514453	NM_001101998	24102	ENSBTAG00000020837	ARHGEF16	Rho guanine nucleotide exchange factor 16	13.6936	72.4852	4.69899	3.9713	5.62219e-15
chr16	49531821	49532139	319	*	bdgdiff/H3K27ac_cond1_9035	8.4788	Distal Intergenic	16	49542330	49555642	13313	2	514453	NM_001101998	23503	ENSBTAG00000020837	ARHGEF16	Rho guanine nucleotide exchange factor 16	8.4788	72.4852	4.69899	3.9713	5.62219e-15
chr16	51079486	51079884	399	*	bdgdiff/H3K27ac_cond1_9070	4.1664	Promoter (<=1kb)	16	51079298	51084984	5687	1	617545	NM_001206963	188	ENSBTAG00000046073	TMEM240	transmembrane protein 240	4.1664	23.4336	5.81172	1.99681	0.00252774
chr16	51170085	51172364	2280	*	bdgdiff/H3K27ac_cond1_9080	36.5093	Promoter (<=1kb)	16	51173009	51177364	4356	1	522392	NM_001075830	-645	ENSBTAG00000012247	MXRA8	matrix remodeling associated 8	36.5093	54.5447	16.7968	1.69943	1.34721e-05
chr16	51179245	51179770	526	*	bdgdiff/H3K27ac_cond1_9081	9.36282	Promoter (<=1kb)	16	51180235	51192053	11819	1	523325	NM_001206601	-465	ENSBTAG00000010696	DVL1	dishevelled segment polarity protein 1	9.36282	48.578	22.3293	1.12147	0.00584485
chr16	51443080	51445578	2499	*	bdgdiff/H3K27ac_cond1_9093	16.1887	Distal Intergenic	16	51464069	51465096	1028	2	281871	NM_174366	19518	ENSBTAG00000014707	ISG15	ISG15 ubiquitin like modifier	16.1887	88.0249	7.4349	3.54809	9.11281e-17
chr16	51455693	51456726	1034	*	bdgdiff/H3K27ac_cond1_9094	15.7268	Distal Intergenic	16	51464069	51465096	1028	2	281871	NM_174366	8370	ENSBTAG00000014707	ISG15	ISG15 ubiquitin like modifier	15.7268	88.0249	7.4349	3.54809	9.11281e-17
chr16	51461278	51461784	507	*	bdgdiff/H3K27ac_cond1_9095	4.59613	Distal Intergenic	16	51464069	51465096	1028	2	281871	NM_174366	3312	ENSBTAG00000014707	ISG15	ISG15 ubiquitin like modifier	4.59613	88.0249	7.4349	3.54809	9.11281e-17
chr16	51462159	51462635	477	*	bdgdiff/H3K27ac_cond1_9096	23.0431	Promoter (2-3kb)	16	51464069	51465096	1028	2	281871	NM_174366	2461	ENSBTAG00000014707	ISG15	ISG15 ubiquitin like modifier	23.0431	88.0249	7.4349	3.54809	9.11281e-17
chr16	51465026	51465455	430	*	bdgdiff/H3K27ac_cond1_9097	13.5393	Promoter (<=1kb)	16	51464069	51465096	1028	2	281871	NM_174366	0	ENSBTAG00000014707	ISG15	ISG15 ubiquitin like modifier	13.5393	88.0249	7.4349	3.54809	9.11281e-17
chr16	51864975	51866335	1361	*	bdgdiff/H3K27ac_cond1_9114	16.7121	Promoter (<=1kb)	16	51825824	51865631	39808	2	515552	NM_001192416	0	ENSBTAG00000018722	PLEKHM2	pleckstrin homology and RUN domain containing M2	16.7121	486.983	223.428	1.12024	1.57415e-11
chr16	51880384	51881315	932	*	bdgdiff/H3K27ac_cond1_9115	8.36382	Distal Intergenic	16	51825824	51865631	39808	2	515552	NM_001192416	-14753	ENSBTAG00000018722	PLEKHM2	pleckstrin homology and RUN domain containing M2	8.36382	486.983	223.428	1.12024	1.57415e-11
chr16	51916007	51918417	2411	*	bdgdiff/H3K27ac_cond1_9116	13.344	Distal Intergenic	16	51825824	51865631	39808	2	515552	NM_001192416	-50376	ENSBTAG00000018722	PLEKHM2	pleckstrin homology and RUN domain containing M2	13.344	486.983	223.428	1.12024	1.57415e-11
chr16	51927215	51930506	3292	*	bdgdiff/H3K27ac_cond1_9117	28.9074	Distal Intergenic	16	51825824	51865631	39808	2	515552	NM_001192416	-61584	ENSBTAG00000018722	PLEKHM2	pleckstrin homology and RUN domain containing M2	28.9074	486.983	223.428	1.12024	1.57415e-11
chr16	52062247	52062524	278	*	bdgdiff/H3K27ac_cond1_9120	6.91158	Intron (NM_001103245/514259, intron 1 of 3)	16	52045641	52052536	6896	2	514047	NM_001098965	-9711	ENSBTAG00000024497	CTRC	chymotrypsin C	6.91158	13.6702	0	6.23407	2.00982e-05
chr16	62534813	62535249	437	*	bdgdiff/H3K27ac_cond1_9267	12.2928	Distal Intergenic	16	62612418	62941402	328985	1	353113	NM_001191123	-77169	ENSBTAG00000020887	CACNA1E	calcium voltage-gated channel subunit alpha1 E	12.2928	10.1645	0.315311	4.84852	0.00264486
chr16	62535479	62536458	980	*	bdgdiff/H3K27ac_cond1_9268	10.3203	Distal Intergenic	16	62612418	62941402	328985	1	353113	NM_001191123	-75960	ENSBTAG00000020887	CACNA1E	calcium voltage-gated channel subunit alpha1 E	10.3203	10.1645	0.315311	4.84852	0.00264486
chr16	64003140	64004490	1351	*	bdgdiff/H3K27ac_cond1_9279	19.9713	Distal Intergenic	16	63941657	63985594	43938	2	528041	NM_001046290	-17546	ENSBTAG00000031238	SHCBP1L	SHC binding and spindle associated 1 like	19.9713	5.02526	0.321704	3.82723	0.0428432
chr16	64004900	64005187	288	*	bdgdiff/H3K27ac_cond1_9280	3.93434	Distal Intergenic	16	63941657	63985594	43938	2	528041	NM_001046290	-19306	ENSBTAG00000031238	SHCBP1L	SHC binding and spindle associated 1 like	3.93434	5.02526	0.321704	3.82723	0.0428432
chr16	64005439	64005799	361	*	bdgdiff/H3K27ac_cond1_9281	5.57777	Distal Intergenic	16	63941657	63985594	43938	2	528041	NM_001046290	-19845	ENSBTAG00000031238	SHCBP1L	SHC binding and spindle associated 1 like	5.57777	5.02526	0.321704	3.82723	0.0428432
chr16	64008746	64010841	2096	*	bdgdiff/H3K27ac_cond1_9282	6.3737	Distal Intergenic	16	63941657	63985594	43938	2	528041	NM_001046290	-23152	ENSBTAG00000031238	SHCBP1L	SHC binding and spindle associated 1 like	6.3737	5.02526	0.321704	3.82723	0.0428432
chr16	64268011	64269616	1606	*	bdgdiff/H3K27ac_cond1_9309	11.8787	Distal Intergenic	16	64296835	64459001	162167	2	511042	NM_001075486	189385	ENSBTAG00000000795	NMNAT2	nicotinamide nucleotide adenylyltransferase 2	11.8787	232.12	38.1993	2.60567	6.75547e-31
chr16	64278019	64279259	1241	*	bdgdiff/H3K27ac_cond1_9310	15.581	Distal Intergenic	16	64296835	64459001	162167	2	511042	NM_001075486	179742	ENSBTAG00000000795	NMNAT2	nicotinamide nucleotide adenylyltransferase 2	15.581	232.12	38.1993	2.60567	6.75547e-31
chr16	64293225	64293650	426	*	bdgdiff/H3K27ac_cond1_9311	5.92593	Distal Intergenic	16	64296835	64459001	162167	2	511042	NM_001075486	165351	ENSBTAG00000000795	NMNAT2	nicotinamide nucleotide adenylyltransferase 2	5.92593	232.12	38.1993	2.60567	6.75547e-31
chr16	64293863	64294597	735	*	bdgdiff/H3K27ac_cond1_9312	6.40517	Distal Intergenic	16	64296835	64459001	162167	2	511042	NM_001075486	164404	ENSBTAG00000000795	NMNAT2	nicotinamide nucleotide adenylyltransferase 2	6.40517	232.12	38.1993	2.60567	6.75547e-31
chr16	64308032	64308356	325	*	bdgdiff/H3K27ac_cond1_9313	6.19458	Intron (NM_001075486/511042, intron 8 of 10)	16	64296835	64459001	162167	2	511042	NM_001075486	150645	ENSBTAG00000000795	NMNAT2	nicotinamide nucleotide adenylyltransferase 2	6.19458	232.12	38.1993	2.60567	6.75547e-31
chr16	64308731	64310385	1655	*	bdgdiff/H3K27ac_cond1_9314	20.1674	Intron (NM_001075486/511042, intron 8 of 10)	16	64296835	64459001	162167	2	511042	NM_001075486	148616	ENSBTAG00000000795	NMNAT2	nicotinamide nucleotide adenylyltransferase 2	20.1674	232.12	38.1993	2.60567	6.75547e-31
chr16	64317675	64319068	1394	*	bdgdiff/H3K27ac_cond1_9315	10.5078	Intron (NM_001075486/511042, intron 7 of 10)	16	64296835	64459001	162167	2	511042	NM_001075486	139933	ENSBTAG00000000795	NMNAT2	nicotinamide nucleotide adenylyltransferase 2	10.5078	232.12	38.1993	2.60567	6.75547e-31
chr16	64323787	64326910	3124	*	bdgdiff/H3K27ac_cond1_9316	29.9553	Exon (NM_001075486/511042, exon 5 of 11)	16	64296835	64459001	162167	2	511042	NM_001075486	132091	ENSBTAG00000000795	NMNAT2	nicotinamide nucleotide adenylyltransferase 2	29.9553	232.12	38.1993	2.60567	6.75547e-31
chr16	64630142	64630717	576	*	bdgdiff/H3K27ac_cond1_9320	6.68961	Intron (NM_174120/281346, intron 2 of 15)	16	64605942	64638735	32794	2	281346	NM_174120	8018	ENSBTAG00000008004	NCF2	neutrophil cytosolic factor 2	6.68961	9.75168	0.321704	4.78276	0.00221914
chr16	64796821	64797526	706	*	bdgdiff/H3K27ac_cond1_9322	16.722	Promoter (2-3kb)	16	64794721	64961884	167164	1	522344	NM_001205895	2100	ENSBTAG00000019630	RGL1	ral guanine nucleotide dissociation stimulator like 1	16.722	43.422	10.3558	2.05887	8.02793e-05
chr16	66507305	66507562	258	*	bdgdiff/H3K27ac_cond1_9347	6.28565	Distal Intergenic	16	66706032	67244873	538842	1	521326	NM_001192537	-198470	ENSBTAG00000015235	HMCN1	hemicentin 1	6.28565	11.5088	0.630623	4.13908	0.00359721
chr16	66982600	66982908	309	*	bdgdiff/H3K27ac_cond1_9348	5.61295	Intron (NM_001192537/521326, intron 16 of 106)	16	66706032	67244873	538842	1	521326	NM_001192537	276568	ENSBTAG00000015235	HMCN1	hemicentin 1	5.61295	11.5088	0.630623	4.13908	0.00359721
chr16	73505851	73506857	1007	*	bdgdiff/H3K27ac_cond1_9441	11.7316	5' UTR	16	73502286	73518532	16247	1	614253	NM_001076934	3565	ENSBTAG00000002849	IRF6	interferon regulatory factor 6	11.7316	641.759	269.713	1.24859	1.43231e-25
chr16	73507067	73507448	382	*	bdgdiff/H3K27ac_cond1_9442	5.78615	5' UTR	16	73502286	73518532	16247	1	614253	NM_001076934	4781	ENSBTAG00000002849	IRF6	interferon regulatory factor 6	5.78615	641.759	269.713	1.24859	1.43231e-25
chr16	73624766	73625119	354	*	bdgdiff/H3K27ac_cond1_9446	15.953	Distal Intergenic	16	73564677	73609649	44973	2	282589	NM_001123032	-15117	ENSBTAG00000015086	HSD11B1	hydroxysteroid 11-beta dehydrogenase 1	15.953	299.307	69.6489	2.10012	5.27136e-27
chr16	73625312	73625654	343	*	bdgdiff/H3K27ac_cond1_9447	15.9581	Distal Intergenic	16	73564677	73609649	44973	2	282589	NM_001123032	-15663	ENSBTAG00000015086	HSD11B1	hydroxysteroid 11-beta dehydrogenase 1	15.9581	299.307	69.6489	2.10012	5.27136e-27
chr16	76747718	76747987	270	*	bdgdiff/H3K27ac_cond1_9501	4.21465	Distal Intergenic	16	76862992	76875873	12882	1	515012	NM_001024544	-115005	ENSBTAG00000013499	LHX9	LIM homeobox 9	4.21465	4.38244	0	4.59031	0.0188037
chr16	76757011	76757486	476	*	bdgdiff/H3K27ac_cond1_9502	9.54667	Distal Intergenic	16	76862992	76875873	12882	1	515012	NM_001024544	-105506	ENSBTAG00000013499	LHX9	LIM homeobox 9	9.54667	4.38244	0	4.59031	0.0188037
chr16	76757619	76758292	674	*	bdgdiff/H3K27ac_cond1_9503	9.66696	Distal Intergenic	16	76862992	76875873	12882	1	515012	NM_001024544	-104700	ENSBTAG00000013499	LHX9	LIM homeobox 9	9.66696	4.38244	0	4.59031	0.0188037
chr16	76758512	76758810	299	*	bdgdiff/H3K27ac_cond1_9504	4.3609	Distal Intergenic	16	76862992	76875873	12882	1	515012	NM_001024544	-104182	ENSBTAG00000013499	LHX9	LIM homeobox 9	4.3609	4.38244	0	4.59031	0.0188037
chr16	76846565	76847554	990	*	bdgdiff/H3K27ac_cond1_9505	22.0368	Distal Intergenic	16	76862992	76875873	12882	1	515012	NM_001024544	-15438	ENSBTAG00000013499	LHX9	LIM homeobox 9	22.0368	4.38244	0	4.59031	0.0188037
chr16	77067741	77068027	287	*	bdgdiff/H3K27ac_cond1_9506	6.35305	Distal Intergenic	16	76862992	76875873	12882	1	515012	NM_001024544	204749	ENSBTAG00000013499	LHX9	LIM homeobox 9	6.35305	4.38244	0	4.59031	0.0188037
chr16	77069674	77070251	578	*	bdgdiff/H3K27ac_cond1_9507	6.59698	Distal Intergenic	16	76862992	76875873	12882	1	515012	NM_001024544	206682	ENSBTAG00000013499	LHX9	LIM homeobox 9	6.59698	4.38244	0	4.59031	0.0188037
chr16	77070459	77070732	274	*	bdgdiff/H3K27ac_cond1_9508	6.67425	Distal Intergenic	16	76862992	76875873	12882	1	515012	NM_001024544	207467	ENSBTAG00000013499	LHX9	LIM homeobox 9	6.67425	4.38244	0	4.59031	0.0188037
chr16	77074039	77074348	310	*	bdgdiff/H3K27ac_cond1_9509	10.2592	Distal Intergenic	16	76862992	76875873	12882	1	515012	NM_001024544	211047	ENSBTAG00000013499	LHX9	LIM homeobox 9	10.2592	4.38244	0	4.59031	0.0188037
chr16	77074801	77076452	1652	*	bdgdiff/H3K27ac_cond1_9510	34.9542	Distal Intergenic	16	76862992	76875873	12882	1	515012	NM_001024544	211809	ENSBTAG00000013499	LHX9	LIM homeobox 9	34.9542	4.38244	0	4.59031	0.0188037
chr16	77076675	77077095	421	*	bdgdiff/H3K27ac_cond1_9511	6.78993	Distal Intergenic	16	76862992	76875873	12882	1	515012	NM_001024544	213683	ENSBTAG00000013499	LHX9	LIM homeobox 9	6.78993	4.38244	0	4.59031	0.0188037
chr16	77077757	77079078	1322	*	bdgdiff/H3K27ac_cond1_9512	11.6157	Distal Intergenic	16	76862992	76875873	12882	1	515012	NM_001024544	214765	ENSBTAG00000013499	LHX9	LIM homeobox 9	11.6157	4.38244	0	4.59031	0.0188037
chr16	77097740	77097997	258	*	bdgdiff/H3K27ac_cond1_9513	3.71377	Distal Intergenic	16	76862992	76875873	12882	1	515012	NM_001024544	234748	ENSBTAG00000013499	LHX9	LIM homeobox 9	3.71377	4.38244	0	4.59031	0.0188037
chr16	77098302	77098769	468	*	bdgdiff/H3K27ac_cond1_9514	7.41094	Distal Intergenic	16	76862992	76875873	12882	1	515012	NM_001024544	235310	ENSBTAG00000013499	LHX9	LIM homeobox 9	7.41094	4.38244	0	4.59031	0.0188037
chr16	77111001	77111771	771	*	bdgdiff/H3K27ac_cond1_9515	5.88142	Distal Intergenic	16	76862992	76875873	12882	1	515012	NM_001024544	248009	ENSBTAG00000013499	LHX9	LIM homeobox 9	5.88142	4.38244	0	4.59031	0.0188037
chr16	77112505	77112782	278	*	bdgdiff/H3K27ac_cond1_9516	5.07309	Distal Intergenic	16	76862992	76875873	12882	1	515012	NM_001024544	249513	ENSBTAG00000013499	LHX9	LIM homeobox 9	5.07309	4.38244	0	4.59031	0.0188037
chr16	77156102	77157646	1545	*	bdgdiff/H3K27ac_cond1_9517	23.7235	Distal Intergenic	16	76862992	76875873	12882	1	515012	NM_001024544	293110	ENSBTAG00000013499	LHX9	LIM homeobox 9	23.7235	4.38244	0	4.59031	0.0188037
chr16	79757252	79757583	332	*	bdgdiff/H3K27ac_cond1_9566	7.21908	Distal Intergenic	16	79787223	79824967	37745	1	281405	NM_174145	-29640	ENSBTAG00000046350	PKP1	plakophilin 1	7.21908	174.45	37.5153	2.21803	3.5891e-21
chr16	79765800	79766102	303	*	bdgdiff/H3K27ac_cond1_9567	15.4809	Distal Intergenic	16	79787223	79824967	37745	1	281405	NM_174145	-21121	ENSBTAG00000046350	PKP1	plakophilin 1	15.4809	174.45	37.5153	2.21803	3.5891e-21
chr16	79798621	79798901	281	*	bdgdiff/H3K27ac_cond1_9568	10.2249	Intron (NM_174145/281405, intron 2 of 13)	16	79787223	79824967	37745	1	281405	NM_174145	11398	ENSBTAG00000046350	PKP1	plakophilin 1	10.2249	174.45	37.5153	2.21803	3.5891e-21
chr16	79802754	79804415	1662	*	bdgdiff/H3K27ac_cond1_9569	9.96799	Intron (NM_174145/281405, intron 2 of 13)	16	79787223	79824967	37745	1	281405	NM_174145	15531	ENSBTAG00000046350	PKP1	plakophilin 1	9.96799	174.45	37.5153	2.21803	3.5891e-21
chr16	79860442	79860747	306	*	bdgdiff/H3K27ac_cond1_9570	12.0919	Promoter (<=1kb)	16	79860466	79865628	5163	1	516287	NM_001034518	0	ENSBTAG00000019927	CYB5R1	cytochrome b5 reductase 1	12.0919	2849.5	921.521	1.62881	3.62294e-88
chr16	79865135	79865761	627	*	bdgdiff/H3K27ac_cond1_9571	7.3013	3' UTR	16	79860466	79865628	5163	1	516287	NM_001034518	4669	ENSBTAG00000019927	CYB5R1	cytochrome b5 reductase 1	7.3013	2849.5	921.521	1.62881	3.62294e-88
chr16	80437419	80437730	312	*	bdgdiff/H3K27ac_cond1_9586	8.97037	Distal Intergenic	16	80440033	80443949	3917	2	527572	NM_001075899	6219	ENSBTAG00000014992	GPR37L1	G protein-coupled receptor 37 like 1	8.97037	4.94719	0.351406	3.80897	0.0377957
chr16	80445137	80445511	375	*	bdgdiff/H3K27ac_cond1_9587	8.01703	Promoter (1-2kb)	16	80440033	80443949	3917	2	527572	NM_001075899	-1188	ENSBTAG00000014992	GPR37L1	G protein-coupled receptor 37 like 1	8.01703	4.94719	0.351406	3.80897	0.0377957
chr16	80455113	80456517	1405	*	bdgdiff/H3K27ac_cond1_9588	14.2643	Distal Intergenic	16	80440033	80443949	3917	2	527572	NM_001075899	-11164	ENSBTAG00000014992	GPR37L1	G protein-coupled receptor 37 like 1	14.2643	4.94719	0.351406	3.80897	0.0377957
chr16	80456665	80457808	1144	*	bdgdiff/H3K27ac_cond1_9589	20.2289	Distal Intergenic	16	80440033	80443949	3917	2	527572	NM_001075899	-12716	ENSBTAG00000014992	GPR37L1	G protein-coupled receptor 37 like 1	20.2289	4.94719	0.351406	3.80897	0.0377957
chr16	80507314	80508992	1679	*	bdgdiff/H3K27ac_cond1_9590	8.14065	Promoter (<=1kb)	16	80502941	80507103	4163	2	508503	NM_001098909	-211	ENSBTAG00000008756	ELF3	E74 like ETS transcription factor 3	8.14065	488.406	12.9505	5.21991	1.63779e-76
chr16	80521965	80522501	537	*	bdgdiff/H3K27ac_cond1_9591	5.6732	Promoter (<=1kb)	16	80509630	80522902	13273	2	282040	NM_001097563	401	ENSBTAG00000013726	RNPEP	arginyl aminopeptidase	5.6732	1570.67	579.043	1.44126	2.23749e-63
chr16	80523007	80523437	431	*	bdgdiff/H3K27ac_cond1_9592	9.14947	Promoter (<=1kb)	16	80509630	80522902	13273	2	282040	NM_001097563	-105	ENSBTAG00000013726	RNPEP	arginyl aminopeptidase	9.14947	1570.67	579.043	1.44126	2.23749e-63
chr16	80534173	80536892	2720	*	bdgdiff/H3K27ac_cond1_9593	12.6954	Distal Intergenic	16	80509630	80522902	13273	2	282040	NM_001097563	-11271	ENSBTAG00000013726	RNPEP	arginyl aminopeptidase	12.6954	1570.67	579.043	1.44126	2.23749e-63
chr16	80917445	80918271	827	*	bdgdiff/H3K27ac_cond1_9624	5.42597	Promoter (1-2kb)	16	80916091	80928916	12826	1	505686	NM_001075219	1354	ENSBTAG00000024663	LAD1	ladinin 1	5.42597	1007.46	402.747	1.32437	2.2116e-43
chr16	80920101	80920453	353	*	bdgdiff/H3K27ac_cond1_9625	7.53197	Intron (NM_001075219/505686, intron 1 of 9)	16	80916091	80928916	12826	1	505686	NM_001075219	4010	ENSBTAG00000024663	LAD1	ladinin 1	7.53197	1007.46	402.747	1.32437	2.2116e-43
chr17	15900843	15901268	426	*	bdgdiff/H3K27ac_cond1_9760	7.61297	Distal Intergenic	17	16051296	16067257	15962	2	281248	NM_174090	165989	ENSBTAG00000018200	IL15	interleukin 15	7.61297	29.0622	5.87112	2.30024	0.000117499
chr17	15937134	15937422	289	*	bdgdiff/H3K27ac_cond1_9761	4.72118	Distal Intergenic	17	16051296	16067257	15962	2	281248	NM_174090	129835	ENSBTAG00000018200	IL15	interleukin 15	4.72118	29.0622	5.87112	2.30024	0.000117499
chr17	16177760	16178213	454	*	bdgdiff/H3K27ac_cond1_9762	7.76527	Distal Intergenic	17	16051296	16067257	15962	2	281248	NM_174090	-110503	ENSBTAG00000018200	IL15	interleukin 15	7.76527	29.0622	5.87112	2.30024	0.000117499
chr17	16178443	16178680	238	*	bdgdiff/H3K27ac_cond1_9763	4.04253	Distal Intergenic	17	16051296	16067257	15962	2	281248	NM_174090	-111186	ENSBTAG00000018200	IL15	interleukin 15	4.04253	29.0622	5.87112	2.30024	0.000117499
chr17	42194953	42195253	301	*	bdgdiff/H3K27ac_cond1_9910	3.67401	Distal Intergenic	17	42021084	42110395	89312	2	281198	NM_174071	-84558	ENSBTAG00000021764	GLRB	glycine receptor beta	3.67401	281.104	27.1905	3.36642	4.57549e-50
chr17	42198416	42199323	908	*	bdgdiff/H3K27ac_cond1_9911	9.03089	Distal Intergenic	17	42021084	42110395	89312	2	281198	NM_174071	-88021	ENSBTAG00000021764	GLRB	glycine receptor beta	9.03089	281.104	27.1905	3.36642	4.57549e-50
chr17	42227320	42228375	1056	*	bdgdiff/H3K27ac_cond1_9912	9.27921	Distal Intergenic	17	42021084	42110395	89312	2	281198	NM_174071	-116925	ENSBTAG00000021764	GLRB	glycine receptor beta	9.27921	281.104	27.1905	3.36642	4.57549e-50
chr17	42228575	42229947	1373	*	bdgdiff/H3K27ac_cond1_9913	12.4456	Distal Intergenic	17	42021084	42110395	89312	2	281198	NM_174071	-118180	ENSBTAG00000021764	GLRB	glycine receptor beta	12.4456	281.104	27.1905	3.36642	4.57549e-50
chr17	42252741	42253453	713	*	bdgdiff/H3K27ac_cond1_9914	11.3552	Distal Intergenic	17	42021084	42110395	89312	2	281198	NM_174071	-142346	ENSBTAG00000021764	GLRB	glycine receptor beta	11.3552	281.104	27.1905	3.36642	4.57549e-50
chr17	42253634	42258928	5295	*	bdgdiff/H3K27ac_cond1_9915	29.4302	Distal Intergenic	17	42021084	42110395	89312	2	281198	NM_174071	-143239	ENSBTAG00000021764	GLRB	glycine receptor beta	29.4302	281.104	27.1905	3.36642	4.57549e-50
chr17	42263037	42264497	1461	*	bdgdiff/H3K27ac_cond1_9916	22.7049	Distal Intergenic	17	42021084	42110395	89312	2	281198	NM_174071	-152642	ENSBTAG00000021764	GLRB	glycine receptor beta	22.7049	281.104	27.1905	3.36642	4.57549e-50
chr17	42396000	42396260	261	*	bdgdiff/H3K27ac_cond1_9917	4.22215	Distal Intergenic	17	42021084	42110395	89312	2	281198	NM_174071	-285605	ENSBTAG00000021764	GLRB	glycine receptor beta	4.22215	281.104	27.1905	3.36642	4.57549e-50
chr17	42396369	42396759	391	*	bdgdiff/H3K27ac_cond1_9918	7.16398	Distal Intergenic	17	42021084	42110395	89312	2	281198	NM_174071	-285974	ENSBTAG00000021764	GLRB	glycine receptor beta	7.16398	281.104	27.1905	3.36642	4.57549e-50
chr17	42397182	42397472	291	*	bdgdiff/H3K27ac_cond1_9919	4.77049	Distal Intergenic	17	42021084	42110395	89312	2	281198	NM_174071	-286787	ENSBTAG00000021764	GLRB	glycine receptor beta	4.77049	281.104	27.1905	3.36642	4.57549e-50
chr17	42752840	42753257	418	*	bdgdiff/H3K27ac_cond1_9920	5.97506	Distal Intergenic	17	42021084	42110395	89312	2	281198	NM_174071	-642445	ENSBTAG00000021764	GLRB	glycine receptor beta	5.97506	281.104	27.1905	3.36642	4.57549e-50
chr17	42753799	42754480	682	*	bdgdiff/H3K27ac_cond1_9921	4.77492	Distal Intergenic	17	42021084	42110395	89312	2	281198	NM_174071	-643404	ENSBTAG00000021764	GLRB	glycine receptor beta	4.77492	281.104	27.1905	3.36642	4.57549e-50
chr17	45171827	45174033	2207	*	bdgdiff/H3K27ac_cond1_9949	33.9049	Distal Intergenic	17	45177727	45199589	21863	2	526310	NM_001205927	25556	ENSBTAG00000012987	ULK1	unc-51 like autophagy activating kinase 1	33.9049	643.944	278.99	1.20737	6.04083e-20
chr17	45194395	45196138	1744	*	bdgdiff/H3K27ac_cond1_9950	24.0066	Intron (NM_001205927/526310, intron 3 of 27)	17	45177727	45199589	21863	2	526310	NM_001205927	3451	ENSBTAG00000012987	ULK1	unc-51 like autophagy activating kinase 1	24.0066	643.944	278.99	1.20737	6.04083e-20
chr17	45196340	45199737	3398	*	bdgdiff/H3K27ac_cond1_9951	30.7186	Promoter (<=1kb)	17	45177727	45199589	21863	2	526310	NM_001205927	0	ENSBTAG00000012987	ULK1	unc-51 like autophagy activating kinase 1	30.7186	643.944	278.99	1.20737	6.04083e-20
chr17	45216867	45217716	850	*	bdgdiff/H3K27ac_cond1_9952	10.4125	Distal Intergenic	17	45177727	45199589	21863	2	526310	NM_001205927	-17278	ENSBTAG00000012987	ULK1	unc-51 like autophagy activating kinase 1	10.4125	643.944	278.99	1.20737	6.04083e-20
chr17	51222488	51223402	915	*	bdgdiff/H3K27ac_cond1_9975	9.63048	Distal Intergenic	17	51466603	51469982	3380	2	507695	NM_001205617	246580	ENSBTAG00000039688	RFLNA	refilin A	9.63048	31.4334	4.67981	2.76209	1.02726e-05
chr17	51223796	51225020	1225	*	bdgdiff/H3K27ac_cond1_9976	15.425	Distal Intergenic	17	51466603	51469982	3380	2	507695	NM_001205617	244962	ENSBTAG00000039688	RFLNA	refilin A	15.425	31.4334	4.67981	2.76209	1.02726e-05
chr17	51271100	51273241	2142	*	bdgdiff/H3K27ac_cond1_9977	22.7114	Distal Intergenic	17	51466603	51469982	3380	2	507695	NM_001205617	196741	ENSBTAG00000039688	RFLNA	refilin A	22.7114	31.4334	4.67981	2.76209	1.02726e-05
chr17	51277757	51278399	643	*	bdgdiff/H3K27ac_cond1_9978	6.17231	Distal Intergenic	17	51466603	51469982	3380	2	507695	NM_001205617	191583	ENSBTAG00000039688	RFLNA	refilin A	6.17231	31.4334	4.67981	2.76209	1.02726e-05
chr17	51278612	51278939	328	*	bdgdiff/H3K27ac_cond1_9979	8.20903	Distal Intergenic	17	51466603	51469982	3380	2	507695	NM_001205617	191043	ENSBTAG00000039688	RFLNA	refilin A	8.20903	31.4334	4.67981	2.76209	1.02726e-05
chr17	51280667	51282270	1604	*	bdgdiff/H3K27ac_cond1_9980	10.1353	Distal Intergenic	17	51466603	51469982	3380	2	507695	NM_001205617	187712	ENSBTAG00000039688	RFLNA	refilin A	10.1353	31.4334	4.67981	2.76209	1.02726e-05
chr17	51283780	51285023	1244	*	bdgdiff/H3K27ac_cond1_9981	12.2125	Distal Intergenic	17	51466603	51469982	3380	2	507695	NM_001205617	184959	ENSBTAG00000039688	RFLNA	refilin A	12.2125	31.4334	4.67981	2.76209	1.02726e-05
chr17	51344902	51345701	800	*	bdgdiff/H3K27ac_cond1_9982	10.2427	Distal Intergenic	17	51466603	51469982	3380	2	507695	NM_001205617	124281	ENSBTAG00000039688	RFLNA	refilin A	10.2427	31.4334	4.67981	2.76209	1.02726e-05
chr17	51364608	51367445	2838	*	bdgdiff/H3K27ac_cond1_9983	60.2835	Distal Intergenic	17	51466603	51469982	3380	2	507695	NM_001205617	102537	ENSBTAG00000039688	RFLNA	refilin A	60.2835	31.4334	4.67981	2.76209	1.02726e-05
chr17	51372297	51375511	3215	*	bdgdiff/H3K27ac_cond1_9984	28.9937	Distal Intergenic	17	51466603	51469982	3380	2	507695	NM_001205617	94471	ENSBTAG00000039688	RFLNA	refilin A	28.9937	31.4334	4.67981	2.76209	1.02726e-05
chr17	51390124	51390762	639	*	bdgdiff/H3K27ac_cond1_9985	4.81913	Distal Intergenic	17	51466603	51469982	3380	2	507695	NM_001205617	79220	ENSBTAG00000039688	RFLNA	refilin A	4.81913	31.4334	4.67981	2.76209	1.02726e-05
chr17	51394039	51394999	961	*	bdgdiff/H3K27ac_cond1_9986	7.24505	Distal Intergenic	17	51466603	51469982	3380	2	507695	NM_001205617	74983	ENSBTAG00000039688	RFLNA	refilin A	7.24505	31.4334	4.67981	2.76209	1.02726e-05
chr17	51395126	51397340	2215	*	bdgdiff/H3K27ac_cond1_9987	33.6794	Distal Intergenic	17	51466603	51469982	3380	2	507695	NM_001205617	72642	ENSBTAG00000039688	RFLNA	refilin A	33.6794	31.4334	4.67981	2.76209	1.02726e-05
chr17	51407197	51407461	265	*	bdgdiff/H3K27ac_cond1_9988	5.37128	Distal Intergenic	17	51466603	51469982	3380	2	507695	NM_001205617	62521	ENSBTAG00000039688	RFLNA	refilin A	5.37128	31.4334	4.67981	2.76209	1.02726e-05
chr17	51416609	51417626	1018	*	bdgdiff/H3K27ac_cond1_9989	8.2785	Distal Intergenic	17	51466603	51469982	3380	2	507695	NM_001205617	52356	ENSBTAG00000039688	RFLNA	refilin A	8.2785	31.4334	4.67981	2.76209	1.02726e-05
chr17	51421607	51422124	518	*	bdgdiff/H3K27ac_cond1_9990	7.33438	Distal Intergenic	17	51466603	51469982	3380	2	507695	NM_001205617	47858	ENSBTAG00000039688	RFLNA	refilin A	7.33438	31.4334	4.67981	2.76209	1.02726e-05
chr17	51755322	51756406	1085	*	bdgdiff/H3K27ac_cond1_9996	7.59538	Promoter (<=1kb)	17	51757127	51793058	35932	1	615530	NM_001101243	-721	ENSBTAG00000020346	CCDC92	coiled-coil domain containing 92	7.59538	201.939	89.0736	1.18155	3.40044e-10
chr17	51757148	51757651	504	*	bdgdiff/H3K27ac_cond1_9997	5.87291	Promoter (<=1kb)	17	51757127	51793058	35932	1	615530	NM_001101243	21	ENSBTAG00000020346	CCDC92	coiled-coil domain containing 92	5.87291	201.939	89.0736	1.18155	3.40044e-10
chr17	52550607	52550985	379	*	bdgdiff/H3K27ac_cond1_10023	8.00088	Exon (NM_001191383/523999, exon 25 of 25)	17	52579294	52602889	23596	1	529923	NM_001191355	-28309	ENSBTAG00000008464	ABCB9	ATP binding cassette subfamily B member 9	8.00088	188.188	40.226	2.22163	8.08077e-23
chr17	52555592	52557376	1785	*	bdgdiff/H3K27ac_cond1_10024	16.1711	Distal Intergenic	17	52579294	52602889	23596	1	529923	NM_001191355	-21918	ENSBTAG00000008464	ABCB9	ATP binding cassette subfamily B member 9	16.1711	188.188	40.226	2.22163	8.08077e-23
chr17	52560813	52562169	1357	*	bdgdiff/H3K27ac_cond1_10025	19.1893	Distal Intergenic	17	52579294	52602889	23596	1	529923	NM_001191355	-17125	ENSBTAG00000008464	ABCB9	ATP binding cassette subfamily B member 9	19.1893	188.188	40.226	2.22163	8.08077e-23
chr17	52574325	52574559	235	*	bdgdiff/H3K27ac_cond1_10026	5.5358	Distal Intergenic	17	52579294	52602889	23596	1	529923	NM_001191355	-4735	ENSBTAG00000008464	ABCB9	ATP binding cassette subfamily B member 9	5.5358	188.188	40.226	2.22163	8.08077e-23
chr17	52587551	52587795	245	*	bdgdiff/H3K27ac_cond1_10027	4.75525	Exon (NM_001191355/529923, exon 3 of 10)	17	52579294	52602889	23596	1	529923	NM_001191355	8257	ENSBTAG00000008464	ABCB9	ATP binding cassette subfamily B member 9	4.75525	188.188	40.226	2.22163	8.08077e-23
chr17	52589309	52589542	234	*	bdgdiff/H3K27ac_cond1_10028	5.86306	Intron (NM_001191355/529923, intron 4 of 9)	17	52579294	52602889	23596	1	529923	NM_001191355	10015	ENSBTAG00000008464	ABCB9	ATP binding cassette subfamily B member 9	5.86306	188.188	40.226	2.22163	8.08077e-23
chr17	52589711	52591191	1481	*	bdgdiff/H3K27ac_cond1_10029	16.6264	Intron (NM_001191355/529923, intron 4 of 9)	17	52579294	52602889	23596	1	529923	NM_001191355	10417	ENSBTAG00000008464	ABCB9	ATP binding cassette subfamily B member 9	16.6264	188.188	40.226	2.22163	8.08077e-23
chr17	53496491	53497368	878	*	bdgdiff/H3K27ac_cond1_10066	6.88376	Distal Intergenic	17	53509789	53523522	13734	1	617894	NM_001040602	-12421	ENSBTAG00000032534	RHOF	ras homolog family member F, filopodia associated	6.88376	88.1196	41.2761	1.093	0.000134559
chr17	53499518	53504047	4530	*	bdgdiff/H3K27ac_cond1_10067	26.8513	Distal Intergenic	17	53509789	53523522	13734	1	617894	NM_001040602	-5742	ENSBTAG00000032534	RHOF	ras homolog family member F, filopodia associated	26.8513	88.1196	41.2761	1.093	0.000134559
chr17	53504158	53505181	1024	*	bdgdiff/H3K27ac_cond1_10068	6.16699	Distal Intergenic	17	53509789	53523522	13734	1	617894	NM_001040602	-4608	ENSBTAG00000032534	RHOF	ras homolog family member F, filopodia associated	6.16699	88.1196	41.2761	1.093	0.000134559
chr17	53505283	53506725	1443	*	bdgdiff/H3K27ac_cond1_10069	12.3221	Distal Intergenic	17	53509789	53523522	13734	1	617894	NM_001040602	-3064	ENSBTAG00000032534	RHOF	ras homolog family member F, filopodia associated	12.3221	88.1196	41.2761	1.093	0.000134559
chr17	53508566	53509114	549	*	bdgdiff/H3K27ac_cond1_10070	6.33897	Promoter (<=1kb)	17	53509789	53523522	13734	1	617894	NM_001040602	-675	ENSBTAG00000032534	RHOF	ras homolog family member F, filopodia associated	6.33897	88.1196	41.2761	1.093	0.000134559
chr17	53509233	53509655	423	*	bdgdiff/H3K27ac_cond1_10071	11.2396	Promoter (<=1kb)	17	53509789	53523522	13734	1	617894	NM_001040602	-134	ENSBTAG00000032534	RHOF	ras homolog family member F, filopodia associated	11.2396	88.1196	41.2761	1.093	0.000134559
chr17	53586088	53586405	318	*	bdgdiff/H3K27ac_cond1_10072	5.06687	Distal Intergenic	17	53596837	53605590	8754	1	531482	NM_001040550	-10432	ENSBTAG00000004458	MORN3	MORN repeat containing 3	5.06687	26.1371	4.1438	2.62981	0.000176563
chr17	53589547	53589984	438	*	bdgdiff/H3K27ac_cond1_10073	11.8557	Distal Intergenic	17	53596837	53605590	8754	1	531482	NM_001040550	-6853	ENSBTAG00000004458	MORN3	MORN repeat containing 3	11.8557	26.1371	4.1438	2.62981	0.000176563
chr17	53594208	53594509	302	*	bdgdiff/H3K27ac_cond1_10074	3.90168	Promoter (2-3kb)	17	53596837	53605590	8754	1	531482	NM_001040550	-2328	ENSBTAG00000004458	MORN3	MORN repeat containing 3	3.90168	26.1371	4.1438	2.62981	0.000176563
chr17	53595756	53595997	242	*	bdgdiff/H3K27ac_cond1_10075	8.91271	Promoter (<=1kb)	17	53596837	53605590	8754	1	531482	NM_001040550	-840	ENSBTAG00000004458	MORN3	MORN repeat containing 3	8.91271	26.1371	4.1438	2.62981	0.000176563
chr17	61217570	61217806	237	*	bdgdiff/H3K27ac_cond1_10192	4.93468	Intron (NM_001075606/513272, intron 1 of 4)	17	61202727	61225586	22860	2	513272	NM_001075606	7780	ENSBTAG00000001806	IQCD	IQ motif containing D	4.93468	102.928	26.9519	1.93329	7.90359e-11
chr17	61233282	61235156	1875	*	bdgdiff/H3K27ac_cond1_10193	14.0984	Distal Intergenic	17	61202727	61225586	22860	2	513272	NM_001075606	-7696	ENSBTAG00000001806	IQCD	IQ motif containing D	14.0984	102.928	26.9519	1.93329	7.90359e-11
chr17	64267832	64268844	1013	*	bdgdiff/H3K27ac_cond1_10252	6.36796	Intron (NM_001081590/515798, intron 3 of 10)	17	64298475	64314720	16246	1	617434	NM_001037628	-29631	ENSBTAG00000031851	SELPLG	selectin P ligand	6.36796	38.7158	16.8626	1.20529	0.00783533
chr17	64298675	64299995	1321	*	bdgdiff/H3K27ac_cond1_10253	11.0011	Promoter (<=1kb)	17	64298475	64314720	16246	1	617434	NM_001271160	200	ENSBTAG00000031851	SELPLG	selectin P ligand	11.0011	38.7158	16.8626	1.20529	0.00783533
chr17	64316257	64316520	264	*	bdgdiff/H3K27ac_cond1_10254	4.6191	Distal Intergenic	17	64327826	64333741	5916	1	510926	NM_001083664	-11306	ENSBTAG00000031849	TMEM119	transmembrane protein 119	4.6191	198.038	10.5637	4.2335	6.65385e-40
chr17	65014899	65015455	557	*	bdgdiff/H3K27ac_cond1_10259	15.1845	Distal Intergenic	17	65032758	65083923	51166	1	515653	NM_001192421	-17303	ENSBTAG00000006592	SGSM1	small G protein signaling modulator 1	15.1845	26.6816	6.60364	2.01789	0.000750149
chr17	65101271	65101523	253	*	bdgdiff/H3K27ac_cond1_10260	16.6697	Distal Intergenic	17	65032758	65083923	51166	1	515653	NM_001192421	68513	ENSBTAG00000006592	SGSM1	small G protein signaling modulator 1	16.6697	26.6816	6.60364	2.01789	0.000750149
chr17	65103254	65103911	658	*	bdgdiff/H3K27ac_cond1_10261	25.53	Distal Intergenic	17	65032758	65083923	51166	1	515653	NM_001192421	70496	ENSBTAG00000006592	SGSM1	small G protein signaling modulator 1	25.53	26.6816	6.60364	2.01789	0.000750149
chr17	66244708	66245027	320	*	bdgdiff/H3K27ac_cond1_10280	5.87764	Promoter (<=1kb)	17	66190150	66244471	54322	2	540183	NM_001035429	-237	ENSBTAG00000010368	TPST2	tyrosylprotein sulfotransferase 2	5.87764	541.914	252.707	1.10311	1.12e-18
chr17	66263375	66263743	369	*	bdgdiff/H3K27ac_cond1_10281	5.18998	Promoter (<=1kb)	17	66251960	66263357	11398	2	282205	NM_174526	-18	ENSBTAG00000019280	CRYBB1	crystallin beta B1	5.18998	93.5457	17.9689	2.37546	5.35549e-13
chr17	68748163	68748480	318	*	bdgdiff/H3K27ac_cond1_10314	5.32957	Promoter (<=1kb)	17	68732900	68748529	15630	2	614972	NM_001076356	49	ENSBTAG00000013152	NIPSNAP1	nipsnap homolog 1	5.32957	3599.48	1323.4	1.44305	6.63315e-117
chr17	68757684	68758670	987	*	bdgdiff/H3K27ac_cond1_10315	44.0271	Distal Intergenic	17	68732900	68748529	15630	2	614972	NM_001076356	-9155	ENSBTAG00000013152	NIPSNAP1	nipsnap homolog 1	44.0271	3599.48	1323.4	1.44305	6.63315e-117
chr17	68758843	68759837	995	*	bdgdiff/H3K27ac_cond1_10316	18.7505	Distal Intergenic	17	68732900	68748529	15630	2	614972	NM_001076356	-10314	ENSBTAG00000013152	NIPSNAP1	nipsnap homolog 1	18.7505	3599.48	1323.4	1.44305	6.63315e-117
chr17	68803159	68803666	508	*	bdgdiff/H3K27ac_cond1_10317	9.53828	Distal Intergenic	17	68732900	68748529	15630	2	614972	NM_001076356	-54630	ENSBTAG00000013152	NIPSNAP1	nipsnap homolog 1	9.53828	3599.48	1323.4	1.44305	6.63315e-117
chr17	69304731	69305240	510	*	bdgdiff/H3K27ac_cond1_10351	11.5196	Promoter (<=1kb)	17	69300857	69305373	4517	2	506974	NM_001081514	133	ENSBTAG00000018084	CASTOR1	cytosolic arginine sensor for mTORC1 subunit 1	11.5196	344.43	161.779	1.091	2.71379e-14
chr17	69305468	69306334	867	*	bdgdiff/H3K27ac_cond1_10352	12.1875	Promoter (<=1kb)	17	69300857	69305373	4517	2	506974	NM_001081514	-95	ENSBTAG00000018084	CASTOR1	cytosolic arginine sensor for mTORC1 subunit 1	12.1875	344.43	161.779	1.091	2.71379e-14
chr17	69579223	69580830	1608	*	bdgdiff/H3K27ac_cond1_10361	16.3397	Promoter (<=1kb)	17	69579627	69595610	15984	1	281518	NM_174195	0	ENSBTAG00000002770	TCN2	transcobalamin 2	16.3397	1175.08	491.2	1.2601	2.27909e-42
chr17	70072344	70075374	3031	*	bdgdiff/H3K27ac_cond1_10385	10.6101	Intron (NM_001038098/513539, intron 2 of 15)	17	70094432	70105120	10689	2	512082	NM_001075552	29746	ENSBTAG00000010667	PIK3IP1	phosphoinositide-3-kinase interacting protein 1	10.6101	575.173	215.297	1.41837	3.31028e-30
chr17	70075531	70076679	1149	*	bdgdiff/H3K27ac_cond1_10386	7.38598	Intron (NM_001038098/513539, intron 2 of 15)	17	70094432	70105120	10689	2	512082	NM_001075552	28441	ENSBTAG00000010667	PIK3IP1	phosphoinositide-3-kinase interacting protein 1	7.38598	575.173	215.297	1.41837	3.31028e-30
chr17	70094712	70095473	762	*	bdgdiff/H3K27ac_cond1_10387	8.84935	3' UTR	17	70094432	70105120	10689	2	512082	NM_001075552	9647	ENSBTAG00000010667	PIK3IP1	phosphoinositide-3-kinase interacting protein 1	8.84935	575.173	215.297	1.41837	3.31028e-30
chr17	70099642	70099910	269	*	bdgdiff/H3K27ac_cond1_10388	6.31273	Intron (NM_001075552/512082, intron 5 of 5)	17	70094432	70105120	10689	2	512082	NM_001075552	5210	ENSBTAG00000010667	PIK3IP1	phosphoinositide-3-kinase interacting protein 1	6.31273	575.173	215.297	1.41837	3.31028e-30
chr17	70100087	70102209	2123	*	bdgdiff/H3K27ac_cond1_10389	13.5996	Promoter (2-3kb)	17	70094432	70105120	10689	2	512082	NM_001075552	2911	ENSBTAG00000010667	PIK3IP1	phosphoinositide-3-kinase interacting protein 1	13.5996	575.173	215.297	1.41837	3.31028e-30
chr17	70102360	70107803	5444	*	bdgdiff/H3K27ac_cond1_10390	18.31	Promoter (<=1kb)	17	70094432	70105120	10689	2	512082	NM_001075552	0	ENSBTAG00000010667	PIK3IP1	phosphoinositide-3-kinase interacting protein 1	18.31	575.173	215.297	1.41837	3.31028e-30
chr17	71217645	71217882	238	*	bdgdiff/H3K27ac_cond1_10407	4.69525	Promoter (1-2kb)	17	71211568	71219811	8244	2	538878	NM_001206412	1929	ENSBTAG00000053568	ZNF70	zinc finger protein 70	4.69525	140.802	46.0172	1.61515	3.81601e-10
chr17	71220150	71220399	250	*	bdgdiff/H3K27ac_cond1_10408	4.21472	Promoter (<=1kb)	17	71211568	71219811	8244	2	538878	NM_001206412	-339	ENSBTAG00000053568	ZNF70	zinc finger protein 70	4.21472	140.802	46.0172	1.61515	3.81601e-10
chr17	71266965	71267843	879	*	bdgdiff/H3K27ac_cond1_10412	9.24945	Distal Intergenic	17	71270875	71285556	14682	1	615920	NM_001193097	-3032	ENSBTAG00000018647	SLC2A11	solute carrier family 2 member 11	9.24945	101.205	6.62695	3.94289	2.46762e-20
chr17	71403971	71404971	1001	*	bdgdiff/H3K27ac_cond1_10420	13.3637	Distal Intergenic	17	71426379	71433950	7572	1	510458	NM_001205675	-21408	ENSBTAG00000006730	SUSD2	sushi domain containing 2	13.3637	266.951	0.630623	8.66654	4.14828e-16
chr17	71405098	71405608	511	*	bdgdiff/H3K27ac_cond1_10421	7.5561	Distal Intergenic	17	71426379	71433950	7572	1	510458	NM_001205675	-20771	ENSBTAG00000006730	SUSD2	sushi domain containing 2	7.5561	266.951	0.630623	8.66654	4.14828e-16
chr17	71755681	71757043	1363	*	bdgdiff/H3K27ac_cond1_10431	8.93493	Distal Intergenic	17	71816210	71864794	48585	1	616270	NM_001046575	-59167	ENSBTAG00000036113	RSPH14	radial spoke head 14 homolog	8.93493	12.1389	0.351406	5.098	0.000725281
chr17	71757605	71759561	1957	*	bdgdiff/H3K27ac_cond1_10432	7.4079	Distal Intergenic	17	71816210	71864794	48585	1	616270	NM_001046575	-56649	ENSBTAG00000036113	RSPH14	radial spoke head 14 homolog	7.4079	12.1389	0.351406	5.098	0.000725281
chr17	71766188	71769278	3091	*	bdgdiff/H3K27ac_cond1_10433	18.67	Distal Intergenic	17	71816210	71864794	48585	1	616270	NM_001046575	-46932	ENSBTAG00000036113	RSPH14	radial spoke head 14 homolog	18.67	12.1389	0.351406	5.098	0.000725281
chr17	71784337	71784702	366	*	bdgdiff/H3K27ac_cond1_10434	6.47835	Distal Intergenic	17	71816210	71864794	48585	1	616270	NM_001046575	-31508	ENSBTAG00000036113	RSPH14	radial spoke head 14 homolog	6.47835	12.1389	0.351406	5.098	0.000725281
chr17	71803329	71803591	263	*	bdgdiff/H3K27ac_cond1_10435	13.475	Distal Intergenic	17	71816210	71864794	48585	1	616270	NM_001046575	-12619	ENSBTAG00000036113	RSPH14	radial spoke head 14 homolog	13.475	12.1389	0.351406	5.098	0.000725281
chr17	71803823	71804127	305	*	bdgdiff/H3K27ac_cond1_10436	10.3902	Distal Intergenic	17	71816210	71864794	48585	1	616270	NM_001046575	-12083	ENSBTAG00000036113	RSPH14	radial spoke head 14 homolog	10.3902	12.1389	0.351406	5.098	0.000725281
chr17	71809063	71809690	628	*	bdgdiff/H3K27ac_cond1_10437	12.0891	Distal Intergenic	17	71816210	71864794	48585	1	616270	NM_001046575	-6520	ENSBTAG00000036113	RSPH14	radial spoke head 14 homolog	12.0891	12.1389	0.351406	5.098	0.000725281
chr17	71812298	71814296	1999	*	bdgdiff/H3K27ac_cond1_10438	11.7175	Promoter (1-2kb)	17	71816210	71864794	48585	1	616270	NM_001046575	-1914	ENSBTAG00000036113	RSPH14	radial spoke head 14 homolog	11.7175	12.1389	0.351406	5.098	0.000725281
chr17	71815670	71816552	883	*	bdgdiff/H3K27ac_cond1_10439	7.01394	Promoter (<=1kb)	17	71816210	71864794	48585	1	616270	NM_001046575	0	ENSBTAG00000036113	RSPH14	radial spoke head 14 homolog	7.01394	12.1389	0.351406	5.098	0.000725281
chr17	71816722	71817015	294	*	bdgdiff/H3K27ac_cond1_10440	5.6069	Promoter (<=1kb)	17	71816210	71864794	48585	1	616270	NM_001046575	512	ENSBTAG00000036113	RSPH14	radial spoke head 14 homolog	5.6069	12.1389	0.351406	5.098	0.000725281
chr17	72596771	72597014	244	*	bdgdiff/H3K27ac_cond1_10467	4.09793	3' UTR	17	72591117	72592556	1440	1	529193	NM_001083710	5654	ENSBTAG00000045955	TSSK1B	testis specific serine kinase 1B	4.09793	15.4489	2.67326	2.5429	0.00428209
chr17	72917679	72917910	232	*	bdgdiff/H3K27ac_cond1_10492	6.04229	Promoter (1-2kb)	17	72915657	72919608	3952	2	517045	NM_001105380	1698	ENSBTAG00000001473	ARVCF	ARVCF delta catenin family member	6.04229	1016.48	322.223	1.65864	7.08406e-51
chr17	72925972	72927596	1625	*	bdgdiff/H3K27ac_cond1_10493	16.9152	Distal Intergenic	17	72915657	72919608	3952	2	517045	NM_001105380	-6364	ENSBTAG00000001473	ARVCF	ARVCF delta catenin family member	16.9152	1016.48	322.223	1.65864	7.08406e-51
chr17	72927850	72928150	301	*	bdgdiff/H3K27ac_cond1_10494	3.52145	Distal Intergenic	17	72915657	72919608	3952	2	517045	NM_001105380	-8242	ENSBTAG00000001473	ARVCF	ARVCF delta catenin family member	3.52145	1016.48	322.223	1.65864	7.08406e-51
chr17	72928389	72928868	480	*	bdgdiff/H3K27ac_cond1_10495	6.19699	Distal Intergenic	17	72915657	72919608	3952	2	517045	NM_001105380	-8781	ENSBTAG00000001473	ARVCF	ARVCF delta catenin family member	6.19699	1016.48	322.223	1.65864	7.08406e-51
chr17	73110203	73111471	1269	*	bdgdiff/H3K27ac_cond1_10506	7.51117	Intron (NM_001075185/505094, intron 2 of 14)	17	73105796	73123446	17651	1	505094	NM_001075185	4407	ENSBTAG00000047676	PRODH	proline dehydrogenase (oxidase) 1	7.51117	1025.89	133.75	2.94132	5.44358e-98
chr18	1525983	1526762	780	*	bdgdiff/H3K27ac_cond1_10521	7.58326	Intron (NM_001100324/508292, intron 1 of 6)	18	1510933	1570878	59946	2	508292	NM_001100324	44116	ENSBTAG00000009357	IL34	interleukin 34	7.58326	19.2753	5.00151	1.95822	0.00593875
chr18	1722490	1723907	1418	*	bdgdiff/H3K27ac_cond1_10525	19.7459	3' UTR	18	1710675	1725461	14787	1	444879	NM_001002892	11815	ENSBTAG00000054680	ST3GAL2	ST3 beta-galactoside alpha-2,3-sialyltransferase 2	19.7459	149.1	73.6888	1.01625	2.76811e-06
chr18	2472723	2473039	317	*	bdgdiff/H3K27ac_cond1_10544	9.75292	Distal Intergenic	18	2453440	2458648	5209	2	510284	NM_001075443	-14075	ENSBTAG00000006779	LDHD	lactate dehydrogenase D	9.75292	38.5959	0	7.73391	4.24554e-09
chr18	6925202	6926042	841	*	bdgdiff/H3K27ac_cond1_10587	32.5901	Distal Intergenic	18	7325774	7335888	10115	1	768062	NM_001077119	-399732	ENSBTAG00000017752	DYNLRB2	dynein light chain roadblock-type 2	32.5901	30.5197	7.7566	1.96525	0.000584663
chr18	7325318	7326154	837	*	bdgdiff/H3K27ac_cond1_10588	10.5702	Promoter (<=1kb)	18	7325774	7335888	10115	1	768062	NM_001077119	0	ENSBTAG00000017752	DYNLRB2	dynein light chain roadblock-type 2	10.5702	30.5197	7.7566	1.96525	0.000584663
chr18	7372343	7372919	577	*	bdgdiff/H3K27ac_cond1_10589	15.5105	Distal Intergenic	18	7325774	7335888	10115	1	768062	NM_001077119	46569	ENSBTAG00000017752	DYNLRB2	dynein light chain roadblock-type 2	15.5105	30.5197	7.7566	1.96525	0.000584663
chr18	7721352	7721603	252	*	bdgdiff/H3K27ac_cond1_10593	7.444	Promoter (<=1kb)	18	7721648	7736768	15121	1	781217	NM_001205413	-45	ENSBTAG00000008213	ATMIN	ATM interactor	7.444	654.359	322.313	1.02097	2.40603e-21
chr18	7721774	7722968	1195	*	bdgdiff/H3K27ac_cond1_10594	12.5224	Promoter (<=1kb)	18	7721648	7736768	15121	1	781217	NM_001205413	126	ENSBTAG00000008213	ATMIN	ATM interactor	12.5224	654.359	322.313	1.02097	2.40603e-21
chr18	7741867	7742247	381	*	bdgdiff/H3K27ac_cond1_10595	8.48182	Distal Intergenic	18	7721648	7736768	15121	1	781217	NM_001205413	20219	ENSBTAG00000008213	ATMIN	ATM interactor	8.48182	654.359	322.313	1.02097	2.40603e-21
chr18	7856960	7857221	262	*	bdgdiff/H3K27ac_cond1_10598	6.77522	Distal Intergenic	18	7897583	7928428	30846	1	534696	NM_001024559	-40362	ENSBTAG00000001026	BCO1	beta-carotene oxygenase 1	6.77522	21.2672	0.315311	5.91075	1.99888e-05
chr18	7905600	7905929	330	*	bdgdiff/H3K27ac_cond1_10599	11.481	Intron (NM_001024559/534696, intron 2 of 12)	18	7897583	7928428	30846	1	534696	NM_001024559	8017	ENSBTAG00000001026	BCO1	beta-carotene oxygenase 1	11.481	21.2672	0.315311	5.91075	1.99888e-05
chr18	7910468	7912148	1681	*	bdgdiff/H3K27ac_cond1_10600	21.3404	Intron (NM_001024559/534696, intron 5 of 12)	18	7897583	7928428	30846	1	534696	NM_001024559	12885	ENSBTAG00000001026	BCO1	beta-carotene oxygenase 1	21.3404	21.2672	0.315311	5.91075	1.99888e-05
chr18	14706809	14707071	263	*	bdgdiff/H3K27ac_cond1_10771	7.88647	Promoter (1-2kb)	18	14705093	14706843	1751	1	281298	NM_174108	1716	ENSBTAG00000023731	MC1R	melanocortin 1 receptor	7.88647	77.6151	8.44889	3.187	2.15895e-14
chr18	14707303	14709453	2151	*	bdgdiff/H3K27ac_cond1_10772	17.1213	Promoter (<=1kb)	18	14709021	14717352	8332	1	768070	NM_001077127	0	ENSBTAG00000023730	TUBB3	tubulin beta 3 class III	17.1213	3772.75	1410.19	1.42033	1.46383e-86
chr18	14720042	14720347	306	*	bdgdiff/H3K27ac_cond1_10773	5.13402	Promoter (2-3kb)	18	14722687	14736830	14144	1	513349	NM_001098957	-2340	ENSBTAG00000039014	DEF8	differentially expressed in FDCP 8 homolog	5.13402	336.112	153.919	1.12801	2.93429e-12
chr18	14722601	14723235	635	*	bdgdiff/H3K27ac_cond1_10774	21.1235	Promoter (<=1kb)	18	14722687	14736830	14144	1	513349	NM_001098957	0	ENSBTAG00000039014	DEF8	differentially expressed in FDCP 8 homolog	21.1235	336.112	153.919	1.12801	2.93429e-12
chr18	14741916	14743469	1554	*	bdgdiff/H3K27ac_cond1_10775	27.2101	Distal Intergenic	18	14722687	14736830	14144	1	513349	NM_001098957	19229	ENSBTAG00000039014	DEF8	differentially expressed in FDCP 8 homolog	27.2101	336.112	153.919	1.12801	2.93429e-12
chr18	15315535	15316354	820	*	bdgdiff/H3K27ac_cond1_10785	5.80184	Promoter (<=1kb)	18	15316679	15349339	32661	1	618400	NM_001193187	-325	ENSBTAG00000002980	GPT2	glutamic--pyruvic transaminase 2	5.80184	251.804	92.7567	1.44064	1.15412e-16
chr18	23774613	23776909	2297	*	bdgdiff/H3K27ac_cond1_10873	11.7816	Intron (NM_174745/282872, intron 11 of 12)	18	23786253	23850485	64233	1	514646	NM_001205797	-9344	ENSBTAG00000019272	LPCAT2	lysophosphatidylcholine acyltransferase 2	11.7816	152.318	60.7621	1.32219	7.67882e-09
chr18	23785770	23786017	248	*	bdgdiff/H3K27ac_cond1_10874	5.43149	Promoter (<=1kb)	18	23786253	23850485	64233	1	514646	NM_001205797	-236	ENSBTAG00000019272	LPCAT2	lysophosphatidylcholine acyltransferase 2	5.43149	152.318	60.7621	1.32219	7.67882e-09
chr18	23786141	23786495	355	*	bdgdiff/H3K27ac_cond1_10875	8.78778	Promoter (<=1kb)	18	23786253	23850485	64233	1	514646	NM_001205797	0	ENSBTAG00000019272	LPCAT2	lysophosphatidylcholine acyltransferase 2	8.78778	152.318	60.7621	1.32219	7.67882e-09
chr18	23820974	23821597	624	*	bdgdiff/H3K27ac_cond1_10876	8.82101	Intron (NM_001205797/514646, intron 11 of 13)	18	23786253	23850485	64233	1	514646	NM_001205797	34721	ENSBTAG00000019272	LPCAT2	lysophosphatidylcholine acyltransferase 2	8.82101	152.318	60.7621	1.32219	7.67882e-09
chr18	25306204	25307476	1273	*	bdgdiff/H3K27ac_cond1_10901	14.6056	Distal Intergenic	18	25260163	25290238	30076	2	613446	NM_001099123	-15966	ENSBTAG00000011700	PLLP	plasmolipin	14.6056	30.899	1.31013	4.55617	4.15896e-07
chr18	25307631	25307957	327	*	bdgdiff/H3K27ac_cond1_10902	20.8281	Distal Intergenic	18	25260163	25290238	30076	2	613446	NM_001099123	-17393	ENSBTAG00000011700	PLLP	plasmolipin	20.8281	30.899	1.31013	4.55617	4.15896e-07
chr18	25577398	25577785	388	*	bdgdiff/H3K27ac_cond1_10906	3.99827	Distal Intergenic	18	25615468	25641532	26065	1	509703	NM_001083656	-37683	ENSBTAG00000038141	ADGRG1	adhesion G protein-coupled receptor G1	3.99827	6790.94	2519.69	1.43057	1.13401e-122
chr18	25578184	25578761	578	*	bdgdiff/H3K27ac_cond1_10907	3.96316	Distal Intergenic	18	25615468	25641532	26065	1	509703	NM_001083656	-36707	ENSBTAG00000038141	ADGRG1	adhesion G protein-coupled receptor G1	3.96316	6790.94	2519.69	1.43057	1.13401e-122
chr18	25579379	25581004	1626	*	bdgdiff/H3K27ac_cond1_10908	16.7662	Distal Intergenic	18	25615468	25641532	26065	1	509703	NM_001083656	-34464	ENSBTAG00000038141	ADGRG1	adhesion G protein-coupled receptor G1	16.7662	6790.94	2519.69	1.43057	1.13401e-122
chr18	25595272	25596792	1521	*	bdgdiff/H3K27ac_cond1_10909	8.76516	Distal Intergenic	18	25615468	25641532	26065	1	509703	NM_001083656	-18676	ENSBTAG00000038141	ADGRG1	adhesion G protein-coupled receptor G1	8.76516	6790.94	2519.69	1.43057	1.13401e-122
chr18	25596975	25598301	1327	*	bdgdiff/H3K27ac_cond1_10910	8.58568	Distal Intergenic	18	25615468	25641532	26065	1	509703	NM_001083656	-17167	ENSBTAG00000038141	ADGRG1	adhesion G protein-coupled receptor G1	8.58568	6790.94	2519.69	1.43057	1.13401e-122
chr18	25598410	25600251	1842	*	bdgdiff/H3K27ac_cond1_10911	12.1137	Distal Intergenic	18	25615468	25641532	26065	1	509703	NM_001083656	-15217	ENSBTAG00000038141	ADGRG1	adhesion G protein-coupled receptor G1	12.1137	6790.94	2519.69	1.43057	1.13401e-122
chr18	25602294	25602525	232	*	bdgdiff/H3K27ac_cond1_10912	3.94959	Distal Intergenic	18	25615468	25641532	26065	1	509703	NM_001083656	-12943	ENSBTAG00000038141	ADGRG1	adhesion G protein-coupled receptor G1	3.94959	6790.94	2519.69	1.43057	1.13401e-122
chr18	25602708	25604326	1619	*	bdgdiff/H3K27ac_cond1_10913	13.5726	Distal Intergenic	18	25615468	25641532	26065	1	509703	NM_001083656	-11142	ENSBTAG00000038141	ADGRG1	adhesion G protein-coupled receptor G1	13.5726	6790.94	2519.69	1.43057	1.13401e-122
chr18	25619078	25619445	368	*	bdgdiff/H3K27ac_cond1_10914	8.67005	Intron (NM_001083656/509703, intron 1 of 13)	18	25615468	25641532	26065	1	509703	NM_001083656	3610	ENSBTAG00000038141	ADGRG1	adhesion G protein-coupled receptor G1	8.67005	6790.94	2519.69	1.43057	1.13401e-122
chr18	25619632	25622268	2637	*	bdgdiff/H3K27ac_cond1_10915	17.69	Intron (NM_001083656/509703, intron 1 of 13)	18	25615468	25641532	26065	1	509703	NM_001083656	4164	ENSBTAG00000038141	ADGRG1	adhesion G protein-coupled receptor G1	17.69	6790.94	2519.69	1.43057	1.13401e-122
chr18	25622567	25622798	232	*	bdgdiff/H3K27ac_cond1_10916	3.25079	Intron (NM_001083656/509703, intron 1 of 13)	18	25615468	25641532	26065	1	509703	NM_001083656	7099	ENSBTAG00000038141	ADGRG1	adhesion G protein-coupled receptor G1	3.25079	6790.94	2519.69	1.43057	1.13401e-122
chr18	34798328	34799501	1174	*	bdgdiff/H3K27ac_cond1_10972	8.68046	Promoter (<=1kb)	18	34798639	34802590	3952	1	614765	NM_001076937	0	ENSBTAG00000023632	FBXL8	F-box and leucine rich repeat protein 8	8.68046	81.0563	39.0717	1.05822	0.000532953
chr18	34807988	34808352	365	*	bdgdiff/H3K27ac_cond1_10973	19.686	Promoter (<=1kb)	18	34808439	34812040	3602	1	515777	NM_001083688	-87	ENSBTAG00000003519	NOL3	nucleolar protein 3	19.686	133.945	59.9889	1.16061	1.42212e-06
chr18	34808462	34808707	246	*	bdgdiff/H3K27ac_cond1_10974	6.58854	Promoter (<=1kb)	18	34808439	34812040	3602	1	515777	NM_001083688	23	ENSBTAG00000003519	NOL3	nucleolar protein 3	6.58854	133.945	59.9889	1.16061	1.42212e-06
chr18	34874971	34875604	634	*	bdgdiff/H3K27ac_cond1_10982	8.06742	Promoter (<=1kb)	18	34875817	34894809	18993	1	512686	NM_001205729	-213	ENSBTAG00000039190	SLC9A5	solute carrier family 9 member A5	8.06742	42.9708	8.29713	2.38144	1.29853e-05
chr18	34896846	34897301	456	*	bdgdiff/H3K27ac_cond1_10983	4.51512	Distal Intergenic	18	34875817	34894809	18993	1	512686	NM_001205729	21029	ENSBTAG00000039190	SLC9A5	solute carrier family 9 member A5	4.51512	42.9708	8.29713	2.38144	1.29853e-05
chr18	35424273	35424507	235	*	bdgdiff/H3K27ac_cond1_11003	6.14606	Promoter (<=1kb)	18	35421766	35425011	3246	2	510960	NM_001046069	504	ENSBTAG00000018043	LCAT	lecithin-cholesterol acyltransferase	6.14606	210.317	74.6635	1.4969	1.80453e-14
chr18	35424804	35425310	507	*	bdgdiff/H3K27ac_cond1_11004	10.9406	Promoter (<=1kb)	18	35421766	35425011	3246	2	510960	NM_001046069	0	ENSBTAG00000018043	LCAT	lecithin-cholesterol acyltransferase	10.9406	210.317	74.6635	1.4969	1.80453e-14
chr18	35425451	35425736	286	*	bdgdiff/H3K27ac_cond1_11005	5.5144	Promoter (<=1kb)	18	35421766	35425011	3246	2	510960	NM_001046069	-440	ENSBTAG00000018043	LCAT	lecithin-cholesterol acyltransferase	5.5144	210.317	74.6635	1.4969	1.80453e-14
chr18	35882459	35884253	1795	*	bdgdiff/H3K27ac_cond1_11016	25.0146	Distal Intergenic	18	35970240	36015503	45264	1	281063	NM_001244605	-85987	ENSBTAG00000033248	CDH3	cadherin 3	25.0146	67.7294	24.6128	1.45909	3.70759e-05
chr18	35911669	35912602	934	*	bdgdiff/H3K27ac_cond1_11017	18.9985	Distal Intergenic	18	35970240	36015503	45264	1	281063	NM_001244605	-57638	ENSBTAG00000033248	CDH3	cadherin 3	18.9985	67.7294	24.6128	1.45909	3.70759e-05
chr18	43595492	43596309	818	*	bdgdiff/H3K27ac_cond1_11120	30.1028	Distal Intergenic	18	43644776	43660414	15639	2	100126273	NM_001104989	64105	ENSBTAG00000046544	SLC7A10	solute carrier family 7 member 10	30.1028	15.8669	0	6.4512	7.07341e-06
chr18	46456102	46456688	587	*	bdgdiff/H3K27ac_cond1_11161	7.73651	Promoter (<=1kb)	18	46454241	46456865	2625	2	617594	NM_001099167	177	ENSBTAG00000002764	IGFLR1	IGF like family receptor 1	7.73651	71.0065	31.7752	1.15805	0.000582407
chr18	46457246	46457520	275	*	bdgdiff/H3K27ac_cond1_11162	5.10095	Promoter (<=1kb)	18	46454241	46456865	2625	2	617594	NM_001099167	-381	ENSBTAG00000002764	IGFLR1	IGF like family receptor 1	5.10095	71.0065	31.7752	1.15805	0.000582407
chr18	46806943	46808464	1522	*	bdgdiff/H3K27ac_cond1_11178	21.3766	Promoter (<=1kb)	18	46806370	46807929	1560	2	338086	NM_176674	0	ENSBTAG00000014878	COX7A1	cytochrome c oxidase subunit 7A1	21.3766	226.872	52.5286	2.106	1.33327e-22
chr18	47216573	47218683	2111	*	bdgdiff/H3K27ac_cond1_11189	34.3056	Distal Intergenic	18	47331030	47343718	12689	1	539847	NM_001102232	-112347	ENSBTAG00000038869	ZNF383	zinc finger protein 383	34.3056	15.6847	2.01933	2.9791	0.00163531
chr18	47291047	47291400	354	*	bdgdiff/H3K27ac_cond1_11190	14.4342	Distal Intergenic	18	47331030	47343718	12689	1	539847	NM_001102232	-39630	ENSBTAG00000038869	ZNF383	zinc finger protein 383	14.4342	15.6847	2.01933	2.9791	0.00163531
chr18	47307827	47308137	311	*	bdgdiff/H3K27ac_cond1_11191	13.2199	Distal Intergenic	18	47331030	47343718	12689	1	539847	NM_001102232	-22893	ENSBTAG00000038869	ZNF383	zinc finger protein 383	13.2199	15.6847	2.01933	2.9791	0.00163531
chr18	49049594	49050077	484	*	bdgdiff/H3K27ac_cond1_11258	4.66799	Distal Intergenic	18	49038393	49043303	4911	2	514407	NM_001024537	-6291	ENSBTAG00000005390	GMFG	glia maturation factor gamma	4.66799	14.9314	0	6.36255	1.16563e-05
chr18	49050451	49051212	762	*	bdgdiff/H3K27ac_cond1_11259	7.71294	Distal Intergenic	18	49038393	49043303	4911	2	514407	NM_001024537	-7148	ENSBTAG00000005390	GMFG	glia maturation factor gamma	7.71294	14.9314	0	6.36255	1.16563e-05
chr18	49595672	49596437	766	*	bdgdiff/H3K27ac_cond1_11279	19.2838	Distal Intergenic	18	49612757	49615100	2344	2	100125944	NM_001105507	18663	ENSBTAG00000046666	TTC9B	tetratricopeptide repeat domain 9B	19.2838	16.2311	0	6.48333	6.56936e-06
chr18	49596667	49596941	275	*	bdgdiff/H3K27ac_cond1_11280	5.33821	Distal Intergenic	18	49612757	49615100	2344	2	100125944	NM_001105507	18159	ENSBTAG00000046666	TTC9B	tetratricopeptide repeat domain 9B	5.33821	16.2311	0	6.48333	6.56936e-06
chr18	49715623	49717658	2036	*	bdgdiff/H3K27ac_cond1_11286	16.2089	Promoter (2-3kb)	18	49720180	49729583	9404	1	613932	NM_001078041	-2522	ENSBTAG00000019150	PLD3	phospholipase D family member 3	16.2089	5159.11	1160.46	2.15314	2.70945e-221
chr18	49718119	49718451	333	*	bdgdiff/H3K27ac_cond1_11287	7.05316	Promoter (1-2kb)	18	49720180	49729583	9404	1	613932	NM_001078041	-1729	ENSBTAG00000019150	PLD3	phospholipase D family member 3	7.05316	5159.11	1160.46	2.15314	2.70945e-221
chr18	49719813	49720044	232	*	bdgdiff/H3K27ac_cond1_11288	12.0307	Promoter (<=1kb)	18	49720180	49729583	9404	1	613932	NM_001078041	-136	ENSBTAG00000019150	PLD3	phospholipase D family member 3	12.0307	5159.11	1160.46	2.15314	2.70945e-221
chr18	49732091	49732583	493	*	bdgdiff/H3K27ac_cond1_11289	9.18122	Distal Intergenic	18	49720180	49729583	9404	1	613932	NM_001078041	11911	ENSBTAG00000019150	PLD3	phospholipase D family member 3	9.18122	5159.11	1160.46	2.15314	2.70945e-221
chr18	49733182	49735084	1903	*	bdgdiff/H3K27ac_cond1_11290	13.3915	Distal Intergenic	18	49720180	49729583	9404	1	613932	NM_001078041	13002	ENSBTAG00000019150	PLD3	phospholipase D family member 3	13.3915	5159.11	1160.46	2.15314	2.70945e-221
chr18	49735268	49735518	251	*	bdgdiff/H3K27ac_cond1_11291	10.7205	Distal Intergenic	18	49720180	49729583	9404	1	613932	NM_001078041	15088	ENSBTAG00000019150	PLD3	phospholipase D family member 3	10.7205	5159.11	1160.46	2.15314	2.70945e-221
chr18	49796869	49797160	292	*	bdgdiff/H3K27ac_cond1_11300	5.8346	Promoter (<=1kb)	18	49781061	49798076	17016	2	281650	NM_174251	916	ENSBTAG00000010508	BLVRB	biliverdin reductase B	5.8346	1302.68	637.413	1.0318	1.7648e-31
chr18	50402064	50403119	1056	*	bdgdiff/H3K27ac_cond1_11317	10.793	Distal Intergenic	18	50379687	50393568	13882	1	514971	NM_001100366	22377	ENSBTAG00000018240	CYP2S1	cytochrome P450, family 2, subfamily S, polypeptide 1	10.793	117.935	26.4698	2.16151	1.08144e-13
chr18	50405948	50410774	4827	*	bdgdiff/H3K27ac_cond1_11318	35.5848	Distal Intergenic	18	50379687	50393568	13882	1	514971	NM_001100366	26261	ENSBTAG00000018240	CYP2S1	cytochrome P450, family 2, subfamily S, polypeptide 1	35.5848	117.935	26.4698	2.16151	1.08144e-13
chr18	50909137	50909862	726	*	bdgdiff/H3K27ac_cond1_11334	28.2925	Distal Intergenic	18	50916154	50918408	2255	1	511870	NM_001075542	-6292	ENSBTAG00000031004	CNFN	cornifelin	28.2925	3.9839	0	4.45642	0.0260545
chr18	50943036	50943399	364	*	bdgdiff/H3K27ac_cond1_11335	4.70149	Distal Intergenic	18	50916154	50918408	2255	1	511870	NM_001075542	26882	ENSBTAG00000031004	CNFN	cornifelin	4.70149	3.9839	0	4.45642	0.0260545
chr18	50978590	50979189	600	*	bdgdiff/H3K27ac_cond1_11336	21.1485	Promoter (<=1kb)	18	50978724	50981557	2834	1	282515	NM_174665	0	ENSBTAG00000019787	PAFAH1B3	platelet activating factor acetylhydrolase 1b catalytic subunit 3	21.1485	652.694	299.278	1.12463	3.39746e-26
chr18	50994547	50995448	902	*	bdgdiff/H3K27ac_cond1_11337	14.3204	Distal Intergenic	18	50978724	50981557	2834	1	282515	NM_174665	15823	ENSBTAG00000019787	PAFAH1B3	platelet activating factor acetylhydrolase 1b catalytic subunit 3	14.3204	652.694	299.278	1.12463	3.39746e-26
chr18	50996214	50996996	783	*	bdgdiff/H3K27ac_cond1_11338	5.21753	Distal Intergenic	18	50978724	50981557	2834	1	282515	NM_174665	17490	ENSBTAG00000019787	PAFAH1B3	platelet activating factor acetylhydrolase 1b catalytic subunit 3	5.21753	652.694	299.278	1.12463	3.39746e-26
chr18	50997464	50998552	1089	*	bdgdiff/H3K27ac_cond1_11339	16.0805	Distal Intergenic	18	50978724	50981557	2834	1	282515	NM_174665	18740	ENSBTAG00000019787	PAFAH1B3	platelet activating factor acetylhydrolase 1b catalytic subunit 3	16.0805	652.694	299.278	1.12463	3.39746e-26
chr18	52039976	52040482	507	*	bdgdiff/H3K27ac_cond1_11376	8.99324	Distal Intergenic	18	51993588	51998232	4645	2	789905	NM_001105024	-41744	ENSBTAG00000037888	LYPD5	LY6/PLAUR domain containing 5	8.99324	57.8274	11.6043	2.30504	5.66751e-07
chr18	52389225	52390154	930	*	bdgdiff/H3K27ac_cond1_11382	6.83982	Promoter (2-3kb)	18	52393131	52407580	14450	1	789978	NM_001193648	-2977	ENSBTAG00000048075	IGSF23	immunoglobulin superfamily member 23	6.83982	7.03555	0	5.2748	0.00217336
chr18	52413498	52417270	3773	*	bdgdiff/H3K27ac_cond1_11383	41.4915	Distal Intergenic	18	52393131	52407580	14450	1	789978	NM_001193648	20367	ENSBTAG00000048075	IGSF23	immunoglobulin superfamily member 23	41.4915	7.03555	0	5.2748	0.00217336
chr18	52419909	52420248	340	*	bdgdiff/H3K27ac_cond1_11384	5.57404	Distal Intergenic	18	52393131	52407580	14450	1	789978	NM_001193648	26778	ENSBTAG00000048075	IGSF23	immunoglobulin superfamily member 23	5.57404	7.03555	0	5.2748	0.00217336
chr18	52420393	52422467	2075	*	bdgdiff/H3K27ac_cond1_11385	28.7472	Distal Intergenic	18	52447152	52465531	18380	1	511941	NM_001080261	-24685	ENSBTAG00000015313	CEACAM19	CEA cell adhesion molecule 19	28.7472	20.0246	5.32961	1.92346	0.00813
chr18	52425158	52425576	419	*	bdgdiff/H3K27ac_cond1_11386	6.67905	Distal Intergenic	18	52447152	52465531	18380	1	511941	NM_001080261	-21576	ENSBTAG00000015313	CEACAM19	CEA cell adhesion molecule 19	6.67905	20.0246	5.32961	1.92346	0.00813
chr18	52425792	52427235	1444	*	bdgdiff/H3K27ac_cond1_11387	13.494	Distal Intergenic	18	52447152	52465531	18380	1	511941	NM_001080261	-19917	ENSBTAG00000015313	CEACAM19	CEA cell adhesion molecule 19	13.494	20.0246	5.32961	1.92346	0.00813
chr18	52455594	52455977	384	*	bdgdiff/H3K27ac_cond1_11388	5.28804	Intron (NM_001080261/511941, intron 2 of 6)	18	52447152	52465531	18380	1	511941	NM_001080261	8442	ENSBTAG00000015313	CEACAM19	CEA cell adhesion molecule 19	5.28804	20.0246	5.32961	1.92346	0.00813
chr18	52458749	52459261	513	*	bdgdiff/H3K27ac_cond1_11389	10.2875	Intron (NM_001080261/511941, intron 3 of 6)	18	52447152	52465531	18380	1	511941	NM_001080261	11597	ENSBTAG00000015313	CEACAM19	CEA cell adhesion molecule 19	10.2875	20.0246	5.32961	1.92346	0.00813
chr18	52459473	52459707	235	*	bdgdiff/H3K27ac_cond1_11390	7.93919	Intron (NM_001080261/511941, intron 3 of 6)	18	52447152	52465531	18380	1	511941	NM_001080261	12321	ENSBTAG00000015313	CEACAM19	CEA cell adhesion molecule 19	7.93919	20.0246	5.32961	1.92346	0.00813
chr18	52464145	52465092	948	*	bdgdiff/H3K27ac_cond1_11391	10.7014	3' UTR	18	52447152	52465531	18380	1	511941	NM_001080261	16993	ENSBTAG00000015313	CEACAM19	CEA cell adhesion molecule 19	10.7014	20.0246	5.32961	1.92346	0.00813
chr18	52471866	52472100	235	*	bdgdiff/H3K27ac_cond1_11392	8.51647	Distal Intergenic	18	52447152	52465531	18380	1	511941	NM_001080261	24714	ENSBTAG00000015313	CEACAM19	CEA cell adhesion molecule 19	8.51647	20.0246	5.32961	1.92346	0.00813
chr18	52473551	52475260	1710	*	bdgdiff/H3K27ac_cond1_11393	10.0282	Distal Intergenic	18	52447152	52465531	18380	1	511941	NM_001080261	26399	ENSBTAG00000015313	CEACAM19	CEA cell adhesion molecule 19	10.0282	20.0246	5.32961	1.92346	0.00813
chr18	52532891	52533306	416	*	bdgdiff/H3K27ac_cond1_11401	8.86967	Distal Intergenic	18	52541265	52556911	15647	1	615866	NM_001101248	-7959	ENSBTAG00000009494	CBLC	Cbl proto-oncogene C	8.86967	13.2406	0	6.18981	2.69494e-05
chr18	52581260	52581517	258	*	bdgdiff/H3K27ac_cond1_11402	22.7201	Promoter (<=1kb)	18	52582150	52605686	23537	1	505580	NM_001075210	-633	ENSBTAG00000015318	NECTIN2	nectin cell adhesion molecule 2	22.7201	997.684	487.919	1.0334	6.44223e-22
chr18	52581706	52583470	1765	*	bdgdiff/H3K27ac_cond1_11403	16.6812	Promoter (<=1kb)	18	52582150	52605686	23537	1	505580	NM_001075210	0	ENSBTAG00000015318	NECTIN2	nectin cell adhesion molecule 2	16.6812	997.684	487.919	1.0334	6.44223e-22
chr18	52763609	52764999	1391	*	bdgdiff/H3K27ac_cond1_11414	12.8386	Promoter (<=1kb)	18	52764965	52802815	37851	1	516932	NM_001105379	0	ENSBTAG00000018834	PPP1R37	protein phosphatase 1 regulatory subunit 37	12.8386	37.3858	13.2539	1.50117	0.0012969
chr18	52781417	52781960	544	*	bdgdiff/H3K27ac_cond1_11415	8.36109	Intron (NM_001105379/516932, intron 1 of 12)	18	52764965	52802815	37851	1	516932	NM_001105379	16452	ENSBTAG00000018834	PPP1R37	protein phosphatase 1 regulatory subunit 37	8.36109	37.3858	13.2539	1.50117	0.0012969
chr18	52782088	52782487	400	*	bdgdiff/H3K27ac_cond1_11416	4.47614	Intron (NM_001105379/516932, intron 1 of 12)	18	52764965	52802815	37851	1	516932	NM_001105379	17123	ENSBTAG00000018834	PPP1R37	protein phosphatase 1 regulatory subunit 37	4.47614	37.3858	13.2539	1.50117	0.0012969
chr18	52786575	52787799	1225	*	bdgdiff/H3K27ac_cond1_11417	5.86907	Intron (NM_001105379/516932, intron 1 of 12)	18	52764965	52802815	37851	1	516932	NM_001105379	21610	ENSBTAG00000018834	PPP1R37	protein phosphatase 1 regulatory subunit 37	5.86907	37.3858	13.2539	1.50117	0.0012969
chr18	52789128	52789598	471	*	bdgdiff/H3K27ac_cond1_11418	4.65022	Intron (NM_001105379/516932, intron 1 of 12)	18	52764965	52802815	37851	1	516932	NM_001105379	24163	ENSBTAG00000018834	PPP1R37	protein phosphatase 1 regulatory subunit 37	4.65022	37.3858	13.2539	1.50117	0.0012969
chr18	52825445	52827288	1844	*	bdgdiff/H3K27ac_cond1_11420	16.4577	Promoter (<=1kb)	18	52816715	52826341	9627	2	512261	NM_001034420	0	ENSBTAG00000007065	TRAPPC6A	trafficking protein particle complex subunit 6A	16.4577	151.33	67.0642	1.17497	6.49121e-08
chr18	53083774	53084545	772	*	bdgdiff/H3K27ac_cond1_11433	15.0675	Distal Intergenic	18	53087292	53092298	5007	2	359720	NM_182656	7753	ENSBTAG00000008185	RTN2	reticulon 2	15.0675	1223.89	371.86	1.7193	1.6101e-68
chr18	53096168	53096445	278	*	bdgdiff/H3K27ac_cond1_11434	24.7039	Promoter (<=1kb)	18	53096288	53101645	5358	1	530233	NM_001102128	0	ENSBTAG00000014187	PPM1N	protein phosphatase, Mg2+/Mn2+ dependent 1N (putative)	24.7039	50.5568	21.4003	1.24215	0.00113966
chr18	53382563	53384181	1619	*	bdgdiff/H3K27ac_cond1_11458	38.3271	Promoter (<=1kb)	18	53384980	53391520	6541	1	503622	NM_001033119	-799	ENSBTAG00000012104	FOXA3	forkhead box A3	38.3271	28.1796	3.21478	3.11153	9.13732e-06
chr18	53400657	53401324	668	*	bdgdiff/H3K27ac_cond1_11459	9.21933	Distal Intergenic	18	53384980	53391520	6541	1	503622	NM_001033119	15677	ENSBTAG00000012104	FOXA3	forkhead box A3	9.21933	28.1796	3.21478	3.11153	9.13732e-06
chr18	53401462	53403282	1821	*	bdgdiff/H3K27ac_cond1_11460	15.9547	Distal Intergenic	18	53384980	53391520	6541	1	503622	NM_001033119	16482	ENSBTAG00000012104	FOXA3	forkhead box A3	15.9547	28.1796	3.21478	3.11153	9.13732e-06
chr18	53766450	53767156	707	*	bdgdiff/H3K27ac_cond1_11465	10.7443	Distal Intergenic	18	53762489	53763073	585	2	618470	NM_001206554	-3377	ENSBTAG00000017762	GNG8	G protein subunit gamma 8	10.7443	4.31707	0	4.57208	0.0192017
chr18	54039592	54040009	418	*	bdgdiff/H3K27ac_cond1_11476	7.04767	Intron (NM_001192398/540310, intron 2 of 5)	18	54078441	54094359	15919	1	528272	NM_001192657	-38432	ENSBTAG00000015576	NPAS1	neuronal PAS domain protein 1	7.04767	27.8581	2.93556	3.23988	5.1053e-06
chr18	54040258	54040835	578	*	bdgdiff/H3K27ac_cond1_11477	5.8555	Intron (NM_001192398/540310, intron 2 of 5)	18	54078441	54094359	15919	1	528272	NM_001192657	-37606	ENSBTAG00000015576	NPAS1	neuronal PAS domain protein 1	5.8555	27.8581	2.93556	3.23988	5.1053e-06
chr18	54067018	54067768	751	*	bdgdiff/H3K27ac_cond1_11478	14.841	Distal Intergenic	18	54078441	54094359	15919	1	528272	NM_001192657	-10673	ENSBTAG00000015576	NPAS1	neuronal PAS domain protein 1	14.841	27.8581	2.93556	3.23988	5.1053e-06
chr18	55211367	55211634	268	*	bdgdiff/H3K27ac_cond1_11547	3.98333	Promoter (<=1kb)	18	55212257	55247410	35154	1	531192	NM_001081726	-623	ENSBTAG00000045498	SULT2B1	sulfotransferase family 2B member 1	3.98333	22.8682	6.22892	1.87611	0.00335672
chr18	55222677	55223574	898	*	bdgdiff/H3K27ac_cond1_11548	28.7993	Intron (NM_001081726/531192, intron 1 of 6)	18	55212257	55247410	35154	1	531192	NM_001081726	10420	ENSBTAG00000045498	SULT2B1	sulfotransferase family 2B member 1	28.7993	22.8682	6.22892	1.87611	0.00335672
chr18	55271208	55272408	1201	*	bdgdiff/H3K27ac_cond1_11550	8.53187	3' UTR	18	55272312	55278976	6665	2	503577	NM_001037445	6568	ENSBTAG00000006754	DBP	D-box binding PAR bZIP transcription factor	8.53187	101.407	11.224	3.18108	1.16884e-17
chr18	55278642	55279123	482	*	bdgdiff/H3K27ac_cond1_11551	16.9088	Promoter (<=1kb)	18	55272312	55278976	6665	2	503577	NM_001037445	0	ENSBTAG00000006754	DBP	D-box binding PAR bZIP transcription factor	16.9088	101.407	11.224	3.18108	1.16884e-17
chr18	55279287	55280548	1262	*	bdgdiff/H3K27ac_cond1_11552	15.8283	Promoter (<=1kb)	18	55272312	55278976	6665	2	503577	NM_001037445	-311	ENSBTAG00000006754	DBP	D-box binding PAR bZIP transcription factor	15.8283	101.407	11.224	3.18108	1.16884e-17
chr18	55359005	55359818	814	*	bdgdiff/H3K27ac_cond1_11555	15.9378	Promoter (1-2kb)	18	55352451	55357571	5121	2	505540	NM_001195011	-1434	ENSBTAG00000011617	MAMSTR	MEF2 activating motif and SAP domain containing transcriptional regulator	15.9378	49.033	6.80014	2.836	1.5327e-08
chr18	55361958	55362433	476	*	bdgdiff/H3K27ac_cond1_11556	13.2919	Intron (NM_001193160/505541, intron 8 of 11)	18	55352451	55357571	5121	2	505540	NM_001195011	-4387	ENSBTAG00000011617	MAMSTR	MEF2 activating motif and SAP domain containing transcriptional regulator	13.2919	49.033	6.80014	2.836	1.5327e-08
chr18	55376864	55377230	367	*	bdgdiff/H3K27ac_cond1_11557	8.15709	Distal Intergenic	18	55377395	55380912	3518	2	281174	NM_177499	3682	ENSBTAG00000023374	FUT1	fucosyltransferase 1	8.15709	48.2893	5.94105	3.02532	2.19994e-08
chr18	55448156	55448390	235	*	bdgdiff/H3K27ac_cond1_11559	4.40635	Promoter (<=1kb)	18	55427060	55447469	20410	2	282652	NM_174701	-687	ENSBTAG00000009174	HSD17B14	hydroxysteroid 17-beta dehydrogenase 14	4.40635	20.3928	3.01828	2.77345	0.000527403
chr18	55451854	55452683	830	*	bdgdiff/H3K27ac_cond1_11560	5.74248	Intron (NM_001205683/510748, intron 15 of 18)	18	55427060	55447469	20410	2	282652	NM_174701	-4385	ENSBTAG00000009174	HSD17B14	hydroxysteroid 17-beta dehydrogenase 14	5.74248	20.3928	3.01828	2.77345	0.000527403
chr18	55484703	55485169	467	*	bdgdiff/H3K27ac_cond1_11565	13.9145	Promoter (1-2kb)	18	55478719	55486893	8175	2	505350	NM_001098873	1724	ENSBTAG00000002368	TULP2	TUB like protein 2	13.9145	68.7028	25.2479	1.44396	3.9797e-05
chr18	55485283	55485630	348	*	bdgdiff/H3K27ac_cond1_11566	6.09457	Promoter (1-2kb)	18	55478719	55486893	8175	2	505350	NM_001098873	1263	ENSBTAG00000002368	TULP2	TUB like protein 2	6.09457	68.7028	25.2479	1.44396	3.9797e-05
chr18	55573672	55574755	1084	*	bdgdiff/H3K27ac_cond1_11576	9.9832	Promoter (<=1kb)	18	55571936	55572910	975	2	280839	NM_173930	-762	ENSBTAG00000038735	LHB	luteinizing hormone beta polypeptide	9.9832	94.0428	11.6787	2.99884	9.87669e-14
chr18	55842393	55843244	852	*	bdgdiff/H3K27ac_cond1_11585	27.4312	Promoter (<=1kb)	18	55842699	55847428	4730	1	540124	NM_001046469	0	ENSBTAG00000012186	DKKL1	dickkopf like acrosomal protein 1	27.4312	393.15	113.037	1.79889	2.49115e-31
chr18	56007808	56008560	753	*	bdgdiff/H3K27ac_cond1_11597	14.1615	3' UTR	18	56002790	56008405	5616	1	511235	NM_001034402	5018	ENSBTAG00000030563	PRRG2	proline rich and Gla domain 2	14.1615	48.2679	20.8195	1.2075	0.00365458
chr18	56009485	56009741	257	*	bdgdiff/H3K27ac_cond1_11598	5.013	Distal Intergenic	18	56002790	56008405	5616	1	511235	NM_001034402	6695	ENSBTAG00000030563	PRRG2	proline rich and Gla domain 2	5.013	48.2679	20.8195	1.2075	0.00365458
chr18	56010096	56010331	236	*	bdgdiff/H3K27ac_cond1_11599	6.25887	Distal Intergenic	18	56002790	56008405	5616	1	511235	NM_001034402	7306	ENSBTAG00000030563	PRRG2	proline rich and Gla domain 2	6.25887	48.2679	20.8195	1.2075	0.00365458
chr18	56010974	56011374	401	*	bdgdiff/H3K27ac_cond1_11600	4.38779	Distal Intergenic	18	56002790	56008405	5616	1	511235	NM_001034402	8184	ENSBTAG00000030563	PRRG2	proline rich and Gla domain 2	4.38779	48.2679	20.8195	1.2075	0.00365458
chr18	56023079	56023742	664	*	bdgdiff/H3K27ac_cond1_11601	5.96546	Distal Intergenic	18	56002790	56008405	5616	1	511235	NM_001034402	20289	ENSBTAG00000030563	PRRG2	proline rich and Gla domain 2	5.96546	48.2679	20.8195	1.2075	0.00365458
chr18	56023909	56024627	719	*	bdgdiff/H3K27ac_cond1_11602	6.34039	Distal Intergenic	18	56002790	56008405	5616	1	511235	NM_001034402	21119	ENSBTAG00000030563	PRRG2	proline rich and Gla domain 2	6.34039	48.2679	20.8195	1.2075	0.00365458
chr18	56109804	56110159	356	*	bdgdiff/H3K27ac_cond1_11607	8.37108	Distal Intergenic	18	56116159	56132067	15909	2	617757	NM_001046609	21908	ENSBTAG00000019179	TSKS	testis specific serine kinase substrate	8.37108	8.90428	1.66792	2.43169	0.0383543
chr18	56110272	56111478	1207	*	bdgdiff/H3K27ac_cond1_11608	32.8328	Distal Intergenic	18	56116159	56132067	15909	2	617757	NM_001046609	20589	ENSBTAG00000019179	TSKS	testis specific serine kinase substrate	32.8328	8.90428	1.66792	2.43169	0.0383543
chr18	56124929	56126782	1854	*	bdgdiff/H3K27ac_cond1_11609	16.8864	Intron (NM_001046609/617757, intron 2 of 10)	18	56116159	56132067	15909	2	617757	NM_001046609	5285	ENSBTAG00000019179	TSKS	testis specific serine kinase substrate	16.8864	8.90428	1.66792	2.43169	0.0383543
chr18	56613212	56614526	1315	*	bdgdiff/H3K27ac_cond1_11626	16.1322	Promoter (<=1kb)	18	56607998	56613478	5481	2	617892	NM_001205375	0	ENSBTAG00000020082	GARIN5A	golgi associated RAB2 interactor 5A	16.1322	39.7572	4.7159	3.10004	2.44444e-07
chr18	56804041	56804320	280	*	bdgdiff/H3K27ac_cond1_11628	5.21342	Promoter (1-2kb)	18	56802302	56804605	2304	1	522611	NM_001098054	1739	ENSBTAG00000005576	CLEC11A	C-type lectin domain containing 11A	5.21342	62.1502	21.8663	1.51155	2.90908e-05
chr18	56857073	56857424	352	*	bdgdiff/H3K27ac_cond1_11629	6.69144	Exon (NM_001206967/788015, exon 9 of 11)	18	56852919	56858029	5111	1	788015	NM_001206967	4154	ENSBTAG00000015115	ACP4	acid phosphatase 4	6.69144	100.226	33.7179	1.57136	1.80812e-07
chr18	56857608	56858013	406	*	bdgdiff/H3K27ac_cond1_11630	10.5197	3' UTR	18	56852919	56858029	5111	1	788015	NM_001206967	4689	ENSBTAG00000015115	ACP4	acid phosphatase 4	10.5197	100.226	33.7179	1.57136	1.80812e-07
chr18	57543976	57544323	348	*	bdgdiff/H3K27ac_cond1_11638	5.64865	Distal Intergenic	18	57462616	57470146	7531	2	504258	NM_001206277	-73830	ENSBTAG00000008852	SIGLEC10	sialic acid binding Ig like lectin 10	5.64865	91.3737	26.4315	1.79424	5.66775e-09
chr18	57544558	57545239	682	*	bdgdiff/H3K27ac_cond1_11639	23.2233	Distal Intergenic	18	57462616	57470146	7531	2	504258	NM_001206277	-74412	ENSBTAG00000008852	SIGLEC10	sialic acid binding Ig like lectin 10	23.2233	91.3737	26.4315	1.79424	5.66775e-09
chr18	57552152	57553023	872	*	bdgdiff/H3K27ac_cond1_11640	9.82643	Distal Intergenic	18	57462616	57470146	7531	2	504258	NM_001206277	-82006	ENSBTAG00000008852	SIGLEC10	sialic acid binding Ig like lectin 10	9.82643	91.3737	26.4315	1.79424	5.66775e-09
chr18	57553243	57553494	252	*	bdgdiff/H3K27ac_cond1_11641	4.20413	Distal Intergenic	18	57462616	57470146	7531	2	504258	NM_001206277	-83097	ENSBTAG00000008852	SIGLEC10	sialic acid binding Ig like lectin 10	4.20413	91.3737	26.4315	1.79424	5.66775e-09
chr18	62020628	62021454	827	*	bdgdiff/H3K27ac_cond1_11706	6.80988	Promoter (2-3kb)	18	62021728	62024169	2442	2	532809	NM_001037245	2715	ENSBTAG00000019051	NAT14	N-acetyltransferase 14 (putative)	6.80988	182.078	52.6523	1.78712	3.79777e-14
chr18	62023039	62023409	371	*	bdgdiff/H3K27ac_cond1_11707	5.30331	Promoter (<=1kb)	18	62021728	62024169	2442	2	532809	NM_001037245	760	ENSBTAG00000019051	NAT14	N-acetyltransferase 14 (putative)	5.30331	182.078	52.6523	1.78712	3.79777e-14
chr18	62023669	62025075	1407	*	bdgdiff/H3K27ac_cond1_11708	15.0954	Promoter (<=1kb)	18	62021728	62024169	2442	2	532809	NM_001037245	0	ENSBTAG00000019051	NAT14	N-acetyltransferase 14 (putative)	15.0954	182.078	52.6523	1.78712	3.79777e-14
chr18	62113094	62113830	737	*	bdgdiff/H3K27ac_cond1_11713	19.8676	Intron (NM_001114507/NM_001114507, intron 2 of 4)	18	62107591	62108637	1047	2	504932	NM_001205559	-4457	ENSBTAG00000021057	TMEM190	transmembrane protein 190	19.8676	32.2961	5.57912	2.53215	1.57981e-05
chr18	62114044	62114676	633	*	bdgdiff/H3K27ac_cond1_11714	5.42074	Intron (NM_001114507/NM_001114507, intron 2 of 4)	18	62107591	62108637	1047	2	504932	NM_001205559	-5407	ENSBTAG00000021057	TMEM190	transmembrane protein 190	5.42074	32.2961	5.57912	2.53215	1.57981e-05
chr18	62137755	62138808	1054	*	bdgdiff/H3K27ac_cond1_11715	7.01345	Intron (NM_001114507/NM_001114507, intron 2 of 4)	18	62124771	62126264	1494	1	503554	NM_001012684	12984	ENSBTAG00000007200	COX6B2	cytochrome c oxidase subunit 6B2	7.01345	156.714	11.4142	3.77234	2.83861e-28
chr18	62139256	62139826	571	*	bdgdiff/H3K27ac_cond1_11716	30.1146	Intron (NM_001114507/NM_001114507, intron 2 of 4)	18	62124771	62126264	1494	1	503554	NM_001012684	14485	ENSBTAG00000007200	COX6B2	cytochrome c oxidase subunit 6B2	30.1146	156.714	11.4142	3.77234	2.83861e-28
chr18	62261652	62261985	334	*	bdgdiff/H3K27ac_cond1_11720	11.9988	Distal Intergenic	18	62269281	62273058	3778	1	511094	NM_001040517	-7296	ENSBTAG00000002515	TNNI3	troponin I3, cardiac type	11.9988	87.2252	13.2498	2.72691	1.42112e-13
chr18	62261652	62261985	334	*	bdgdiff/H3K27ac_cond1_11720	11.9988	Distal Intergenic	18	62269281	62273058	3778	1	511094	NM_001040517	-7296	ENSBTAG00000002515	TNNI3	troponin I3, cardiac type	11.9988	87.2252	13.2498	2.72691	1.42112e-13
chr18	62290327	62291249	923	*	bdgdiff/H3K27ac_cond1_11721	36.8122	Distal Intergenic	18	62276440	62285805	9366	1	282095	NM_174474	13887	ENSBTAG00000006419	TNNT1	troponin T1, slow skeletal type	36.8122	227.973	2.35156	6.62905	9.76014e-30
chr18	62292194	62292477	284	*	bdgdiff/H3K27ac_cond1_11722	4.38871	Distal Intergenic	18	62276440	62285805	9366	1	282095	NM_174474	15754	ENSBTAG00000006419	TNNT1	troponin T1, slow skeletal type	4.38871	227.973	2.35156	6.62905	9.76014e-30
chr18	64697754	64698867	1114	*	bdgdiff/H3K27ac_cond1_11764	21.2952	Promoter (<=1kb)	18	64698070	64705406	7337	1	510702	NM_001101932	0	ENSBTAG00000017613	ZNF419	zinc finger protein 419	21.2952	217.363	104.266	1.05847	2.61929e-08
chr18	64766991	64767530	540	*	bdgdiff/H3K27ac_cond1_11765	7.08832	Distal Intergenic	18	64698070	64705406	7337	1	510702	NM_001101932	68921	ENSBTAG00000017613	ZNF419	zinc finger protein 419	7.08832	217.363	104.266	1.05847	2.61929e-08
chr18	64808362	64809621	1260	*	bdgdiff/H3K27ac_cond1_11766	10.3111	Distal Intergenic	18	64698070	64705406	7337	1	510702	NM_001101932	110292	ENSBTAG00000017613	ZNF419	zinc finger protein 419	10.3111	217.363	104.266	1.05847	2.61929e-08
chr19	9476193	9477865	1673	*	bdgdiff/H3K27ac_cond1_11898	6.64075	Exon (NM_001034651/538801, exon 3 of 11)	19	9471952	9481136	9185	2	538801	NM_001034651	3271	ENSBTAG00000015368	SEPTIN4	septin 4	6.64075	540.602	121.336	2.15604	3.28339e-58
chr19	9478114	9478778	665	*	bdgdiff/H3K27ac_cond1_11899	6.63105	Promoter (2-3kb)	19	9471952	9481136	9185	2	538801	NM_001034651	2358	ENSBTAG00000015368	SEPTIN4	septin 4	6.63105	540.602	121.336	2.15604	3.28339e-58
chr19	9478917	9479275	359	*	bdgdiff/H3K27ac_cond1_11900	5.05873	Promoter (1-2kb)	19	9471952	9481136	9185	2	538801	NM_001034651	1861	ENSBTAG00000015368	SEPTIN4	septin 4	5.05873	540.602	121.336	2.15604	3.28339e-58
chr19	10530568	10531682	1115	*	bdgdiff/H3K27ac_cond1_11929	17.9615	Promoter (<=1kb)	19	10531071	10582766	51696	1	533484	NM_001076897	0	ENSBTAG00000017868	DHX40	DEAH-box helicase 40	17.9615	1865.69	908.228	1.03781	8.37408e-43
chr19	12804418	12804819	402	*	bdgdiff/H3K27ac_cond1_11968	6.60081	Exon (NM_173897/280741, exon 7 of 8)	19	12804071	12811833	7763	2	280741	NM_173897	7014	ENSBTAG00000017969	CA4	carbonic anhydrase 4	6.60081	87.1871	26.1056	1.74285	2.81004e-08
chr19	13266255	13269087	2833	*	bdgdiff/H3K27ac_cond1_11974	21.2677	Distal Intergenic	19	13300723	13306523	5801	1	786041	NM_001105447	-31636	ENSBTAG00000033562	LHX1	LIM homeobox 1	21.2677	29.2315	8.98077	1.70822	0.00285239
chr19	13312180	13313160	981	*	bdgdiff/H3K27ac_cond1_11975	20.9837	Distal Intergenic	19	13300723	13306523	5801	1	786041	NM_001105447	11457	ENSBTAG00000033562	LHX1	LIM homeobox 1	20.9837	29.2315	8.98077	1.70822	0.00285239
chr19	13984677	13985583	907	*	bdgdiff/H3K27ac_cond1_11988	8.5298	Intron (NM_001192855/503581, intron 7 of 8)	19	13974398	14035433	61036	2	503581	NM_001192855	49850	ENSBTAG00000004710	HNF1B	HNF1 homeobox B	8.5298	20.4349	1.60852	3.64756	0.000164936
chr19	13987849	13990449	2601	*	bdgdiff/H3K27ac_cond1_11989	12.6565	Intron (NM_001192855/503581, intron 6 of 8)	19	13974398	14035433	61036	2	503581	NM_001192855	44984	ENSBTAG00000004710	HNF1B	HNF1 homeobox B	12.6565	20.4349	1.60852	3.64756	0.000164936
chr19	13991500	13991755	256	*	bdgdiff/H3K27ac_cond1_11990	12.3068	Intron (NM_001192855/503581, intron 6 of 8)	19	13974398	14035433	61036	2	503581	NM_001192855	43678	ENSBTAG00000004710	HNF1B	HNF1 homeobox B	12.3068	20.4349	1.60852	3.64756	0.000164936
chr19	13993788	13994398	611	*	bdgdiff/H3K27ac_cond1_11991	23.9282	Intron (NM_001192855/503581, intron 5 of 8)	19	13974398	14035433	61036	2	503581	NM_001192855	41035	ENSBTAG00000004710	HNF1B	HNF1 homeobox B	23.9282	20.4349	1.60852	3.64756	0.000164936
chr19	13997585	13998032	448	*	bdgdiff/H3K27ac_cond1_11992	5.73403	Exon (NM_001192855/503581, exon 5 of 9)	19	13974398	14035433	61036	2	503581	NM_001192855	37401	ENSBTAG00000004710	HNF1B	HNF1 homeobox B	5.73403	20.4349	1.60852	3.64756	0.000164936
chr19	14003896	14004193	298	*	bdgdiff/H3K27ac_cond1_11993	10.2202	Intron (NM_001192855/503581, intron 4 of 8)	19	13974398	14035433	61036	2	503581	NM_001192855	31240	ENSBTAG00000004710	HNF1B	HNF1 homeobox B	10.2202	20.4349	1.60852	3.64756	0.000164936
chr19	14007265	14007805	541	*	bdgdiff/H3K27ac_cond1_11994	5.6555	Intron (NM_001192855/503581, intron 4 of 8)	19	13974398	14035433	61036	2	503581	NM_001192855	27628	ENSBTAG00000004710	HNF1B	HNF1 homeobox B	5.6555	20.4349	1.60852	3.64756	0.000164936
chr19	19186923	19187179	257	*	bdgdiff/H3K27ac_cond1_12102	4.79772	Distal Intergenic	19	19368438	19387196	18759	1	510813	NM_001039177	-181259	ENSBTAG00000006846	LGALS9	galectin 9	4.79772	13.6552	0.67311	4.37053	0.00106499
chr19	19193387	19193747	361	*	bdgdiff/H3K27ac_cond1_12103	5.48245	Distal Intergenic	19	19368438	19387196	18759	1	510813	NM_001039177	-174691	ENSBTAG00000006846	LGALS9	galectin 9	5.48245	13.6552	0.67311	4.37053	0.00106499
chr19	19223432	19223784	353	*	bdgdiff/H3K27ac_cond1_12104	5.13374	Distal Intergenic	19	19368438	19387196	18759	1	510813	NM_001039177	-144654	ENSBTAG00000006846	LGALS9	galectin 9	5.13374	13.6552	0.67311	4.37053	0.00106499
chr19	20033734	20034442	709	*	bdgdiff/H3K27ac_cond1_12114	14.952	Promoter (<=1kb)	19	20030301	20033801	3501	2	504584	NM_001097984	0	ENSBTAG00000013099	ALDOC	aldolase, fructose-bisphosphate C	14.952	1587.1	145.43	3.45088	1.21159e-192
chr19	20137044	20138325	1282	*	bdgdiff/H3K27ac_cond1_12119	27.8516	Promoter (<=1kb)	19	20130801	20138349	7549	2	510175	NM_001166568	24	ENSBTAG00000017268	PROCA1	protein interacting with cyclin A1	27.8516	44.7697	10.5107	2.09156	8.19664e-06
chr19	20295012	20295624	613	*	bdgdiff/H3K27ac_cond1_12129	5.04117	Exon (NM_001192131/507057, exon 3 of 15)	19	20269599	20274484	4886	2	514903	NM_001075687	-20528	ENSBTAG00000013501	DHRS13	dehydrogenase/reductase 13	5.04117	35.707	11.4736	1.63865	0.00103068
chr19	20888853	20889605	753	*	bdgdiff/H3K27ac_cond1_12155	21.6339	Distal Intergenic	19	20865346	20873587	8242	2	614661	NM_001102282	-15266	ENSBTAG00000001120	CORO6	coronin 6	21.6339	308.843	67.9265	2.18123	8.24343e-30
chr19	20891197	20891562	366	*	bdgdiff/H3K27ac_cond1_12156	3.94735	Distal Intergenic	19	20865346	20873587	8242	2	614661	NM_001102282	-17610	ENSBTAG00000001120	CORO6	coronin 6	3.94735	308.843	67.9265	2.18123	8.24343e-30
chr19	20897667	20898878	1212	*	bdgdiff/H3K27ac_cond1_12157	11.1159	Distal Intergenic	19	20865346	20873587	8242	2	614661	NM_001102282	-24080	ENSBTAG00000001120	CORO6	coronin 6	11.1159	308.843	67.9265	2.18123	8.24343e-30
chr19	20909118	20910257	1140	*	bdgdiff/H3K27ac_cond1_12158	10.7215	Distal Intergenic	19	20865346	20873587	8242	2	614661	NM_001102282	-35531	ENSBTAG00000001120	CORO6	coronin 6	10.7215	308.843	67.9265	2.18123	8.24343e-30
chr19	20946822	20947113	292	*	bdgdiff/H3K27ac_cond1_12159	7.71339	Distal Intergenic	19	20865346	20873587	8242	2	614661	NM_001102282	-73235	ENSBTAG00000001120	CORO6	coronin 6	7.71339	308.843	67.9265	2.18123	8.24343e-30
chr19	20947236	20947568	333	*	bdgdiff/H3K27ac_cond1_12160	5.60673	Distal Intergenic	19	20865346	20873587	8242	2	614661	NM_001102282	-73649	ENSBTAG00000001120	CORO6	coronin 6	5.60673	308.843	67.9265	2.18123	8.24343e-30
chr19	20968562	20968805	244	*	bdgdiff/H3K27ac_cond1_12161	7.91581	Distal Intergenic	19	20865346	20873587	8242	2	614661	NM_001102282	-94975	ENSBTAG00000001120	CORO6	coronin 6	7.91581	308.843	67.9265	2.18123	8.24343e-30
chr19	20979790	20980647	858	*	bdgdiff/H3K27ac_cond1_12162	11.6983	Distal Intergenic	19	20865346	20873587	8242	2	614661	NM_001102282	-106203	ENSBTAG00000001120	CORO6	coronin 6	11.6983	308.843	67.9265	2.18123	8.24343e-30
chr19	22637095	22637393	299	*	bdgdiff/H3K27ac_cond1_12215	5.51314	Intron (NM_001101986/514123, intron 3 of 11)	19	22622694	22641595	18902	2	514123	NM_001101986	4202	ENSBTAG00000011479	INPP5K	inositol polyphosphate-5-phosphatase K	5.51314	586.826	259.003	1.18022	7.4233e-24
chr19	22637602	22637972	371	*	bdgdiff/H3K27ac_cond1_12216	14.1892	Intron (NM_001101986/514123, intron 3 of 11)	19	22622694	22641595	18902	2	514123	NM_001101986	3623	ENSBTAG00000011479	INPP5K	inositol polyphosphate-5-phosphatase K	14.1892	586.826	259.003	1.18022	7.4233e-24
chr19	22638125	22638391	267	*	bdgdiff/H3K27ac_cond1_12217	4.22466	Intron (NM_001101986/514123, intron 3 of 11)	19	22622694	22641595	18902	2	514123	NM_001101986	3204	ENSBTAG00000011479	INPP5K	inositol polyphosphate-5-phosphatase K	4.22466	586.826	259.003	1.18022	7.4233e-24
chr19	22640875	22643003	2129	*	bdgdiff/H3K27ac_cond1_12218	10.6763	Promoter (<=1kb)	19	22622694	22641595	18902	2	514123	NM_001101986	0	ENSBTAG00000011479	INPP5K	inositol polyphosphate-5-phosphatase K	10.6763	586.826	259.003	1.18022	7.4233e-24
chr19	22861481	22861819	339	*	bdgdiff/H3K27ac_cond1_12227	3.31853	3' UTR	19	22848081	22859853	11773	1	281386	NM_174140	13400	ENSBTAG00000009705	SERPINF1	serpin family F member 1	3.31853	18.734	0	6.68785	1.83331e-06
chr19	22866536	22867874	1339	*	bdgdiff/H3K27ac_cond1_12228	26.9339	Exon (NM_001205733/512868, exon 5 of 10)	19	22848081	22859853	11773	1	281386	NM_174140	18455	ENSBTAG00000009705	SERPINF1	serpin family F member 1	26.9339	18.734	0	6.68785	1.83331e-06
chr19	22871212	22871519	308	*	bdgdiff/H3K27ac_cond1_12229	5.06479	Intron (NM_001205733/512868, intron 4 of 9)	19	22848081	22859853	11773	1	281386	NM_174140	23131	ENSBTAG00000009705	SERPINF1	serpin family F member 1	5.06479	18.734	0	6.68785	1.83331e-06
chr19	25101641	25102000	360	*	bdgdiff/H3K27ac_cond1_12298	8.58419	Exon (NM_001046320/532143, exon 5 of 8)	19	25091270	25113046	21777	2	532143	NM_001046320	11046	ENSBTAG00000020605	SMTNL2	smoothelin like 2	8.58419	368.763	129.065	1.51522	8.55662e-22
chr19	25113876	25114175	300	*	bdgdiff/H3K27ac_cond1_12299	4.56709	Promoter (<=1kb)	19	25091270	25113046	21777	2	532143	NM_001046320	-830	ENSBTAG00000020605	SMTNL2	smoothelin like 2	4.56709	368.763	129.065	1.51522	8.55662e-22
chr19	25114906	25115150	245	*	bdgdiff/H3K27ac_cond1_12300	6.61498	Promoter (1-2kb)	19	25091270	25113046	21777	2	532143	NM_001046320	-1860	ENSBTAG00000020605	SMTNL2	smoothelin like 2	6.61498	368.763	129.065	1.51522	8.55662e-22
chr19	25115267	25115590	324	*	bdgdiff/H3K27ac_cond1_12301	8.7806	Promoter (2-3kb)	19	25091270	25113046	21777	2	532143	NM_001046320	-2221	ENSBTAG00000020605	SMTNL2	smoothelin like 2	8.7806	368.763	129.065	1.51522	8.55662e-22
chr19	25116433	25116694	262	*	bdgdiff/H3K27ac_cond1_12302	4.33663	Distal Intergenic	19	25091270	25113046	21777	2	532143	NM_001046320	-3387	ENSBTAG00000020605	SMTNL2	smoothelin like 2	4.33663	368.763	129.065	1.51522	8.55662e-22
chr19	25119766	25120688	923	*	bdgdiff/H3K27ac_cond1_12303	11.8424	Distal Intergenic	19	25091270	25113046	21777	2	532143	NM_001046320	-6720	ENSBTAG00000020605	SMTNL2	smoothelin like 2	11.8424	368.763	129.065	1.51522	8.55662e-22
chr19	26983203	26983737	535	*	bdgdiff/H3K27ac_cond1_12356	9.69779	Promoter (<=1kb)	19	26984018	26989772	5755	1	282359	NM_174604	-281	ENSBTAG00000009190	SLC2A4	solute carrier family 2 member 4	9.69779	66.712	19.8228	1.74333	7.39607e-06
chr19	27082294	27083583	1290	*	bdgdiff/H3K27ac_cond1_12369	21.3996	Promoter (<=1kb)	19	27081977	27083126	1150	2	507083	NM_001045957	0	ENSBTAG00000031752	TMEM256	transmembrane protein 256	21.3996	978.243	454.673	1.10543	2.22072e-35
chr19	27083748	27084244	497	*	bdgdiff/H3K27ac_cond1_12370	4.77931	Promoter (<=1kb)	19	27081977	27083126	1150	2	507083	NM_001045957	-622	ENSBTAG00000031752	TMEM256	transmembrane protein 256	4.77931	978.243	454.673	1.10543	2.22072e-35
chr19	27597419	27598037	619	*	bdgdiff/H3K27ac_cond1_12395	4.59257	Distal Intergenic	19	27603099	27609768	6670	2	789104	NM_001081627	11731	ENSBTAG00000014940	KCNAB3	potassium voltage-gated channel subfamily A regulatory beta subunit 3	4.59257	17.3915	0.982029	4.14078	0.00017713
chr19	27777608	27778336	729	*	bdgdiff/H3K27ac_cond1_12401	14.3083	Distal Intergenic	19	27778464	27788195	9732	2	516318	NM_001289772	9859	ENSBTAG00000003889	PER1	period circadian regulator 1	14.3083	159.479	60.9297	1.39237	7.96749e-10
chr19	27788205	27795393	7189	*	bdgdiff/H3K27ac_cond1_12402	45.2798	Promoter (<=1kb)	19	27778464	27788195	9732	2	516318	NM_001289772	-10	ENSBTAG00000003889	PER1	period circadian regulator 1	45.2798	159.479	60.9297	1.39237	7.96749e-10
chr19	28227938	28230749	2812	*	bdgdiff/H3K27ac_cond1_12431	11.0273	Distal Intergenic	19	28254549	28267354	12806	2	536427	NM_001101166	36605	ENSBTAG00000018416	CCDC42	coiled-coil domain containing 42	11.0273	77.3708	8.50603	3.17983	4.38592e-13
chr19	28231310	28231590	281	*	bdgdiff/H3K27ac_cond1_12432	6.27466	Distal Intergenic	19	28254549	28267354	12806	2	536427	NM_001101166	35764	ENSBTAG00000018416	CCDC42	coiled-coil domain containing 42	6.27466	77.3708	8.50603	3.17983	4.38592e-13
chr19	28260450	28261828	1379	*	bdgdiff/H3K27ac_cond1_12433	20.4701	Intron (NM_001101166/536427, intron 4 of 6)	19	28254549	28267354	12806	2	536427	NM_001101166	5526	ENSBTAG00000018416	CCDC42	coiled-coil domain containing 42	20.4701	77.3708	8.50603	3.17983	4.38592e-13
chr19	28288507	28289486	980	*	bdgdiff/H3K27ac_cond1_12434	12.4634	Promoter (2-3kb)	19	28289929	28292101	2173	2	614798	NM_001102523	2615	ENSBTAG00000039012	MFSD6L	major facilitator superfamily domain containing 6 like	12.4634	28.501	5.57499	2.35344	0.000316935
chr19	29176764	29178028	1265	*	bdgdiff/H3K27ac_cond1_12448	15.562	Intron (NM_001102280/614517, intron 1 of 12)	19	29045831	29251113	205283	2	614517	NM_001102280	73085	ENSBTAG00000019107	GAS7	growth arrest specific 7	15.562	35.8678	3.04385	3.58853	2.6839e-07
chr19	29188116	29189200	1085	*	bdgdiff/H3K27ac_cond1_12449	22.1113	Intron (NM_001102280/614517, intron 1 of 12)	19	29045831	29251113	205283	2	614517	NM_001102280	61913	ENSBTAG00000019107	GAS7	growth arrest specific 7	22.1113	35.8678	3.04385	3.58853	2.6839e-07
chr19	29328280	29328804	525	*	bdgdiff/H3K27ac_cond1_12450	5.12762	Distal Intergenic	19	29045831	29251113	205283	2	614517	NM_001102280	-77167	ENSBTAG00000019107	GAS7	growth arrest specific 7	5.12762	35.8678	3.04385	3.58853	2.6839e-07
chr19	29329039	29330028	990	*	bdgdiff/H3K27ac_cond1_12451	7.36725	Distal Intergenic	19	29045831	29251113	205283	2	614517	NM_001102280	-77926	ENSBTAG00000019107	GAS7	growth arrest specific 7	7.36725	35.8678	3.04385	3.58853	2.6839e-07
chr19	33210388	33212325	1938	*	bdgdiff/H3K27ac_cond1_12485	14.4243	Distal Intergenic	19	33213080	33230706	17627	2	507664	NM_001024493	18381	ENSBTAG00000003014	TRPV2	transient receptor potential cation channel subfamily V member 2	14.4243	885.872	75.5227	3.54656	3.36361e-150
chr19	33472159	33473016	858	*	bdgdiff/H3K27ac_cond1_12496	38.9774	Promoter (<=1kb)	19	33472383	33481999	9617	1	514094	NM_001197136	0	ENSBTAG00000044099	ZSWIM7	zinc finger SWIM-type containing 7	38.9774	215.298	90.5487	1.24854	5.27619e-11
chr19	34028173	34029057	885	*	bdgdiff/H3K27ac_cond1_12515	7.22165	Distal Intergenic	19	34063775	34069266	5492	2	768085	NM_001077139	40209	ENSBTAG00000000540	RNF112	ring finger protein 112	7.22165	18.9774	0.321704	5.7459	4.25128e-05
chr19	34229490	34229964	475	*	bdgdiff/H3K27ac_cond1_12526	7.24541	Promoter (<=1kb)	19	34230344	34258786	28443	1	100139162	NM_001205516	-380	ENSBTAG00000003705	FAM83G	family with sequence similarity 83 member G	7.24541	464.37	189.889	1.29175	2.20353e-19
chr19	34230444	34230803	360	*	bdgdiff/H3K27ac_cond1_12527	4.9047	Promoter (<=1kb)	19	34230344	34258786	28443	1	100139162	NM_001205516	100	ENSBTAG00000003705	FAM83G	family with sequence similarity 83 member G	4.9047	464.37	189.889	1.29175	2.20353e-19
chr19	34231139	34231963	825	*	bdgdiff/H3K27ac_cond1_12528	7.61286	Promoter (<=1kb)	19	34230344	34258786	28443	1	100139162	NM_001205516	795	ENSBTAG00000003705	FAM83G	family with sequence similarity 83 member G	7.61286	464.37	189.889	1.29175	2.20353e-19
chr19	34232183	34234651	2469	*	bdgdiff/H3K27ac_cond1_12529	46.7232	Promoter (1-2kb)	19	34230344	34258786	28443	1	100139162	NM_001205516	1839	ENSBTAG00000003705	FAM83G	family with sequence similarity 83 member G	46.7232	464.37	189.889	1.29175	2.20353e-19
chr19	34234850	34235166	317	*	bdgdiff/H3K27ac_cond1_12530	5.05035	Intron (NM_001205516/100139162, intron 1 of 4)	19	34230344	34258786	28443	1	100139162	NM_001205516	4506	ENSBTAG00000003705	FAM83G	family with sequence similarity 83 member G	5.05035	464.37	189.889	1.29175	2.20353e-19
chr19	34241134	34243306	2173	*	bdgdiff/H3K27ac_cond1_12531	38.2247	Exon (NM_001205516/100139162, exon 2 of 5)	19	34230344	34258786	28443	1	100139162	NM_001205516	10790	ENSBTAG00000003705	FAM83G	family with sequence similarity 83 member G	38.2247	464.37	189.889	1.29175	2.20353e-19
chr19	34555867	34557626	1760	*	bdgdiff/H3K27ac_cond1_12539	16.1808	Promoter (<=1kb)	19	34536472	34556492	20021	2	527539	NM_001102111	0	ENSBTAG00000008798	DRC3	dynein regulatory complex subunit 3	16.1808	25.5799	8.9552	1.51711	0.0114201
chr19	34630134	34635440	5307	*	bdgdiff/H3K27ac_cond1_12540	26.7628	Promoter (<=1kb)	19	34633133	34649168	16036	1	539361	NM_001113302	0	ENSBTAG00000007884	SREBF1	sterol regulatory element binding transcription factor 1	26.7628	1591.27	730.886	1.12247	5.75795e-37
chr19	34637953	34639800	1848	*	bdgdiff/H3K27ac_cond1_12541	15.7575	Intron (NM_001113302/539361, intron 1 of 18)	19	34633133	34649168	16036	1	539361	NM_001113302	4820	ENSBTAG00000007884	SREBF1	sterol regulatory element binding transcription factor 1	15.7575	1591.27	730.886	1.12247	5.75795e-37
chr19	36089500	36092582	3083	*	bdgdiff/H3K27ac_cond1_12588	23.8173	Promoter (2-3kb)	19	36047549	36095574	48026	2	533151	NM_001192756	2992	ENSBTAG00000020070	ABCC3	ATP binding cassette subfamily C member 3	23.8173	531.99	245.64	1.1171	4.58211e-19
chr19	36095093	36095460	368	*	bdgdiff/H3K27ac_cond1_12589	4.46172	Promoter (<=1kb)	19	36047549	36095574	48026	2	533151	NM_001192756	114	ENSBTAG00000020070	ABCC3	ATP binding cassette subfamily C member 3	4.46172	531.99	245.64	1.1171	4.58211e-19
chr19	36396934	36397280	347	*	bdgdiff/H3K27ac_cond1_12599	9.52311	Promoter (1-2kb)	19	36390060	36395906	5847	2	507710	NM_001083651	-1028	ENSBTAG00000054481	TMEM92	transmembrane protein 92	9.52311	261.744	13.0588	4.31829	4.37456e-48
chr19	36397510	36398074	565	*	bdgdiff/H3K27ac_cond1_12600	10.6486	Promoter (1-2kb)	19	36390060	36395906	5847	2	507710	NM_001083651	-1604	ENSBTAG00000054481	TMEM92	transmembrane protein 92	10.6486	261.744	13.0588	4.31829	4.37456e-48
chr19	36398325	36398818	494	*	bdgdiff/H3K27ac_cond1_12601	7.91722	Promoter (2-3kb)	19	36390060	36395906	5847	2	507710	NM_001083651	-2419	ENSBTAG00000054481	TMEM92	transmembrane protein 92	7.91722	261.744	13.0588	4.31829	4.37456e-48
chr19	36398927	36399189	263	*	bdgdiff/H3K27ac_cond1_12602	4.83901	Distal Intergenic	19	36390060	36395906	5847	2	507710	NM_001083651	-3021	ENSBTAG00000054481	TMEM92	transmembrane protein 92	4.83901	261.744	13.0588	4.31829	4.37456e-48
chr19	36448097	36450804	2708	*	bdgdiff/H3K27ac_cond1_12603	52.2459	Distal Intergenic	19	36457711	36474465	16755	1	282187	NM_001034039	-6907	ENSBTAG00000013103	COL1A1	collagen type I alpha 1 chain	52.2459	66039.1	30435.4	1.11761	5.34591e-145
chr19	36454029	36456119	2091	*	bdgdiff/H3K27ac_cond1_12604	19.1882	Promoter (1-2kb)	19	36457711	36474465	16755	1	282187	NM_001034039	-1592	ENSBTAG00000013103	COL1A1	collagen type I alpha 1 chain	19.1882	66039.1	30435.4	1.11761	5.34591e-145
chr19	36456982	36459806	2825	*	bdgdiff/H3K27ac_cond1_12605	13.4241	Promoter (<=1kb)	19	36457711	36474465	16755	1	282187	NM_001034039	0	ENSBTAG00000013103	COL1A1	collagen type I alpha 1 chain	13.4241	66039.1	30435.4	1.11761	5.34591e-145
chr19	36489100	36489663	564	*	bdgdiff/H3K27ac_cond1_12608	8.50719	Promoter (2-3kb)	19	36482942	36491815	8874	2	541308	NM_001013402	2152	ENSBTAG00000003956	SGCA	sarcoglycan alpha	8.50719	157.942	2.29215	6.10139	2.28847e-24
chr19	36497327	36498052	726	*	bdgdiff/H3K27ac_cond1_12609	13.8894	Distal Intergenic	19	36482942	36491815	8874	2	541308	NM_001013402	-5512	ENSBTAG00000003956	SGCA	sarcoglycan alpha	13.8894	157.942	2.29215	6.10139	2.28847e-24
chr19	36503974	36504228	255	*	bdgdiff/H3K27ac_cond1_12610	6.37205	Distal Intergenic	19	36482942	36491815	8874	2	541308	NM_001013402	-12159	ENSBTAG00000003956	SGCA	sarcoglycan alpha	6.37205	157.942	2.29215	6.10139	2.28847e-24
chr19	36505131	36506504	1374	*	bdgdiff/H3K27ac_cond1_12611	15.0869	Distal Intergenic	19	36482942	36491815	8874	2	541308	NM_001013402	-13316	ENSBTAG00000003956	SGCA	sarcoglycan alpha	15.0869	157.942	2.29215	6.10139	2.28847e-24
chr19	36560487	36562024	1538	*	bdgdiff/H3K27ac_cond1_12612	17.2625	Promoter (<=1kb)	19	36544866	36560699	15834	2	524075	NM_001075853	0	ENSBTAG00000008744	PDK2	pyruvate dehydrogenase kinase 2	17.2625	684.366	286.848	1.25625	1.39645e-27
chr19	36630588	36631065	478	*	bdgdiff/H3K27ac_cond1_12618	12.7416	Distal Intergenic	19	36662426	36667620	5195	1	784366	NM_001081622	-31361	ENSBTAG00000017409	DLX3	distal-less homeobox 3	12.7416	65.1392	27.0283	1.27318	0.000395688
chr19	36632202	36632735	534	*	bdgdiff/H3K27ac_cond1_12619	9.3806	Distal Intergenic	19	36662426	36667620	5195	1	784366	NM_001081622	-29691	ENSBTAG00000017409	DLX3	distal-less homeobox 3	9.3806	65.1392	27.0283	1.27318	0.000395688
chr19	36632924	36633438	515	*	bdgdiff/H3K27ac_cond1_12620	6.42285	Distal Intergenic	19	36662426	36667620	5195	1	784366	NM_001081622	-28988	ENSBTAG00000017409	DLX3	distal-less homeobox 3	6.42285	65.1392	27.0283	1.27318	0.000395688
chr19	36688099	36688443	345	*	bdgdiff/H3K27ac_cond1_12621	9.31683	Promoter (<=1kb)	19	36682225	36687807	5583	2	516030	NM_001098041	-292	ENSBTAG00000007353	DLX4	distal-less homeobox 4	9.31683	402.82	23.0956	4.12888	1.7067e-75
chr19	37344504	37344790	287	*	bdgdiff/H3K27ac_cond1_12634	7.15925	Promoter (<=1kb)	19	37344874	37351524	6651	1	524639	NM_001193119	-84	ENSBTAG00000000033	PHOSPHO1	phosphoethanolamine/phosphocholine phosphatase 1	7.15925	88.5275	14.4219	2.61772	4.06164e-12
chr19	39659123	39659983	861	*	bdgdiff/H3K27ac_cond1_12685	17.4853	Promoter (1-2kb)	19	39590715	39657241	66527	2	536989	NM_001099077	-1882	ENSBTAG00000019347	PLXDC1	plexin domain containing 1	17.4853	46.8581	0.315311	7.0504	5.48634e-08
chr19	39665897	39666182	286	*	bdgdiff/H3K27ac_cond1_12686	10.1522	Distal Intergenic	19	39590715	39657241	66527	2	536989	NM_001099077	-8656	ENSBTAG00000019347	PLXDC1	plexin domain containing 1	10.1522	46.8581	0.315311	7.0504	5.48634e-08
chr19	39690600	39690949	350	*	bdgdiff/H3K27ac_cond1_12687	3.51105	Promoter (<=1kb)	19	39672425	39691127	18703	2	327703	NM_175819	178	ENSBTAG00000002036	CACNB1	calcium voltage-gated channel auxiliary subunit beta 1	3.51105	157.998	37.4687	2.07548	3.10876e-17
chr19	39691273	39692144	872	*	bdgdiff/H3K27ac_cond1_12688	8.53631	Promoter (<=1kb)	19	39672425	39691127	18703	2	327703	NM_175819	-146	ENSBTAG00000002036	CACNB1	calcium voltage-gated channel auxiliary subunit beta 1	8.53631	157.998	37.4687	2.07548	3.10876e-17
chr19	40217853	40218239	387	*	bdgdiff/H3K27ac_cond1_12702	6.29705	Promoter (<=1kb)	19	40217459	40227152	9694	1	514334	NM_001075661	394	ENSBTAG00000030523	ZPBP2	zona pellucida binding protein 2	6.29705	44.6548	10.9873	2.03268	1.39642e-05
chr19	40357786	40358497	712	*	bdgdiff/H3K27ac_cond1_12708	16.641	Distal Intergenic	19	40366180	40390931	24752	1	532621	NM_001046329	-7683	ENSBTAG00000010745	THRA	thyroid hormone receptor alpha	16.641	130.833	27.6927	2.24142	2.1257e-16
chr19	40377580	40379235	1656	*	bdgdiff/H3K27ac_cond1_12709	19.5863	Intron (NM_001046329/532621, intron 2 of 9)	19	40366180	40390931	24752	1	532621	NM_001046329	11400	ENSBTAG00000010745	THRA	thyroid hormone receptor alpha	19.5863	130.833	27.6927	2.24142	2.1257e-16
chr19	41734329	41734932	604	*	bdgdiff/H3K27ac_cond1_12748	10.3852	Promoter (<=1kb)	19	41731623	41735456	3834	2	514812	NM_001015600	524	ENSBTAG00000004905	KRT19	keratin 19	10.3852	24489	4436.97	2.4645	0
chr19	41735155	41735393	239	*	bdgdiff/H3K27ac_cond1_12749	5.95932	Promoter (<=1kb)	19	41731623	41735456	3834	2	514812	NM_001015600	63	ENSBTAG00000004905	KRT19	keratin 19	5.95932	24489	4436.97	2.4645	0
chr19	41759474	41760011	538	*	bdgdiff/H3K27ac_cond1_12750	17.8642	Distal Intergenic	19	41731623	41735456	3834	2	514812	NM_001015600	-24018	ENSBTAG00000004905	KRT19	keratin 19	17.8642	24489	4436.97	2.4645	0
chr19	41790316	41791690	1375	*	bdgdiff/H3K27ac_cond1_12751	9.49041	Distal Intergenic	19	41792379	41796743	4365	2	404111	NM_001166575	5053	ENSBTAG00000007583	KRT14	keratin 14	9.49041	7120.79	848.115	3.06987	1.90749e-103
chr19	42735060	42737643	2584	*	bdgdiff/H3K27ac_cond1_12797	20.6423	Promoter (<=1kb)	19	42725940	42734368	8429	2	541100	NM_001192826	-692	ENSBTAG00000019090	PLEKHH3	pleckstrin homology, MyTH4 and FERM domain containing H3	20.6423	31.1339	12.1403	1.35981	0.00773679
chr19	43051614	43052222	609	*	bdgdiff/H3K27ac_cond1_12809	21.1468	Promoter (<=1kb)	19	43052397	43056163	3767	1	510699	NM_001192266	-175	ENSBTAG00000007393	RND2	Rho family GTPase 2	21.1468	124.915	22.9407	2.44178	7.4306e-18
chr19	43334197	43334678	482	*	bdgdiff/H3K27ac_cond1_12816	15.251	Distal Intergenic	19	43342402	43344320	1919	1	538936	NM_001076135	-7724	ENSBTAG00000016847	ARL4D	ADP ribosylation factor like GTPase 4D	15.251	326.974	131.647	1.3114	5.03263e-15
chr19	43334819	43335459	641	*	bdgdiff/H3K27ac_cond1_12817	7.35139	Distal Intergenic	19	43342402	43344320	1919	1	538936	NM_001076135	-6943	ENSBTAG00000016847	ARL4D	ADP ribosylation factor like GTPase 4D	7.35139	326.974	131.647	1.3114	5.03263e-15
chr19	43342248	43342627	380	*	bdgdiff/H3K27ac_cond1_12818	8.64872	Promoter (<=1kb)	19	43342402	43344320	1919	1	538936	NM_001076135	0	ENSBTAG00000016847	ARL4D	ADP ribosylation factor like GTPase 4D	8.64872	326.974	131.647	1.3114	5.03263e-15
chr19	43345265	43346034	770	*	bdgdiff/H3K27ac_cond1_12819	36.8434	Promoter (2-3kb)	19	43342402	43344320	1919	1	538936	NM_001076135	2863	ENSBTAG00000016847	ARL4D	ADP ribosylation factor like GTPase 4D	36.8434	326.974	131.647	1.3114	5.03263e-15
chr19	43349310	43350072	763	*	bdgdiff/H3K27ac_cond1_12820	6.87339	Distal Intergenic	19	43342402	43344320	1919	1	538936	NM_001076135	6908	ENSBTAG00000016847	ARL4D	ADP ribosylation factor like GTPase 4D	6.87339	326.974	131.647	1.3114	5.03263e-15
chr19	43936260	43937173	914	*	bdgdiff/H3K27ac_cond1_12831	5.95248	Intron (NM_001038025/504242, intron 4 of 27)	19	43913857	43951107	37251	2	504242	NM_001038025	13934	ENSBTAG00000016254	HDAC5	histone deacetylase 5	5.95248	1215.74	365.142	1.73655	4.40838e-81
chr19	43937942	43938412	471	*	bdgdiff/H3K27ac_cond1_12832	4.65918	Exon (NM_001038025/504242, exon 4 of 28)	19	43913857	43951107	37251	2	504242	NM_001038025	12695	ENSBTAG00000016254	HDAC5	histone deacetylase 5	4.65918	1215.74	365.142	1.73655	4.40838e-81
chr19	43950474	43950825	352	*	bdgdiff/H3K27ac_cond1_12833	3.55624	Promoter (<=1kb)	19	43913857	43951107	37251	2	504242	NM_001038025	282	ENSBTAG00000016254	HDAC5	histone deacetylase 5	3.55624	1215.74	365.142	1.73655	4.40838e-81
chr19	43951175	43951950	776	*	bdgdiff/H3K27ac_cond1_12834	11.2393	Promoter (<=1kb)	19	43913857	43951107	37251	2	504242	NM_001038025	-68	ENSBTAG00000016254	HDAC5	histone deacetylase 5	11.2393	1215.74	365.142	1.73655	4.40838e-81
chr19	43965898	43966147	250	*	bdgdiff/H3K27ac_cond1_12835	4.74144	Distal Intergenic	19	43913857	43951107	37251	2	504242	NM_001038025	-14791	ENSBTAG00000016254	HDAC5	histone deacetylase 5	4.74144	1215.74	365.142	1.73655	4.40838e-81
chr19	43971654	43972356	703	*	bdgdiff/H3K27ac_cond1_12836	14.9414	Distal Intergenic	19	43989607	43997145	7539	1	539253	NM_001101188	-17251	ENSBTAG00000019658	ASB16	ankyrin repeat and SOCS box containing 16	14.9414	84.6092	9.2472	3.19938	6.37562e-15
chr19	44283856	44285374	1519	*	bdgdiff/H3K27ac_cond1_12846	17.1679	Distal Intergenic	19	44172212	44185248	13037	2	515011	NM_001014929	-98608	ENSBTAG00000008165	ITGA2B	integrin subunit alpha 2b	17.1679	15.4456	3.25087	2.23674	0.00663307
chr19	44634175	44634637	463	*	bdgdiff/H3K27ac_cond1_12860	4.66951	Intron (NM_001192283/511170, intron 11 of 15)	19	44611312	44620598	9287	2	281189	NM_174065	-13577	ENSBTAG00000013534	GFAP	glial fibrillary acidic protein	4.66951	5.32222	0.351406	3.91207	0.0302233
chr19	44634854	44636423	1570	*	bdgdiff/H3K27ac_cond1_12861	17.1908	Exon (NM_001192283/511170, exon 11 of 16)	19	44611312	44620598	9287	2	281189	NM_174065	-14256	ENSBTAG00000013534	GFAP	glial fibrillary acidic protein	17.1908	5.32222	0.351406	3.91207	0.0302233
chr19	44947423	44947675	253	*	bdgdiff/H3K27ac_cond1_12881	3.83564	Distal Intergenic	19	44909523	44929973	20451	2	508367	NM_001192178	-17450	ENSBTAG00000007084	MAP3K14	mitogen-activated protein kinase kinase kinase 14	3.83564	76.9518	34.0052	1.18504	0.00115825
chr19	44951566	44952055	490	*	bdgdiff/H3K27ac_cond1_12882	5.65245	Distal Intergenic	19	44909523	44929973	20451	2	508367	NM_001192178	-21593	ENSBTAG00000007084	MAP3K14	mitogen-activated protein kinase kinase kinase 14	5.65245	76.9518	34.0052	1.18504	0.00115825
chr19	44952255	44955142	2888	*	bdgdiff/H3K27ac_cond1_12883	17.0663	Distal Intergenic	19	44909523	44929973	20451	2	508367	NM_001192178	-22282	ENSBTAG00000007084	MAP3K14	mitogen-activated protein kinase kinase kinase 14	17.0663	76.9518	34.0052	1.18504	0.00115825
chr19	44958125	44960518	2394	*	bdgdiff/H3K27ac_cond1_12884	32.3907	Distal Intergenic	19	44909523	44929973	20451	2	508367	NM_001192178	-28152	ENSBTAG00000007084	MAP3K14	mitogen-activated protein kinase kinase kinase 14	32.3907	76.9518	34.0052	1.18504	0.00115825
chr19	45883546	45884021	476	*	bdgdiff/H3K27ac_cond1_12902	5.19398	Promoter (<=1kb)	19	45884405	46003579	119175	1	281296	NM_174106	-384	ENSBTAG00000017512	MAPT	microtubule associated protein tau	5.19398	28.6512	1.94714	3.86806	2.25659e-06
chr19	46003188	46003590	403	*	bdgdiff/H3K27ac_cond1_12903	10.2228	3' UTR	19	45884405	46003579	119175	1	281296	NM_174106	118783	ENSBTAG00000017512	MAPT	microtubule associated protein tau	10.2228	28.6512	1.94714	3.86806	2.25659e-06
chr19	46021847	46022239	393	*	bdgdiff/H3K27ac_cond1_12904	7.22681	Distal Intergenic	19	45884405	46003579	119175	1	281296	NM_174106	137442	ENSBTAG00000017512	MAPT	microtubule associated protein tau	7.22681	28.6512	1.94714	3.86806	2.25659e-06
chr19	47043056	47043503	448	*	bdgdiff/H3K27ac_cond1_12916	8.26164	Promoter (<=1kb)	19	47043142	47103169	60028	1	529049	NM_001192670	0	ENSBTAG00000015739	MRC2	mannose receptor C type 2	8.26164	757.138	254.74	1.57116	7.76918e-47
chr19	47046180	47046561	382	*	bdgdiff/H3K27ac_cond1_12917	9.7072	Intron (NM_001192670/529049, intron 1 of 29)	19	47043142	47103169	60028	1	529049	NM_001369911	3038	ENSBTAG00000015739	MRC2	mannose receptor C type 2	9.7072	757.138	254.74	1.57116	7.76918e-47
chr19	47112161	47112475	315	*	bdgdiff/H3K27ac_cond1_12918	6.83003	Intron (NM_001192387/540263, intron 9 of 9)	19	47043142	47103169	60028	1	529049	NM_001369911	69019	ENSBTAG00000015739	MRC2	mannose receptor C type 2	6.83003	757.138	254.74	1.57116	7.76918e-47
chr19	47112675	47113586	912	*	bdgdiff/H3K27ac_cond1_12919	13.0852	Intron (NM_001192387/540263, intron 9 of 9)	19	47043142	47103169	60028	1	529049	NM_001369911	69533	ENSBTAG00000015739	MRC2	mannose receptor C type 2	13.0852	757.138	254.74	1.57116	7.76918e-47
chr19	47114452	47114769	318	*	bdgdiff/H3K27ac_cond1_12920	13.482	Intron (NM_001192387/540263, intron 8 of 9)	19	47043142	47103169	60028	1	529049	NM_001369911	71310	ENSBTAG00000015739	MRC2	mannose receptor C type 2	13.482	757.138	254.74	1.57116	7.76918e-47
chr19	47322665	47323035	371	*	bdgdiff/H3K27ac_cond1_12925	6.92744	Distal Intergenic	19	47441495	47758825	317331	1	529494	NM_001192675	-118460	ENSBTAG00000004249	TANC2	tetratricopeptide repeat, ankyrin repeat and coiled-coil containing 2	6.92744	80.5692	31.9023	1.3373	0.000112894
chr19	47323141	47324548	1408	*	bdgdiff/H3K27ac_cond1_12926	21.9672	Distal Intergenic	19	47441495	47758825	317331	1	529494	NM_001192675	-116947	ENSBTAG00000004249	TANC2	tetratricopeptide repeat, ankyrin repeat and coiled-coil containing 2	21.9672	80.5692	31.9023	1.3373	0.000112894
chr19	47399940	47400359	420	*	bdgdiff/H3K27ac_cond1_12927	7.16869	Distal Intergenic	19	47441495	47758825	317331	1	529494	NM_001192675	-41136	ENSBTAG00000004249	TANC2	tetratricopeptide repeat, ankyrin repeat and coiled-coil containing 2	7.16869	80.5692	31.9023	1.3373	0.000112894
chr19	47400819	47401528	710	*	bdgdiff/H3K27ac_cond1_12928	6.64135	Distal Intergenic	19	47441495	47758825	317331	1	529494	NM_001192675	-39967	ENSBTAG00000004249	TANC2	tetratricopeptide repeat, ankyrin repeat and coiled-coil containing 2	6.64135	80.5692	31.9023	1.3373	0.000112894
chr19	47573102	47573356	255	*	bdgdiff/H3K27ac_cond1_12929	7.72061	Intron (NM_001192675/529494, intron 3 of 24)	19	47441495	47758825	317331	1	529494	NM_001192675	131607	ENSBTAG00000004249	TANC2	tetratricopeptide repeat, ankyrin repeat and coiled-coil containing 2	7.72061	80.5692	31.9023	1.3373	0.000112894
chr19	47604714	47605131	418	*	bdgdiff/H3K27ac_cond1_12930	10.2243	Intron (NM_001192675/529494, intron 3 of 24)	19	47441495	47758825	317331	1	529494	NM_001192675	163219	ENSBTAG00000004249	TANC2	tetratricopeptide repeat, ankyrin repeat and coiled-coil containing 2	10.2243	80.5692	31.9023	1.3373	0.000112894
chr19	48584703	48585787	1085	*	bdgdiff/H3K27ac_cond1_12954	6.77062	Promoter (2-3kb)	19	48525295	48587814	62520	2	282303	NM_174571	2027	ENSBTAG00000012066	PECAM1	platelet and endothelial cell adhesion molecule 1	6.77062	118.453	50.2427	1.24029	1.77481e-06
chr19	49610904	49611276	373	*	bdgdiff/H3K27ac_cond1_12979	4.55346	Distal Intergenic	19	49624452	49639613	15162	2	534297	NM_001206050	28337	ENSBTAG00000004787	METRNL	meteorin like, glial cell differentiation regulator	4.55346	552.133	180.548	1.61357	5.91723e-37
chr19	49630072	49630473	402	*	bdgdiff/H3K27ac_cond1_12980	5.30535	Intron (NM_001206050/534297, intron 2 of 3)	19	49624452	49639613	15162	2	534297	NM_001206050	9140	ENSBTAG00000004787	METRNL	meteorin like, glial cell differentiation regulator	5.30535	552.133	180.548	1.61357	5.91723e-37
chr19	49630702	49631001	300	*	bdgdiff/H3K27ac_cond1_12981	4.08956	Intron (NM_001206050/534297, intron 2 of 3)	19	49624452	49639613	15162	2	534297	NM_001206050	8612	ENSBTAG00000004787	METRNL	meteorin like, glial cell differentiation regulator	4.08956	552.133	180.548	1.61357	5.91723e-37
chr19	49639872	49640543	672	*	bdgdiff/H3K27ac_cond1_12982	16.3221	Promoter (<=1kb)	19	49624452	49639613	15162	2	534297	NM_001206050	-259	ENSBTAG00000004787	METRNL	meteorin like, glial cell differentiation regulator	16.3221	552.133	180.548	1.61357	5.91723e-37
chr19	50662495	50662774	280	*	bdgdiff/H3K27ac_cond1_13012	5.47856	Distal Intergenic	19	50634317	50645733	11417	2	510085	NM_001109980	-16762	ENSBTAG00000017461	SLC16A3	solute carrier family 16 member 3	5.47856	327.728	14.6043	4.49986	2.91196e-60
chr19	51500663	51501120	458	*	bdgdiff/H3K27ac_cond1_13067	6.60575	Promoter (2-3kb)	19	51503426	51517013	13588	1	514944	NM_001191187	-2306	ENSBTAG00000000875	CEP131	centrosomal protein 131	6.60575	250.298	98.1139	1.34908	1.73973e-13
chr19	52483191	52484257	1067	*	bdgdiff/H3K27ac_cond1_13095	6.60802	Exon (NM_173913/280798, exon 19 of 19)	19	52483935	52496233	12299	2	280798	NM_173913	11976	ENSBTAG00000016021	GAA	alpha glucosidase	6.60802	616.573	307.104	1.00685	6.50611e-18
chr19	52498231	52499207	977	*	bdgdiff/H3K27ac_cond1_13096	26.8782	Promoter (1-2kb)	19	52483935	52496233	12299	2	280798	NM_173913	-1998	ENSBTAG00000016021	GAA	alpha glucosidase	26.8782	616.573	307.104	1.00685	6.50611e-18
chr19	53346207	53346691	485	*	bdgdiff/H3K27ac_cond1_13104	17.7006	Distal Intergenic	19	53359819	53366375	6557	2	511774	NM_001083409	19684	ENSBTAG00000006276	C1QTNF1	C1q and TNF related 1	17.7006	126.911	49.4458	1.35772	4.0395e-08
chr19	53370653	53371760	1108	*	bdgdiff/H3K27ac_cond1_13105	6.20332	Distal Intergenic	19	53359819	53366375	6557	2	511774	NM_001083409	-4278	ENSBTAG00000006276	C1QTNF1	C1q and TNF related 1	6.20332	126.911	49.4458	1.35772	4.0395e-08
chr19	53380878	53381131	254	*	bdgdiff/H3K27ac_cond1_13106	6.49195	Distal Intergenic	19	53359819	53366375	6557	2	511774	NM_001083409	-14503	ENSBTAG00000006276	C1QTNF1	C1q and TNF related 1	6.49195	126.911	49.4458	1.35772	4.0395e-08
chr19	53442528	53442808	281	*	bdgdiff/H3K27ac_cond1_13111	7.83318	Distal Intergenic	19	53460835	53512593	51759	1	282093	NM_174472	-18027	ENSBTAG00000010899	TIMP2	TIMP metallopeptidase inhibitor 2	7.83318	26223.5	9655.17	1.44153	2.81304e-138
chr19	53447673	53447951	279	*	bdgdiff/H3K27ac_cond1_13112	4.45562	Distal Intergenic	19	53460835	53512593	51759	1	282093	NM_174472	-12884	ENSBTAG00000010899	TIMP2	TIMP metallopeptidase inhibitor 2	4.45562	26223.5	9655.17	1.44153	2.81304e-138
chr19	53449943	53450366	424	*	bdgdiff/H3K27ac_cond1_13113	4.65634	Distal Intergenic	19	53460835	53512593	51759	1	282093	NM_174472	-10469	ENSBTAG00000010899	TIMP2	TIMP metallopeptidase inhibitor 2	4.65634	26223.5	9655.17	1.44153	2.81304e-138
chr19	53460470	53460704	235	*	bdgdiff/H3K27ac_cond1_13114	6.33905	Promoter (<=1kb)	19	53460835	53512593	51759	1	282093	NM_174472	-131	ENSBTAG00000010899	TIMP2	TIMP metallopeptidase inhibitor 2	6.33905	26223.5	9655.17	1.44153	2.81304e-138
chr19	55050318	55053214	2897	*	bdgdiff/H3K27ac_cond1_13216	16.6392	Promoter (<=1kb)	19	55046651	55051995	5345	2	100139217	NM_001205508	0	ENSBTAG00000044138	METTL23	methyltransferase like 23	16.6392	120.681	40.3311	1.57543	7.96665e-09
chr19	55214304	55214552	249	*	bdgdiff/H3K27ac_cond1_13221	6.27878	Distal Intergenic	19	55218219	55227969	9751	1	510299	NM_001206720	-3667	ENSBTAG00000005556	CYGB	cytoglobin	6.27878	14.2533	2.35156	2.61962	0.00635096
chr19	55214795	55215067	273	*	bdgdiff/H3K27ac_cond1_13222	6.75327	Distal Intergenic	19	55218219	55227969	9751	1	510299	NM_001206720	-3152	ENSBTAG00000005556	CYGB	cytoglobin	6.75327	14.2533	2.35156	2.61962	0.00635096
chr19	55244464	55245622	1159	*	bdgdiff/H3K27ac_cond1_13223	6.95602	Distal Intergenic	19	55218219	55227969	9751	1	510299	NM_001206720	26245	ENSBTAG00000005556	CYGB	cytoglobin	6.95602	14.2533	2.35156	2.61962	0.00635096
chr19	55249061	55249336	276	*	bdgdiff/H3K27ac_cond1_13224	4.50824	Distal Intergenic	19	55218219	55227969	9751	1	510299	NM_001206720	30842	ENSBTAG00000005556	CYGB	cytoglobin	4.50824	14.2533	2.35156	2.61962	0.00635096
chr19	55250059	55250929	871	*	bdgdiff/H3K27ac_cond1_13225	14.4435	Distal Intergenic	19	55218219	55227969	9751	1	510299	NM_001206720	31840	ENSBTAG00000005556	CYGB	cytoglobin	14.4435	14.2533	2.35156	2.61962	0.00635096
chr19	55445635	55448659	3025	*	bdgdiff/H3K27ac_cond1_13236	15.3945	Distal Intergenic	19	55465190	55537956	72767	1	507697	NM_001205618	-16531	ENSBTAG00000016240	RNF157	ring finger protein 157	15.3945	235.169	66.376	1.82341	7.81455e-20
chr19	55448909	55449388	480	*	bdgdiff/H3K27ac_cond1_13237	22.6355	Distal Intergenic	19	55465190	55537956	72767	1	507697	NM_001205618	-15802	ENSBTAG00000016240	RNF157	ring finger protein 157	22.6355	235.169	66.376	1.82341	7.81455e-20
chr19	55449528	55450046	519	*	bdgdiff/H3K27ac_cond1_13238	9.39801	Distal Intergenic	19	55465190	55537956	72767	1	507697	NM_001205618	-15144	ENSBTAG00000016240	RNF157	ring finger protein 157	9.39801	235.169	66.376	1.82341	7.81455e-20
chr19	56476061	56477008	948	*	bdgdiff/H3K27ac_cond1_13303	21.289	3' UTR	19	56476437	56483642	7206	2	100337117	NM_001256572	6634	ENSBTAG00000040111	OTOP3	otopetrin 3	21.289	83.2721	2.36434	5.17323	4.12646e-16
chr19	56477536	56477989	454	*	bdgdiff/H3K27ac_cond1_13304	5.22657	Intron (NM_001256572/100337117, intron 5 of 5)	19	56476437	56483642	7206	2	100337117	NM_001256572	5653	ENSBTAG00000040111	OTOP3	otopetrin 3	5.22657	83.2721	2.36434	5.17323	4.12646e-16
chr19	56480480	56481161	682	*	bdgdiff/H3K27ac_cond1_13305	40.6817	Promoter (2-3kb)	19	56476437	56483642	7206	2	100337117	NM_001256572	2481	ENSBTAG00000040111	OTOP3	otopetrin 3	40.6817	83.2721	2.36434	5.17323	4.12646e-16
chr19	56552326	56553334	1009	*	bdgdiff/H3K27ac_cond1_13308	8.13007	Exon (NM_174691/282604, exon 17 of 21)	19	56560667	56571625	10959	1	535158	NM_001206894	-7333	ENSBTAG00000040042	GRIN2C	glutamate ionotropic receptor NMDA type subunit 2C	8.13007	21.7706	0	6.90428	5.35785e-07
chr19	60945523	60946000	478	*	bdgdiff/H3K27ac_cond1_13372	4.86903	Distal Intergenic	19	61130415	61236793	106379	2	286883	NM_001034045	290793	ENSBTAG00000001609	MAP2K6	mitogen-activated protein kinase kinase 6	4.86903	30.9484	14.1194	1.13214	0.0254386
chr19	60946162	60948123	1962	*	bdgdiff/H3K27ac_cond1_13373	35.3513	Distal Intergenic	19	61130415	61236793	106379	2	286883	NM_001034045	288670	ENSBTAG00000001609	MAP2K6	mitogen-activated protein kinase kinase 6	35.3513	30.9484	14.1194	1.13214	0.0254386
chr19	61029944	61030291	348	*	bdgdiff/H3K27ac_cond1_13374	11.8038	Distal Intergenic	19	61130415	61236793	106379	2	286883	NM_001034045	206502	ENSBTAG00000001609	MAP2K6	mitogen-activated protein kinase kinase 6	11.8038	30.9484	14.1194	1.13214	0.0254386
chr19	61064263	61065215	953	*	bdgdiff/H3K27ac_cond1_13375	14.3177	Distal Intergenic	19	61130415	61236793	106379	2	286883	NM_001034045	171578	ENSBTAG00000001609	MAP2K6	mitogen-activated protein kinase kinase 6	14.3177	30.9484	14.1194	1.13214	0.0254386
chr19	61082077	61082812	736	*	bdgdiff/H3K27ac_cond1_13376	6.09526	Distal Intergenic	19	61130415	61236793	106379	2	286883	NM_001034045	153981	ENSBTAG00000001609	MAP2K6	mitogen-activated protein kinase kinase 6	6.09526	30.9484	14.1194	1.13214	0.0254386
chr19	61096888	61097137	250	*	bdgdiff/H3K27ac_cond1_13377	6.28472	Distal Intergenic	19	61130415	61236793	106379	2	286883	NM_001034045	139656	ENSBTAG00000001609	MAP2K6	mitogen-activated protein kinase kinase 6	6.28472	30.9484	14.1194	1.13214	0.0254386
chr19	61281574	61281810	237	*	bdgdiff/H3K27ac_cond1_13378	5.32095	Distal Intergenic	19	61130415	61236793	106379	2	286883	NM_001034045	-44781	ENSBTAG00000001609	MAP2K6	mitogen-activated protein kinase kinase 6	5.32095	30.9484	14.1194	1.13214	0.0254386
chr19	61955719	61956343	625	*	bdgdiff/H3K27ac_cond1_13393	5.19082	Distal Intergenic	19	61994229	62034916	40688	1	281453	NM_174170	-37886	ENSBTAG00000017751	RGS9	regulator of G protein signaling 9	5.19082	34.3139	12.7138	1.42723	0.00439245
chr19	61959127	61959411	285	*	bdgdiff/H3K27ac_cond1_13394	10.3596	Distal Intergenic	19	61994229	62034916	40688	1	281453	NM_174170	-34818	ENSBTAG00000017751	RGS9	regulator of G protein signaling 9	10.3596	34.3139	12.7138	1.42723	0.00439245
chr19	61959797	61960154	358	*	bdgdiff/H3K27ac_cond1_13395	14.6103	Distal Intergenic	19	61994229	62034916	40688	1	281453	NM_174170	-34075	ENSBTAG00000017751	RGS9	regulator of G protein signaling 9	14.6103	34.3139	12.7138	1.42723	0.00439245
chr19	61960346	61961695	1350	*	bdgdiff/H3K27ac_cond1_13396	34.2283	Distal Intergenic	19	61994229	62034916	40688	1	281453	NM_174170	-32534	ENSBTAG00000017751	RGS9	regulator of G protein signaling 9	34.2283	34.3139	12.7138	1.42723	0.00439245
chr19	61963765	61966026	2262	*	bdgdiff/H3K27ac_cond1_13397	24.8741	Distal Intergenic	19	61994229	62034916	40688	1	281453	NM_174170	-28203	ENSBTAG00000017751	RGS9	regulator of G protein signaling 9	24.8741	34.3139	12.7138	1.42723	0.00439245
chr19	61978536	61979610	1075	*	bdgdiff/H3K27ac_cond1_13398	14.4555	Distal Intergenic	19	61994229	62034916	40688	1	281453	NM_174170	-14619	ENSBTAG00000017751	RGS9	regulator of G protein signaling 9	14.4555	34.3139	12.7138	1.42723	0.00439245
chr19	61983015	61983258	244	*	bdgdiff/H3K27ac_cond1_13399	4.98488	Distal Intergenic	19	61994229	62034916	40688	1	281453	NM_174170	-10971	ENSBTAG00000017751	RGS9	regulator of G protein signaling 9	4.98488	34.3139	12.7138	1.42723	0.00439245
chr19	61983383	61984011	629	*	bdgdiff/H3K27ac_cond1_13400	18.8357	Distal Intergenic	19	61994229	62034916	40688	1	281453	NM_174170	-10218	ENSBTAG00000017751	RGS9	regulator of G protein signaling 9	18.8357	34.3139	12.7138	1.42723	0.00439245
chr19	61984158	61984702	545	*	bdgdiff/H3K27ac_cond1_13401	8.18589	Distal Intergenic	19	61994229	62034916	40688	1	281453	NM_174170	-9527	ENSBTAG00000017751	RGS9	regulator of G protein signaling 9	8.18589	34.3139	12.7138	1.42723	0.00439245
chr19	61986594	61987117	524	*	bdgdiff/H3K27ac_cond1_13402	7.10115	Distal Intergenic	19	61994229	62034916	40688	1	281453	NM_174170	-7112	ENSBTAG00000017751	RGS9	regulator of G protein signaling 9	7.10115	34.3139	12.7138	1.42723	0.00439245
chr19	61987623	61989582	1960	*	bdgdiff/H3K27ac_cond1_13403	27.1852	Distal Intergenic	19	61994229	62034916	40688	1	281453	NM_174170	-4647	ENSBTAG00000017751	RGS9	regulator of G protein signaling 9	27.1852	34.3139	12.7138	1.42723	0.00439245
chr19	62006555	62006968	414	*	bdgdiff/H3K27ac_cond1_13404	4.44373	Intron (NM_174170/281453, intron 7 of 16)	19	61994229	62034916	40688	1	281453	NM_174170	12326	ENSBTAG00000017751	RGS9	regulator of G protein signaling 9	4.44373	34.3139	12.7138	1.42723	0.00439245
chr19	62061650	62062069	420	*	bdgdiff/H3K27ac_cond1_13405	13.594	Distal Intergenic	19	61994229	62034916	40688	1	281453	NM_174170	67421	ENSBTAG00000017751	RGS9	regulator of G protein signaling 9	13.594	34.3139	12.7138	1.42723	0.00439245
chr19	62062464	62063026	563	*	bdgdiff/H3K27ac_cond1_13406	7.54906	Distal Intergenic	19	61994229	62034916	40688	1	281453	NM_174170	68235	ENSBTAG00000017751	RGS9	regulator of G protein signaling 9	7.54906	34.3139	12.7138	1.42723	0.00439245
chr19	62063398	62063784	387	*	bdgdiff/H3K27ac_cond1_13407	9.3823	Distal Intergenic	19	61994229	62034916	40688	1	281453	NM_174170	69169	ENSBTAG00000017751	RGS9	regulator of G protein signaling 9	9.3823	34.3139	12.7138	1.42723	0.00439245
chr19	62064006	62065449	1444	*	bdgdiff/H3K27ac_cond1_13408	8.25132	Distal Intergenic	19	61994229	62034916	40688	1	281453	NM_174170	69777	ENSBTAG00000017751	RGS9	regulator of G protein signaling 9	8.25132	34.3139	12.7138	1.42723	0.00439245
chr19	62066841	62067411	571	*	bdgdiff/H3K27ac_cond1_13409	8.35833	Distal Intergenic	19	61994229	62034916	40688	1	281453	NM_174170	72612	ENSBTAG00000017751	RGS9	regulator of G protein signaling 9	8.35833	34.3139	12.7138	1.42723	0.00439245
chr19	62067682	62069436	1755	*	bdgdiff/H3K27ac_cond1_13410	13.1275	Distal Intergenic	19	61994229	62034916	40688	1	281453	NM_174170	73453	ENSBTAG00000017751	RGS9	regulator of G protein signaling 9	13.1275	34.3139	12.7138	1.42723	0.00439245
chr19	62075677	62075928	252	*	bdgdiff/H3K27ac_cond1_13411	5.18615	Distal Intergenic	19	61994229	62034916	40688	1	281453	NM_174170	81448	ENSBTAG00000017751	RGS9	regulator of G protein signaling 9	5.18615	34.3139	12.7138	1.42723	0.00439245
chr19	62348636	62349513	878	*	bdgdiff/H3K27ac_cond1_13412	6.57205	Distal Intergenic	19	62212835	62238791	25957	2	511619	NM_001192299	-109845	ENSBTAG00000030162	AXIN2	axin 2	6.57205	38.7671	11.6349	1.7459	0.00039264
chr19	62350941	62351230	290	*	bdgdiff/H3K27ac_cond1_13413	6.28367	Distal Intergenic	19	62212835	62238791	25957	2	511619	NM_001192299	-112150	ENSBTAG00000030162	AXIN2	axin 2	6.28367	38.7671	11.6349	1.7459	0.00039264
chr2	4128699	4131310	2612	*	bdgdiff/H3K27ac_cond1_13439	10.535	Distal Intergenic	2	4187388	4224646	37259	1	518563	NM_001192491	-56078	ENSBTAG00000050824	HS6ST1	heparan sulfate 6-O-sulfotransferase 1	10.535	1685.06	779.386	1.11083	7.15179e-23
chr2	4137513	4139282	1770	*	bdgdiff/H3K27ac_cond1_13440	11.7167	Distal Intergenic	2	4187388	4224646	37259	1	518563	NM_001192491	-48106	ENSBTAG00000050824	HS6ST1	heparan sulfate 6-O-sulfotransferase 1	11.7167	1685.06	779.386	1.11083	7.15179e-23
chr2	4300488	4300761	274	*	bdgdiff/H3K27ac_cond1_13441	16.432	Distal Intergenic	2	4187388	4224646	37259	1	518563	NM_001192491	113100	ENSBTAG00000050824	HS6ST1	heparan sulfate 6-O-sulfotransferase 1	16.432	1685.06	779.386	1.11083	7.15179e-23
chr2	16813267	16814756	1490	*	bdgdiff/H3K27ac_cond1_13538	35.5829	Distal Intergenic	2	17076705	17442241	365537	1	613328	NM_001083502	-261949	ENSBTAG00000003120	ZNF385B	zinc finger protein 385B	35.5829	13.9126	2.03625	2.80136	0.00605858
chr2	16858331	16858841	511	*	bdgdiff/H3K27ac_cond1_13539	10.6291	Distal Intergenic	2	17076705	17442241	365537	1	613328	NM_001083502	-217864	ENSBTAG00000003120	ZNF385B	zinc finger protein 385B	10.6291	13.9126	2.03625	2.80136	0.00605858
chr2	16859277	16859515	239	*	bdgdiff/H3K27ac_cond1_13540	9.66975	Distal Intergenic	2	17076705	17442241	365537	1	613328	NM_001083502	-217190	ENSBTAG00000003120	ZNF385B	zinc finger protein 385B	9.66975	13.9126	2.03625	2.80136	0.00605858
chr2	17208952	17209350	399	*	bdgdiff/H3K27ac_cond1_13541	16.802	Intron (NM_001083502/613328, intron 1 of 7)	2	17076705	17442241	365537	1	613328	NM_001083502	132247	ENSBTAG00000003120	ZNF385B	zinc finger protein 385B	16.802	13.9126	2.03625	2.80136	0.00605858
chr2	17335656	17335963	308	*	bdgdiff/H3K27ac_cond1_13542	4.63323	Intron (NM_001083502/613328, intron 1 of 7)	2	17076705	17442241	365537	1	613328	NM_001083502	258951	ENSBTAG00000003120	ZNF385B	zinc finger protein 385B	4.63323	13.9126	2.03625	2.80136	0.00605858
chr2	25894407	25895209	803	*	bdgdiff/H3K27ac_cond1_13646	13.5596	Distal Intergenic	2	25661936	25676952	15017	2	615113	NM_001102286	-217455	ENSBTAG00000051169	ERICH2	glutamate rich 2	13.5596	5.39275	0.321704	3.92749	0.0316698
chr2	27134693	27135424	732	*	bdgdiff/H3K27ac_cond1_13659	7.64473	Intron (NM_001192703/531150, intron 4 of 26)	2	27128592	27210473	81882	1	531150	NM_001192703	6101	ENSBTAG00000026885	ABCB11	ATP binding cassette subfamily B member 11	7.64473	5.31798	0.351406	3.91109	0.0376764
chr2	27684777	27685297	521	*	bdgdiff/H3K27ac_cond1_13661	11.4903	Intron (NM_001193132/616901, intron 1 of 9)	2	27359659	27712214	352556	2	616901	NM_001193132	26917	ENSBTAG00000044179	CERS6	ceramide synthase 6	11.4903	96.1681	46.5696	1.04424	0.00015614
chr2	27712492	27712728	237	*	bdgdiff/H3K27ac_cond1_13662	7.43844	Promoter (<=1kb)	2	27359659	27712214	352556	2	616901	NM_001193132	-278	ENSBTAG00000044179	CERS6	ceramide synthase 6	7.43844	96.1681	46.5696	1.04424	0.00015614
chr2	36013122	36013528	407	*	bdgdiff/H3K27ac_cond1_13698	6.44054	Intron (NM_001035361/526135, intron 2 of 13)	2	36153984	36246577	92594	1	282644	NM_174698	-140456	ENSBTAG00000009080	ITGB6	integrin subunit beta 6	6.44054	55.3008	13.9823	1.99445	4.02631e-06
chr2	36078675	36079503	829	*	bdgdiff/H3K27ac_cond1_13699	4.83448	Distal Intergenic	2	36153984	36246577	92594	1	282644	NM_174698	-74481	ENSBTAG00000009080	ITGB6	integrin subunit beta 6	4.83448	55.3008	13.9823	1.99445	4.02631e-06
chr2	36109453	36109820	368	*	bdgdiff/H3K27ac_cond1_13700	12.4633	Distal Intergenic	2	36153984	36246577	92594	1	282644	NM_174698	-44164	ENSBTAG00000009080	ITGB6	integrin subunit beta 6	12.4633	55.3008	13.9823	1.99445	4.02631e-06
chr2	36111253	36114172	2920	*	bdgdiff/H3K27ac_cond1_13701	14.7806	Distal Intergenic	2	36153984	36246577	92594	1	282644	NM_174698	-39812	ENSBTAG00000009080	ITGB6	integrin subunit beta 6	14.7806	55.3008	13.9823	1.99445	4.02631e-06
chr2	36121776	36122041	266	*	bdgdiff/H3K27ac_cond1_13702	10.9832	Distal Intergenic	2	36153984	36246577	92594	1	282644	NM_174698	-31943	ENSBTAG00000009080	ITGB6	integrin subunit beta 6	10.9832	55.3008	13.9823	1.99445	4.02631e-06
chr2	36123191	36126442	3252	*	bdgdiff/H3K27ac_cond1_13703	16.6085	Distal Intergenic	2	36153984	36246577	92594	1	282644	NM_174698	-27542	ENSBTAG00000009080	ITGB6	integrin subunit beta 6	16.6085	55.3008	13.9823	1.99445	4.02631e-06
chr2	36130517	36130908	392	*	bdgdiff/H3K27ac_cond1_13704	4.10793	Distal Intergenic	2	36153984	36246577	92594	1	282644	NM_174698	-23076	ENSBTAG00000009080	ITGB6	integrin subunit beta 6	4.10793	55.3008	13.9823	1.99445	4.02631e-06
chr2	36138240	36139506	1267	*	bdgdiff/H3K27ac_cond1_13705	9.00707	Distal Intergenic	2	36153984	36246577	92594	1	282644	NM_174698	-14478	ENSBTAG00000009080	ITGB6	integrin subunit beta 6	9.00707	55.3008	13.9823	1.99445	4.02631e-06
chr2	36146070	36149150	3081	*	bdgdiff/H3K27ac_cond1_13706	12.9347	Distal Intergenic	2	36153984	36246577	92594	1	282644	NM_174698	-4834	ENSBTAG00000009080	ITGB6	integrin subunit beta 6	12.9347	55.3008	13.9823	1.99445	4.02631e-06
chr2	36149925	36150181	257	*	bdgdiff/H3K27ac_cond1_13707	8.7075	Distal Intergenic	2	36153984	36246577	92594	1	282644	NM_174698	-3803	ENSBTAG00000009080	ITGB6	integrin subunit beta 6	8.7075	55.3008	13.9823	1.99445	4.02631e-06
chr2	36155009	36155574	566	*	bdgdiff/H3K27ac_cond1_13708	23.0669	Promoter (1-2kb)	2	36153984	36246577	92594	1	282644	NM_174698	1025	ENSBTAG00000009080	ITGB6	integrin subunit beta 6	23.0669	55.3008	13.9823	1.99445	4.02631e-06
chr2	36185219	36185609	391	*	bdgdiff/H3K27ac_cond1_13709	4.87087	Intron (NM_174698/282644, intron 8 of 15)	2	36153984	36246577	92594	1	282644	NM_174698	31235	ENSBTAG00000009080	ITGB6	integrin subunit beta 6	4.87087	55.3008	13.9823	1.99445	4.02631e-06
chr2	36196329	36196662	334	*	bdgdiff/H3K27ac_cond1_13710	9.34661	Intron (NM_174698/282644, intron 8 of 15)	2	36153984	36246577	92594	1	282644	NM_174698	42345	ENSBTAG00000009080	ITGB6	integrin subunit beta 6	9.34661	55.3008	13.9823	1.99445	4.02631e-06
chr2	36196775	36197465	691	*	bdgdiff/H3K27ac_cond1_13711	8.43758	Intron (NM_174698/282644, intron 8 of 15)	2	36153984	36246577	92594	1	282644	NM_174698	42791	ENSBTAG00000009080	ITGB6	integrin subunit beta 6	8.43758	55.3008	13.9823	1.99445	4.02631e-06
chr2	36203798	36204326	529	*	bdgdiff/H3K27ac_cond1_13712	9.03212	Intron (NM_174698/282644, intron 8 of 15)	2	36153984	36246577	92594	1	282644	NM_174698	49814	ENSBTAG00000009080	ITGB6	integrin subunit beta 6	9.03212	55.3008	13.9823	1.99445	4.02631e-06
chr2	36204733	36204995	263	*	bdgdiff/H3K27ac_cond1_13713	12.8793	Intron (NM_174698/282644, intron 8 of 15)	2	36153984	36246577	92594	1	282644	NM_174698	50749	ENSBTAG00000009080	ITGB6	integrin subunit beta 6	12.8793	55.3008	13.9823	1.99445	4.02631e-06
chr2	36206949	36208285	1337	*	bdgdiff/H3K27ac_cond1_13714	10.6798	Intron (NM_174698/282644, intron 9 of 15)	2	36153984	36246577	92594	1	282644	NM_174698	52965	ENSBTAG00000009080	ITGB6	integrin subunit beta 6	10.6798	55.3008	13.9823	1.99445	4.02631e-06
chr2	36387501	36387803	303	*	bdgdiff/H3K27ac_cond1_13715	4.62481	Intron (NM_175051/317777, intron 20 of 29)	2	36454504	36545257	90754	1	407236	NM_001001158	-66701	ENSBTAG00000017797	LY75	lymphocyte antigen 75	4.62481	365.452	26.9379	3.74862	6.05994e-64
chr2	37201082	37201793	712	*	bdgdiff/H3K27ac_cond1_13733	5.11405	Distal Intergenic	2	37488283	37515028	26746	2	574085	NM_001025346	313235	ENSBTAG00000032481	DAPL1	death associated protein like 1	5.11405	120.377	12.2486	3.30468	2.94701e-22
chr2	37202288	37203797	1510	*	bdgdiff/H3K27ac_cond1_13734	12.3999	Distal Intergenic	2	37488283	37515028	26746	2	574085	NM_001025346	311231	ENSBTAG00000032481	DAPL1	death associated protein like 1	12.3999	120.377	12.2486	3.30468	2.94701e-22
chr2	37203962	37204211	250	*	bdgdiff/H3K27ac_cond1_13735	4.68504	Distal Intergenic	2	37488283	37515028	26746	2	574085	NM_001025346	310817	ENSBTAG00000032481	DAPL1	death associated protein like 1	4.68504	120.377	12.2486	3.30468	2.94701e-22
chr2	37213440	37213807	368	*	bdgdiff/H3K27ac_cond1_13736	5.60843	Distal Intergenic	2	37488283	37515028	26746	2	574085	NM_001025346	301221	ENSBTAG00000032481	DAPL1	death associated protein like 1	5.60843	120.377	12.2486	3.30468	2.94701e-22
chr2	37226637	37226875	239	*	bdgdiff/H3K27ac_cond1_13737	4.74512	Distal Intergenic	2	37488283	37515028	26746	2	574085	NM_001025346	288153	ENSBTAG00000032481	DAPL1	death associated protein like 1	4.74512	120.377	12.2486	3.30468	2.94701e-22
chr2	37227290	37229812	2523	*	bdgdiff/H3K27ac_cond1_13738	37.4347	Distal Intergenic	2	37488283	37515028	26746	2	574085	NM_001025346	285216	ENSBTAG00000032481	DAPL1	death associated protein like 1	37.4347	120.377	12.2486	3.30468	2.94701e-22
chr2	37246923	37247422	500	*	bdgdiff/H3K27ac_cond1_13739	5.2105	Distal Intergenic	2	37488283	37515028	26746	2	574085	NM_001025346	267606	ENSBTAG00000032481	DAPL1	death associated protein like 1	5.2105	120.377	12.2486	3.30468	2.94701e-22
chr2	37251321	37251719	399	*	bdgdiff/H3K27ac_cond1_13740	11.8883	Distal Intergenic	2	37488283	37515028	26746	2	574085	NM_001025346	263309	ENSBTAG00000032481	DAPL1	death associated protein like 1	11.8883	120.377	12.2486	3.30468	2.94701e-22
chr2	37252009	37252276	268	*	bdgdiff/H3K27ac_cond1_13741	7.26093	Distal Intergenic	2	37488283	37515028	26746	2	574085	NM_001025346	262752	ENSBTAG00000032481	DAPL1	death associated protein like 1	7.26093	120.377	12.2486	3.30468	2.94701e-22
chr2	37265120	37267065	1946	*	bdgdiff/H3K27ac_cond1_13742	20.8011	Distal Intergenic	2	37488283	37515028	26746	2	574085	NM_001025346	247963	ENSBTAG00000032481	DAPL1	death associated protein like 1	20.8011	120.377	12.2486	3.30468	2.94701e-22
chr2	37283171	37283417	247	*	bdgdiff/H3K27ac_cond1_13743	4.44863	Distal Intergenic	2	37488283	37515028	26746	2	574085	NM_001025346	231611	ENSBTAG00000032481	DAPL1	death associated protein like 1	4.44863	120.377	12.2486	3.30468	2.94701e-22
chr2	37294439	37294671	233	*	bdgdiff/H3K27ac_cond1_13744	5.14952	Distal Intergenic	2	37488283	37515028	26746	2	574085	NM_001025346	220357	ENSBTAG00000032481	DAPL1	death associated protein like 1	5.14952	120.377	12.2486	3.30468	2.94701e-22
chr2	37295695	37296528	834	*	bdgdiff/H3K27ac_cond1_13745	8.12327	Distal Intergenic	2	37488283	37515028	26746	2	574085	NM_001025346	218500	ENSBTAG00000032481	DAPL1	death associated protein like 1	8.12327	120.377	12.2486	3.30468	2.94701e-22
chr2	37305815	37306054	240	*	bdgdiff/H3K27ac_cond1_13746	6.37515	Distal Intergenic	2	37488283	37515028	26746	2	574085	NM_001025346	208974	ENSBTAG00000032481	DAPL1	death associated protein like 1	6.37515	120.377	12.2486	3.30468	2.94701e-22
chr2	37324835	37326376	1542	*	bdgdiff/H3K27ac_cond1_13747	11.9248	Distal Intergenic	2	37488283	37515028	26746	2	574085	NM_001025346	188652	ENSBTAG00000032481	DAPL1	death associated protein like 1	11.9248	120.377	12.2486	3.30468	2.94701e-22
chr2	37345128	37347694	2567	*	bdgdiff/H3K27ac_cond1_13748	23.3389	Distal Intergenic	2	37488283	37515028	26746	2	574085	NM_001025346	167334	ENSBTAG00000032481	DAPL1	death associated protein like 1	23.3389	120.377	12.2486	3.30468	2.94701e-22
chr2	37364735	37364999	265	*	bdgdiff/H3K27ac_cond1_13749	3.92744	Distal Intergenic	2	37488283	37515028	26746	2	574085	NM_001025346	150029	ENSBTAG00000032481	DAPL1	death associated protein like 1	3.92744	120.377	12.2486	3.30468	2.94701e-22
chr2	37377551	37378352	802	*	bdgdiff/H3K27ac_cond1_13750	8.27816	Distal Intergenic	2	37488283	37515028	26746	2	574085	NM_001025346	136676	ENSBTAG00000032481	DAPL1	death associated protein like 1	8.27816	120.377	12.2486	3.30468	2.94701e-22
chr2	37378563	37379001	439	*	bdgdiff/H3K27ac_cond1_13751	4.70838	Distal Intergenic	2	37488283	37515028	26746	2	574085	NM_001025346	136027	ENSBTAG00000032481	DAPL1	death associated protein like 1	4.70838	120.377	12.2486	3.30468	2.94701e-22
chr2	37384648	37386462	1815	*	bdgdiff/H3K27ac_cond1_13752	13.3848	Distal Intergenic	2	37488283	37515028	26746	2	574085	NM_001025346	128566	ENSBTAG00000032481	DAPL1	death associated protein like 1	13.3848	120.377	12.2486	3.30468	2.94701e-22
chr2	37511927	37512788	862	*	bdgdiff/H3K27ac_cond1_13753	6.09168	Promoter (2-3kb)	2	37488283	37515028	26746	2	574085	NM_001025346	2240	ENSBTAG00000032481	DAPL1	death associated protein like 1	6.09168	120.377	12.2486	3.30468	2.94701e-22
chr2	37578186	37578812	627	*	bdgdiff/H3K27ac_cond1_13754	8.93026	Distal Intergenic	2	37488283	37515028	26746	2	574085	NM_001025346	-63158	ENSBTAG00000032481	DAPL1	death associated protein like 1	8.93026	120.377	12.2486	3.30468	2.94701e-22
chr2	52338893	52339674	782	*	bdgdiff/H3K27ac_cond1_13842	13.6899	Distal Intergenic	2	52372155	52797335	425181	1	534677	NM_001076035	-32481	ENSBTAG00000001132	GTDC1	glycosyltransferase like domain containing 1	13.6899	225.961	107.377	1.07024	1.89409e-08
chr2	52371703	52371943	241	*	bdgdiff/H3K27ac_cond1_13843	7.54386	Promoter (<=1kb)	2	52372155	52797335	425181	1	534677	NM_001076035	-212	ENSBTAG00000001132	GTDC1	glycosyltransferase like domain containing 1	7.54386	225.961	107.377	1.07024	1.89409e-08
chr2	52372369	52373326	958	*	bdgdiff/H3K27ac_cond1_13844	13.5492	Promoter (<=1kb)	2	52372155	52797335	425181	1	534677	NM_001076035	214	ENSBTAG00000001132	GTDC1	glycosyltransferase like domain containing 1	13.5492	225.961	107.377	1.07024	1.89409e-08
chr2	65153898	65154238	341	*	bdgdiff/H3K27ac_cond1_13882	16.6993	Intron (NM_001143744/100139476, intron 1 of 1)	2	64934063	65196636	262574	2	100139476	NM_001143744	42398	ENSBTAG00000047036	GPR39	G protein-coupled receptor 39	16.6993	68.0137	32.4968	1.06467	0.00085809
chr2	65171750	65172770	1021	*	bdgdiff/H3K27ac_cond1_13883	12.5836	Intron (NM_001143744/100139476, intron 1 of 1)	2	64934063	65196636	262574	2	100139476	NM_001143744	23866	ENSBTAG00000047036	GPR39	G protein-coupled receptor 39	12.5836	68.0137	32.4968	1.06467	0.00085809
chr2	65172980	65173623	644	*	bdgdiff/H3K27ac_cond1_13884	16.6232	Intron (NM_001143744/100139476, intron 1 of 1)	2	64934063	65196636	262574	2	100139476	NM_001143744	23013	ENSBTAG00000047036	GPR39	G protein-coupled receptor 39	16.6232	68.0137	32.4968	1.06467	0.00085809
chr2	65173830	65174117	288	*	bdgdiff/H3K27ac_cond1_13885	6.24217	Intron (NM_001143744/100139476, intron 1 of 1)	2	64934063	65196636	262574	2	100139476	NM_001143744	22519	ENSBTAG00000047036	GPR39	G protein-coupled receptor 39	6.24217	68.0137	32.4968	1.06467	0.00085809
chr2	65183838	65184606	769	*	bdgdiff/H3K27ac_cond1_13886	4.92333	Intron (NM_001143744/100139476, intron 1 of 1)	2	64934063	65196636	262574	2	100139476	NM_001143744	12030	ENSBTAG00000047036	GPR39	G protein-coupled receptor 39	4.92333	68.0137	32.4968	1.06467	0.00085809
chr2	65196687	65197695	1009	*	bdgdiff/H3K27ac_cond1_13887	33.7432	Promoter (<=1kb)	2	64934063	65196636	262574	2	100139476	NM_001143744	-51	ENSBTAG00000047036	GPR39	G protein-coupled receptor 39	33.7432	68.0137	32.4968	1.06467	0.00085809
chr2	71749826	71750689	864	*	bdgdiff/H3K27ac_cond1_13905	8.95666	Promoter (<=1kb)	2	71750184	71833795	83612	1	530941	NM_001035384	0	ENSBTAG00000018236	EPB41L5	erythrocyte membrane protein band 4.1 like 5	8.95666	101.071	29.9657	1.75512	1.25031e-09
chr2	72130903	72131387	485	*	bdgdiff/H3K27ac_cond1_13908	10.8832	Distal Intergenic	2	72108054	72113653	5600	1	530430	NM_176852	22849	ENSBTAG00000049058	INHBB	inhibin subunit beta B	10.8832	67.6006	16.7118	2.01159	2.41296e-07
chr2	72169232	72169652	421	*	bdgdiff/H3K27ac_cond1_13909	5.67319	Distal Intergenic	2	72108054	72113653	5600	1	530430	NM_176852	61178	ENSBTAG00000049058	INHBB	inhibin subunit beta B	5.67319	67.6006	16.7118	2.01159	2.41296e-07
chr2	72224854	72225339	486	*	bdgdiff/H3K27ac_cond1_13910	3.87587	Distal Intergenic	2	72108054	72113653	5600	1	530430	NM_176852	116800	ENSBTAG00000049058	INHBB	inhibin subunit beta B	3.87587	67.6006	16.7118	2.01159	2.41296e-07
chr2	72234186	72237886	3701	*	bdgdiff/H3K27ac_cond1_13911	24.5583	Distal Intergenic	2	72108054	72113653	5600	1	530430	NM_176852	126132	ENSBTAG00000049058	INHBB	inhibin subunit beta B	24.5583	67.6006	16.7118	2.01159	2.41296e-07
chr2	72238037	72238548	512	*	bdgdiff/H3K27ac_cond1_13912	10.0785	Distal Intergenic	2	72108054	72113653	5600	1	530430	NM_176852	129983	ENSBTAG00000049058	INHBB	inhibin subunit beta B	10.0785	67.6006	16.7118	2.01159	2.41296e-07
chr2	79693024	79693300	277	*	bdgdiff/H3K27ac_cond1_13927	9.60284	Distal Intergenic	2	79568841	79673336	104496	2	515988	NM_001083692	-19688	ENSBTAG00000046699	STAT4	signal transducer and activator of transcription 4	9.60284	110.174	19.693	2.49611	5.77273e-15
chr2	79693679	79694011	333	*	bdgdiff/H3K27ac_cond1_13928	3.65379	Distal Intergenic	2	79568841	79673336	104496	2	515988	NM_001083692	-20343	ENSBTAG00000046699	STAT4	signal transducer and activator of transcription 4	3.65379	110.174	19.693	2.49611	5.77273e-15
chr2	79697321	79699124	1804	*	bdgdiff/H3K27ac_cond1_13929	27.0895	Distal Intergenic	2	79568841	79673336	104496	2	515988	NM_001083692	-23985	ENSBTAG00000046699	STAT4	signal transducer and activator of transcription 4	27.0895	110.174	19.693	2.49611	5.77273e-15
chr2	103429729	103432610	2882	*	bdgdiff/H3K27ac_cond1_14122	17.9597	Promoter (<=1kb)	2	103361560	103430719	69160	2	280794	NM_001163778	0	ENSBTAG00000008300	FN1	fibronectin 1	17.9597	413817	162444	1.34905	8.63636e-120
chr2	103449741	103450488	748	*	bdgdiff/H3K27ac_cond1_14123	5.45252	Distal Intergenic	2	103361560	103430719	69160	2	280794	NM_001163778	-19022	ENSBTAG00000008300	FN1	fibronectin 1	5.45252	413817	162444	1.34905	8.63636e-120
chr2	103450596	103451054	459	*	bdgdiff/H3K27ac_cond1_14124	11.1198	Distal Intergenic	2	103361560	103430719	69160	2	280794	NM_001163778	-19877	ENSBTAG00000008300	FN1	fibronectin 1	11.1198	413817	162444	1.34905	8.63636e-120
chr2	103453848	103454088	241	*	bdgdiff/H3K27ac_cond1_14125	6.06546	Distal Intergenic	2	103361560	103430719	69160	2	280794	NM_001163778	-23129	ENSBTAG00000008300	FN1	fibronectin 1	6.06546	413817	162444	1.34905	8.63636e-120
chr2	103496341	103498162	1822	*	bdgdiff/H3K27ac_cond1_14126	13.4854	Distal Intergenic	2	103361560	103430719	69160	2	280794	NM_001163778	-65622	ENSBTAG00000008300	FN1	fibronectin 1	13.4854	413817	162444	1.34905	8.63636e-120
chr2	103539869	103542607	2739	*	bdgdiff/H3K27ac_cond1_14127	14.1172	Distal Intergenic	2	103361560	103430719	69160	2	280794	NM_001163778	-109150	ENSBTAG00000008300	FN1	fibronectin 1	14.1172	413817	162444	1.34905	8.63636e-120
chr2	103576619	103577290	672	*	bdgdiff/H3K27ac_cond1_14128	9.03964	Distal Intergenic	2	103361560	103430719	69160	2	280794	NM_001163778	-145900	ENSBTAG00000008300	FN1	fibronectin 1	9.03964	413817	162444	1.34905	8.63636e-120
chr2	103683316	103683913	598	*	bdgdiff/H3K27ac_cond1_14129	6.51369	Distal Intergenic	2	103361560	103430719	69160	2	280794	NM_001163778	-252597	ENSBTAG00000008300	FN1	fibronectin 1	6.51369	413817	162444	1.34905	8.63636e-120
chr2	103685313	103685623	311	*	bdgdiff/H3K27ac_cond1_14130	5.02109	Distal Intergenic	2	103361560	103430719	69160	2	280794	NM_001163778	-254594	ENSBTAG00000008300	FN1	fibronectin 1	5.02109	413817	162444	1.34905	8.63636e-120
chr2	103685803	103686041	239	*	bdgdiff/H3K27ac_cond1_14131	16.1421	Distal Intergenic	2	103361560	103430719	69160	2	280794	NM_001163778	-255084	ENSBTAG00000008300	FN1	fibronectin 1	16.1421	413817	162444	1.34905	8.63636e-120
chr2	103729062	103729380	319	*	bdgdiff/H3K27ac_cond1_14132	3.77162	Distal Intergenic	2	103361560	103430719	69160	2	280794	NM_001163778	-298343	ENSBTAG00000008300	FN1	fibronectin 1	3.77162	413817	162444	1.34905	8.63636e-120
chr2	103729674	103730186	513	*	bdgdiff/H3K27ac_cond1_14133	5.07822	Distal Intergenic	2	103361560	103430719	69160	2	280794	NM_001163778	-298955	ENSBTAG00000008300	FN1	fibronectin 1	5.07822	413817	162444	1.34905	8.63636e-120
chr2	103730673	103731399	727	*	bdgdiff/H3K27ac_cond1_14134	7.11608	Distal Intergenic	2	103361560	103430719	69160	2	280794	NM_001163778	-299954	ENSBTAG00000008300	FN1	fibronectin 1	7.11608	413817	162444	1.34905	8.63636e-120
chr2	103731635	103732148	514	*	bdgdiff/H3K27ac_cond1_14135	6.5412	Distal Intergenic	2	103361560	103430719	69160	2	280794	NM_001163778	-300916	ENSBTAG00000008300	FN1	fibronectin 1	6.5412	413817	162444	1.34905	8.63636e-120
chr2	106301359	106301903	545	*	bdgdiff/H3K27ac_cond1_14175	9.87173	Promoter (2-3kb)	2	106298913	106371799	72887	1	616561	NM_001114170	2446	ENSBTAG00000003936	PNKD	PNKD metallo-beta-lactamase domain containing	9.87173	74.2296	37.1067	1.0003	0.000947299
chr2	107192756	107193019	264	*	bdgdiff/H3K27ac_cond1_14198	4.30201	Promoter (1-2kb)	2	107186405	107194793	8389	2	532551	NM_001206002	1774	ENSBTAG00000020611	GLB1L	galactosidase beta 1 like	4.30201	280.294	103.153	1.44544	1.08096e-15
chr2	107194367	107196335	1969	*	bdgdiff/H3K27ac_cond1_14199	24.9002	Promoter (<=1kb)	2	107186405	107194793	8389	2	532551	NM_001206002	0	ENSBTAG00000020611	GLB1L	galactosidase beta 1 like	24.9002	280.294	103.153	1.44544	1.08096e-15
chr2	107222712	107224366	1655	*	bdgdiff/H3K27ac_cond1_14201	26.679	Distal Intergenic	2	107227669	107234943	7275	1	533668	NM_001034592	-3303	ENSBTAG00000013782	DNAJB2	DnaJ heat shock protein family (Hsp40) member B2	26.679	89.6467	35.6915	1.33086	8.35367e-06
chr2	107225878	107228824	2947	*	bdgdiff/H3K27ac_cond1_14202	25.6904	Promoter (<=1kb)	2	107227669	107234943	7275	1	533668	NM_001034592	0	ENSBTAG00000013782	DNAJB2	DnaJ heat shock protein family (Hsp40) member B2	25.6904	89.6467	35.6915	1.33086	8.35367e-06
chr2	110966293	110967641	1349	*	bdgdiff/H3K27ac_cond1_14226	17.3183	Distal Intergenic	2	111037664	111113609	75946	1	100138312	NM_001205468	-70023	ENSBTAG00000017258	ACSL3	acyl-CoA synthetase long chain family member 3	17.3183	6022.55	2478.31	1.28091	4.413e-137
chr2	110978550	110979513	964	*	bdgdiff/H3K27ac_cond1_14227	11.8168	Distal Intergenic	2	111037664	111113609	75946	1	100138312	NM_001205468	-58151	ENSBTAG00000017258	ACSL3	acyl-CoA synthetase long chain family member 3	11.8168	6022.55	2478.31	1.28091	4.413e-137
chr2	111036812	111037453	642	*	bdgdiff/H3K27ac_cond1_14228	12.4484	Promoter (<=1kb)	2	111037664	111113609	75946	1	100138312	NM_001205468	-211	ENSBTAG00000017258	ACSL3	acyl-CoA synthetase long chain family member 3	12.4484	6022.55	2478.31	1.28091	4.413e-137
chr2	111037606	111039516	1911	*	bdgdiff/H3K27ac_cond1_14229	20.293	Promoter (<=1kb)	2	111037664	111113609	75946	1	100138312	NM_001205468	0	ENSBTAG00000017258	ACSL3	acyl-CoA synthetase long chain family member 3	20.293	6022.55	2478.31	1.28091	4.413e-137
chr2	118604808	118605293	486	*	bdgdiff/H3K27ac_cond1_14307	5.52917	Intron (NM_001046087/511451, intron 4 of 8)	2	118666252	118680137	13886	1	539959	NM_001081538	-60959	ENSBTAG00000017855	ITM2C	integral membrane protein 2C	5.52917	168.582	51.9253	1.70362	3.64921e-13
chr2	118605435	118605683	249	*	bdgdiff/H3K27ac_cond1_14308	5.2174	Intron (NM_001046087/511451, intron 4 of 8)	2	118666252	118680137	13886	1	539959	NM_001081538	-60569	ENSBTAG00000017855	ITM2C	integral membrane protein 2C	5.2174	168.582	51.9253	1.70362	3.64921e-13
chr2	118680107	118680499	393	*	bdgdiff/H3K27ac_cond1_14309	12.6425	3' UTR	2	118666252	118680137	13886	1	539959	NM_001081538	13855	ENSBTAG00000017855	ITM2C	integral membrane protein 2C	12.6425	168.582	51.9253	1.70362	3.64921e-13
chr2	120567666	120568787	1122	*	bdgdiff/H3K27ac_cond1_14364	23.9019	Distal Intergenic	2	120572417	120614958	42542	2	506961	NM_001038510	46171	ENSBTAG00000020548	AZIN2	antizyme inhibitor 2	23.9019	114.904	9.34181	3.59964	1.55758e-21
chr2	120588147	120590011	1865	*	bdgdiff/H3K27ac_cond1_14365	28.6196	Intron (NM_001038510/506961, intron 11 of 12)	2	120572417	120614958	42542	2	506961	NM_001038510	24947	ENSBTAG00000020548	AZIN2	antizyme inhibitor 2	28.6196	114.904	9.34181	3.59964	1.55758e-21
chr2	122283416	122287222	3807	*	bdgdiff/H3K27ac_cond1_14432	26.336	Promoter (<=1kb)	2	122287099	122294639	7541	1	281758	NM_174313	0	ENSBTAG00000016819	FABP3	fatty acid binding protein 3	26.336	14386.9	5598.18	1.36186	1.59776e-174
chr2	125399446	125400464	1019	*	bdgdiff/H3K27ac_cond1_14481	13.3716	Distal Intergenic	2	125400857	125432679	31823	2	518699	NM_001100379	32215	ENSBTAG00000012997	SMPDL3B	sphingomyelin phosphodiesterase acid like 3B	13.3716	74.1145	24.6689	1.59676	2.66597e-05
chr2	125671851	125672825	975	*	bdgdiff/H3K27ac_cond1_14487	18.9942	Distal Intergenic	2	125662197	125665785	3589	1	512913	NM_001075588	9654	ENSBTAG00000007554	IFI6	interferon alpha inducible protein 6	18.9942	301.823	12.7709	4.55858	9.60122e-59
chr2	125742214	125742452	239	*	bdgdiff/H3K27ac_cond1_14489	4.10008	Distal Intergenic	2	125759503	125780838	21336	1	522105	NM_001206409	-17051	ENSBTAG00000037456	AHDC1	AT-hook DNA binding motif containing 1	4.10008	40.3528	18.5104	1.11691	0.011164
chr2	125745373	125746771	1399	*	bdgdiff/H3K27ac_cond1_14490	13.3511	Distal Intergenic	2	125759503	125780838	21336	1	522105	NM_001206409	-12732	ENSBTAG00000037456	AHDC1	AT-hook DNA binding motif containing 1	13.3511	40.3528	18.5104	1.11691	0.011164
chr2	125750294	125751017	724	*	bdgdiff/H3K27ac_cond1_14491	9.8446	Distal Intergenic	2	125759503	125780838	21336	1	522105	NM_001206409	-8486	ENSBTAG00000037456	AHDC1	AT-hook DNA binding motif containing 1	9.8446	40.3528	18.5104	1.11691	0.011164
chr2	125760299	125761282	984	*	bdgdiff/H3K27ac_cond1_14492	19.6687	Promoter (<=1kb)	2	125759503	125780838	21336	1	522105	NM_001206409	796	ENSBTAG00000037456	AHDC1	AT-hook DNA binding motif containing 1	19.6687	40.3528	18.5104	1.11691	0.011164
chr2	125762120	125763044	925	*	bdgdiff/H3K27ac_cond1_14493	19.7935	Promoter (2-3kb)	2	125759503	125780838	21336	1	522105	NM_001206409	2617	ENSBTAG00000037456	AHDC1	AT-hook DNA binding motif containing 1	19.7935	40.3528	18.5104	1.11691	0.011164
chr2	125773750	125776695	2946	*	bdgdiff/H3K27ac_cond1_14494	18.9475	Intron (NM_001206409/522105, intron 4 of 4)	2	125759503	125780838	21336	1	522105	NM_001206409	14247	ENSBTAG00000037456	AHDC1	AT-hook DNA binding motif containing 1	18.9475	40.3528	18.5104	1.11691	0.011164
chr2	125777133	125777470	338	*	bdgdiff/H3K27ac_cond1_14495	3.88252	Intron (NM_001206409/522105, intron 4 of 4)	2	125759503	125780838	21336	1	522105	NM_001206409	17630	ENSBTAG00000037456	AHDC1	AT-hook DNA binding motif containing 1	3.88252	40.3528	18.5104	1.11691	0.011164
chr2	125864426	125865763	1338	*	bdgdiff/H3K27ac_cond1_14498	9.3353	5' UTR	2	125906048	125909986	3939	1	539662	NM_001076180	-40285	ENSBTAG00000019728	CD164L2	CD164 molecule like 2	9.3353	19.8751	0	6.77154	1.27697e-06
chr2	125867467	125867705	239	*	bdgdiff/H3K27ac_cond1_14499	3.37094	Intron (NM_001081511/504482, intron 2 of 8)	2	125906048	125909986	3939	1	539662	NM_001076180	-38343	ENSBTAG00000019728	CD164L2	CD164 molecule like 2	3.37094	19.8751	0	6.77154	1.27697e-06
chr2	125872179	125872494	316	*	bdgdiff/H3K27ac_cond1_14500	3.70997	Exon (NM_001081511/504482, exon 3 of 9)	2	125906048	125909986	3939	1	539662	NM_001076180	-33554	ENSBTAG00000019728	CD164L2	CD164 molecule like 2	3.70997	19.8751	0	6.77154	1.27697e-06
chr2	125872724	125873116	393	*	bdgdiff/H3K27ac_cond1_14501	11.6603	Exon (NM_001081511/504482, exon 4 of 9)	2	125906048	125909986	3939	1	539662	NM_001076180	-32932	ENSBTAG00000019728	CD164L2	CD164 molecule like 2	11.6603	19.8751	0	6.77154	1.27697e-06
chr2	125873618	125874186	569	*	bdgdiff/H3K27ac_cond1_14502	11.0924	Intron (NM_001081511/504482, intron 4 of 8)	2	125906048	125909986	3939	1	539662	NM_001076180	-31862	ENSBTAG00000019728	CD164L2	CD164 molecule like 2	11.0924	19.8751	0	6.77154	1.27697e-06
chr2	125886151	125887599	1449	*	bdgdiff/H3K27ac_cond1_14503	12.6723	Distal Intergenic	2	125906048	125909986	3939	1	539662	NM_001076180	-18449	ENSBTAG00000019728	CD164L2	CD164 molecule like 2	12.6723	19.8751	0	6.77154	1.27697e-06
chr2	125895365	125896129	765	*	bdgdiff/H3K27ac_cond1_14504	17.2959	Distal Intergenic	2	125906048	125909986	3939	1	539662	NM_001076180	-9919	ENSBTAG00000019728	CD164L2	CD164 molecule like 2	17.2959	19.8751	0	6.77154	1.27697e-06
chr2	126166944	126167209	266	*	bdgdiff/H3K27ac_cond1_14513	6.65039	Distal Intergenic	2	126212812	126220278	7467	1	506745	NM_001045950	-45603	ENSBTAG00000018413	TENT5B	terminal nucleotidyltransferase 5B	6.65039	1442.37	720.901	1.00143	2.83899e-31
chr2	126167900	126170279	2380	*	bdgdiff/H3K27ac_cond1_14514	23.0911	Distal Intergenic	2	126212812	126220278	7467	1	506745	NM_001045950	-42533	ENSBTAG00000018413	TENT5B	terminal nucleotidyltransferase 5B	23.0911	1442.37	720.901	1.00143	2.83899e-31
chr2	126171248	126171750	503	*	bdgdiff/H3K27ac_cond1_14515	7.92053	Distal Intergenic	2	126212812	126220278	7467	1	506745	NM_001045950	-41062	ENSBTAG00000018413	TENT5B	terminal nucleotidyltransferase 5B	7.92053	1442.37	720.901	1.00143	2.83899e-31
chr2	126201192	126202339	1148	*	bdgdiff/H3K27ac_cond1_14516	15.2447	Distal Intergenic	2	126212812	126220278	7467	1	506745	NM_001045950	-10473	ENSBTAG00000018413	TENT5B	terminal nucleotidyltransferase 5B	15.2447	1442.37	720.901	1.00143	2.83899e-31
chr2	126211701	126212314	614	*	bdgdiff/H3K27ac_cond1_14517	5.36072	Promoter (<=1kb)	2	126212812	126220278	7467	1	506745	NM_001045950	-498	ENSBTAG00000018413	TENT5B	terminal nucleotidyltransferase 5B	5.36072	1442.37	720.901	1.00143	2.83899e-31
chr2	126213130	126213398	269	*	bdgdiff/H3K27ac_cond1_14518	5.39645	Promoter (<=1kb)	2	126212812	126220278	7467	1	506745	NM_001045950	318	ENSBTAG00000018413	TENT5B	terminal nucleotidyltransferase 5B	5.39645	1442.37	720.901	1.00143	2.83899e-31
chr2	126213518	126214270	753	*	bdgdiff/H3K27ac_cond1_14519	5.1932	Promoter (<=1kb)	2	126212812	126220278	7467	1	506745	NM_001045950	706	ENSBTAG00000018413	TENT5B	terminal nucleotidyltransferase 5B	5.1932	1442.37	720.901	1.00143	2.83899e-31
chr2	126214465	126217410	2946	*	bdgdiff/H3K27ac_cond1_14520	21.5265	Promoter (1-2kb)	2	126212812	126220278	7467	1	506745	NM_001045950	1653	ENSBTAG00000018413	TENT5B	terminal nucleotidyltransferase 5B	21.5265	1442.37	720.901	1.00143	2.83899e-31
chr2	126224406	126225553	1148	*	bdgdiff/H3K27ac_cond1_14521	13.3063	Distal Intergenic	2	126212812	126220278	7467	1	506745	NM_001045950	11594	ENSBTAG00000018413	TENT5B	terminal nucleotidyltransferase 5B	13.3063	1442.37	720.901	1.00143	2.83899e-31
chr2	126336006	126336321	316	*	bdgdiff/H3K27ac_cond1_14527	5.04462	Distal Intergenic	2	126340193	126341536	1344	2	528453	NM_001075912	5215	ENSBTAG00000009223	SFN	stratifin	5.04462	1948.5	840.698	1.21266	7.36921e-65
chr2	126337991	126340604	2614	*	bdgdiff/H3K27ac_cond1_14528	21.9538	Promoter (<=1kb)	2	126340193	126341536	1344	2	528453	NM_001075912	932	ENSBTAG00000009223	SFN	stratifin	21.9538	1948.5	840.698	1.21266	7.36921e-65
chr2	126341031	126343561	2531	*	bdgdiff/H3K27ac_cond1_14529	13.5847	Promoter (<=1kb)	2	126340193	126341536	1344	2	528453	NM_001075912	0	ENSBTAG00000009223	SFN	stratifin	13.5847	1948.5	840.698	1.21266	7.36921e-65
chr2	126343702	126344718	1017	*	bdgdiff/H3K27ac_cond1_14530	5.49744	Promoter (2-3kb)	2	126340193	126341536	1344	2	528453	NM_001075912	-2166	ENSBTAG00000009223	SFN	stratifin	5.49744	1948.5	840.698	1.21266	7.36921e-65
chr2	126344826	126345111	286	*	bdgdiff/H3K27ac_cond1_14531	6.70565	Distal Intergenic	2	126340193	126341536	1344	2	528453	NM_001075912	-3290	ENSBTAG00000009223	SFN	stratifin	6.70565	1948.5	840.698	1.21266	7.36921e-65
chr2	126345227	126345474	248	*	bdgdiff/H3K27ac_cond1_14532	4.8215	Distal Intergenic	2	126340193	126341536	1344	2	528453	NM_001075912	-3691	ENSBTAG00000009223	SFN	stratifin	4.8215	1948.5	840.698	1.21266	7.36921e-65
chr2	126352779	126355974	3196	*	bdgdiff/H3K27ac_cond1_14533	20.2706	Distal Intergenic	2	126340193	126341536	1344	2	528453	NM_001075912	-11243	ENSBTAG00000009223	SFN	stratifin	20.2706	1948.5	840.698	1.21266	7.36921e-65
chr2	126357178	126357470	293	*	bdgdiff/H3K27ac_cond1_14534	8.9925	Distal Intergenic	2	126340193	126341536	1344	2	528453	NM_001075912	-15642	ENSBTAG00000009223	SFN	stratifin	8.9925	1948.5	840.698	1.21266	7.36921e-65
chr2	127199358	127201670	2313	*	bdgdiff/H3K27ac_cond1_14557	34.915	Distal Intergenic	2	127217390	127222938	5549	1	522932	NM_001038553	-15720	ENSBTAG00000021787	PAQR7	progestin and adipoQ receptor family member 7	34.915	62.9967	12.1892	2.36997	4.91229e-09
chr2	127206921	127207629	709	*	bdgdiff/H3K27ac_cond1_14558	12.8825	Distal Intergenic	2	127217390	127222938	5549	1	522932	NM_001038553	-9761	ENSBTAG00000021787	PAQR7	progestin and adipoQ receptor family member 7	12.8825	62.9967	12.1892	2.36997	4.91229e-09
chr2	127207870	127209072	1203	*	bdgdiff/H3K27ac_cond1_14559	19.5062	Distal Intergenic	2	127217390	127222938	5549	1	522932	NM_001038553	-8318	ENSBTAG00000021787	PAQR7	progestin and adipoQ receptor family member 7	19.5062	62.9967	12.1892	2.36997	4.91229e-09
chr2	127922565	127923052	488	*	bdgdiff/H3K27ac_cond1_14572	8.96174	Distal Intergenic	2	127998390	128062834	64445	1	617389	NM_001369867	-75338	ENSBTAG00000050474	RUNX3	RUNX family transcription factor 3	8.96174	4.95142	0.315311	3.80975	0.0403987
chr2	127943150	127943440	291	*	bdgdiff/H3K27ac_cond1_14573	13.5709	Distal Intergenic	2	127998390	128062834	64445	1	617389	NM_001369867	-54950	ENSBTAG00000050474	RUNX3	RUNX family transcription factor 3	13.5709	4.95142	0.315311	3.80975	0.0403987
chr2	128635645	128635892	248	*	bdgdiff/H3K27ac_cond1_14591	5.79357	Distal Intergenic	2	128718642	128740091	21450	1	616826	NM_001191497	-82750	ENSBTAG00000001101	IFNLR1	interferon lambda receptor 1	5.79357	73.8379	32.8419	1.16761	0.000425998
chr2	128661819	128663671	1853	*	bdgdiff/H3K27ac_cond1_14592	27.0992	Distal Intergenic	2	128718642	128740091	21450	1	616826	NM_001191497	-54971	ENSBTAG00000001101	IFNLR1	interferon lambda receptor 1	27.0992	73.8379	32.8419	1.16761	0.000425998
chr2	128694192	128695580	1389	*	bdgdiff/H3K27ac_cond1_14593	11.1331	Distal Intergenic	2	128718642	128740091	21450	1	616826	NM_001191497	-23062	ENSBTAG00000001101	IFNLR1	interferon lambda receptor 1	11.1331	73.8379	32.8419	1.16761	0.000425998
chr2	128697036	128698429	1394	*	bdgdiff/H3K27ac_cond1_14594	20.4219	Distal Intergenic	2	128718642	128740091	21450	1	616826	NM_001191497	-20213	ENSBTAG00000001101	IFNLR1	interferon lambda receptor 1	20.4219	73.8379	32.8419	1.16761	0.000425998
chr2	128718675	128718906	232	*	bdgdiff/H3K27ac_cond1_14595	11.0367	Promoter (<=1kb)	2	128718642	128740091	21450	1	616826	NM_001191497	33	ENSBTAG00000001101	IFNLR1	interferon lambda receptor 1	11.0367	73.8379	32.8419	1.16761	0.000425998
chr2	129367054	129367494	441	*	bdgdiff/H3K27ac_cond1_14619	15.0236	Promoter (<=1kb)	2	129368359	129412780	44422	1	523797	NM_001083446	-865	ENSBTAG00000012263	ASAP3	ArfGAP with SH3 domain, ankyrin repeat and PH domain 3	15.0236	100.431	12.4587	3.03186	1.29012e-15
chr2	129930407	129930760	354	*	bdgdiff/H3K27ac_cond1_14635	3.77867	Intron (NM_001191498/535137, intron 5 of 15)	2	129898024	130038309	140286	2	535137	NM_001191498	107549	ENSBTAG00000045902	EPHB2	EPH receptor B2	3.77867	1046.25	424.511	1.30252	1.50341e-43
chr2	129939788	129940129	342	*	bdgdiff/H3K27ac_cond1_14636	3.60059	Intron (NM_001191498/535137, intron 4 of 15)	2	129898024	130038309	140286	2	535137	NM_001191498	98180	ENSBTAG00000045902	EPHB2	EPH receptor B2	3.60059	1046.25	424.511	1.30252	1.50341e-43
chr2	129987340	129989223	1884	*	bdgdiff/H3K27ac_cond1_14637	8.91049	Intron (NM_001191498/535137, intron 2 of 15)	2	129898024	130038309	140286	2	535137	NM_001191498	49086	ENSBTAG00000045902	EPHB2	EPH receptor B2	8.91049	1046.25	424.511	1.30252	1.50341e-43
chr2	130066558	130066819	262	*	bdgdiff/H3K27ac_cond1_14638	3.73015	Distal Intergenic	2	129898024	130038309	140286	2	535137	NM_001191498	-28249	ENSBTAG00000045902	EPHB2	EPH receptor B2	3.73015	1046.25	424.511	1.30252	1.50341e-43
chr2	130068630	130070189	1560	*	bdgdiff/H3K27ac_cond1_14639	10.5968	Distal Intergenic	2	129898024	130038309	140286	2	535137	NM_001191498	-30321	ENSBTAG00000045902	EPHB2	EPH receptor B2	10.5968	1046.25	424.511	1.30252	1.50341e-43
chr2	130072111	130073971	1861	*	bdgdiff/H3K27ac_cond1_14640	14.6748	Distal Intergenic	2	129898024	130038309	140286	2	535137	NM_001191498	-33802	ENSBTAG00000045902	EPHB2	EPH receptor B2	14.6748	1046.25	424.511	1.30252	1.50341e-43
chr2	130079328	130079880	553	*	bdgdiff/H3K27ac_cond1_14641	7.07657	Distal Intergenic	2	129898024	130038309	140286	2	535137	NM_001191498	-41019	ENSBTAG00000045902	EPHB2	EPH receptor B2	7.07657	1046.25	424.511	1.30252	1.50341e-43
chr2	130991849	130992109	261	*	bdgdiff/H3K27ac_cond1_14666	7.58808	Distal Intergenic	2	131095754	131165879	70126	1	532839	NM_001076888	-103645	ENSBTAG00000008952	RAP1GAP	RAP1 GTPase activating protein	7.58808	152.024	24.7041	2.62202	2.76331e-20
chr2	131012573	131013493	921	*	bdgdiff/H3K27ac_cond1_14667	26.8256	Distal Intergenic	2	131095754	131165879	70126	1	532839	NM_001076888	-82261	ENSBTAG00000008952	RAP1GAP	RAP1 GTPase activating protein	26.8256	152.024	24.7041	2.62202	2.76331e-20
chr2	131131588	131132828	1241	*	bdgdiff/H3K27ac_cond1_14668	23.3883	Intron (NM_001076888/532839, intron 1 of 24)	2	131095754	131165879	70126	1	532839	NM_001076888	35834	ENSBTAG00000008952	RAP1GAP	RAP1 GTPase activating protein	23.3883	152.024	24.7041	2.62202	2.76331e-20
chr2	131341553	131342030	478	*	bdgdiff/H3K27ac_cond1_14669	5.19353	Distal Intergenic	2	131394409	131447800	53392	1	281133	NM_181009	-52379	ENSBTAG00000002977	ECE1	endothelin converting enzyme 1	5.19353	1731.09	472.741	1.87132	1.54704e-119
chr2	131351705	131352296	592	*	bdgdiff/H3K27ac_cond1_14670	7.43467	Distal Intergenic	2	131394409	131447800	53392	1	281133	NM_181009	-42113	ENSBTAG00000002977	ECE1	endothelin converting enzyme 1	7.43467	1731.09	472.741	1.87132	1.54704e-119
chr2	131386942	131387935	994	*	bdgdiff/H3K27ac_cond1_14671	10.084	Distal Intergenic	2	131394409	131447800	53392	1	281133	NM_181009	-6474	ENSBTAG00000002977	ECE1	endothelin converting enzyme 1	10.084	1731.09	472.741	1.87132	1.54704e-119
chr2	131482505	131483131	627	*	bdgdiff/H3K27ac_cond1_14672	11.0444	Distal Intergenic	2	131394409	131447800	53392	1	281133	NM_181009	88096	ENSBTAG00000002977	ECE1	endothelin converting enzyme 1	11.0444	1731.09	472.741	1.87132	1.54704e-119
chr2	131607563	131607963	401	*	bdgdiff/H3K27ac_cond1_14673	6.36194	Distal Intergenic	2	131394409	131447800	53392	1	281133	NM_181009	213154	ENSBTAG00000002977	ECE1	endothelin converting enzyme 1	6.36194	1731.09	472.741	1.87132	1.54704e-119
chr2	133619385	133621464	2080	*	bdgdiff/H3K27ac_cond1_14710	16.0733	Distal Intergenic	2	133756949	133790319	33371	1	100126042	NM_001105646	-135485	ENSBTAG00000030335	ALDH4A1	aldehyde dehydrogenase 4 family member A1	16.0733	2860.55	1259.73	1.18414	1.27166e-45
chr2	133622376	133625360	2985	*	bdgdiff/H3K27ac_cond1_14711	17.5536	Distal Intergenic	2	133756949	133790319	33371	1	100126042	NM_001105646	-131589	ENSBTAG00000030335	ALDH4A1	aldehyde dehydrogenase 4 family member A1	17.5536	2860.55	1259.73	1.18414	1.27166e-45
chr2	133642800	133645130	2331	*	bdgdiff/H3K27ac_cond1_14712	29.1564	Distal Intergenic	2	133756949	133790319	33371	1	100126042	NM_001105646	-111819	ENSBTAG00000030335	ALDH4A1	aldehyde dehydrogenase 4 family member A1	29.1564	2860.55	1259.73	1.18414	1.27166e-45
chr2	133649022	133649714	693	*	bdgdiff/H3K27ac_cond1_14713	6.06894	Distal Intergenic	2	133756949	133790319	33371	1	100126042	NM_001105646	-107235	ENSBTAG00000030335	ALDH4A1	aldehyde dehydrogenase 4 family member A1	6.06894	2860.55	1259.73	1.18414	1.27166e-45
chr2	133657616	133657963	348	*	bdgdiff/H3K27ac_cond1_14714	4.32691	Distal Intergenic	2	133756949	133790319	33371	1	100126042	NM_001105646	-98986	ENSBTAG00000030335	ALDH4A1	aldehyde dehydrogenase 4 family member A1	4.32691	2860.55	1259.73	1.18414	1.27166e-45
chr2	133704656	133705401	746	*	bdgdiff/H3K27ac_cond1_14715	12.2861	Distal Intergenic	2	133756949	133790319	33371	1	100126042	NM_001105646	-51548	ENSBTAG00000030335	ALDH4A1	aldehyde dehydrogenase 4 family member A1	12.2861	2860.55	1259.73	1.18414	1.27166e-45
chr2	133706871	133709263	2393	*	bdgdiff/H3K27ac_cond1_14716	15.0965	Distal Intergenic	2	133756949	133790319	33371	1	100126042	NM_001105646	-47686	ENSBTAG00000030335	ALDH4A1	aldehyde dehydrogenase 4 family member A1	15.0965	2860.55	1259.73	1.18414	1.27166e-45
chr2	133711926	133713892	1967	*	bdgdiff/H3K27ac_cond1_14717	14.3277	Distal Intergenic	2	133756949	133790319	33371	1	100126042	NM_001105646	-43057	ENSBTAG00000030335	ALDH4A1	aldehyde dehydrogenase 4 family member A1	14.3277	2860.55	1259.73	1.18414	1.27166e-45
chr2	133721367	133724275	2909	*	bdgdiff/H3K27ac_cond1_14718	35.3648	Distal Intergenic	2	133756949	133790319	33371	1	100126042	NM_001105646	-32674	ENSBTAG00000030335	ALDH4A1	aldehyde dehydrogenase 4 family member A1	35.3648	2860.55	1259.73	1.18414	1.27166e-45
chr2	133729275	133729838	564	*	bdgdiff/H3K27ac_cond1_14719	7.19623	Distal Intergenic	2	133756949	133790319	33371	1	100126042	NM_001105646	-27111	ENSBTAG00000030335	ALDH4A1	aldehyde dehydrogenase 4 family member A1	7.19623	2860.55	1259.73	1.18414	1.27166e-45
chr2	133734232	133735910	1679	*	bdgdiff/H3K27ac_cond1_14720	11.8313	Distal Intergenic	2	133756949	133790319	33371	1	100126042	NM_001105646	-21039	ENSBTAG00000030335	ALDH4A1	aldehyde dehydrogenase 4 family member A1	11.8313	2860.55	1259.73	1.18414	1.27166e-45
chr2	133740739	133740988	250	*	bdgdiff/H3K27ac_cond1_14721	6.03956	Distal Intergenic	2	133756949	133790319	33371	1	100126042	NM_001105646	-15961	ENSBTAG00000030335	ALDH4A1	aldehyde dehydrogenase 4 family member A1	6.03956	2860.55	1259.73	1.18414	1.27166e-45
chr2	133744927	133745624	698	*	bdgdiff/H3K27ac_cond1_14722	5.3828	Distal Intergenic	2	133756949	133790319	33371	1	100126042	NM_001105646	-11325	ENSBTAG00000030335	ALDH4A1	aldehyde dehydrogenase 4 family member A1	5.3828	2860.55	1259.73	1.18414	1.27166e-45
chr2	133746921	133747405	485	*	bdgdiff/H3K27ac_cond1_14723	6.01288	Distal Intergenic	2	133756949	133790319	33371	1	100126042	NM_001105646	-9544	ENSBTAG00000030335	ALDH4A1	aldehyde dehydrogenase 4 family member A1	6.01288	2860.55	1259.73	1.18414	1.27166e-45
chr2	133747622	133747900	279	*	bdgdiff/H3K27ac_cond1_14724	4.75834	Distal Intergenic	2	133756949	133790319	33371	1	100126042	NM_001105646	-9049	ENSBTAG00000030335	ALDH4A1	aldehyde dehydrogenase 4 family member A1	4.75834	2860.55	1259.73	1.18414	1.27166e-45
chr2	133755435	133755850	416	*	bdgdiff/H3K27ac_cond1_14725	5.98993	Promoter (1-2kb)	2	133756949	133790319	33371	1	100126042	NM_001105646	-1099	ENSBTAG00000030335	ALDH4A1	aldehyde dehydrogenase 4 family member A1	5.98993	2860.55	1259.73	1.18414	1.27166e-45
chr2	133756053	133756955	903	*	bdgdiff/H3K27ac_cond1_14726	14.1391	Promoter (<=1kb)	2	133756949	133790319	33371	1	100126042	NM_001105646	0	ENSBTAG00000030335	ALDH4A1	aldehyde dehydrogenase 4 family member A1	14.1391	2860.55	1259.73	1.18414	1.27166e-45
chr2	133767408	133768615	1208	*	bdgdiff/H3K27ac_cond1_14727	8.05453	Intron (NM_001105646/100126042, intron 1 of 14)	2	133756949	133790319	33371	1	100126042	NM_001105646	10459	ENSBTAG00000030335	ALDH4A1	aldehyde dehydrogenase 4 family member A1	8.05453	2860.55	1259.73	1.18414	1.27166e-45
chr2	135289741	135290069	329	*	bdgdiff/H3K27ac_cond1_14737	4.13513	Promoter (<=1kb)	2	135262563	135290371	27809	2	508161	NM_001192173	302	ENSBTAG00000012052	PADI4	peptidyl arginine deiminase 4	4.13513	1709.78	430.056	1.99071	1.0392e-124
chr2	135311492	135314573	3082	*	bdgdiff/H3K27ac_cond1_14738	15.2296	Distal Intergenic	2	135262563	135290371	27809	2	508161	NM_001192173	-21121	ENSBTAG00000012052	PADI4	peptidyl arginine deiminase 4	15.2296	1709.78	430.056	1.99071	1.0392e-124
chr2	135348328	135349764	1437	*	bdgdiff/H3K27ac_cond1_14739	9.25104	3' UTR	2	135348600	135393253	44654	2	618224	NM_001101272	43489	ENSBTAG00000002138	PADI1	peptidyl arginine deiminase 1	9.25104	336.169	111.671	1.5931	7.55504e-20
chr2	135350659	135351003	345	*	bdgdiff/H3K27ac_cond1_14740	6.22898	Intron (NM_001101272/618224, intron 15 of 15)	2	135348600	135393253	44654	2	618224	NM_001101272	42250	ENSBTAG00000002138	PADI1	peptidyl arginine deiminase 1	6.22898	336.169	111.671	1.5931	7.55504e-20
chr2	135396971	135397389	419	*	bdgdiff/H3K27ac_cond1_14741	4.03054	Distal Intergenic	2	135348600	135393253	44654	2	618224	NM_001101272	-3718	ENSBTAG00000002138	PADI1	peptidyl arginine deiminase 1	4.03054	336.169	111.671	1.5931	7.55504e-20
chr2	135397597	135397831	235	*	bdgdiff/H3K27ac_cond1_14742	6.21527	Distal Intergenic	2	135348600	135393253	44654	2	618224	NM_001101272	-4344	ENSBTAG00000002138	PADI1	peptidyl arginine deiminase 1	6.21527	336.169	111.671	1.5931	7.55504e-20
chr2	135404560	135407626	3067	*	bdgdiff/H3K27ac_cond1_14743	16.9836	Distal Intergenic	2	135348600	135393253	44654	2	618224	NM_001101272	-11307	ENSBTAG00000002138	PADI1	peptidyl arginine deiminase 1	16.9836	336.169	111.671	1.5931	7.55504e-20
chr2	135411403	135411817	415	*	bdgdiff/H3K27ac_cond1_14744	5.50671	Distal Intergenic	2	135348600	135393253	44654	2	618224	NM_001101272	-18150	ENSBTAG00000002138	PADI1	peptidyl arginine deiminase 1	5.50671	336.169	111.671	1.5931	7.55504e-20
chr2	135422378	135423325	948	*	bdgdiff/H3K27ac_cond1_14745	15.4549	Distal Intergenic	2	135348600	135393253	44654	2	618224	NM_001101272	-29125	ENSBTAG00000002138	PADI1	peptidyl arginine deiminase 1	15.4549	336.169	111.671	1.5931	7.55504e-20
chr2	135428913	135430372	1460	*	bdgdiff/H3K27ac_cond1_14746	8.28267	Distal Intergenic	2	135348600	135393253	44654	2	618224	NM_001101272	-35660	ENSBTAG00000002138	PADI1	peptidyl arginine deiminase 1	8.28267	336.169	111.671	1.5931	7.55504e-20
chr2	135430954	135431654	701	*	bdgdiff/H3K27ac_cond1_14747	7.39801	Distal Intergenic	2	135348600	135393253	44654	2	618224	NM_001101272	-37701	ENSBTAG00000002138	PADI1	peptidyl arginine deiminase 1	7.39801	336.169	111.671	1.5931	7.55504e-20
chr2	135453959	135454217	259	*	bdgdiff/H3K27ac_cond1_14748	8.77316	Distal Intergenic	2	135473434	135521908	48475	1	617851	NM_001105452	-19217	ENSBTAG00000003403	PADI2	peptidyl arginine deiminase 2	8.77316	248.29	14.2062	4.13355	2.96224e-48
chr2	135472756	135473281	526	*	bdgdiff/H3K27ac_cond1_14749	11.3982	Promoter (<=1kb)	2	135473434	135521908	48475	1	617851	NM_001105452	-153	ENSBTAG00000003403	PADI2	peptidyl arginine deiminase 2	11.3982	248.29	14.2062	4.13355	2.96224e-48
chr2	135570357	135570611	255	*	bdgdiff/H3K27ac_cond1_14751	3.86957	Intron (NM_001040483/286840, intron 3 of 7)	2	135586361	135606403	20043	1	510792	NM_001192271	-15750	ENSBTAG00000008309	ATP13A2	ATPase cation transporting 13A2	3.86957	1133.55	425.942	1.41455	2.66857e-43
chr2	135585794	135586296	503	*	bdgdiff/H3K27ac_cond1_14752	13.7315	Promoter (<=1kb)	2	135586361	135606403	20043	1	510792	NM_001192271	-65	ENSBTAG00000008309	ATP13A2	ATPase cation transporting 13A2	13.7315	1133.55	425.942	1.41455	2.66857e-43
chr2	135622747	135624188	1442	*	bdgdiff/H3K27ac_cond1_14753	19.9335	Distal Intergenic	2	135611507	135615963	4457	1	281912	NM_174388	11240	ENSBTAG00000003832	MFAP2	microfibril associated protein 2	19.9335	633.485	84.9234	2.90037	7.18115e-94
chr2	135859884	135861723	1840	*	bdgdiff/H3K27ac_cond1_14762	11.2897	Distal Intergenic	2	135900377	135911220	10844	1	617280	NM_001206270	-38654	ENSBTAG00000005670	ARHGEF19	Rho guanine nucleotide exchange factor 19	11.2897	147.873	22.5976	2.70741	5.69176e-20
chr2	135864429	135865875	1447	*	bdgdiff/H3K27ac_cond1_14763	11.843	Distal Intergenic	2	135900377	135911220	10844	1	617280	NM_001206270	-34502	ENSBTAG00000005670	ARHGEF19	Rho guanine nucleotide exchange factor 19	11.843	147.873	22.5976	2.70741	5.69176e-20
chr2	135871226	135871483	258	*	bdgdiff/H3K27ac_cond1_14764	5.33764	Distal Intergenic	2	135900377	135911220	10844	1	617280	NM_001206270	-28894	ENSBTAG00000005670	ARHGEF19	Rho guanine nucleotide exchange factor 19	5.33764	147.873	22.5976	2.70741	5.69176e-20
chr2	135871652	135871927	276	*	bdgdiff/H3K27ac_cond1_14765	6.87286	Distal Intergenic	2	135900377	135911220	10844	1	617280	NM_001206270	-28450	ENSBTAG00000005670	ARHGEF19	Rho guanine nucleotide exchange factor 19	6.87286	147.873	22.5976	2.70741	5.69176e-20
chr2	135876924	135877773	850	*	bdgdiff/H3K27ac_cond1_14766	15.4106	Distal Intergenic	2	135900377	135911220	10844	1	617280	NM_001206270	-22604	ENSBTAG00000005670	ARHGEF19	Rho guanine nucleotide exchange factor 19	15.4106	147.873	22.5976	2.70741	5.69176e-20
chr2	135881496	135881955	460	*	bdgdiff/H3K27ac_cond1_14767	7.34045	Distal Intergenic	2	135900377	135911220	10844	1	617280	NM_001206270	-18422	ENSBTAG00000005670	ARHGEF19	Rho guanine nucleotide exchange factor 19	7.34045	147.873	22.5976	2.70741	5.69176e-20
chr2	135892617	135892876	260	*	bdgdiff/H3K27ac_cond1_14768	8.24148	Distal Intergenic	2	135900377	135911220	10844	1	617280	NM_001206270	-7501	ENSBTAG00000005670	ARHGEF19	Rho guanine nucleotide exchange factor 19	8.24148	147.873	22.5976	2.70741	5.69176e-20
chr2	135921233	135921792	560	*	bdgdiff/H3K27ac_cond1_14769	5.34103	Distal Intergenic	2	135900377	135911220	10844	1	617280	NM_001206270	20856	ENSBTAG00000005670	ARHGEF19	Rho guanine nucleotide exchange factor 19	5.34103	147.873	22.5976	2.70741	5.69176e-20
chr20	1073173	1073454	282	*	bdgdiff/H3K27ac_cond1_14793	6.09179	Intron (NM_001191450/615883, intron 1 of 33)	20	447019	1163533	716515	2	615883	NM_001191450	90079	ENSBTAG00000017746	SLIT3	slit guidance ligand 3	6.09179	222.381	27.8024	2.99547	2.84067e-35
chr20	1073580	1073873	294	*	bdgdiff/H3K27ac_cond1_14794	7.55416	Intron (NM_001191450/615883, intron 1 of 33)	20	447019	1163533	716515	2	615883	NM_001191450	89660	ENSBTAG00000017746	SLIT3	slit guidance ligand 3	7.55416	222.381	27.8024	2.99547	2.84067e-35
chr20	2658600	2658898	299	*	bdgdiff/H3K27ac_cond1_14797	8.11501	Distal Intergenic	20	2680554	2707201	26648	1	517459	NM_001015618	-21656	ENSBTAG00000002779	GABRP	gamma-aminobutyric acid type A receptor subunit pi	8.11501	131.945	13.5354	3.28961	2.04716e-24
chr20	4062507	4063097	591	*	bdgdiff/H3K27ac_cond1_14821	8.67065	Promoter (<=1kb)	20	3997791	4063630	65840	2	541134	NM_001015679	533	ENSBTAG00000034659	UBTD2	ubiquitin domain containing 2	8.67065	227.868	107.408	1.08719	1e-09
chr20	4063400	4063680	281	*	bdgdiff/H3K27ac_cond1_14822	9.11364	Promoter (<=1kb)	20	3997791	4063630	65840	2	541134	NM_001015679	0	ENSBTAG00000034659	UBTD2	ubiquitin domain containing 2	9.11364	227.868	107.408	1.08719	1e-09
chr20	4181940	4184636	2697	*	bdgdiff/H3K27ac_cond1_14823	29.2184	Distal Intergenic	20	3997791	4063630	65840	2	541134	NM_001015679	-118310	ENSBTAG00000034659	UBTD2	ubiquitin domain containing 2	29.2184	227.868	107.408	1.08719	1e-09
chr20	4190172	4190463	292	*	bdgdiff/H3K27ac_cond1_14824	7.57746	Distal Intergenic	20	3997791	4063630	65840	2	541134	NM_001015679	-126542	ENSBTAG00000034659	UBTD2	ubiquitin domain containing 2	7.57746	227.868	107.408	1.08719	1e-09
[truncated: 1,590 more rows]

## Sheet: hDN_gDN
seqnames	start	end	width	strand	V4	V5	annotation	geneChr	geneStart	geneEnd	geneLength	geneStrand	geneId	transcriptId	distanceToTSS	ENSEMBL	SYMBOL	GENENAME	log10 likehood ratio	butyrate	control	log2FoldChange	padj
[truncated: 1,427 more rows]
