# Supplementary material for: Genome-Wide Acetylation Modification of H3K27ac in Bovine Rumen Cell Following Butyrate Exposure
Source: Biomolecules. 2023 Jul 16;13(7):1137. doi: 10.3390/biom13071137 (PMC10377523; doi:10.3390/biom13071137)
Supplement: Supplementary file 1 [file biomolecules-13-01137-s001.zip › Supplementary Table/Supplementary Table6.xlsx]

## Sheet: Sheet1
Gene name	log2FC（FC=BT/CO）	log10 likehood ratio(BT/CO)	Function
ACSS2	2.171	7.673	Increased expression of ingested fatty acids
FH	1.007	32.994
FOXO1	2.008	-5.691	Ruminal development-related transcription factor genes
PPARα	-1.017	8.889
ASAH1	0.035	-4.993
FGFR1	2.151	-6.67	Proliferation and differentiation-related genes
EGFR	-1.141	-5.996
IGF	-1.286	-5.844
SERPINA1	1.113	10.339	Genes encoding digestive enzymes
AMY2A	0.324	-4.074
LIPF	3.131	-8.863
